# Supplementary material for: Quantitative methods for genome-scale analysis of in situ hybridization and correlation with microarray data
Source: Genome Biol. 2008 Jan 30;9(1):R23. doi: 10.1186/gb-2008-9-1-r23 (PMC2395252; doi:10.1186/gb-2008-9-1-r23)
Supplement: Additional data file 2 — Multi-probe/day expression level and density data. [file gb-2008-9-1-r23-S2.xls]

## Sheet: file2
name	imageseries	structureid	label	expressionlevel	expressiondensity	day	IVT
Calb1	75457488	0	Brain	68.0002	0.30166	1	1
Calb1	75457488	63	CB	123.174	0.358042	1	1
Calb1	75457488	85	CTX	79.6839	0.337319	1	1
Calb1	75457488	134	HIP	97.9976	0.397371	1	1
Calb1	75457488	136	HY	57.2282	0.288599	1	1
Calb1	75457488	180	MB	26.9429	0.142866	1	1
Calb1	75457488	185	MY	31.4407	0.170128	1	1
Calb1	75457488	228	OLF	43.9459	0.218805	1	1
Calb1	75457488	237	P	17.0131	0.0847966	1	1
Calb1	75457488	241	PAL	39.3119	0.197761	1	1
Calb1	75457488	342	STR	90.6591	0.522448	1	1
Calb1	75457488	351	TH	67.3445	0.324483	1	1
Calb1	75457488	385	RHP	67.069	0.305752	1	1
Calb1	75457489	0	Brain	64.4299	0.28615	1	2
Calb1	75457489	63	CB	119.861	0.328793	1	2
Calb1	75457489	85	CTX	72.2613	0.305138	1	2
Calb1	75457489	134	HIP	99.5829	0.417722	1	2
Calb1	75457489	136	HY	60.1389	0.311985	1	2
Calb1	75457489	180	MB	28.0392	0.147886	1	2
Calb1	75457489	185	MY	23.5432	0.113393	1	2
Calb1	75457489	228	OLF	41.6889	0.216351	1	2
Calb1	75457489	237	P	15.448	0.0718316	1	2
Calb1	75457489	241	PAL	42.6651	0.209552	1	2
Calb1	75457489	342	STR	89.8031	0.521603	1	2
Calb1	75457489	351	TH	71.573	0.338555	1	2
Calb1	75457489	385	RHP	46.0155	0.215937	1	2
Calb1	75457490	0	Brain	60.0998	0.274195	1	3
Calb1	75457490	63	CB	114.194	0.264482	1	3
Calb1	75457490	85	CTX	69.4307	0.318873	1	3
Calb1	75457490	134	HIP	103.523	0.43074	1	3
Calb1	75457490	136	HY	47.6735	0.263162	1	3
Calb1	75457490	180	MB	20.2276	0.112138	1	3
Calb1	75457490	185	MY	21.695	0.10069	1	3
Calb1	75457490	228	OLF	37.9878	0.200107	1	3
Calb1	75457490	237	P	13.9523	0.0634278	1	3
Calb1	75457490	241	PAL	35.2473	0.186405	1	3
Calb1	75457490	342	STR	87.4107	0.524869	1	3
Calb1	75457490	351	TH	58.6151	0.315407	1	3
Calb1	75457490	385	RHP	44.3175	0.206179	1	3
Calb1	75457491	0	Brain	65.9416	0.29966	1	4
Calb1	75457491	63	CB	114.789	0.287246	1	4
Calb1	75457491	85	CTX	77.8273	0.351551	1	4
Calb1	75457491	134	HIP	97.3771	0.411194	1	4
Calb1	75457491	136	HY	60.9214	0.335321	1	4
Calb1	75457491	180	MB	25.0484	0.138464	1	4
Calb1	75457491	185	MY	26.1078	0.115958	1	4
Calb1	75457491	228	OLF	41.6269	0.213108	1	4
Calb1	75457491	237	P	13.8862	0.064378	1	4
Calb1	75457491	241	PAL	39.8639	0.20684	1	4
Calb1	75457491	342	STR	94.961	0.561978	1	4
Calb1	75457491	351	TH	68.1145	0.356177	1	4
Calb1	75457491	385	RHP	59.1017	0.259361	1	4
Calb1	75492673	0	Brain	70.9422	0.308267	2	1
Calb1	75492673	63	CB	130.48	0.372609	2	1
Calb1	75492673	85	CTX	82.8759	0.336387	2	1
Calb1	75492673	134	HIP	104.206	0.407241	2	1
Calb1	75492673	136	HY	71.4117	0.353408	2	1
Calb1	75492673	180	MB	28.6244	0.154253	2	1
Calb1	75492673	185	MY	30.1029	0.15149	2	1
Calb1	75492673	228	OLF	47.7637	0.230546	2	1
Calb1	75492673	237	P	18.8435	0.0908476	2	1
Calb1	75492673	241	PAL	49.3485	0.242774	2	1
Calb1	75492673	342	STR	90.7454	0.521455	2	1
Calb1	75492673	351	TH	83.0158	0.387382	2	1
Calb1	75492673	385	RHP	64.957	0.281655	2	1
Calb1	75492683	0	Brain	72.7952	0.323306	2	2
Calb1	75492683	63	CB	128.379	0.381104	2	2
Calb1	75492683	85	CTX	78.6473	0.334158	2	2
Calb1	75492683	134	HIP	107.491	0.433458	2	2
Calb1	75492683	136	HY	62.9441	0.315483	2	2
Calb1	75492683	180	MB	27.6059	0.142532	2	2
Calb1	75492683	185	MY	35.0289	0.191148	2	2
Calb1	75492683	228	OLF	48.5864	0.243109	2	2
Calb1	75492683	237	P	18.7703	0.0916697	2	2
Calb1	75492683	241	PAL	46.8764	0.234252	2	2
Calb1	75492683	342	STR	102.057	0.577892	2	2
Calb1	75492683	351	TH	84.0611	0.393483	2	2
Calb1	75492683	385	RHP	51.5522	0.226584	2	2
Calb1	75492693	0	Brain	67.4716	0.306915	2	3
Calb1	75492693	63	CB	126.962	0.354619	2	3
Calb1	75492693	85	CTX	73.7539	0.33346	2	3
Calb1	75492693	134	HIP	107.77	0.444818	2	3
Calb1	75492693	136	HY	67.77	0.355036	2	3
Calb1	75492693	180	MB	25.4659	0.136969	2	3
Calb1	75492693	185	MY	26.3442	0.121827	2	3
Calb1	75492693	228	OLF	44.3456	0.230413	2	3
Calb1	75492693	237	P	16.603	0.0775743	2	3
Calb1	75492693	241	PAL	40.6457	0.209458	2	3
Calb1	75492693	342	STR	95.7834	0.554955	2	3
Calb1	75492693	351	TH	76.21	0.384325	2	3
Calb1	75492693	385	RHP	53.8027	0.247007	2	3
Calb1	75492703	0	Brain	67.5442	0.310022	2	4
Calb1	75492703	63	CB	119.629	0.329147	2	4
Calb1	75492703	85	CTX	76.3074	0.342005	2	4
Calb1	75492703	134	HIP	108.349	0.442733	2	4
Calb1	75492703	136	HY	69.8264	0.378139	2	4
Calb1	75492703	180	MB	22.3907	0.12253	2	4
Calb1	75492703	185	MY	26.8614	0.125857	2	4
Calb1	75492703	228	OLF	48.9316	0.253801	2	4
Calb1	75492703	237	P	14.5032	0.0689097	2	4
Calb1	75492703	241	PAL	48.9244	0.259646	2	4
Calb1	75492703	342	STR	96.0904	0.569365	2	4
Calb1	75492703	351	TH	67.4222	0.366258	2	4
Calb1	75492703	385	RHP	54.9514	0.25673	2	4
Calb1	75496141	0	Brain	66.8679	0.294574	3	1
Calb1	75496141	63	CB	120.828	0.342323	3	1
Calb1	75496141	85	CTX	76.7626	0.323999	3	1
Calb1	75496141	134	HIP	89.9484	0.351509	3	1
Calb1	75496141	136	HY	59.3972	0.303973	3	1
Calb1	75496141	180	MB	25.2997	0.130087	3	1
Calb1	75496141	185	MY	26.8522	0.128978	3	1
Calb1	75496141	228	OLF	43.7823	0.221735	3	1
Calb1	75496141	237	P	16.8538	0.0756679	3	1
Calb1	75496141	241	PAL	41.7485	0.208036	3	1
Calb1	75496141	342	STR	96.5537	0.557978	3	1
Calb1	75496141	351	TH	64.7136	0.309863	3	1
Calb1	75496141	385	RHP	74.172	0.330449	3	1
Calb1	75496142	0	Brain	68.9311	0.304887	3	2
Calb1	75496142	63	CB	122.162	0.357751	3	2
Calb1	75496142	85	CTX	81.6803	0.339449	3	2
Calb1	75496142	134	HIP	106.838	0.42954	3	2
Calb1	75496142	136	HY	55.4076	0.285337	3	2
Calb1	75496142	180	MB	23.5264	0.124894	3	2
Calb1	75496142	185	MY	26.2599	0.123316	3	2
Calb1	75496142	228	OLF	40.0794	0.205999	3	2
Calb1	75496142	237	P	18.256	0.0833047	3	2
Calb1	75496142	241	PAL	37.4443	0.190433	3	2
Calb1	75496142	342	STR	97.1431	0.56566	3	2
Calb1	75496142	351	TH	61.5723	0.305519	3	2
Calb1	75496142	385	RHP	58.8172	0.266271	3	2
Calb1	75496143	0	Brain	65.5703	0.294317	3	3
Calb1	75496143	63	CB	113.619	0.256111	3	3
Calb1	75496143	85	CTX	76.2055	0.345001	3	3
Calb1	75496143	134	HIP	107.952	0.435528	3	3
Calb1	75496143	136	HY	61.2572	0.332054	3	3
Calb1	75496143	180	MB	19.8382	0.104645	3	3
Calb1	75496143	185	MY	21.4408	0.0991404	3	3
Calb1	75496143	228	OLF	45.9901	0.233367	3	3
Calb1	75496143	237	P	14.2286	0.0650427	3	3
Calb1	75496143	241	PAL	38.8642	0.206893	3	3
Calb1	75496143	342	STR	95.2795	0.570756	3	3
Calb1	75496143	351	TH	66.4195	0.347011	3	3
Calb1	75496143	385	RHP	54.8289	0.25269	3	3
Calb1	75496144	0	Brain	66.3272	0.302049	3	4
Calb1	75496144	63	CB	122.907	0.302499	3	4
Calb1	75496144	85	CTX	77.3354	0.344159	3	4
Calb1	75496144	134	HIP	109.347	0.456345	3	4
Calb1	75496144	136	HY	61.209	0.346766	3	4
Calb1	75496144	180	MB	22.3993	0.128193	3	4
Calb1	75496144	185	MY	26.0507	0.119215	3	4
Calb1	75496144	228	OLF	44.763	0.229688	3	4
Calb1	75496144	237	P	13.9497	0.0660123	3	4
Calb1	75496144	241	PAL	38.8416	0.213864	3	4
Calb1	75496144	342	STR	98.8326	0.588229	3	4
Calb1	75496144	351	TH	61.7771	0.341793	3	4
Calb1	75496144	385	RHP	48.0771	0.224533	3	4
Calb1	75496450	0	Brain	68.6921	0.300019	4	1
Calb1	75496450	63	CB	124.928	0.354397	4	1
Calb1	75496450	85	CTX	78.8007	0.323918	4	1
Calb1	75496450	134	HIP	108.018	0.425975	4	1
Calb1	75496450	136	HY	57.8025	0.293817	4	1
Calb1	75496450	180	MB	26.7833	0.140285	4	1
Calb1	75496450	185	MY	28.4139	0.133424	4	1
Calb1	75496450	228	OLF	42.6802	0.210661	4	1
Calb1	75496450	237	P	17.0546	0.0806089	4	1
Calb1	75496450	241	PAL	41.398	0.214767	4	1
Calb1	75496450	342	STR	93.5266	0.543623	4	1
Calb1	75496450	351	TH	72.3775	0.341129	4	1
Calb1	75496450	385	RHP	50.6062	0.226203	4	1
Calb1	75496460	0	Brain	70.2949	0.31045	4	2
Calb1	75496460	63	CB	130.861	0.40366	4	2
Calb1	75496460	85	CTX	85.0279	0.345063	4	2
Calb1	75496460	134	HIP	111.591	0.450029	4	2
Calb1	75496460	136	HY	58.829	0.303776	4	2
Calb1	75496460	180	MB	25.2745	0.134941	4	2
Calb1	75496460	185	MY	30.0205	0.152114	4	2
Calb1	75496460	228	OLF	40.8079	0.206918	4	2
Calb1	75496460	237	P	16.5757	0.0758773	4	2
Calb1	75496460	241	PAL	40.9655	0.206676	4	2
Calb1	75496460	342	STR	94.8577	0.547173	4	2
Calb1	75496460	351	TH	70.7658	0.342501	4	2
Calb1	75496460	385	RHP	50.0198	0.228628	4	2
Calb1	75496470	0	Brain	64.4899	0.296577	4	3
Calb1	75496470	63	CB	121.484	0.311221	4	3
Calb1	75496470	85	CTX	77.8362	0.355299	4	3
Calb1	75496470	134	HIP	100.508	0.402292	4	3
Calb1	75496470	136	HY	62.1286	0.334688	4	3
Calb1	75496470	180	MB	20.2661	0.114564	4	3
Calb1	75496470	185	MY	23.1503	0.0965217	4	3
Calb1	75496470	228	OLF	44.675	0.237028	4	3
Calb1	75496470	237	P	13.4202	0.0612462	4	3
Calb1	75496470	241	PAL	39.0988	0.218974	4	3
Calb1	75496470	342	STR	88.7725	0.544761	4	3
Calb1	75496470	351	TH	60.4133	0.325831	4	3
Calb1	75496470	385	RHP	49.7185	0.231595	4	3
Calb1	75496471	0	Brain	68.1794	0.30983	4	4
Calb1	75496471	63	CB	128.031	0.348299	4	4
Calb1	75496471	85	CTX	78.375	0.347398	4	4
Calb1	75496471	134	HIP	116.43	0.463545	4	4
Calb1	75496471	136	HY	62.833	0.350281	4	4
Calb1	75496471	180	MB	23.1715	0.12736	4	4
Calb1	75496471	185	MY	25.3522	0.117598	4	4
Calb1	75496471	228	OLF	45.167	0.224142	4	4
Calb1	75496471	237	P	13.7017	0.0649451	4	4
Calb1	75496471	241	PAL	39.3428	0.215636	4	4
Calb1	75496471	342	STR	96.4604	0.579639	4	4
Calb1	75496471	351	TH	66.9067	0.355432	4	4
Calb1	75496471	385	RHP	47.4381	0.217067	4	4
Calb1	75502238	0	Brain	0.681268	0.00388762	0	0
Calb1	75502238	63	CB	1.66056	0.00941772	0	0
Calb1	75502238	85	CTX	0.580845	0.0031859	0	0
Calb1	75502238	134	HIP	1.57451	0.00564946	0	0
Calb1	75502238	136	HY	0.188368	0.00105983	0	0
Calb1	75502238	180	MB	0.252231	0.00118456	0	0
Calb1	75502238	185	MY	0.620519	0.0033537	0	0
Calb1	75502238	228	OLF	0.634429	0.00589578	0	0
Calb1	75502238	237	P	0.447257	0.00224951	0	0
Calb1	75502238	241	PAL	0.125739	0.000633298	0	0
Calb1	75502238	342	STR	0.370245	0.00209038	0	0
Calb1	75502238	351	TH	0.145032	0.000732621	0	0
Calb1	75502238	385	RHP	1.53056	0.00640099	0	0
Calb2	75457438	0	Brain	71.4781	0.344257	1	1
Calb2	75457438	63	CB	362.263	1.49528	1	1
Calb2	75457438	85	CTX	15.0956	0.111117	1	1
Calb2	75457438	134	HIP	27.7088	0.108764	1	1
Calb2	75457438	136	HY	97.8702	0.466235	1	1
Calb2	75457438	180	MB	78.0326	0.354677	1	1
Calb2	75457438	185	MY	61.6026	0.229046	1	1
Calb2	75457438	228	OLF	90.4277	0.406412	1	1
Calb2	75457438	237	P	79.333	0.282579	1	1
Calb2	75457438	241	PAL	51.7569	0.253818	1	1
Calb2	75457438	342	STR	14.0453	0.087222	1	1
Calb2	75457438	351	TH	64.6502	0.266373	1	1
Calb2	75457438	385	RHP	19.3877	0.121911	1	1
Calb2	75457439	0	Brain	58.2898	0.281508	1	2
Calb2	75457439	63	CB	253.246	1.03349	1	2
Calb2	75457439	85	CTX	14.8902	0.110142	1	2
Calb2	75457439	134	HIP	23.8283	0.0961255	1	2
Calb2	75457439	136	HY	81.4753	0.405404	1	2
Calb2	75457439	180	MB	68.488	0.321526	1	2
Calb2	75457439	185	MY	53.4091	0.207643	1	2
Calb2	75457439	228	OLF	83.1672	0.367517	1	2
Calb2	75457439	237	P	70.7401	0.270083	1	2
Calb2	75457439	241	PAL	44.6779	0.224787	1	2
Calb2	75457439	342	STR	9.69996	0.062412	1	2
Calb2	75457439	351	TH	54.7709	0.214885	1	2
Calb2	75457439	385	RHP	17.9451	0.13065	1	2
Calb2	75457440	0	Brain	58.3583	0.285484	1	3
Calb2	75457440	63	CB	286.148	1.16438	1	3
Calb2	75457440	85	CTX	11.9744	0.0843186	1	3
Calb2	75457440	134	HIP	26.582	0.10111	1	3
Calb2	75457440	136	HY	83.0076	0.41492	1	3
Calb2	75457440	180	MB	72.4517	0.346893	1	3
Calb2	75457440	185	MY	50.294	0.203003	1	3
Calb2	75457440	228	OLF	74.0693	0.354855	1	3
Calb2	75457440	237	P	66.9268	0.263927	1	3
Calb2	75457440	241	PAL	35.8899	0.197372	1	3
Calb2	75457440	342	STR	10.7089	0.0664728	1	3
Calb2	75457440	351	TH	67.671	0.273367	1	3
Calb2	75457440	385	RHP	16.8765	0.120102	1	3
Calb2	75457441	0	Brain	64.4621	0.325599	1	4
Calb2	75457441	63	CB	307.015	1.27574	1	4
Calb2	75457441	85	CTX	16.7829	0.129382	1	4
Calb2	75457441	134	HIP	23.8891	0.0970716	1	4
Calb2	75457441	136	HY	91.0828	0.463247	1	4
Calb2	75457441	180	MB	68.4288	0.345265	1	4
Calb2	75457441	185	MY	62.195	0.244734	1	4
Calb2	75457441	228	OLF	88.5898	0.427229	1	4
Calb2	75457441	237	P	77.1601	0.29529	1	4
Calb2	75457441	241	PAL	36.1972	0.201975	1	4
Calb2	75457441	342	STR	11.4688	0.0880734	1	4
Calb2	75457441	351	TH	78.3383	0.309426	1	4
Calb2	75457441	385	RHP	15.7701	0.115672	1	4
Calb2	75492224	0	Brain	71.1086	0.337233	2	1
Calb2	75492224	63	CB	349.178	1.45889	2	1
Calb2	75492224	85	CTX	12.5158	0.085572	2	1
Calb2	75492224	134	HIP	25.7972	0.101672	2	1
Calb2	75492224	136	HY	97.3585	0.452121	2	1
Calb2	75492224	180	MB	75.6323	0.341236	2	1
Calb2	75492224	185	MY	62.1351	0.251794	2	1
Calb2	75492224	228	OLF	98.6684	0.419231	2	1
Calb2	75492224	237	P	74.0069	0.277377	2	1
Calb2	75492224	241	PAL	47.7414	0.2342	2	1
Calb2	75492224	342	STR	11.4103	0.0701363	2	1
Calb2	75492224	351	TH	66.2371	0.248564	2	1
Calb2	75492224	385	RHP	17.8271	0.116695	2	1
Calb2	75492322	0	Brain	74.0935	0.35849	2	2
Calb2	75492322	63	CB	348.967	1.44827	2	2
Calb2	75492322	85	CTX	15.1782	0.110776	2	2
Calb2	75492322	134	HIP	30.5253	0.125668	2	2
Calb2	75492322	136	HY	98.067	0.454603	2	2
Calb2	75492322	180	MB	80.2327	0.367638	2	2
Calb2	75492322	185	MY	67.1275	0.26663	2	2
Calb2	75492322	228	OLF	103.796	0.474255	2	2
Calb2	75492322	237	P	83.4593	0.297518	2	2
Calb2	75492322	241	PAL	44.7489	0.232753	2	2
Calb2	75492322	342	STR	12.1412	0.0813944	2	2
Calb2	75492322	351	TH	62.2324	0.238994	2	2
Calb2	75492322	385	RHP	19.2822	0.130465	2	2
Calb2	75492428	0	Brain	64.4136	0.320182	2	3
Calb2	75492428	63	CB	347.083	1.45349	2	3
Calb2	75492428	85	CTX	12.6628	0.0975264	2	3
Calb2	75492428	134	HIP	22.1378	0.0854401	2	3
Calb2	75492428	136	HY	91.7501	0.433626	2	3
Calb2	75492428	180	MB	69.4632	0.333805	2	3
Calb2	75492428	185	MY	53.5849	0.214295	2	3
Calb2	75492428	228	OLF	84.8932	0.384799	2	3
Calb2	75492428	237	P	69.0319	0.266164	2	3
Calb2	75492428	241	PAL	41.73	0.226612	2	3
Calb2	75492428	342	STR	11.5507	0.0774715	2	3
Calb2	75492428	351	TH	46.4317	0.198658	2	3
Calb2	75492428	385	RHP	15.8766	0.104004	2	3
Calb2	75492430	0	Brain	70.3112	0.346544	2	4
Calb2	75492430	63	CB	342.03	1.42241	2	4
Calb2	75492430	85	CTX	14.936	0.117739	2	4
Calb2	75492430	134	HIP	24.432	0.0970234	2	4
Calb2	75492430	136	HY	88.2198	0.438557	2	4
Calb2	75492430	180	MB	72.7356	0.343484	2	4
Calb2	75492430	185	MY	60.6964	0.238001	2	4
Calb2	75492430	228	OLF	103.099	0.464533	2	4
Calb2	75492430	237	P	79.9985	0.311315	2	4
Calb2	75492430	241	PAL	42.7501	0.240577	2	4
Calb2	75492430	342	STR	12.4208	0.0904858	2	4
Calb2	75492430	351	TH	78.1885	0.30536	2	4
Calb2	75492430	385	RHP	17.1144	0.113382	2	4
Calb2	75496133	0	Brain	72.7931	0.357284	3	1
Calb2	75496133	63	CB	339.004	1.39944	3	1
Calb2	75496133	85	CTX	16.2965	0.122663	3	1
Calb2	75496133	134	HIP	25.6317	0.112039	3	1
Calb2	75496133	136	HY	97.0694	0.462224	3	1
Calb2	75496133	180	MB	79.7504	0.360887	3	1
Calb2	75496133	185	MY	63.4592	0.254859	3	1
Calb2	75496133	228	OLF	108.745	0.516421	3	1
Calb2	75496133	237	P	78.7238	0.300928	3	1
Calb2	75496133	241	PAL	46.2954	0.236428	3	1
Calb2	75496133	342	STR	12.6384	0.0931863	3	1
Calb2	75496133	351	TH	68.119	0.257239	3	1
Calb2	75496133	385	RHP	23.399	0.16945	3	1
Calb2	75496134	0	Brain	71.5096	0.347413	3	2
Calb2	75496134	63	CB	349.332	1.44998	3	2
Calb2	75496134	85	CTX	15.708	0.113891	3	2
Calb2	75496134	134	HIP	28.6647	0.122367	3	2
Calb2	75496134	136	HY	97.7595	0.465915	3	2
Calb2	75496134	180	MB	78.4431	0.362954	3	2
Calb2	75496134	185	MY	60.0246	0.237687	3	2
Calb2	75496134	228	OLF	97.8948	0.428295	3	2
Calb2	75496134	237	P	79.2527	0.291964	3	2
Calb2	75496134	241	PAL	46.8732	0.229273	3	2
Calb2	75496134	342	STR	11.1734	0.0751409	3	2
Calb2	75496134	351	TH	60.3079	0.248585	3	2
Calb2	75496134	385	RHP	18.6652	0.123971	3	2
Calb2	75496135	0	Brain	66.2614	0.3174	3	3
Calb2	75496135	63	CB	306.068	1.24777	3	3
Calb2	75496135	85	CTX	12.6828	0.0932543	3	3
Calb2	75496135	134	HIP	24.724	0.0929019	3	3
Calb2	75496135	136	HY	91.4486	0.457423	3	3
Calb2	75496135	180	MB	75.3463	0.353213	3	3
Calb2	75496135	185	MY	53.9438	0.213909	3	3
Calb2	75496135	228	OLF	90.8022	0.390969	3	3
Calb2	75496135	237	P	76.4951	0.292211	3	3
Calb2	75496135	241	PAL	47.5704	0.252364	3	3
Calb2	75496135	342	STR	12.2865	0.0820941	3	3
Calb2	75496135	351	TH	65.6092	0.262151	3	3
Calb2	75496135	385	RHP	12.6546	0.0780494	3	3
Calb2	75496136	0	Brain	70.1376	0.347517	3	4
Calb2	75496136	63	CB	345.4	1.43911	3	4
Calb2	75496136	85	CTX	14.611	0.115185	3	4
Calb2	75496136	134	HIP	31.3355	0.13558	3	4
Calb2	75496136	136	HY	86.8412	0.447371	3	4
Calb2	75496136	180	MB	72.397	0.349925	3	4
Calb2	75496136	185	MY	59.4839	0.252016	3	4
Calb2	75496136	228	OLF	106.111	0.483041	3	4
Calb2	75496136	237	P	75.8295	0.299626	3	4
Calb2	75496136	241	PAL	41.2243	0.219119	3	4
Calb2	75496136	342	STR	13.3997	0.0919329	3	4
Calb2	75496136	351	TH	79.6407	0.312287	3	4
Calb2	75496136	385	RHP	17.8921	0.117724	3	4
Calb2	75496370	0	Brain	57.2994	0.272957	4	1
Calb2	75496370	63	CB	268.303	1.1108	4	1
Calb2	75496370	85	CTX	9.02602	0.0609375	4	1
Calb2	75496370	134	HIP	22.3682	0.0837655	4	1
Calb2	75496370	136	HY	80.0366	0.421388	4	1
Calb2	75496370	180	MB	61.7315	0.297018	4	1
Calb2	75496370	185	MY	49.7614	0.203121	4	1
Calb2	75496370	228	OLF	87.2371	0.361182	4	1
Calb2	75496370	237	P	69.6323	0.278656	4	1
Calb2	75496370	241	PAL	35.6039	0.182711	4	1
Calb2	75496370	342	STR	8.06248	0.0471763	4	1
Calb2	75496370	351	TH	60.1454	0.236836	4	1
Calb2	75496370	385	RHP	13.4504	0.0852965	4	1
Calb2	75496380	0	Brain	58.2129	0.275393	4	2
Calb2	75496380	63	CB	271.35	1.11131	4	2
Calb2	75496380	85	CTX	9.0551	0.05924	4	2
Calb2	75496380	134	HIP	18.0285	0.0682149	4	2
Calb2	75496380	136	HY	79.4279	0.406142	4	2
Calb2	75496380	180	MB	64.873	0.308452	4	2
Calb2	75496380	185	MY	53.098	0.217608	4	2
Calb2	75496380	228	OLF	84.2916	0.361808	4	2
Calb2	75496380	237	P	69.5574	0.276642	4	2
Calb2	75496380	241	PAL	41.455	0.208371	4	2
Calb2	75496380	342	STR	9.38426	0.0545444	4	2
Calb2	75496380	351	TH	64.649	0.257396	4	2
Calb2	75496380	385	RHP	11.9804	0.0811626	4	2
Calb2	75496390	0	Brain	54.4599	0.26049	4	3
Calb2	75496390	63	CB	278.09	1.12893	4	3
Calb2	75496390	85	CTX	7.77284	0.0525737	4	3
Calb2	75496390	134	HIP	18.8625	0.0722194	4	3
Calb2	75496390	136	HY	78.4628	0.420261	4	3
Calb2	75496390	180	MB	61.4472	0.30259	4	3
Calb2	75496390	185	MY	48.823	0.193546	4	3
Calb2	75496390	228	OLF	78.2672	0.342358	4	3
Calb2	75496390	237	P	68.1755	0.283747	4	3
Calb2	75496390	241	PAL	31.3642	0.177353	4	3
Calb2	75496390	342	STR	8.76143	0.053772	4	3
Calb2	75496390	351	TH	64.7618	0.262938	4	3
Calb2	75496390	385	RHP	9.49081	0.0665936	4	3
Calb2	75496400	0	Brain	53.0301	0.256615	4	4
Calb2	75496400	63	CB	271.061	1.09098	4	4
Calb2	75496400	85	CTX	8.59405	0.0598801	4	4
Calb2	75496400	134	HIP	24.2079	0.0922677	4	4
Calb2	75496400	136	HY	71.2698	0.373299	4	4
Calb2	75496400	180	MB	59.3854	0.295742	4	4
Calb2	75496400	185	MY	47.4935	0.210606	4	4
Calb2	75496400	228	OLF	84.5936	0.374868	4	4
Calb2	75496400	237	P	63.722	0.260282	4	4
Calb2	75496400	241	PAL	29.8541	0.171445	4	4
Calb2	75496400	342	STR	8.024	0.0554094	4	4
Calb2	75496400	351	TH	67.5832	0.265678	4	4
Calb2	75496400	385	RHP	13.7275	0.0978367	4	4
Calb2	75502216	0	Brain	8.65688	0.07728	0	0
Calb2	75502216	63	CB	19.8859	0.116374	0	0
Calb2	75502216	85	CTX	10.1949	0.114886	0	0
Calb2	75502216	134	HIP	8.66674	0.0580704	0	0
Calb2	75502216	136	HY	5.50935	0.0543459	0	0
Calb2	75502216	180	MB	3.28812	0.0282031	0	0
Calb2	75502216	185	MY	5.14387	0.0434453	0	0
Calb2	75502216	228	OLF	14.6165	0.133285	0	0
Calb2	75502216	237	P	2.12631	0.0185987	0	0
Calb2	75502216	241	PAL	7.86016	0.0618564	0	0
Calb2	75502216	342	STR	5.04082	0.0487038	0	0
Calb2	75502216	351	TH	2.93416	0.0310245	0	0
Calb2	75502216	385	RHP	4.53365	0.0491687	0	0
Cst3	75457610	0	Brain	166.482	0.712324	1	1
Cst3	75457610	63	CB	170.77	0.523492	1	1
Cst3	75457610	85	CTX	146.154	0.718805	1	1
Cst3	75457610	134	HIP	197.852	0.674997	1	1
Cst3	75457610	136	HY	156.928	0.655461	1	1
Cst3	75457610	180	MB	166.772	0.731327	1	1
Cst3	75457610	185	MY	192.404	0.771627	1	1
Cst3	75457610	228	OLF	198.739	0.874048	1	1
Cst3	75457610	237	P	175.809	0.744986	1	1
Cst3	75457610	241	PAL	170.881	0.696157	1	1
Cst3	75457610	342	STR	146.779	0.674463	1	1
Cst3	75457610	351	TH	150.106	0.751736	1	1
Cst3	75457610	385	RHP	157.697	0.731535	1	1
Cst3	75457611	0	Brain	162.751	0.703771	1	2
Cst3	75457611	63	CB	169.104	0.529538	1	2
Cst3	75457611	85	CTX	140.064	0.713246	1	2
Cst3	75457611	134	HIP	201.902	0.697193	1	2
Cst3	75457611	136	HY	156.053	0.650073	1	2
Cst3	75457611	180	MB	158.306	0.717027	1	2
Cst3	75457611	185	MY	186.821	0.7679	1	2
Cst3	75457611	228	OLF	203.249	0.849894	1	2
Cst3	75457611	237	P	161.286	0.699225	1	2
Cst3	75457611	241	PAL	162.147	0.690265	1	2
Cst3	75457611	342	STR	144.896	0.668987	1	2
Cst3	75457611	351	TH	136.36	0.705283	1	2
Cst3	75457611	385	RHP	170.749	0.741325	1	2
Cst3	75457612	0	Brain	165.589	0.700857	1	3
Cst3	75457612	63	CB	157.855	0.50342	1	3
Cst3	75457612	85	CTX	145.174	0.704305	1	3
Cst3	75457612	134	HIP	200.625	0.673024	1	3
Cst3	75457612	136	HY	164.838	0.684395	1	3
Cst3	75457612	180	MB	162.901	0.724439	1	3
Cst3	75457612	185	MY	185.279	0.756637	1	3
Cst3	75457612	228	OLF	197.885	0.830066	1	3
Cst3	75457612	237	P	177.261	0.742703	1	3
Cst3	75457612	241	PAL	172.75	0.690771	1	3
Cst3	75457612	342	STR	152.87	0.669815	1	3
Cst3	75457612	351	TH	139.058	0.718538	1	3
Cst3	75457612	385	RHP	164.19	0.7494	1	3
Cst3	75457613	0	Brain	165.115	0.705791	1	4
Cst3	75457613	63	CB	162.322	0.519633	1	4
Cst3	75457613	85	CTX	147.826	0.714569	1	4
Cst3	75457613	134	HIP	204.338	0.668349	1	4
Cst3	75457613	136	HY	148.981	0.657191	1	4
Cst3	75457613	180	MB	161.146	0.722419	1	4
Cst3	75457613	185	MY	173.207	0.723132	1	4
Cst3	75457613	228	OLF	194.864	0.863233	1	4
Cst3	75457613	237	P	168.173	0.731179	1	4
Cst3	75457613	241	PAL	162.073	0.679056	1	4
Cst3	75457613	342	STR	153.26	0.670199	1	4
Cst3	75457613	351	TH	143.694	0.739939	1	4
Cst3	75457613	385	RHP	170.063	0.745607	1	4
Cst3	75492852	0	Brain	146.259	0.679949	2	1
Cst3	75492852	63	CB	151.177	0.477465	2	1
Cst3	75492852	85	CTX	125.628	0.693012	2	1
Cst3	75492852	134	HIP	180.043	0.647843	2	1
Cst3	75492852	136	HY	136.818	0.628577	2	1
Cst3	75492852	180	MB	136.642	0.658502	2	1
Cst3	75492852	185	MY	164.343	0.727613	2	1
Cst3	75492852	228	OLF	190.413	0.902055	2	1
Cst3	75492852	237	P	149.016	0.689021	2	1
Cst3	75492852	241	PAL	150.697	0.684681	2	1
Cst3	75492852	342	STR	134.354	0.664296	2	1
Cst3	75492852	351	TH	121.014	0.678108	2	1
Cst3	75492852	385	RHP	152.602	0.738838	2	1
Cst3	75492862	0	Brain	146.113	0.684824	2	2
Cst3	75492862	63	CB	146.752	0.469574	2	2
Cst3	75492862	85	CTX	123.364	0.687789	2	2
Cst3	75492862	134	HIP	180.904	0.674971	2	2
Cst3	75492862	136	HY	136.99	0.617105	2	2
Cst3	75492862	180	MB	142.004	0.687565	2	2
Cst3	75492862	185	MY	166.928	0.748169	2	2
Cst3	75492862	228	OLF	181.74	0.859915	2	2
Cst3	75492862	237	P	152.592	0.714728	2	2
Cst3	75492862	241	PAL	157.016	0.686814	2	2
Cst3	75492862	342	STR	134.448	0.66423	2	2
Cst3	75492862	351	TH	131.866	0.718934	2	2
Cst3	75492862	385	RHP	143.703	0.721579	2	2
Cst3	75492864	0	Brain	141.442	0.660774	2	3
Cst3	75492864	63	CB	141.198	0.477081	2	3
Cst3	75492864	85	CTX	123.246	0.656004	2	3
Cst3	75492864	134	HIP	169.208	0.619929	2	3
Cst3	75492864	136	HY	129.678	0.615587	2	3
Cst3	75492864	180	MB	129.251	0.652635	2	3
Cst3	75492864	185	MY	160.268	0.716863	2	3
Cst3	75492864	228	OLF	170.511	0.816697	2	3
Cst3	75492864	237	P	144.245	0.674865	2	3
Cst3	75492864	241	PAL	139.877	0.663016	2	3
Cst3	75492864	342	STR	133.098	0.643757	2	3
Cst3	75492864	351	TH	114.93	0.664849	2	3
Cst3	75492864	385	RHP	145.083	0.717381	2	3
Cst3	75492865	0	Brain	145.698	0.663276	2	4
Cst3	75492865	63	CB	143.105	0.460078	2	4
Cst3	75492865	85	CTX	128.789	0.668998	2	4
Cst3	75492865	134	HIP	183.596	0.646861	2	4
Cst3	75492865	136	HY	136.943	0.640787	2	4
Cst3	75492865	180	MB	134.873	0.656173	2	4
Cst3	75492865	185	MY	154.893	0.701437	2	4
Cst3	75492865	228	OLF	172.556	0.791489	2	4
Cst3	75492865	237	P	147.098	0.689991	2	4
Cst3	75492865	241	PAL	147.516	0.659549	2	4
Cst3	75492865	342	STR	136.652	0.640681	2	4
Cst3	75492865	351	TH	121.914	0.693228	2	4
Cst3	75492865	385	RHP	154.072	0.711574	2	4
Cst3	75496211	0	Brain	160.043	0.685853	3	1
Cst3	75496211	63	CB	156.963	0.460449	3	1
Cst3	75496211	85	CTX	144.485	0.72529	3	1
Cst3	75496211	134	HIP	198.056	0.662353	3	1
Cst3	75496211	136	HY	146.181	0.619731	3	1
Cst3	75496211	180	MB	149.452	0.672292	3	1
Cst3	75496211	185	MY	179.006	0.713808	3	1
Cst3	75496211	228	OLF	192.738	0.835258	3	1
Cst3	75496211	237	P	159.154	0.681733	3	1
Cst3	75496211	241	PAL	167.84	0.689188	3	1
Cst3	75496211	342	STR	147.931	0.673979	3	1
Cst3	75496211	351	TH	139.219	0.708915	3	1
Cst3	75496211	385	RHP	158.794	0.716099	3	1
Cst3	75496212	0	Brain	162.296	0.700318	3	2
Cst3	75496212	63	CB	164.251	0.519752	3	2
Cst3	75496212	85	CTX	143.55	0.729075	3	2
Cst3	75496212	134	HIP	200.829	0.676573	3	2
Cst3	75496212	136	HY	157.964	0.63438	3	2
Cst3	75496212	180	MB	156.637	0.686277	3	2
Cst3	75496212	185	MY	180.207	0.738519	3	2
Cst3	75496212	228	OLF	202.276	0.871108	3	2
Cst3	75496212	237	P	159.453	0.688378	3	2
Cst3	75496212	241	PAL	164.728	0.685198	3	2
Cst3	75496212	342	STR	144.851	0.673438	3	2
Cst3	75496212	351	TH	139.197	0.71474	3	2
Cst3	75496212	385	RHP	167.665	0.732033	3	2
Cst3	75496213	0	Brain	173.413	0.726797	3	3
Cst3	75496213	63	CB	164.345	0.511431	3	3
Cst3	75496213	85	CTX	159.913	0.757059	3	3
Cst3	75496213	134	HIP	207.341	0.681643	3	3
Cst3	75496213	136	HY	162.65	0.686113	3	3
Cst3	75496213	180	MB	167.543	0.733317	3	3
Cst3	75496213	185	MY	171.884	0.71838	3	3
Cst3	75496213	228	OLF	216.017	0.915132	3	3
Cst3	75496213	237	P	164.515	0.704511	3	3
Cst3	75496213	241	PAL	177.615	0.704715	3	3
Cst3	75496213	342	STR	154.692	0.67883	3	3
Cst3	75496213	351	TH	142.03	0.753896	3	3
Cst3	75496213	385	RHP	180.082	0.755095	3	3
Cst3	75496215	0	Brain	167.695	0.716703	3	4
Cst3	75496215	63	CB	162.172	0.522346	3	4
Cst3	75496215	85	CTX	155.001	0.745905	3	4
Cst3	75496215	134	HIP	202.693	0.674531	3	4
Cst3	75496215	136	HY	153.581	0.666542	3	4
Cst3	75496215	180	MB	156.634	0.720363	3	4
Cst3	75496215	185	MY	169.983	0.704765	3	4
Cst3	75496215	228	OLF	214.765	0.895083	3	4
Cst3	75496215	237	P	158.711	0.693526	3	4
Cst3	75496215	241	PAL	168.161	0.692865	3	4
Cst3	75496215	342	STR	150.709	0.676749	3	4
Cst3	75496215	351	TH	139.385	0.745231	3	4
Cst3	75496215	385	RHP	164.164	0.753218	3	4
Cst3	75496720	0	Brain	156.158	0.698127	4	1
Cst3	75496720	63	CB	152.07	0.465038	4	1
Cst3	75496720	85	CTX	137.603	0.722406	4	1
Cst3	75496720	134	HIP	203.327	0.69141	4	1
Cst3	75496720	136	HY	141.911	0.637363	4	1
Cst3	75496720	180	MB	150.696	0.707596	4	1
Cst3	75496720	185	MY	175.355	0.758266	4	1
Cst3	75496720	228	OLF	190.292	0.851998	4	1
Cst3	75496720	237	P	158.231	0.712269	4	1
Cst3	75496720	241	PAL	156.756	0.688474	4	1
Cst3	75496720	342	STR	143.379	0.679034	4	1
Cst3	75496720	351	TH	135.077	0.711731	4	1
Cst3	75496720	385	RHP	162.57	0.749831	4	1
Cst3	75496721	0	Brain	157.358	0.692466	4	2
Cst3	75496721	63	CB	151.365	0.459577	4	2
Cst3	75496721	85	CTX	137.451	0.709621	4	2
Cst3	75496721	134	HIP	190.367	0.66224	4	2
Cst3	75496721	136	HY	155.036	0.647942	4	2
Cst3	75496721	180	MB	155.971	0.710969	4	2
Cst3	75496721	185	MY	173.824	0.751874	4	2
Cst3	75496721	228	OLF	203.518	0.861509	4	2
Cst3	75496721	237	P	161.807	0.725507	4	2
Cst3	75496721	241	PAL	163.619	0.691712	4	2
Cst3	75496721	342	STR	138.742	0.663851	4	2
Cst3	75496721	351	TH	139.347	0.718922	4	2
Cst3	75496721	385	RHP	160.254	0.728383	4	2
Cst3	75496731	0	Brain	139.771	0.637353	4	3
Cst3	75496731	63	CB	130.077	0.396924	4	3
Cst3	75496731	85	CTX	124.615	0.657552	4	3
Cst3	75496731	134	HIP	167.921	0.613834	4	3
Cst3	75496731	136	HY	125.959	0.59091	4	3
Cst3	75496731	180	MB	131.545	0.633211	4	3
Cst3	75496731	185	MY	155.344	0.696599	4	3
Cst3	75496731	228	OLF	171.424	0.799054	4	3
Cst3	75496731	237	P	141.176	0.654695	4	3
Cst3	75496731	241	PAL	145.371	0.628153	4	3
Cst3	75496731	342	STR	128.581	0.615754	4	3
Cst3	75496731	351	TH	110.491	0.605826	4	3
Cst3	75496731	385	RHP	146.235	0.703895	4	3
Cst3	75496741	0	Brain	140.336	0.638738	4	4
Cst3	75496741	63	CB	139.524	0.438298	4	4
Cst3	75496741	85	CTX	127.447	0.668208	4	4
Cst3	75496741	134	HIP	167.337	0.609408	4	4
Cst3	75496741	136	HY	125.213	0.579422	4	4
Cst3	75496741	180	MB	132.485	0.639819	4	4
Cst3	75496741	185	MY	149.756	0.678022	4	4
Cst3	75496741	228	OLF	173.277	0.778667	4	4
Cst3	75496741	237	P	138.014	0.643708	4	4
Cst3	75496741	241	PAL	146.698	0.644615	4	4
Cst3	75496741	342	STR	128.891	0.613487	4	4
Cst3	75496741	351	TH	109.805	0.608603	4	4
Cst3	75496741	385	RHP	144.882	0.702838	4	4
Cst3	75502287	0	Brain	0.455984	0.00247179	0	0
Cst3	75502287	63	CB	1.33645	0.00522995	0	0
Cst3	75502287	85	CTX	0.393188	0.00231285	0	0
Cst3	75502287	134	HIP	0.389469	0.00119613	0	0
Cst3	75502287	136	HY	0.142959	0.00110725	0	0
Cst3	75502287	180	MB	0.335347	0.00155469	0	0
Cst3	75502287	185	MY	0.514363	0.00285638	0	0
Cst3	75502287	228	OLF	0.450023	0.00345434	0	0
Cst3	75502287	237	P	0.457096	0.00258905	0	0
Cst3	75502287	241	PAL	0.141513	0.000897827	0	0
Cst3	75502287	342	STR	0.212108	0.00142374	0	0
Cst3	75502287	351	TH	0.257624	0.00192052	0	0
Cst3	75502287	385	RHP	0.291562	0.00155462	0	0
Dkk3	75457693	0	Brain	71.3464	0.331183	1	1
Dkk3	75457693	63	CB	7.3158	0.0387157	1	1
Dkk3	75457693	85	CTX	145.712	0.685007	1	1
Dkk3	75457693	134	HIP	142.117	0.584123	1	1
Dkk3	75457693	136	HY	20.2941	0.160914	1	1
Dkk3	75457693	180	MB	26.2725	0.167679	1	1
Dkk3	75457693	185	MY	40.7583	0.199424	1	1
Dkk3	75457693	228	OLF	23.5469	0.157872	1	1
Dkk3	75457693	237	P	28.1864	0.137271	1	1
Dkk3	75457693	241	PAL	7.33682	0.0545136	1	1
Dkk3	75457693	342	STR	11.3685	0.0763243	1	1
Dkk3	75457693	351	TH	8.05864	0.0529421	1	1
Dkk3	75457693	385	RHP	125.271	0.518456	1	1
Dkk3	75457694	0	Brain	66.6151	0.311664	1	2
Dkk3	75457694	63	CB	5.56572	0.0297471	1	2
Dkk3	75457694	85	CTX	144.676	0.693198	1	2
Dkk3	75457694	134	HIP	131.797	0.534462	1	2
Dkk3	75457694	136	HY	18.3896	0.140484	1	2
Dkk3	75457694	180	MB	23.1709	0.141505	1	2
Dkk3	75457694	185	MY	33.393	0.160376	1	2
Dkk3	75457694	228	OLF	20.8435	0.142764	1	2
Dkk3	75457694	237	P	24.3219	0.113346	1	2
Dkk3	75457694	241	PAL	8.75879	0.064029	1	2
Dkk3	75457694	342	STR	9.34741	0.0670484	1	2
Dkk3	75457694	351	TH	6.19418	0.0391614	1	2
Dkk3	75457694	385	RHP	125.341	0.559477	1	2
Dkk3	75457695	0	Brain	67.7895	0.309932	1	3
Dkk3	75457695	63	CB	9.21456	0.047708	1	3
Dkk3	75457695	85	CTX	147.338	0.684827	1	3
Dkk3	75457695	134	HIP	128.987	0.53644	1	3
Dkk3	75457695	136	HY	19.109	0.140016	1	3
Dkk3	75457695	180	MB	26.3145	0.158876	1	3
Dkk3	75457695	185	MY	43.1885	0.21113	1	3
Dkk3	75457695	228	OLF	23.6728	0.14781	1	3
Dkk3	75457695	237	P	27.9081	0.132818	1	3
Dkk3	75457695	241	PAL	7.78856	0.0504061	1	3
Dkk3	75457695	342	STR	10.0014	0.0696094	1	3
Dkk3	75457695	351	TH	7.53782	0.0421106	1	3
Dkk3	75457695	385	RHP	124.888	0.505769	1	3
Dkk3	75457696	0	Brain	68.5935	0.3143	1	4
Dkk3	75457696	63	CB	7.31646	0.0435845	1	4
Dkk3	75457696	85	CTX	150.763	0.689584	1	4
Dkk3	75457696	134	HIP	122.956	0.503976	1	4
Dkk3	75457696	136	HY	22.1381	0.160373	1	4
Dkk3	75457696	180	MB	25.8594	0.157766	1	4
Dkk3	75457696	185	MY	40.9249	0.20381	1	4
Dkk3	75457696	228	OLF	26.4624	0.174978	1	4
Dkk3	75457696	237	P	27.8761	0.143564	1	4
Dkk3	75457696	241	PAL	7.55965	0.0515761	1	4
Dkk3	75457696	342	STR	17.2564	0.106155	1	4
Dkk3	75457696	351	TH	12.1601	0.0708653	1	4
Dkk3	75457696	385	RHP	123.357	0.508983	1	4
Dkk3	75492875	0	Brain	66.1436	0.324578	2	1
Dkk3	75492875	63	CB	9.63304	0.0529495	2	1
Dkk3	75492875	85	CTX	135.147	0.664121	2	1
Dkk3	75492875	134	HIP	124.652	0.509138	2	1
Dkk3	75492875	136	HY	20.5961	0.157675	2	1
Dkk3	75492875	180	MB	29.1839	0.184267	2	1
Dkk3	75492875	185	MY	40.3228	0.205286	2	1
Dkk3	75492875	228	OLF	28.8223	0.211888	2	1
Dkk3	75492875	237	P	27.8453	0.137735	2	1
Dkk3	75492875	241	PAL	8.8452	0.0696456	2	1
Dkk3	75492875	342	STR	13.2087	0.0951116	2	1
Dkk3	75492875	351	TH	13.7016	0.0768383	2	1
Dkk3	75492875	385	RHP	105.529	0.512442	2	1
Dkk3	75492876	0	Brain	62.8102	0.303757	2	2
Dkk3	75492876	63	CB	4.43692	0.0214218	2	2
Dkk3	75492876	85	CTX	129.449	0.634228	2	2
Dkk3	75492876	134	HIP	122.36	0.504674	2	2
Dkk3	75492876	136	HY	24.6913	0.200587	2	2
Dkk3	75492876	180	MB	20.819	0.13927	2	2
Dkk3	75492876	185	MY	30.6668	0.156847	2	2
Dkk3	75492876	228	OLF	21.2893	0.157337	2	2
Dkk3	75492876	237	P	26.2489	0.130128	2	2
Dkk3	75492876	241	PAL	12.5097	0.100359	2	2
Dkk3	75492876	342	STR	11.9317	0.0792116	2	2
Dkk3	75492876	351	TH	6.29558	0.0437485	2	2
Dkk3	75492876	385	RHP	106.175	0.487014	2	2
Dkk3	75492877	0	Brain	69.6569	0.324322	2	3
Dkk3	75492877	63	CB	11.7696	0.0662081	2	3
Dkk3	75492877	85	CTX	145.426	0.67534	2	3
Dkk3	75492877	134	HIP	137.826	0.570157	2	3
Dkk3	75492877	136	HY	20.706	0.160019	2	3
Dkk3	75492877	180	MB	23.254	0.14854	2	3
Dkk3	75492877	185	MY	35.3407	0.184423	2	3
Dkk3	75492877	228	OLF	29.3671	0.196484	2	3
Dkk3	75492877	237	P	24.8324	0.124753	2	3
Dkk3	75492877	241	PAL	9.79323	0.072613	2	3
Dkk3	75492877	342	STR	13.4036	0.102915	2	3
Dkk3	75492877	351	TH	7.85832	0.0513673	2	3
Dkk3	75492877	385	RHP	128.364	0.507748	2	3
Dkk3	75492887	0	Brain	55.0301	0.26191	2	4
Dkk3	75492887	63	CB	5.31563	0.0269573	2	4
Dkk3	75492887	85	CTX	128.391	0.643041	2	4
Dkk3	75492887	134	HIP	122.746	0.518522	2	4
Dkk3	75492887	136	HY	10.9604	0.0765869	2	4
Dkk3	75492887	180	MB	16.786	0.100063	2	4
Dkk3	75492887	185	MY	27.8519	0.126225	2	4
Dkk3	75492887	228	OLF	19.0178	0.123875	2	4
Dkk3	75492887	237	P	19.431	0.0907083	2	4
Dkk3	75492887	241	PAL	3.34343	0.0196294	2	4
Dkk3	75492887	342	STR	11.3921	0.064418	2	4
Dkk3	75492887	351	TH	4.39725	0.02207	2	4
Dkk3	75492887	385	RHP	111.843	0.498469	2	4
Dkk3	75496225	0	Brain	64.2691	0.296862	3	1
Dkk3	75496225	63	CB	3.59579	0.0194086	3	1
Dkk3	75496225	85	CTX	145.436	0.697394	3	1
Dkk3	75496225	134	HIP	142.513	0.581003	3	1
Dkk3	75496225	136	HY	12.8268	0.0963698	3	1
Dkk3	75496225	180	MB	22.653	0.13112	3	1
Dkk3	75496225	185	MY	28.2219	0.131308	3	1
Dkk3	75496225	228	OLF	19.5623	0.132449	3	1
Dkk3	75496225	237	P	22.5946	0.104006	3	1
Dkk3	75496225	241	PAL	5.15144	0.0303316	3	1
Dkk3	75496225	342	STR	9.13906	0.0560886	3	1
Dkk3	75496225	351	TH	3.96795	0.0232937	3	1
Dkk3	75496225	385	RHP	117.91	0.511515	3	1
Dkk3	75496227	0	Brain	63.1086	0.290605	3	2
Dkk3	75496227	63	CB	4.05406	0.020971	3	2
Dkk3	75496227	85	CTX	145.306	0.688043	3	2
Dkk3	75496227	134	HIP	132.004	0.534749	3	2
Dkk3	75496227	136	HY	15.653	0.117807	3	2
Dkk3	75496227	180	MB	19.0941	0.122241	3	2
Dkk3	75496227	185	MY	30.894	0.143138	3	2
Dkk3	75496227	228	OLF	15.7376	0.111081	3	2
Dkk3	75496227	237	P	21.1242	0.103105	3	2
Dkk3	75496227	241	PAL	4.42827	0.0288344	3	2
Dkk3	75496227	342	STR	10.0509	0.057415	3	2
Dkk3	75496227	351	TH	6.08797	0.0338972	3	2
Dkk3	75496227	385	RHP	111.672	0.496188	3	2
Dkk3	75496228	0	Brain	65.6934	0.29874	3	3
Dkk3	75496228	63	CB	4.18392	0.021035	3	3
Dkk3	75496228	85	CTX	148.47	0.704122	3	3
Dkk3	75496228	134	HIP	133.521	0.542696	3	3
Dkk3	75496228	136	HY	14.2199	0.105201	3	3
Dkk3	75496228	180	MB	23.9307	0.143822	3	3
Dkk3	75496228	185	MY	30.5403	0.140057	3	3
Dkk3	75496228	228	OLF	21.7778	0.132517	3	3
Dkk3	75496228	237	P	24.6593	0.116464	3	3
Dkk3	75496228	241	PAL	5.32349	0.0322642	3	3
Dkk3	75496228	342	STR	13.6142	0.0775573	3	3
Dkk3	75496228	351	TH	9.39826	0.0471418	3	3
Dkk3	75496228	385	RHP	131.027	0.531626	3	3
Dkk3	75496238	0	Brain	59.0341	0.277214	3	4
Dkk3	75496238	63	CB	4.80948	0.0229636	3	4
Dkk3	75496238	85	CTX	137.424	0.676094	3	4
Dkk3	75496238	134	HIP	117.674	0.485835	3	4
Dkk3	75496238	136	HY	11.9741	0.0941736	3	4
Dkk3	75496238	180	MB	17.6523	0.107053	3	4
Dkk3	75496238	185	MY	29.6173	0.139597	3	4
Dkk3	75496238	228	OLF	19.1962	0.124287	3	4
Dkk3	75496238	237	P	16.5898	0.0843402	3	4
Dkk3	75496238	241	PAL	3.48382	0.0216634	3	4
Dkk3	75496238	342	STR	9.05158	0.0534426	3	4
Dkk3	75496238	351	TH	7.70919	0.0402719	3	4
Dkk3	75496238	385	RHP	115.861	0.494105	3	4
Dkk3	75496742	0	Brain	52.3711	0.254382	4	1
Dkk3	75496742	63	CB	2.55811	0.0143091	4	1
Dkk3	75496742	85	CTX	122.304	0.634091	4	1
Dkk3	75496742	134	HIP	121.514	0.500215	4	1
Dkk3	75496742	136	HY	4.77234	0.0344972	4	1
Dkk3	75496742	180	MB	13.629	0.0782734	4	1
Dkk3	75496742	185	MY	25.8561	0.117618	4	1
Dkk3	75496742	228	OLF	10.1864	0.0705407	4	1
Dkk3	75496742	237	P	17.0878	0.0784393	4	1
Dkk3	75496742	241	PAL	2.41966	0.0130299	4	1
Dkk3	75496742	342	STR	5.16716	0.0293087	4	1
Dkk3	75496742	351	TH	4.23924	0.0197986	4	1
Dkk3	75496742	385	RHP	105.75	0.517755	4	1
Dkk3	75496753	0	Brain	51.0714	0.240702	4	2
Dkk3	75496753	63	CB	2.24563	0.00994652	4	2
Dkk3	75496753	85	CTX	120.532	0.60603	4	2
Dkk3	75496753	134	HIP	109.156	0.438831	4	2
Dkk3	75496753	136	HY	5.75374	0.0407861	4	2
Dkk3	75496753	180	MB	13.6965	0.0777085	4	2
Dkk3	75496753	185	MY	26.2785	0.113008	4	2
Dkk3	75496753	228	OLF	11.019	0.0724844	4	2
Dkk3	75496753	237	P	15.4872	0.0717842	4	2
Dkk3	75496753	241	PAL	2.18695	0.0122804	4	2
Dkk3	75496753	342	STR	15.8848	0.0853951	4	2
Dkk3	75496753	351	TH	4.22999	0.0204261	4	2
Dkk3	75496753	385	RHP	116.948	0.532443	4	2
Dkk3	75496754	0	Brain	53.4302	0.257067	4	3
Dkk3	75496754	63	CB	3.11707	0.015993	4	3
Dkk3	75496754	85	CTX	120.413	0.62375	4	3
Dkk3	75496754	134	HIP	109.213	0.456218	4	3
Dkk3	75496754	136	HY	6.27617	0.0438777	4	3
Dkk3	75496754	180	MB	14.1277	0.0823552	4	3
Dkk3	75496754	185	MY	26.481	0.114031	4	3
Dkk3	75496754	228	OLF	14.4106	0.0880604	4	3
Dkk3	75496754	237	P	17.4146	0.0795408	4	3
Dkk3	75496754	241	PAL	1.84102	0.0100289	4	3
Dkk3	75496754	342	STR	4.38136	0.0254335	4	3
Dkk3	75496754	351	TH	7.03811	0.0347811	4	3
Dkk3	75496754	385	RHP	97.2019	0.449095	4	3
Dkk3	75496764	0	Brain	58.3161	0.270585	4	4
Dkk3	75496764	63	CB	4.08933	0.0199148	4	4
Dkk3	75496764	85	CTX	137.599	0.674372	4	4
Dkk3	75496764	134	HIP	122.42	0.492455	4	4
Dkk3	75496764	136	HY	9.61609	0.0734851	4	4
Dkk3	75496764	180	MB	15.1325	0.0980404	4	4
Dkk3	75496764	185	MY	28.9791	0.137048	4	4
Dkk3	75496764	228	OLF	14.9339	0.0927474	4	4
Dkk3	75496764	237	P	19.3091	0.092137	4	4
Dkk3	75496764	241	PAL	2.8551	0.0154608	4	4
Dkk3	75496764	342	STR	6.33879	0.0354602	4	4
Dkk3	75496764	351	TH	5.23924	0.028116	4	4
Dkk3	75496764	385	RHP	109.485	0.47122	4	4
Dkk3	75502306	0	Brain	1.99432	0.0148984	0	0
Dkk3	75502306	63	CB	5.14587	0.0308257	0	0
Dkk3	75502306	85	CTX	1.29871	0.0117992	0	0
Dkk3	75502306	134	HIP	2.05973	0.0119425	0	0
Dkk3	75502306	136	HY	0.870362	0.006721	0	0
Dkk3	75502306	180	MB	1.41998	0.00808882	0	0
Dkk3	75502306	185	MY	2.99183	0.0228888	0	0
Dkk3	75502306	228	OLF	2.54177	0.0236129	0	0
Dkk3	75502306	237	P	1.97553	0.0149356	0	0
Dkk3	75502306	241	PAL	2.13503	0.0125375	0	0
Dkk3	75502306	342	STR	1.22309	0.00887256	0	0
Dkk3	75502306	351	TH	1.71348	0.0130271	0	0
Dkk3	75502306	385	RHP	1.04097	0.00769754	0	0
Gad1	75457536	0	Brain	124.612	0.492579	1	1
Gad1	75457536	63	CB	214.766	0.735217	1	1
Gad1	75457536	85	CTX	94.5652	0.357169	1	1
Gad1	75457536	134	HIP	111.061	0.377366	1	1
Gad1	75457536	136	HY	131.425	0.530927	1	1
Gad1	75457536	180	MB	114.378	0.443137	1	1
Gad1	75457536	185	MY	102.298	0.419983	1	1
Gad1	75457536	228	OLF	153.035	0.70602	1	1
Gad1	75457536	237	P	89.8373	0.356419	1	1
Gad1	75457536	241	PAL	176.322	0.631571	1	1
Gad1	75457536	342	STR	173.47	0.808864	1	1
Gad1	75457536	351	TH	42.4843	0.125697	1	1
Gad1	75457536	385	RHP	103.072	0.388591	1	1
Gad1	75457537	0	Brain	125.644	0.485383	1	2
Gad1	75457537	63	CB	217.201	0.733498	1	2
Gad1	75457537	85	CTX	94.6155	0.351693	1	2
Gad1	75457537	134	HIP	114.255	0.381611	1	2
Gad1	75457537	136	HY	126.896	0.503268	1	2
Gad1	75457537	180	MB	115.244	0.433593	1	2
Gad1	75457537	185	MY	100.23	0.39433	1	2
Gad1	75457537	228	OLF	145.928	0.645283	1	2
Gad1	75457537	237	P	86.2851	0.337304	1	2
Gad1	75457537	241	PAL	180.183	0.64272	1	2
Gad1	75457537	342	STR	182.606	0.822681	1	2
Gad1	75457537	351	TH	48.766	0.154505	1	2
Gad1	75457537	385	RHP	106.467	0.389245	1	2
Gad1	75457538	0	Brain	121.417	0.478475	1	3
Gad1	75457538	63	CB	206.698	0.692821	1	3
Gad1	75457538	85	CTX	90.829	0.345069	1	3
Gad1	75457538	134	HIP	107.751	0.356544	1	3
Gad1	75457538	136	HY	122.388	0.492572	1	3
Gad1	75457538	180	MB	113.734	0.429868	1	3
Gad1	75457538	185	MY	96.7693	0.385836	1	3
Gad1	75457538	228	OLF	151.31	0.703848	1	3
Gad1	75457538	237	P	74.224	0.294016	1	3
Gad1	75457538	241	PAL	173.062	0.629345	1	3
Gad1	75457538	342	STR	175.2	0.81574	1	3
Gad1	75457538	351	TH	43.7561	0.141555	1	3
Gad1	75457538	385	RHP	95.0512	0.38257	1	3
Gad1	75457539	0	Brain	122.339	0.482271	1	4
Gad1	75457539	63	CB	209.963	0.715105	1	4
Gad1	75457539	85	CTX	91.8296	0.350313	1	4
Gad1	75457539	134	HIP	112.018	0.38513	1	4
Gad1	75457539	136	HY	123.287	0.503346	1	4
Gad1	75457539	180	MB	110.572	0.414181	1	4
Gad1	75457539	185	MY	96.5831	0.389321	1	4
Gad1	75457539	228	OLF	152.689	0.679519	1	4
Gad1	75457539	237	P	75.4467	0.296753	1	4
Gad1	75457539	241	PAL	163.649	0.595599	1	4
Gad1	75457539	342	STR	174.671	0.814513	1	4
Gad1	75457539	351	TH	36.2311	0.111435	1	4
Gad1	75457539	385	RHP	94.4611	0.378827	1	4
Gad1	75492754	0	Brain	119.125	0.478114	2	1
Gad1	75492754	63	CB	205.579	0.722359	2	1
Gad1	75492754	85	CTX	89.2058	0.347406	2	1
Gad1	75492754	134	HIP	115.431	0.403415	2	1
Gad1	75492754	136	HY	122.793	0.505396	2	1
Gad1	75492754	180	MB	112.303	0.424091	2	1
Gad1	75492754	185	MY	98.5474	0.402396	2	1
Gad1	75492754	228	OLF	139.49	0.647466	2	1
Gad1	75492754	237	P	82.5192	0.329727	2	1
Gad1	75492754	241	PAL	169.815	0.616923	2	1
Gad1	75492754	342	STR	168.812	0.790788	2	1
Gad1	75492754	351	TH	42.2343	0.138793	2	1
Gad1	75492754	385	RHP	94.6382	0.375514	2	1
Gad1	75492764	0	Brain	129.451	0.495343	2	2
Gad1	75492764	63	CB	217.554	0.71913	2	2
Gad1	75492764	85	CTX	96.0375	0.355472	2	2
Gad1	75492764	134	HIP	120.125	0.407244	2	2
Gad1	75492764	136	HY	136.396	0.512233	2	2
Gad1	75492764	180	MB	122.002	0.451466	2	2
Gad1	75492764	185	MY	112.532	0.440598	2	2
Gad1	75492764	228	OLF	165.436	0.734602	2	2
Gad1	75492764	237	P	90.0312	0.335597	2	2
Gad1	75492764	241	PAL	189.663	0.66841	2	2
Gad1	75492764	342	STR	181.967	0.815187	2	2
Gad1	75492764	351	TH	45.4424	0.143483	2	2
Gad1	75492764	385	RHP	100.355	0.376606	2	2
Gad1	75492774	0	Brain	124.217	0.488002	2	3
Gad1	75492774	63	CB	205.896	0.698792	2	3
Gad1	75492774	85	CTX	91.1168	0.348791	2	3
Gad1	75492774	134	HIP	119.545	0.406391	2	3
Gad1	75492774	136	HY	125.572	0.508839	2	3
Gad1	75492774	180	MB	104.932	0.404854	2	3
Gad1	75492774	185	MY	91.8111	0.366991	2	3
Gad1	75492774	228	OLF	164.332	0.75432	2	3
Gad1	75492774	237	P	79.9298	0.30621	2	3
Gad1	75492774	241	PAL	169.781	0.612686	2	3
Gad1	75492774	342	STR	186.456	0.843364	2	3
Gad1	75492774	351	TH	46.4347	0.153559	2	3
Gad1	75492774	385	RHP	98.5224	0.386054	2	3
Gad1	75492784	0	Brain	127.055	0.492965	2	4
Gad1	75492784	63	CB	213.759	0.721193	2	4
Gad1	75492784	85	CTX	94.9709	0.362385	2	4
Gad1	75492784	134	HIP	118.533	0.410944	2	4
Gad1	75492784	136	HY	118.576	0.475354	2	4
Gad1	75492784	180	MB	109.088	0.413051	2	4
Gad1	75492784	185	MY	97.4312	0.383875	2	4
Gad1	75492784	228	OLF	169.934	0.728851	2	4
Gad1	75492784	237	P	75.7856	0.294806	2	4
Gad1	75492784	241	PAL	177.104	0.615823	2	4
Gad1	75492784	342	STR	181.526	0.820493	2	4
Gad1	75492784	351	TH	43.6351	0.137847	2	4
Gad1	75492784	385	RHP	103.076	0.393111	2	4
Gad1	75496149	0	Brain	127.356	0.494601	3	1
Gad1	75496149	63	CB	220.584	0.737613	3	1
Gad1	75496149	85	CTX	96.739	0.362593	3	1
Gad1	75496149	134	HIP	120.468	0.405887	3	1
Gad1	75496149	136	HY	122.383	0.486315	3	1
Gad1	75496149	180	MB	117.218	0.447745	3	1
Gad1	75496149	185	MY	102.447	0.405899	3	1
Gad1	75496149	228	OLF	158.82	0.721291	3	1
Gad1	75496149	237	P	83.8699	0.325713	3	1
Gad1	75496149	241	PAL	174.095	0.625899	3	1
Gad1	75496149	342	STR	175.193	0.790828	3	1
Gad1	75496149	351	TH	44.8217	0.142121	3	1
Gad1	75496149	385	RHP	105.634	0.386123	3	1
Gad1	75496150	0	Brain	133.414	0.516117	3	2
Gad1	75496150	63	CB	226.844	0.776497	3	2
Gad1	75496150	85	CTX	96.6529	0.356881	3	2
Gad1	75496150	134	HIP	122.188	0.411091	3	2
Gad1	75496150	136	HY	132.299	0.516192	3	2
Gad1	75496150	180	MB	117.592	0.444642	3	2
Gad1	75496150	185	MY	101.833	0.399063	3	2
Gad1	75496150	228	OLF	191.767	0.880031	3	2
Gad1	75496150	237	P	93.3929	0.351324	3	2
Gad1	75496150	241	PAL	188.447	0.65235	3	2
Gad1	75496150	342	STR	190.335	0.842554	3	2
Gad1	75496150	351	TH	50.5135	0.15307	3	2
Gad1	75496150	385	RHP	104.514	0.390892	3	2
Gad1	75496151	0	Brain	126.46	0.500998	3	3
Gad1	75496151	63	CB	215.149	0.731753	3	3
Gad1	75496151	85	CTX	91.9957	0.357473	3	3
Gad1	75496151	134	HIP	108.359	0.369279	3	3
Gad1	75496151	136	HY	126.073	0.507976	3	3
Gad1	75496151	180	MB	110.574	0.426995	3	3
Gad1	75496151	185	MY	93.137	0.373265	3	3
Gad1	75496151	228	OLF	191.741	0.852447	3	3
Gad1	75496151	237	P	73.0728	0.28917	3	3
Gad1	75496151	241	PAL	171.935	0.625788	3	3
Gad1	75496151	342	STR	175.782	0.819851	3	3
Gad1	75496151	351	TH	43.2358	0.150921	3	3
Gad1	75496151	385	RHP	97.3788	0.384577	3	3
Gad1	75496152	0	Brain	122.56	0.494838	3	4
Gad1	75496152	63	CB	205.709	0.722595	3	4
Gad1	75496152	85	CTX	88.403	0.350134	3	4
Gad1	75496152	134	HIP	117.233	0.407709	3	4
Gad1	75496152	136	HY	117.356	0.500674	3	4
Gad1	75496152	180	MB	109.924	0.442971	3	4
Gad1	75496152	185	MY	91.1791	0.373058	3	4
Gad1	75496152	228	OLF	169.385	0.745164	3	4
Gad1	75496152	237	P	70.592	0.287933	3	4
Gad1	75496152	241	PAL	172.265	0.630477	3	4
Gad1	75496152	342	STR	181.899	0.854344	3	4
Gad1	75496152	351	TH	43.3117	0.129332	3	4
Gad1	75496152	385	RHP	97.2837	0.384174	3	4
Gad1	75496539	0	Brain	124.529	0.494767	4	1
Gad1	75496539	63	CB	214.098	0.733213	4	1
Gad1	75496539	85	CTX	91.4596	0.349527	4	1
Gad1	75496539	134	HIP	110.573	0.372384	4	1
Gad1	75496539	136	HY	133.588	0.545948	4	1
Gad1	75496539	180	MB	117.542	0.453906	4	1
Gad1	75496539	185	MY	94.489	0.390176	4	1
Gad1	75496539	228	OLF	170.371	0.785374	4	1
Gad1	75496539	237	P	81.9959	0.334412	4	1
Gad1	75496539	241	PAL	179.032	0.629814	4	1
Gad1	75496539	342	STR	172.993	0.803248	4	1
Gad1	75496539	351	TH	38.8276	0.129459	4	1
Gad1	75496539	385	RHP	98.2581	0.374168	4	1
Gad1	75496558	0	Brain	125.326	0.49753	4	2
Gad1	75496558	63	CB	217.151	0.749315	4	2
Gad1	75496558	85	CTX	88.2398	0.343598	4	2
Gad1	75496558	134	HIP	112.114	0.392034	4	2
Gad1	75496558	136	HY	128.536	0.514929	4	2
Gad1	75496558	180	MB	115.683	0.448428	4	2
Gad1	75496558	185	MY	99.3238	0.414736	4	2
Gad1	75496558	228	OLF	178.084	0.765129	4	2
Gad1	75496558	237	P	82.3055	0.33175	4	2
Gad1	75496558	241	PAL	178.201	0.626856	4	2
Gad1	75496558	342	STR	177.69	0.828261	4	2
Gad1	75496558	351	TH	40.2093	0.126055	4	2
Gad1	75496558	385	RHP	95.7125	0.377624	4	2
Gad1	75496559	0	Brain	123.051	0.498761	4	3
Gad1	75496559	63	CB	205.794	0.711154	4	3
Gad1	75496559	85	CTX	88.81	0.351279	4	3
Gad1	75496559	134	HIP	107.896	0.375482	4	3
Gad1	75496559	136	HY	117.666	0.497579	4	3
Gad1	75496559	180	MB	108.896	0.435889	4	3
Gad1	75496559	185	MY	86.4593	0.3738	4	3
Gad1	75496559	228	OLF	177.994	0.79492	4	3
Gad1	75496559	237	P	73.7542	0.30833	4	3
Gad1	75496559	241	PAL	171.865	0.635416	4	3
Gad1	75496559	342	STR	179.737	0.847577	4	3
Gad1	75496559	351	TH	42.3393	0.136382	4	3
Gad1	75496559	385	RHP	96.3115	0.391357	4	3
Gad1	75496569	0	Brain	120.565	0.485671	4	4
Gad1	75496569	63	CB	208.804	0.717028	4	4
Gad1	75496569	85	CTX	88.7028	0.355557	4	4
Gad1	75496569	134	HIP	104.422	0.359653	4	4
Gad1	75496569	136	HY	118.159	0.502805	4	4
Gad1	75496569	180	MB	108.162	0.426505	4	4
Gad1	75496569	185	MY	90.9822	0.386979	4	4
Gad1	75496569	228	OLF	157.79	0.679868	4	4
Gad1	75496569	237	P	68.955	0.275607	4	4
Gad1	75496569	241	PAL	168.401	0.616759	4	4
Gad1	75496569	342	STR	178.95	0.844081	4	4
Gad1	75496569	351	TH	38.8109	0.116974	4	4
Gad1	75496569	385	RHP	95.7419	0.389576	4	4
Gad1	75502258	0	Brain	0.378019	0.00186433	0	0
Gad1	75502258	63	CB	0.959183	0.00349006	0	0
Gad1	75502258	85	CTX	0.367922	0.00211518	0	0
Gad1	75502258	134	HIP	0.32395	0.00128196	0	0
Gad1	75502258	136	HY	0.161463	0.00107236	0	0
Gad1	75502258	180	MB	0.434162	0.00165133	0	0
Gad1	75502258	185	MY	0.151007	0.000829999	0	0
Gad1	75502258	228	OLF	0.373918	0.00232675	0	0
Gad1	75502258	237	P	0.30525	0.00112764	0	0
Gad1	75502258	241	PAL	0.269495	0.00137495	0	0
Gad1	75502258	342	STR	0.229782	0.00109103	0	0
Gad1	75502258	351	TH	0.20955	0.00119657	0	0
Gad1	75502258	385	RHP	0.143605	0.000987073	0	0
Man1a	75457368	0	Brain	44.3991	0.277644	1	1
Man1a	75457368	63	CB	39.0701	0.122749	1	1
Man1a	75457368	85	CTX	46.5646	0.340984	1	1
Man1a	75457368	134	HIP	78.4676	0.316142	1	1
Man1a	75457368	136	HY	14.98	0.124309	1	1
Man1a	75457368	180	MB	25.1163	0.179011	1	1
Man1a	75457368	185	MY	24.2823	0.153614	1	1
Man1a	75457368	228	OLF	43.3745	0.320376	1	1
Man1a	75457368	237	P	17.5419	0.115793	1	1
Man1a	75457368	241	PAL	34.1931	0.235902	1	1
Man1a	75457368	342	STR	72.0207	0.522147	1	1
Man1a	75457368	351	TH	13.1646	0.0864791	1	1
Man1a	75457368	385	RHP	75.8737	0.444565	1	1
Man1a	75457369	0	Brain	38.4743	0.245298	1	2
Man1a	75457369	63	CB	34.0131	0.119213	1	2
Man1a	75457369	85	CTX	42.6664	0.305768	1	2
Man1a	75457369	134	HIP	67.1615	0.294849	1	2
Man1a	75457369	136	HY	14.5306	0.121305	1	2
Man1a	75457369	180	MB	22.3821	0.164895	1	2
Man1a	75457369	185	MY	21.582	0.138076	1	2
Man1a	75457369	228	OLF	40.2818	0.305564	1	2
Man1a	75457369	237	P	17.9656	0.122594	1	2
Man1a	75457369	241	PAL	30.2818	0.224869	1	2
Man1a	75457369	342	STR	62.8854	0.460029	1	2
Man1a	75457369	351	TH	12.0768	0.0795362	1	2
Man1a	75457369	385	RHP	55.4103	0.345859	1	2
Man1a	75457370	0	Brain	51.9986	0.318663	1	3
Man1a	75457370	63	CB	44.3233	0.132106	1	3
Man1a	75457370	85	CTX	54.8808	0.384933	1	3
Man1a	75457370	134	HIP	92.1477	0.372002	1	3
Man1a	75457370	136	HY	24.7128	0.198687	1	3
Man1a	75457370	180	MB	37.7671	0.267055	1	3
Man1a	75457370	185	MY	33.0831	0.211612	1	3
Man1a	75457370	228	OLF	47.2467	0.328375	1	3
Man1a	75457370	237	P	25.2581	0.168237	1	3
Man1a	75457370	241	PAL	36.2228	0.26357	1	3
Man1a	75457370	342	STR	80.8533	0.560351	1	3
Man1a	75457370	351	TH	18.9392	0.121081	1	3
Man1a	75457370	385	RHP	78.8092	0.460485	1	3
Man1a	75457371	0	Brain	50.0918	0.312513	1	4
Man1a	75457371	63	CB	42.3696	0.130147	1	4
Man1a	75457371	85	CTX	52.5051	0.380788	1	4
Man1a	75457371	134	HIP	84.558	0.350662	1	4
Man1a	75457371	136	HY	24.2479	0.199175	1	4
Man1a	75457371	180	MB	35.0187	0.252847	1	4
Man1a	75457371	185	MY	35.1008	0.223085	1	4
Man1a	75457371	228	OLF	49.2089	0.349303	1	4
Man1a	75457371	237	P	25.7528	0.176082	1	4
Man1a	75457371	241	PAL	35.6362	0.25439	1	4
Man1a	75457371	342	STR	80.1482	0.557949	1	4
Man1a	75457371	351	TH	19.8347	0.121423	1	4
Man1a	75457371	385	RHP	75.9912	0.447037	1	4
Man1a	75492193	0	Brain	32.9742	0.209697	2	1
Man1a	75492193	63	CB	29.8833	0.10105	2	1
Man1a	75492193	85	CTX	32.785	0.247128	2	1
Man1a	75492193	134	HIP	66.9456	0.283191	2	1
Man1a	75492193	136	HY	10.1658	0.088418	2	1
Man1a	75492193	180	MB	17.077	0.127389	2	1
Man1a	75492193	185	MY	16.0069	0.10444	2	1
Man1a	75492193	228	OLF	29.9593	0.216333	2	1
Man1a	75492193	237	P	14.8631	0.0991658	2	1
Man1a	75492193	241	PAL	30.0151	0.20584	2	1
Man1a	75492193	342	STR	58.3117	0.420653	2	1
Man1a	75492193	351	TH	8.80231	0.0595555	2	1
Man1a	75492193	385	RHP	62.5003	0.370373	2	1
Man1a	75492194	0	Brain	36.7616	0.241976	2	2
Man1a	75492194	63	CB	33.2984	0.120975	2	2
Man1a	75492194	85	CTX	40.0987	0.305194	2	2
Man1a	75492194	134	HIP	65.5592	0.288183	2	2
Man1a	75492194	136	HY	13.2649	0.115397	2	2
Man1a	75492194	180	MB	19.7592	0.151323	2	2
Man1a	75492194	185	MY	20.8235	0.132188	2	2
Man1a	75492194	228	OLF	38.7093	0.29091	2	2
Man1a	75492194	237	P	13.2275	0.0935386	2	2
Man1a	75492194	241	PAL	24.0256	0.183865	2	2
Man1a	75492194	342	STR	65.2827	0.486976	2	2
Man1a	75492194	351	TH	10.2051	0.0709381	2	2
Man1a	75492194	385	RHP	59.679	0.387255	2	2
Man1a	75492195	0	Brain	45.1307	0.285531	2	3
Man1a	75492195	63	CB	38.7508	0.127363	2	3
Man1a	75492195	85	CTX	47.009	0.341965	2	3
Man1a	75492195	134	HIP	80.6088	0.345145	2	3
Man1a	75492195	136	HY	18.4237	0.155318	2	3
Man1a	75492195	180	MB	27.8846	0.206782	2	3
Man1a	75492195	185	MY	30.5932	0.197104	2	3
Man1a	75492195	228	OLF	46.4433	0.327182	2	3
Man1a	75492195	237	P	20.3517	0.14161	2	3
Man1a	75492195	241	PAL	35.5541	0.254439	2	3
Man1a	75492195	342	STR	74.1232	0.525683	2	3
Man1a	75492195	351	TH	19.0269	0.123322	2	3
Man1a	75492195	385	RHP	65.2689	0.434737	2	3
Man1a	75492196	0	Brain	44.2154	0.277677	2	4
Man1a	75492196	63	CB	38.9737	0.128725	2	4
Man1a	75492196	85	CTX	46.1057	0.336938	2	4
Man1a	75492196	134	HIP	84.5092	0.348522	2	4
Man1a	75492196	136	HY	17.2578	0.136983	2	4
Man1a	75492196	180	MB	27.1227	0.19595	2	4
Man1a	75492196	185	MY	29.1167	0.187261	2	4
Man1a	75492196	228	OLF	49.4652	0.339677	2	4
Man1a	75492196	237	P	22.2908	0.148255	2	4
Man1a	75492196	241	PAL	29.7208	0.220137	2	4
Man1a	75492196	342	STR	73.5614	0.522846	2	4
Man1a	75492196	351	TH	16.4862	0.101852	2	4
Man1a	75492196	385	RHP	61.9696	0.40398	2	4
Man1a	75496129	0	Brain	38.4052	0.245722	3	1
Man1a	75496129	63	CB	33.8409	0.116714	3	1
Man1a	75496129	85	CTX	40.3354	0.298117	3	1
Man1a	75496129	134	HIP	70.7743	0.298672	3	1
Man1a	75496129	136	HY	11.703	0.105111	3	1
Man1a	75496129	180	MB	20.5266	0.156329	3	1
Man1a	75496129	185	MY	22.5735	0.143191	3	1
Man1a	75496129	228	OLF	42.5327	0.315132	3	1
Man1a	75496129	237	P	15.3433	0.107489	3	1
Man1a	75496129	241	PAL	25.8802	0.190634	3	1
Man1a	75496129	342	STR	69.9423	0.50144	3	1
Man1a	75496129	351	TH	10.4633	0.0690682	3	1
Man1a	75496129	385	RHP	55.3629	0.349396	3	1
Man1a	75496130	0	Brain	36.3443	0.237245	3	2
Man1a	75496130	63	CB	30.8835	0.109838	3	2
Man1a	75496130	85	CTX	37.8281	0.28463	3	2
Man1a	75496130	134	HIP	70.8059	0.302941	3	2
Man1a	75496130	136	HY	13.3958	0.115727	3	2
Man1a	75496130	180	MB	18.9018	0.145591	3	2
Man1a	75496130	185	MY	16.876	0.105257	3	2
Man1a	75496130	228	OLF	41.1279	0.308822	3	2
Man1a	75496130	237	P	13.0424	0.0920426	3	2
Man1a	75496130	241	PAL	24.1976	0.184467	3	2
Man1a	75496130	342	STR	64.9729	0.490823	3	2
Man1a	75496130	351	TH	10.6038	0.0702364	3	2
Man1a	75496130	385	RHP	57.2885	0.360473	3	2
Man1a	75496131	0	Brain	45.7441	0.287769	3	3
Man1a	75496131	63	CB	38.0705	0.121134	3	3
Man1a	75496131	85	CTX	48.2924	0.350099	3	3
Man1a	75496131	134	HIP	83.0064	0.343233	3	3
Man1a	75496131	136	HY	17.5866	0.148512	3	3
Man1a	75496131	180	MB	27.4569	0.202347	3	3
Man1a	75496131	185	MY	25.2934	0.16608	3	3
Man1a	75496131	228	OLF	48.7258	0.349678	3	3
Man1a	75496131	237	P	18.0722	0.124903	3	3
Man1a	75496131	241	PAL	34.8091	0.25606	3	3
Man1a	75496131	342	STR	80.7402	0.567849	3	3
Man1a	75496131	351	TH	14.4733	0.0948358	3	3
Man1a	75496131	385	RHP	73.0625	0.433516	3	3
Man1a	75496132	0	Brain	36.897	0.231814	3	4
Man1a	75496132	63	CB	33.0132	0.113135	3	4
Man1a	75496132	85	CTX	37.693	0.263517	3	4
Man1a	75496132	134	HIP	70.4756	0.297558	3	4
Man1a	75496132	136	HY	13.3788	0.114158	3	4
Man1a	75496132	180	MB	20.6369	0.14035	3	4
Man1a	75496132	185	MY	23.5906	0.148682	3	4
Man1a	75496132	228	OLF	39.5098	0.287914	3	4
Man1a	75496132	237	P	15.6602	0.105892	3	4
Man1a	75496132	241	PAL	23.6117	0.180954	3	4
Man1a	75496132	342	STR	62.1827	0.45235	3	4
Man1a	75496132	351	TH	10.7503	0.0695125	3	4
Man1a	75496132	385	RHP	61.0987	0.39742	3	4
Man1a	75496346	0	Brain	25.5211	0.168818	4	1
Man1a	75496346	63	CB	23.0161	0.0975851	4	1
Man1a	75496346	85	CTX	24.4496	0.18182	4	1
Man1a	75496346	134	HIP	57.0669	0.257125	4	1
Man1a	75496346	136	HY	5.66131	0.0484191	4	1
Man1a	75496346	180	MB	10.9917	0.0790736	4	1
Man1a	75496346	185	MY	13.462	0.0875487	4	1
Man1a	75496346	228	OLF	24.397	0.201549	4	1
Man1a	75496346	237	P	9.24862	0.0641943	4	1
Man1a	75496346	241	PAL	16.9877	0.128722	4	1
Man1a	75496346	342	STR	46.4002	0.354835	4	1
Man1a	75496346	351	TH	6.50459	0.0437245	4	1
Man1a	75496346	385	RHP	49.0087	0.311124	4	1
Man1a	75496347	0	Brain	22.2955	0.155011	4	2
Man1a	75496347	63	CB	21.5622	0.0971921	4	2
Man1a	75496347	85	CTX	20.8939	0.16424	4	2
Man1a	75496347	134	HIP	50.7149	0.237762	4	2
Man1a	75496347	136	HY	5.07238	0.0471063	4	2
Man1a	75496347	180	MB	12.3777	0.0952951	4	2
Man1a	75496347	185	MY	13.1221	0.087111	4	2
Man1a	75496347	228	OLF	20.263	0.175238	4	2
Man1a	75496347	237	P	8.75997	0.0674773	4	2
Man1a	75496347	241	PAL	11.9679	0.0961393	4	2
Man1a	75496347	342	STR	40.5004	0.323267	4	2
Man1a	75496347	351	TH	5.15352	0.0395384	4	2
Man1a	75496347	385	RHP	42.6022	0.274578	4	2
Man1a	75496358	0	Brain	29.3372	0.194866	4	3
Man1a	75496358	63	CB	27.4841	0.114615	4	3
Man1a	75496358	85	CTX	29.4943	0.22259	4	3
Man1a	75496358	134	HIP	64.5032	0.28586	4	3
Man1a	75496358	136	HY	7.60486	0.0673162	4	3
Man1a	75496358	180	MB	15.2939	0.113928	4	3
Man1a	75496358	185	MY	18.5907	0.119352	4	3
Man1a	75496358	228	OLF	27.2568	0.222253	4	3
Man1a	75496358	237	P	11.4047	0.0832806	4	3
Man1a	75496358	241	PAL	19.2212	0.151667	4	3
Man1a	75496358	342	STR	50.3957	0.377094	4	3
Man1a	75496358	351	TH	9.44929	0.0589201	4	3
Man1a	75496358	385	RHP	50.8904	0.344197	4	3
Man1a	75496360	0	Brain	27.7265	0.187186	4	4
Man1a	75496360	63	CB	25.8644	0.108607	4	4
Man1a	75496360	85	CTX	26.7837	0.199322	4	4
Man1a	75496360	134	HIP	58.1593	0.260476	4	4
Man1a	75496360	136	HY	9.25763	0.0777894	4	4
Man1a	75496360	180	MB	13.6299	0.0981628	4	4
Man1a	75496360	185	MY	18.3954	0.123463	4	4
Man1a	75496360	228	OLF	26.6442	0.21308	4	4
Man1a	75496360	237	P	11.1829	0.0808257	4	4
Man1a	75496360	241	PAL	19.0926	0.149712	4	4
Man1a	75496360	342	STR	50.7711	0.403596	4	4
Man1a	75496360	351	TH	7.25893	0.0529182	4	4
Man1a	75496360	385	RHP	44.0167	0.311596	4	4
Man1a	75502197	0	Brain	0.443224	0.00252046	0	0
Man1a	75502197	63	CB	0.984205	0.00552356	0	0
Man1a	75502197	85	CTX	0.321035	0.00194026	0	0
Man1a	75502197	134	HIP	0.445849	0.00255293	0	0
Man1a	75502197	136	HY	0.158655	0.00094211	0	0
Man1a	75502197	180	MB	0.365514	0.00126839	0	0
Man1a	75502197	185	MY	0.550033	0.0022086	0	0
Man1a	75502197	228	OLF	0.684196	0.0054073	0	0
Man1a	75502197	237	P	0.179422	0.000979436	0	0
Man1a	75502197	241	PAL	0.138266	0.000902228	0	0
Man1a	75502197	342	STR	0.173673	0.00112938	0	0
Man1a	75502197	351	TH	0.360832	0.00144187	0	0
Man1a	75502197	385	RHP	0.598917	0.00267861	0	0
Nov	75457462	0	Brain	46.9739	0.195044	1	1
Nov	75457462	63	CB	5.1237	0.0251999	1	1
Nov	75457462	85	CTX	88.5481	0.421254	1	1
Nov	75457462	134	HIP	62.0523	0.237879	1	1
Nov	75457462	136	HY	5.57494	0.0371589	1	1
Nov	75457462	180	MB	4.98523	0.025567	1	1
Nov	75457462	185	MY	4.41648	0.0235565	1	1
Nov	75457462	228	OLF	86.3319	0.304251	1	1
Nov	75457462	237	P	3.91599	0.0221056	1	1
Nov	75457462	241	PAL	1.97034	0.0145665	1	1
Nov	75457462	342	STR	5.65972	0.027348	1	1
Nov	75457462	351	TH	1.37686	0.010218	1	1
Nov	75457462	385	RHP	123.55	0.465242	1	1
Nov	75457463	0	Brain	47.5375	0.196853	1	2
Nov	75457463	63	CB	3.40769	0.0123943	1	2
Nov	75457463	85	CTX	88.8212	0.43294	1	2
Nov	75457463	134	HIP	74.981	0.271335	1	2
Nov	75457463	136	HY	3.86358	0.0249113	1	2
Nov	75457463	180	MB	2.89524	0.0129192	1	2
Nov	75457463	185	MY	3.20288	0.0122157	1	2
Nov	75457463	228	OLF	90.2075	0.318392	1	2
Nov	75457463	237	P	1.84118	0.00732466	1	2
Nov	75457463	241	PAL	3.54089	0.0259557	1	2
Nov	75457463	342	STR	6.57289	0.0359496	1	2
Nov	75457463	351	TH	1.71514	0.00996033	1	2
Nov	75457463	385	RHP	123.126	0.437654	1	2
Nov	75457464	0	Brain	46.055	0.193958	1	3
Nov	75457464	63	CB	6.79494	0.0245328	1	3
Nov	75457464	85	CTX	87.8324	0.434403	1	3
Nov	75457464	134	HIP	69.637	0.255779	1	3
Nov	75457464	136	HY	3.31038	0.0218408	1	3
Nov	75457464	180	MB	3.96245	0.0245611	1	3
Nov	75457464	185	MY	3.11241	0.0229604	1	3
Nov	75457464	228	OLF	86.706	0.303778	1	3
Nov	75457464	237	P	3.3854	0.0190849	1	3
Nov	75457464	241	PAL	1.44133	0.0118864	1	3
Nov	75457464	342	STR	5.256	0.0264865	1	3
Nov	75457464	351	TH	2.02554	0.0168546	1	3
Nov	75457464	385	RHP	146.853	0.531759	1	3
Nov	75457465	0	Brain	42.4371	0.181511	1	4
Nov	75457465	63	CB	5.26386	0.0212539	1	4
Nov	75457465	85	CTX	84.6144	0.424825	1	4
Nov	75457465	134	HIP	58.2581	0.215123	1	4
Nov	75457465	136	HY	3.2837	0.0210071	1	4
Nov	75457465	180	MB	2.1995	0.0134779	1	4
Nov	75457465	185	MY	3.32872	0.0195037	1	4
Nov	75457465	228	OLF	83.0854	0.303826	1	4
Nov	75457465	237	P	2.7216	0.0119307	1	4
Nov	75457465	241	PAL	2.08646	0.0162894	1	4
Nov	75457465	342	STR	5.15509	0.0291926	1	4
Nov	75457465	351	TH	0.918552	0.00683312	1	4
Nov	75457465	385	RHP	146.403	0.531222	1	4
Nov	75492470	0	Brain	54.7951	0.230565	2	1
Nov	75492470	63	CB	6.42897	0.0332668	2	1
Nov	75492470	85	CTX	101.306	0.478698	2	1
Nov	75492470	134	HIP	79.5937	0.303075	2	1
Nov	75492470	136	HY	7.38019	0.050033	2	1
Nov	75492470	180	MB	4.50674	0.0252761	2	1
Nov	75492470	185	MY	4.06185	0.0270407	2	1
Nov	75492470	228	OLF	99.1243	0.360181	2	1
Nov	75492470	237	P	3.53316	0.0169459	2	1
Nov	75492470	241	PAL	5.18307	0.0432895	2	1
Nov	75492470	342	STR	9.49306	0.0707554	2	1
Nov	75492470	351	TH	4.17531	0.030721	2	1
Nov	75492470	385	RHP	139.196	0.478015	2	1
Nov	75492634	0	Brain	50.8424	0.214051	2	2
Nov	75492634	63	CB	8.64447	0.0430455	2	2
Nov	75492634	85	CTX	100.778	0.478247	2	2
Nov	75492634	134	HIP	67.7792	0.254041	2	2
Nov	75492634	136	HY	6.60161	0.0423454	2	2
Nov	75492634	180	MB	3.7923	0.019959	2	2
Nov	75492634	185	MY	5.37679	0.0351784	2	2
Nov	75492634	228	OLF	101.489	0.369698	2	2
Nov	75492634	237	P	3.87959	0.0178213	2	2
Nov	75492634	241	PAL	5.13403	0.0404256	2	2
Nov	75492634	342	STR	6.97236	0.0435902	2	2
Nov	75492634	351	TH	2.79751	0.0258492	2	2
Nov	75492634	385	RHP	122.938	0.451145	2	2
Nov	75492644	0	Brain	51.6625	0.222827	2	3
Nov	75492644	63	CB	8.83144	0.0431431	2	3
Nov	75492644	85	CTX	96.5926	0.482772	2	3
Nov	75492644	134	HIP	82.5393	0.308287	2	3
Nov	75492644	136	HY	5.08665	0.0353949	2	3
Nov	75492644	180	MB	4.45936	0.0262661	2	3
Nov	75492644	185	MY	4.28989	0.0300694	2	3
Nov	75492644	228	OLF	101.925	0.379083	2	3
Nov	75492644	237	P	3.27613	0.0173143	2	3
Nov	75492644	241	PAL	3.32425	0.0223802	2	3
Nov	75492644	342	STR	8.80943	0.0551725	2	3
Nov	75492644	351	TH	3.59629	0.026626	2	3
Nov	75492644	385	RHP	174.022	0.601243	2	3
Nov	75492654	0	Brain	49.5837	0.213798	2	4
Nov	75492654	63	CB	9.01312	0.0437573	2	4
Nov	75492654	85	CTX	90.9905	0.453254	2	4
Nov	75492654	134	HIP	82.245	0.284211	2	4
Nov	75492654	136	HY	4.63986	0.0368501	2	4
Nov	75492654	180	MB	3.45112	0.0184798	2	4
Nov	75492654	185	MY	6.52608	0.0486949	2	4
Nov	75492654	228	OLF	98.9984	0.354758	2	4
Nov	75492654	237	P	4.06268	0.0248889	2	4
Nov	75492654	241	PAL	5.84844	0.0475934	2	4
Nov	75492654	342	STR	20.1596	0.10599	2	4
Nov	75492654	351	TH	3.82186	0.033571	2	4
Nov	75492654	385	RHP	160.527	0.556269	2	4
Nov	75496137	0	Brain	55.9875	0.220837	3	1
Nov	75496137	63	CB	6.895	0.0299496	3	1
Nov	75496137	85	CTX	101.157	0.463341	3	1
Nov	75496137	134	HIP	75.084	0.258629	3	1
Nov	75496137	136	HY	6.10265	0.0412429	3	1
Nov	75496137	180	MB	4.12319	0.0210466	3	1
Nov	75496137	185	MY	5.26863	0.0332884	3	1
Nov	75496137	228	OLF	112.025	0.380842	3	1
Nov	75496137	237	P	4.05723	0.020678	3	1
Nov	75496137	241	PAL	6.24228	0.0437821	3	1
Nov	75496137	342	STR	7.68581	0.0430528	3	1
Nov	75496137	351	TH	2.89964	0.0197315	3	1
Nov	75496137	385	RHP	147.788	0.484543	3	1
Nov	75496138	0	Brain	56.2181	0.220972	3	2
Nov	75496138	63	CB	7.25529	0.0359537	3	2
Nov	75496138	85	CTX	109.007	0.492432	3	2
Nov	75496138	134	HIP	79.9712	0.302384	3	2
Nov	75496138	136	HY	6.73469	0.0479071	3	2
Nov	75496138	180	MB	5.15737	0.0275103	3	2
Nov	75496138	185	MY	3.9331	0.0247494	3	2
Nov	75496138	228	OLF	111.144	0.374081	3	2
Nov	75496138	237	P	5.14167	0.0275684	3	2
Nov	75496138	241	PAL	5.044	0.039204	3	2
Nov	75496138	342	STR	9.65314	0.0455775	3	2
Nov	75496138	351	TH	2.12207	0.0165983	3	2
Nov	75496138	385	RHP	165.358	0.523024	3	2
Nov	75496139	0	Brain	40.8223	0.168652	3	3
Nov	75496139	63	CB	4.56611	0.0158093	3	3
Nov	75496139	85	CTX	85.6981	0.415626	3	3
Nov	75496139	134	HIP	51.3377	0.193027	3	3
Nov	75496139	136	HY	3.54663	0.0224293	3	3
Nov	75496139	180	MB	1.95179	0.00946627	3	3
Nov	75496139	185	MY	1.82825	0.00959265	3	3
Nov	75496139	228	OLF	81.0005	0.28097	3	3
Nov	75496139	237	P	2.24434	0.0112406	3	3
Nov	75496139	241	PAL	2.60955	0.0169148	3	3
Nov	75496139	342	STR	4.49706	0.0227043	3	3
Nov	75496139	351	TH	1.01309	0.00732173	3	3
Nov	75496139	385	RHP	137.482	0.50593	3	3
Nov	75496140	0	Brain	43.6276	0.187469	3	4
Nov	75496140	63	CB	6.63915	0.0257142	3	4
Nov	75496140	85	CTX	88.0045	0.434156	3	4
Nov	75496140	134	HIP	63.1667	0.232897	3	4
Nov	75496140	136	HY	8.05865	0.0566885	3	4
Nov	75496140	180	MB	1.72344	0.00890306	3	4
Nov	75496140	185	MY	4.04914	0.0239389	3	4
Nov	75496140	228	OLF	85.178	0.316988	3	4
Nov	75496140	237	P	3.88309	0.0243172	3	4
Nov	75496140	241	PAL	3.21943	0.0234911	3	4
Nov	75496140	342	STR	6.74622	0.0420626	3	4
Nov	75496140	351	TH	2.08308	0.0140183	3	4
Nov	75496140	385	RHP	143.446	0.529509	3	4
Nov	75496410	0	Brain	38.9755	0.163602	4	1
Nov	75496410	63	CB	2.57264	0.0108448	4	1
Nov	75496410	85	CTX	76.5309	0.377437	4	1
Nov	75496410	134	HIP	61.657	0.229628	4	1
Nov	75496410	136	HY	3.45996	0.0228373	4	1
Nov	75496410	180	MB	2.90279	0.012689	4	1
Nov	75496410	185	MY	5.09668	0.0306316	4	1
Nov	75496410	228	OLF	77.2542	0.273161	4	1
Nov	75496410	237	P	2.99312	0.0147752	4	1
Nov	75496410	241	PAL	2.48136	0.0146797	4	1
Nov	75496410	342	STR	4.35137	0.0207176	4	1
Nov	75496410	351	TH	0.849053	0.00612328	4	1
Nov	75496410	385	RHP	121.314	0.452777	4	1
Nov	75496420	0	Brain	40.8443	0.167998	4	2
Nov	75496420	63	CB	2.73291	0.0113023	4	2
Nov	75496420	85	CTX	77.4685	0.372937	4	2
Nov	75496420	134	HIP	51.4994	0.193885	4	2
Nov	75496420	136	HY	3.11064	0.0189832	4	2
Nov	75496420	180	MB	2.89629	0.0108183	4	2
Nov	75496420	185	MY	4.61082	0.0307266	4	2
Nov	75496420	228	OLF	83.6227	0.294965	4	2
Nov	75496420	237	P	3.06368	0.0150779	4	2
Nov	75496420	241	PAL	2.5205	0.0144609	4	2
Nov	75496420	342	STR	4.34242	0.0201768	4	2
Nov	75496420	351	TH	0.833094	0.00605606	4	2
Nov	75496420	385	RHP	124.72	0.45323	4	2
Nov	75496430	0	Brain	43.0269	0.18097	4	3
Nov	75496430	63	CB	6.41659	0.0245298	4	3
Nov	75496430	85	CTX	82.9816	0.415692	4	3
Nov	75496430	134	HIP	68.0928	0.240815	4	3
Nov	75496430	136	HY	2.77761	0.0179964	4	3
Nov	75496430	180	MB	1.50961	0.00780903	4	3
Nov	75496430	185	MY	3.73075	0.0242456	4	3
Nov	75496430	228	OLF	87.5635	0.304012	4	3
Nov	75496430	237	P	2.15365	0.00814408	4	3
Nov	75496430	241	PAL	2.33734	0.0178859	4	3
Nov	75496430	342	STR	7.56718	0.0368795	4	3
Nov	75496430	351	TH	1.07391	0.00612081	4	3
Nov	75496430	385	RHP	145.906	0.531901	4	3
Nov	75496431	0	Brain	45.3116	0.185887	4	4
Nov	75496431	63	CB	8.21516	0.0311601	4	4
Nov	75496431	85	CTX	88.885	0.430295	4	4
Nov	75496431	134	HIP	65.0854	0.235891	4	4
Nov	75496431	136	HY	3.12501	0.021912	4	4
Nov	75496431	180	MB	2.46435	0.0114854	4	4
Nov	75496431	185	MY	2.39237	0.0167215	4	4
Nov	75496431	228	OLF	92.771	0.314336	4	4
Nov	75496431	237	P	1.95548	0.0101893	4	4
Nov	75496431	241	PAL	5.16166	0.0319254	4	4
Nov	75496431	342	STR	12.465	0.0632806	4	4
Nov	75496431	351	TH	0.984515	0.00773107	4	4
Nov	75496431	385	RHP	152.307	0.533706	4	4
Nov	75502227	0	Brain	1.40363	0.00938039	0	0
Nov	75502227	63	CB	2.75425	0.0163045	0	0
Nov	75502227	85	CTX	0.538623	0.0041778	0	0
Nov	75502227	134	HIP	0.848397	0.0051612	0	0
Nov	75502227	136	HY	0.530883	0.00388273	0	0
Nov	75502227	180	MB	0.854097	0.00596435	0	0
Nov	75502227	185	MY	5.49672	0.0348805	0	0
Nov	75502227	228	OLF	1.85298	0.0128167	0	0
Nov	75502227	237	P	3.0934	0.0197325	0	0
Nov	75502227	241	PAL	1.22796	0.00715516	0	0
Nov	75502227	342	STR	0.555155	0.00444961	0	0
Nov	75502227	351	TH	0.791522	0.00508852	0	0
Nov	75502227	385	RHP	0.416364	0.00245901	0	0
Plp1	75457512	0	Brain	129.992	0.590084	1	1
Plp1	75457512	63	CB	144.06	0.422979	1	1
Plp1	75457512	85	CTX	91.2541	0.471427	1	1
Plp1	75457512	134	HIP	110.988	0.420293	1	1
Plp1	75457512	136	HY	134.105	0.639223	1	1
Plp1	75457512	180	MB	159.207	0.738676	1	1
Plp1	75457512	185	MY	194.492	0.867474	1	1
Plp1	75457512	228	OLF	114.028	0.525912	1	1
Plp1	75457512	237	P	201.318	0.921389	1	1
Plp1	75457512	241	PAL	161.93	0.727327	1	1
Plp1	75457512	342	STR	111.011	0.556973	1	1
Plp1	75457512	351	TH	148.528	0.747395	1	1
Plp1	75457512	385	RHP	98.2035	0.502259	1	1
Plp1	75457513	0	Brain	132.321	0.616811	1	2
Plp1	75457513	63	CB	145.748	0.425911	1	2
Plp1	75457513	85	CTX	99.5898	0.52405	1	2
Plp1	75457513	134	HIP	102.575	0.403922	1	2
Plp1	75457513	136	HY	112.108	0.560045	1	2
Plp1	75457513	180	MB	161.247	0.753459	1	2
Plp1	75457513	185	MY	195.982	0.884542	1	2
Plp1	75457513	228	OLF	113.221	0.531005	1	2
Plp1	75457513	237	P	202.743	0.95633	1	2
Plp1	75457513	241	PAL	151.062	0.720125	1	2
Plp1	75457513	342	STR	107.225	0.57489	1	2
Plp1	75457513	351	TH	139.587	0.735344	1	2
Plp1	75457513	385	RHP	101.183	0.527318	1	2
Plp1	75457514	0	Brain	136.43	0.635109	1	3
Plp1	75457514	63	CB	147.949	0.425048	1	3
Plp1	75457514	85	CTX	103.696	0.567998	1	3
Plp1	75457514	134	HIP	102.152	0.392186	1	3
Plp1	75457514	136	HY	136.484	0.662544	1	3
Plp1	75457514	180	MB	160.765	0.740962	1	3
Plp1	75457514	185	MY	191.539	0.868073	1	3
Plp1	75457514	228	OLF	122.022	0.601091	1	3
Plp1	75457514	237	P	195.222	0.911703	1	3
Plp1	75457514	241	PAL	152.429	0.702308	1	3
Plp1	75457514	342	STR	116.292	0.603732	1	3
Plp1	75457514	351	TH	148.35	0.740384	1	3
Plp1	75457514	385	RHP	130.528	0.648617	1	3
Plp1	75457515	0	Brain	135.161	0.601077	1	4
Plp1	75457515	63	CB	147.764	0.438295	1	4
Plp1	75457515	85	CTX	93.3891	0.49175	1	4
Plp1	75457515	134	HIP	94.5773	0.341875	1	4
Plp1	75457515	136	HY	134.851	0.617002	1	4
Plp1	75457515	180	MB	173.542	0.786906	1	4
Plp1	75457515	185	MY	212.026	0.922523	1	4
Plp1	75457515	228	OLF	116.173	0.531575	1	4
Plp1	75457515	237	P	216.71	0.949657	1	4
Plp1	75457515	241	PAL	165.86	0.717248	1	4
Plp1	75457515	342	STR	116.19	0.54021	1	4
Plp1	75457515	351	TH	149.453	0.731537	1	4
Plp1	75457515	385	RHP	112.621	0.53538	1	4
Plp1	75492714	0	Brain	123.414	0.594716	2	1
Plp1	75492714	63	CB	132.214	0.396603	2	1
Plp1	75492714	85	CTX	91.3824	0.49654	2	1
Plp1	75492714	134	HIP	95.1393	0.405512	2	1
Plp1	75492714	136	HY	128.022	0.651144	2	1
Plp1	75492714	180	MB	140.048	0.698554	2	1
Plp1	75492714	185	MY	180.439	0.851915	2	1
Plp1	75492714	228	OLF	118.025	0.562312	2	1
Plp1	75492714	237	P	178.308	0.873576	2	1
Plp1	75492714	241	PAL	149.689	0.724006	2	1
Plp1	75492714	342	STR	108.614	0.582632	2	1
Plp1	75492714	351	TH	133.721	0.724606	2	1
Plp1	75492714	385	RHP	101.394	0.558859	2	1
Plp1	75492715	0	Brain	121.327	0.589992	2	2
Plp1	75492715	63	CB	138.659	0.442467	2	2
Plp1	75492715	85	CTX	86.6286	0.466242	2	2
Plp1	75492715	134	HIP	107.129	0.432485	2	2
Plp1	75492715	136	HY	113.741	0.58847	2	2
Plp1	75492715	180	MB	143.497	0.731669	2	2
Plp1	75492715	185	MY	175.493	0.8469	2	2
Plp1	75492715	228	OLF	108.288	0.518371	2	2
Plp1	75492715	237	P	177.985	0.892181	2	2
Plp1	75492715	241	PAL	140.941	0.688442	2	2
Plp1	75492715	342	STR	108.574	0.590853	2	2
Plp1	75492715	351	TH	131.631	0.720862	2	2
Plp1	75492715	385	RHP	95.8177	0.519258	2	2
Plp1	75492725	0	Brain	116.451	0.589671	2	3
Plp1	75492725	63	CB	123.592	0.405879	2	3
Plp1	75492725	85	CTX	83.5479	0.46869	2	3
Plp1	75492725	134	HIP	88.9462	0.38497	2	3
Plp1	75492725	136	HY	115.102	0.620103	2	3
Plp1	75492725	180	MB	139.573	0.729928	2	3
Plp1	75492725	185	MY	167.438	0.866693	2	3
Plp1	75492725	228	OLF	110.184	0.562738	2	3
Plp1	75492725	237	P	167.879	0.868063	2	3
Plp1	75492725	241	PAL	130.809	0.654857	2	3
Plp1	75492725	342	STR	104.346	0.563542	2	3
Plp1	75492725	351	TH	119.501	0.667674	2	3
Plp1	75492725	385	RHP	117.422	0.650881	2	3
Plp1	75492744	0	Brain	118.245	0.560752	2	4
Plp1	75492744	63	CB	127.015	0.396875	2	4
Plp1	75492744	85	CTX	81.6002	0.422612	2	4
Plp1	75492744	134	HIP	93.2875	0.363933	2	4
Plp1	75492744	136	HY	125.067	0.620759	2	4
Plp1	75492744	180	MB	149.069	0.744579	2	4
Plp1	75492744	185	MY	175.863	0.852833	2	4
Plp1	75492744	228	OLF	103.413	0.474962	2	4
Plp1	75492744	237	P	177.565	0.882149	2	4
Plp1	75492744	241	PAL	138.321	0.667653	2	4
Plp1	75492744	342	STR	102.402	0.518434	2	4
Plp1	75492744	351	TH	130.522	0.69919	2	4
Plp1	75492744	385	RHP	108.932	0.538574	2	4
Plp1	75496145	0	Brain	125.504	0.596394	3	1
Plp1	75496145	63	CB	142.147	0.425778	3	1
Plp1	75496145	85	CTX	94.0651	0.516289	3	1
Plp1	75496145	134	HIP	106.201	0.422865	3	1
Plp1	75496145	136	HY	111.195	0.548619	3	1
Plp1	75496145	180	MB	144.559	0.735325	3	1
Plp1	75496145	185	MY	186.608	0.869081	3	1
Plp1	75496145	228	OLF	116.846	0.532381	3	1
Plp1	75496145	237	P	180.298	0.903733	3	1
Plp1	75496145	241	PAL	144.352	0.684785	3	1
Plp1	75496145	342	STR	108.024	0.538903	3	1
Plp1	75496145	351	TH	128.035	0.689152	3	1
Plp1	75496145	385	RHP	101.636	0.531402	3	1
Plp1	75496146	0	Brain	124.128	0.582523	3	2
Plp1	75496146	63	CB	144.669	0.417736	3	2
Plp1	75496146	85	CTX	90.0558	0.469996	3	2
Plp1	75496146	134	HIP	102.464	0.384978	3	2
Plp1	75496146	136	HY	109.099	0.553898	3	2
Plp1	75496146	180	MB	147.44	0.72915	3	2
Plp1	75496146	185	MY	178.2	0.868526	3	2
Plp1	75496146	228	OLF	107.315	0.509439	3	2
Plp1	75496146	237	P	185.218	0.923614	3	2
Plp1	75496146	241	PAL	143.804	0.699516	3	2
Plp1	75496146	342	STR	107.54	0.532401	3	2
Plp1	75496146	351	TH	125.831	0.67077	3	2
Plp1	75496146	385	RHP	106.826	0.531882	3	2
Plp1	75496147	0	Brain	134.308	0.628819	3	3
Plp1	75496147	63	CB	143.095	0.428005	3	3
Plp1	75496147	85	CTX	95.4801	0.52486	3	3
Plp1	75496147	134	HIP	101.226	0.405966	3	3
Plp1	75496147	136	HY	135.705	0.629696	3	3
Plp1	75496147	180	MB	166.522	0.798158	3	3
Plp1	75496147	185	MY	197.701	0.916595	3	3
Plp1	75496147	228	OLF	119.405	0.567847	3	3
Plp1	75496147	237	P	200.655	0.949994	3	3
Plp1	75496147	241	PAL	158.962	0.71741	3	3
Plp1	75496147	342	STR	115.693	0.586941	3	3
Plp1	75496147	351	TH	142.764	0.713587	3	3
Plp1	75496147	385	RHP	135.555	0.696773	3	3
Plp1	75496148	0	Brain	130.82	0.615347	3	4
Plp1	75496148	63	CB	142.166	0.425796	3	4
Plp1	75496148	85	CTX	95.9635	0.522755	3	4
Plp1	75496148	134	HIP	103.785	0.408726	3	4
Plp1	75496148	136	HY	131.259	0.650821	3	4
Plp1	75496148	180	MB	154.012	0.743569	3	4
Plp1	75496148	185	MY	188.908	0.915649	3	4
Plp1	75496148	228	OLF	112.338	0.529377	3	4
Plp1	75496148	237	P	190.549	0.921653	3	4
Plp1	75496148	241	PAL	151.47	0.71167	3	4
Plp1	75496148	342	STR	112.458	0.552345	3	4
Plp1	75496148	351	TH	136.411	0.693684	3	4
Plp1	75496148	385	RHP	125.967	0.616685	3	4
Plp1	75496499	0	Brain	126.477	0.582058	4	1
Plp1	75496499	63	CB	145.45	0.413964	4	1
Plp1	75496499	85	CTX	91.4013	0.485303	4	1
Plp1	75496499	134	HIP	103.649	0.393849	4	1
Plp1	75496499	136	HY	131.303	0.64012	4	1
Plp1	75496499	180	MB	159.481	0.767382	4	1
Plp1	75496499	185	MY	187.053	0.8454	4	1
Plp1	75496499	228	OLF	109.888	0.504824	4	1
Plp1	75496499	237	P	188.821	0.896979	4	1
Plp1	75496499	241	PAL	145.243	0.677603	4	1
Plp1	75496499	342	STR	100.154	0.488624	4	1
Plp1	75496499	351	TH	141.637	0.733435	4	1
Plp1	75496499	385	RHP	96.9987	0.497673	4	1
Plp1	75496500	0	Brain	126.012	0.578029	4	2
Plp1	75496500	63	CB	140.668	0.399185	4	2
Plp1	75496500	85	CTX	86.8044	0.461143	4	2
Plp1	75496500	134	HIP	109.663	0.420902	4	2
Plp1	75496500	136	HY	104.646	0.518432	4	2
Plp1	75496500	180	MB	153.14	0.72783	4	2
Plp1	75496500	185	MY	183.426	0.840178	4	2
Plp1	75496500	228	OLF	117.245	0.519742	4	2
Plp1	75496500	237	P	191.303	0.900772	4	2
Plp1	75496500	241	PAL	150.287	0.693562	4	2
Plp1	75496500	342	STR	109.46	0.545897	4	2
Plp1	75496500	351	TH	130.09	0.667308	4	2
Plp1	75496500	385	RHP	105.071	0.522537	4	2
Plp1	75496510	0	Brain	130.105	0.605217	4	3
Plp1	75496510	63	CB	143.303	0.419052	4	3
Plp1	75496510	85	CTX	92.6294	0.499112	4	3
Plp1	75496510	134	HIP	97.5507	0.373747	4	3
Plp1	75496510	136	HY	132.442	0.654091	4	3
Plp1	75496510	180	MB	155.073	0.75164	4	3
Plp1	75496510	185	MY	191.763	0.891123	4	3
Plp1	75496510	228	OLF	121.407	0.574378	4	3
Plp1	75496510	237	P	190.713	0.929079	4	3
Plp1	75496510	241	PAL	154.656	0.706933	4	3
Plp1	75496510	342	STR	112.193	0.544417	4	3
Plp1	75496510	351	TH	134.722	0.686593	4	3
Plp1	75496510	385	RHP	123.15	0.612858	4	3
Plp1	75496529	0	Brain	125.045	0.562669	4	4
Plp1	75496529	63	CB	140.299	0.403987	4	4
Plp1	75496529	85	CTX	85.305	0.435609	4	4
Plp1	75496529	134	HIP	99.0569	0.370053	4	4
Plp1	75496529	136	HY	111.544	0.531805	4	4
Plp1	75496529	180	MB	152.807	0.721897	4	4
Plp1	75496529	185	MY	192.468	0.881898	4	4
Plp1	75496529	228	OLF	111.887	0.504865	4	4
Plp1	75496529	237	P	191.376	0.892714	4	4
Plp1	75496529	241	PAL	150.503	0.683286	4	4
Plp1	75496529	342	STR	109.49	0.509179	4	4
Plp1	75496529	351	TH	127.421	0.636803	4	4
Plp1	75496529	385	RHP	115.819	0.549144	4	4
Plp1	75502257	0	Brain	7.25274	0.0679499	0	0
Plp1	75502257	63	CB	8.43259	0.0606105	0	0
Plp1	75502257	85	CTX	9.73175	0.105804	0	0
Plp1	75502257	134	HIP	9.23272	0.0586719	0	0
Plp1	75502257	136	HY	3.93895	0.0387614	0	0
Plp1	75502257	180	MB	4.53467	0.0398814	0	0
Plp1	75502257	185	MY	7.6471	0.0608274	0	0
Plp1	75502257	228	OLF	8.81369	0.0916592	0	0
Plp1	75502257	237	P	5.8265	0.0510082	0	0
Plp1	75502257	241	PAL	4.4068	0.0312358	0	0
Plp1	75502257	342	STR	3.30655	0.0352775	0	0
Plp1	75502257	351	TH	4.66395	0.0463898	0	0
Plp1	75502257	385	RHP	7.76462	0.0788526	0	0
Pvalb	75457579	0	Brain	60.7005	0.232336	1	1
Pvalb	75457579	63	CB	213.428	0.715933	1	1
Pvalb	75457579	85	CTX	49.5787	0.187303	1	1
Pvalb	75457579	134	HIP	26.4272	0.0678327	1	1
Pvalb	75457579	136	HY	17.9238	0.082321	1	1
Pvalb	75457579	180	MB	63.233	0.246688	1	1
Pvalb	75457579	185	MY	106.635	0.362951	1	1
Pvalb	75457579	228	OLF	17.728	0.118143	1	1
Pvalb	75457579	237	P	87.1196	0.253077	1	1
Pvalb	75457579	241	PAL	42.3079	0.153591	1	1
Pvalb	75457579	342	STR	10.7142	0.0533181	1	1
Pvalb	75457579	351	TH	42.5354	0.16132	1	1
Pvalb	75457579	385	RHP	34.4068	0.140682	1	1
Pvalb	75457580	0	Brain	57.726	0.230107	1	2
Pvalb	75457580	63	CB	204.02	0.715773	1	2
Pvalb	75457580	85	CTX	47.1238	0.185988	1	2
Pvalb	75457580	134	HIP	25.4705	0.0684746	1	2
Pvalb	75457580	136	HY	18.486	0.0913183	1	2
Pvalb	75457580	180	MB	60.6466	0.246758	1	2
Pvalb	75457580	185	MY	99.0135	0.341524	1	2
Pvalb	75457580	228	OLF	20.8619	0.136513	1	2
Pvalb	75457580	237	P	84.0343	0.263061	1	2
Pvalb	75457580	241	PAL	43.0863	0.152864	1	2
Pvalb	75457580	342	STR	10.7401	0.0572767	1	2
Pvalb	75457580	351	TH	37.3392	0.146571	1	2
Pvalb	75457580	385	RHP	36.0097	0.147164	1	2
Pvalb	75457581	0	Brain	56.1375	0.213218	1	3
Pvalb	75457581	63	CB	197.974	0.654957	1	3
Pvalb	75457581	85	CTX	44.7125	0.172714	1	3
Pvalb	75457581	134	HIP	26.3162	0.0690977	1	3
Pvalb	75457581	136	HY	17.3109	0.077885	1	3
Pvalb	75457581	180	MB	65.8903	0.257799	1	3
Pvalb	75457581	185	MY	104.504	0.346959	1	3
Pvalb	75457581	228	OLF	13.5134	0.0896414	1	3
Pvalb	75457581	237	P	84.3916	0.252979	1	3
Pvalb	75457581	241	PAL	43.0654	0.149392	1	3
Pvalb	75457581	342	STR	9.24478	0.0434629	1	3
Pvalb	75457581	351	TH	49.2874	0.175944	1	3
Pvalb	75457581	385	RHP	32.0134	0.137818	1	3
Pvalb	75457591	0	Brain	57.8111	0.221763	1	4
Pvalb	75457591	63	CB	202.482	0.682816	1	4
Pvalb	75457591	85	CTX	46.0989	0.180455	1	4
Pvalb	75457591	134	HIP	25.5402	0.0705181	1	4
Pvalb	75457591	136	HY	18.8507	0.0783482	1	4
Pvalb	75457591	180	MB	64.4916	0.248926	1	4
Pvalb	75457591	185	MY	105.348	0.346268	1	4
Pvalb	75457591	228	OLF	14.3523	0.0971712	1	4
Pvalb	75457591	237	P	83.4158	0.240383	1	4
Pvalb	75457591	241	PAL	38.349	0.126718	1	4
Pvalb	75457591	342	STR	8.74092	0.0406777	1	4
Pvalb	75457591	351	TH	47.4445	0.174527	1	4
Pvalb	75457591	385	RHP	37.0442	0.165925	1	4
Pvalb	75492803	0	Brain	59.5338	0.233436	2	1
Pvalb	75492803	63	CB	206.287	0.694168	2	1
Pvalb	75492803	85	CTX	48.0901	0.192123	2	1
Pvalb	75492803	134	HIP	29.6878	0.0844568	2	1
Pvalb	75492803	136	HY	14.3567	0.0620587	2	1
Pvalb	75492803	180	MB	62.5091	0.244374	2	1
Pvalb	75492803	185	MY	99.942	0.339302	2	1
Pvalb	75492803	228	OLF	21.2335	0.145035	2	1
Pvalb	75492803	237	P	86.9732	0.255613	2	1
Pvalb	75492803	241	PAL	42.3154	0.153475	2	1
Pvalb	75492803	342	STR	12.2248	0.0738424	2	1
Pvalb	75492803	351	TH	40.2894	0.155772	2	1
Pvalb	75492803	385	RHP	37.4031	0.158181	2	1
Pvalb	75492814	0	Brain	62.1835	0.254515	2	2
Pvalb	75492814	63	CB	210.1	0.715108	2	2
Pvalb	75492814	85	CTX	47.179	0.197437	2	2
Pvalb	75492814	134	HIP	28.5893	0.0852148	2	2
Pvalb	75492814	136	HY	28.0684	0.172385	2	2
Pvalb	75492814	180	MB	76.9885	0.28778	2	2
Pvalb	75492814	185	MY	115.518	0.382447	2	2
Pvalb	75492814	228	OLF	24.988	0.182081	2	2
Pvalb	75492814	237	P	91.8105	0.272847	2	2
Pvalb	75492814	241	PAL	42.442	0.179061	2	2
Pvalb	75492814	342	STR	15.22	0.100727	2	2
Pvalb	75492814	351	TH	55.2037	0.218066	2	2
Pvalb	75492814	385	RHP	35.955	0.168393	2	2
Pvalb	75492824	0	Brain	52.0301	0.211295	2	3
Pvalb	75492824	63	CB	179.29	0.63018	2	3
Pvalb	75492824	85	CTX	41.2231	0.170612	2	3
Pvalb	75492824	134	HIP	22.6336	0.0599964	2	3
Pvalb	75492824	136	HY	14.9336	0.0705327	2	3
Pvalb	75492824	180	MB	55.6374	0.225401	2	3
Pvalb	75492824	185	MY	98.5655	0.351092	2	3
Pvalb	75492824	228	OLF	17.7963	0.126857	2	3
Pvalb	75492824	237	P	77.9807	0.246202	2	3
Pvalb	75492824	241	PAL	31.9126	0.118767	2	3
Pvalb	75492824	342	STR	8.95772	0.0462807	2	3
Pvalb	75492824	351	TH	38.5479	0.142114	2	3
Pvalb	75492824	385	RHP	32.0483	0.140218	2	3
Pvalb	75496180	0	Brain	58.3628	0.223794	2	4
Pvalb	75496180	63	CB	214.696	0.739524	2	4
Pvalb	75496180	85	CTX	47.883	0.181135	2	4
Pvalb	75496180	134	HIP	27.5358	0.0725153	2	4
Pvalb	75496180	136	HY	13.6095	0.0581323	2	4
Pvalb	75496180	180	MB	57.8728	0.228106	2	4
Pvalb	75496180	185	MY	95.6136	0.306095	2	4
Pvalb	75496180	228	OLF	15.9699	0.101952	2	4
Pvalb	75496180	237	P	81.744	0.237741	2	4
Pvalb	75496180	241	PAL	42.1409	0.155502	2	4
Pvalb	75496180	342	STR	10.6913	0.0576589	2	4
Pvalb	75496180	351	TH	40.5913	0.135616	2	4
Pvalb	75496180	385	RHP	33.6391	0.135963	2	4
Pvalb	75496190	0	Brain	57.0483	0.218774	3	1
Pvalb	75496190	63	CB	209.761	0.734481	3	1
Pvalb	75496190	85	CTX	46.6819	0.177682	3	1
Pvalb	75496190	134	HIP	24.8345	0.0607481	3	1
Pvalb	75496190	136	HY	17.5835	0.0755962	3	1
Pvalb	75496190	180	MB	56.5867	0.218893	3	1
Pvalb	75496190	185	MY	95.1171	0.319168	3	1
Pvalb	75496190	228	OLF	13.7728	0.0870146	3	1
Pvalb	75496190	237	P	79.0762	0.23205	3	1
Pvalb	75496190	241	PAL	37.6779	0.132308	3	1
Pvalb	75496190	342	STR	9.06471	0.0402797	3	1
Pvalb	75496190	351	TH	38.0847	0.12542	3	1
Pvalb	75496190	385	RHP	37.2369	0.146147	3	1
Pvalb	75496191	0	Brain	54.5071	0.209998	3	2
Pvalb	75496191	63	CB	187.197	0.615852	3	2
Pvalb	75496191	85	CTX	43.1301	0.173596	3	2
Pvalb	75496191	134	HIP	23.6112	0.0659081	3	2
Pvalb	75496191	136	HY	17.439	0.0788116	3	2
Pvalb	75496191	180	MB	61.2346	0.250686	3	2
Pvalb	75496191	185	MY	99.8684	0.336068	3	2
Pvalb	75496191	228	OLF	12.8162	0.0850922	3	2
Pvalb	75496191	237	P	81.5601	0.24987	3	2
Pvalb	75496191	241	PAL	34.5887	0.122702	3	2
Pvalb	75496191	342	STR	7.92088	0.0370728	3	2
Pvalb	75496191	351	TH	47.2856	0.167662	3	2
Pvalb	75496191	385	RHP	31.7067	0.129928	3	2
Pvalb	75496201	0	Brain	55.8362	0.21318	3	3
Pvalb	75496201	63	CB	196.675	0.671328	3	3
Pvalb	75496201	85	CTX	43.6575	0.169442	3	3
Pvalb	75496201	134	HIP	25.761	0.0661252	3	3
Pvalb	75496201	136	HY	16.9312	0.0713015	3	3
Pvalb	75496201	180	MB	58.816	0.233769	3	3
Pvalb	75496201	185	MY	101.022	0.324463	3	3
Pvalb	75496201	228	OLF	15.2301	0.0991525	3	3
Pvalb	75496201	237	P	83.2542	0.239094	3	3
Pvalb	75496201	241	PAL	34.5735	0.112354	3	3
Pvalb	75496201	342	STR	8.48441	0.0378625	3	3
Pvalb	75496201	351	TH	45.0539	0.151657	3	3
Pvalb	75496201	385	RHP	32.8249	0.133286	3	3
Pvalb	75496597	0	Brain	55.2092	0.214599	3	4
Pvalb	75496597	63	CB	211.891	0.751508	3	4
Pvalb	75496597	85	CTX	43.8415	0.164676	3	4
Pvalb	75496597	134	HIP	23.9371	0.0592885	3	4
Pvalb	75496597	136	HY	14.5633	0.0681327	3	4
Pvalb	75496597	180	MB	58.7085	0.240919	3	4
Pvalb	75496597	185	MY	92.3487	0.319672	3	4
Pvalb	75496597	228	OLF	11.1629	0.0639692	3	4
Pvalb	75496597	237	P	80.2363	0.247267	3	4
Pvalb	75496597	241	PAL	35.4246	0.123716	3	4
Pvalb	75496597	342	STR	8.37827	0.0368658	3	4
Pvalb	75496597	351	TH	34.1115	0.119874	3	4
Pvalb	75496597	385	RHP	29.9799	0.118228	3	4
Pvalb	75496607	0	Brain	54.8056	0.213246	4	1
Pvalb	75496607	63	CB	207.065	0.728677	4	1
Pvalb	75496607	85	CTX	45.9542	0.178027	4	1
Pvalb	75496607	134	HIP	22.873	0.0618622	4	1
Pvalb	75496607	136	HY	10.3641	0.0461418	4	1
Pvalb	75496607	180	MB	51.0329	0.207204	4	1
Pvalb	75496607	185	MY	90.2181	0.301516	4	1
Pvalb	75496607	228	OLF	11.2802	0.0716561	4	1
Pvalb	75496607	237	P	85.846	0.246643	4	1
Pvalb	75496607	241	PAL	33.3651	0.118375	4	1
Pvalb	75496607	342	STR	8.97448	0.0407018	4	1
Pvalb	75496607	351	TH	33.425	0.11417	4	1
Pvalb	75496607	385	RHP	31.6066	0.131874	4	1
Pvalb	75496608	0	Brain	51.5495	0.200291	4	2
Pvalb	75496608	63	CB	192.638	0.66304	4	2
Pvalb	75496608	85	CTX	39.01	0.154801	4	2
Pvalb	75496608	134	HIP	21.9661	0.0532192	4	2
Pvalb	75496608	136	HY	15.4905	0.0682744	4	2
Pvalb	75496608	180	MB	56.8759	0.233265	4	2
Pvalb	75496608	185	MY	99.0208	0.344815	4	2
Pvalb	75496608	228	OLF	10.3904	0.0650752	4	2
Pvalb	75496608	237	P	78.6425	0.242178	4	2
Pvalb	75496608	241	PAL	32.9114	0.110788	4	2
Pvalb	75496608	342	STR	7.06795	0.0307566	4	2
Pvalb	75496608	351	TH	43.7493	0.145091	4	2
Pvalb	75496608	385	RHP	28.4697	0.118107	4	2
Pvalb	75496619	0	Brain	51.6147	0.195517	4	3
Pvalb	75496619	63	CB	191.485	0.64027	4	3
Pvalb	75496619	85	CTX	39.2509	0.15388	4	3
Pvalb	75496619	134	HIP	21.2278	0.0525349	4	3
Pvalb	75496619	136	HY	16.0083	0.0667631	4	3
Pvalb	75496619	180	MB	57.6999	0.229665	4	3
Pvalb	75496619	185	MY	97.6043	0.327042	4	3
Pvalb	75496619	228	OLF	9.01993	0.0528853	4	3
Pvalb	75496619	237	P	80.7861	0.242024	4	3
Pvalb	75496619	241	PAL	31.3978	0.109294	4	3
Pvalb	75496619	342	STR	7.04132	0.0312555	4	3
Pvalb	75496619	351	TH	37.367	0.13618	4	3
Pvalb	75496619	385	RHP	31.1197	0.124931	4	3
Pvalb	75502277	0	Brain	1.67451	0.0119835	4	4
Pvalb	75502277	63	CB	4.36342	0.0258056	4	4
Pvalb	75502277	85	CTX	1.14945	0.00880381	4	4
Pvalb	75502277	134	HIP	1.41352	0.00901958	4	4
Pvalb	75502277	136	HY	0.451307	0.00291431	4	4
Pvalb	75502277	180	MB	1.0539	0.00560962	4	4
Pvalb	75502277	185	MY	2.18956	0.0132518	4	4
Pvalb	75502277	228	OLF	2.78686	0.0262325	4	4
Pvalb	75502277	237	P	0.929634	0.00534536	4	4
Pvalb	75502277	241	PAL	0.750877	0.0043744	4	4
Pvalb	75502277	342	STR	0.645237	0.00443624	4	4
Pvalb	75502277	351	TH	1.87618	0.0146737	4	4
Pvalb	75502277	385	RHP	2.29741	0.0210408	4	4
