# Supplementary material for: Quantitative methods for genome-scale analysis of in situ hybridization and correlation with microarray data
Source: Genome Biol. 2008 Jan 30;9(1):R23. doi: 10.1186/gb-2008-9-1-r23 (PMC2395252; doi:10.1186/gb-2008-9-1-r23)
Supplement: Additional data file 3 — Teragenomics microarray data. [file gb-2008-9-1-r23-S3.zip › Publications/Cross Platform Comparison/Submitted/Supplementary Materials/Additional_data_file_3.xls]

## Sheet: TERA.RAW_DATA
probe_id	str1	str1_call	str1_p	str2	st2_call	str2_p	cortex1	cortex1_call	cortex1_p	cortex2	cortex2_call	cortex2_p	CB1	CB1call	CB1pval	CB2	CB2call	CB2pval	HIPPO1	HIPPO1call	HIPPO1pval	HIPPO2	HIPPO2call	HIPPO2pval	HY1	HY1call	HY1pval	HY2	HY2call	HY2pval	OLF1	OLF1call	OLF1pval	OLF2	OLF2call	OLF2pval
100001_at	7.27	A	0.794	13.54	A	0.955	10.42	A	0.759	11.49	A	0.832	9.37	A	0.955	11.76	A	1	24.83	A	0.832	30.26	A	0.724	19.68	A	0.646	21.78	A	0.537	0.87	A	0.437	-2.01	A	0.813
100002_at	197.13	P	0.003	180.68	P	0.005	105.2	P	0.026	104.92	P	0.007	318.86	P	0.001	304.37	P	0.001	123.09	P	0.002	134.02	P	0.039	1688.1	P	0	1726.4	P	0	153.1	P	0.001	105.66	P	0.008
100003_at	125.03	P	0.002	118.31	P	0.004	29.58	M	0.195	12.87	A	0.575	83.46	P	0.034	80.37	P	0.01	33	P	0.098	39.75	A	0.135	18.66	A	0.234	18.47	A	0.603	52.81	P	0.01	50.1	P	0.03
100004_at	164.71	P	0.03	185.81	P	0.001	154.27	P	0.01	182.76	P	0.004	105.19	M	0.071	103.15	A	0.11	117.48	P	0.071	106.69	A	0.759	98.26	M	0.039	98.47	M	0.079	132.91	M	0.039	125.48	M	0.049
100005_at	89.47	P	0.026	95.41	M	0.044	94.34	P	0.015	86.37	P	0.023	121.79	P	0.015	128.3	P	0.01	115.42	M	0.034	115.68	P	0.007	110.48	P	0.001	102.85	P	0.011	111.6	P	0.002	109.97	P	0.002
100006_at	48.33	P	0.001	40.03	P	0.001	62.5	P	0	67.86	P	0.001	12.73	M	0.071	16.86	P	0.015	80.12	P	0	72.6	P	0	31.84	P	0.001	33.53	P	0.001	11.8	A	0.204	20.48	P	0.004
100007_at	403.62	P	0.001	381.9	P	0.001	352.81	P	0.001	334.84	P	0.002	391.65	P	0.002	382.12	P	0.001	325.1	P	0.001	414.08	P	0.002	381.23	P	0	405.05	P	0	447.38	P	0.001	390.44	P	0.001
100009_r_at	293.22	P	0.001	326.71	P	0	426.79	P	0	384.84	P	0	429.06	P	0	364.34	P	0.001	478.93	P	0.001	455.89	P	0	752.54	P	0	737.3	P	0	406	P	0.001	445.99	P	0.001
100010_at	5.54	A	0.759	38.65	P	0.044	30.69	A	0.148	19.56	A	0.257	21.96	A	0.794	7.57	A	0.955	45.62	P	0.044	42.65	P	0.071	29.73	P	0.049	38.66	P	0.049	46.08	A	0.148	51.38	M	0.044
100011_at	91.81	P	0.002	97.84	P	0.001	73.98	P	0.02	83.53	P	0.004	82.85	P	0.001	92.03	P	0.001	101.45	P	0.001	80.46	P	0.003	64.6	P	0.002	54.94	P	0.001	125.68	P	0.001	122.59	P	0.002
100012_at	258.31	P	0.003	221.16	P	0.006	166.62	M	0.056	183.45	P	0.03	77.71	A	0.676	78.8	A	0.676	144.05	M	0.034	194.58	P	0.03	97.97	M	0.039	122.32	M	0.034	210.35	P	0.006	191.16	P	0.03
100013_at	2.54	A	0.38	-0.53	A	0.537	-5.72	A	0.38	2.11	A	0.537	-4.22	A	0.407	-5.67	A	0.38	8.52	A	0.759	7.63	A	0.575	21.63	A	0.676	7.86	A	0.676	10.72	A	1	6.55	A	0.955
100014_at	117.63	P	0.005	118.52	P	0.003	108.66	P	0.003	111.08	P	0.003	110.61	P	0.034	128.9	P	0.002	110.53	P	0.013	99.61	P	0.007	128.19	P	0.044	151.21	P	0.008	106.36	P	0.002	90.63	P	0.008
100015_at	16.53	A	0.162	33.32	M	0.079	41.26	A	0.178	21.84	A	0.162	56.95	P	0.03	85.24	P	0.017	26.38	A	0.135	37.4	A	0.178	32.41	P	0.079	58.63	P	0.03	56.09	P	0.008	69.23	A	0.17
100016_at	24.31	A	0.275	9.08	A	0.912	11.12	A	0.832	14.73	A	0.269	21.23	A	0.407	16.91	A	0.676	22.41	A	0.468	31.05	A	0.724	41.84	A	0.11	37.02	M	0.11	22.44	A	0.339	18.36	A	0.324
100017_at	48.3	P	0.049	54.25	M	0.079	51.79	P	0.071	35.07	A	0.135	56.81	P	0.015	48.88	P	0.039	41.87	P	0.049	51.5	P	0.02	55.06	P	0.049	50	P	0.03	39.18	M	0.135	40.01	A	0.407
100018_at	77.47	A	0.302	82.39	A	0.214	85.25	A	0.355	83.12	A	0.794	160.86	M	0.214	173.88	M	0.12	122.01	A	0.148	106.92	A	0.302	132.35	P	0.087	105.03	A	0.12	69.38	A	0.537	86.68	A	0.468
100019_at	52.29	P	0.02	38.01	P	0.026	16.79	A	0.468	32.23	A	0.11	35.94	A	0.087	37.36	M	0.063	20.75	A	0.234	24.66	A	0.162	44.52	M	0.049	47.15	P	0.034	25.05	P	0.049	29.33	A	0.575
100020_at	248.99	P	0.003	250.7	P	0.005	156.64	P	0.071	159.14	P	0.03	259.3	P	0.004	182.42	P	0.011	187.46	P	0.013	187.96	P	0.017	180.2	P	0.002	173	P	0.005	201.38	P	0.03	148.12	M	0.039
100021_at	17.8	A	0.871	26.75	A	0.676	23.33	A	0.437	36.85	A	0.676	17.84	A	0.955	24.4	A	0.832	13.02	A	0.603	18.71	A	0.871	15.1	A	0.871	12.1	A	0.832	15.58	A	0.955	13.79	A	0.955
100022_at	195.84	P	0.039	203.76	P	0.004	209.26	P	0.008	192.54	P	0.008	163.78	P	0.026	192.08	M	0.034	176.88	P	0.026	214.66	P	0.063	175.08	P	0.007	202.09	P	0.005	203.25	P	0.004	220.97	P	0.001
100023_at	11.32	A	0.794	25.96	A	0.912	17.58	A	0.912	10.96	A	0.832	9.7	A	0.912	5.82	A	0.603	14.39	A	0.871	-7.31	A	0.38	12.71	A	0.912	9.82	A	0.912	21.06	A	0.912	3.95	A	0.794
100024_at	33.61	A	0.135	27.07	A	0.275	42.11	P	0.044	32.92	A	0.646	67.87	P	0.023	48.65	P	0.026	34.5	P	0.039	32	P	0.063	68.86	P	0.015	54.9	P	0.01	42.79	M	0.044	31.34	A	0.141
100026_at	396.88	P	0.003	327.03	P	0.003	326.46	P	0.004	400.87	P	0.002	419.86	P	0.006	301.4	P	0.011	403.86	P	0.002	404.79	P	0.007	541.06	P	0.001	533.64	P	0.001	902.07	P	0	854.32	P	0
100027_s_at	426.37	P	0.001	463.35	P	0.001	492.55	P	0.001	533.26	P	0.001	616.9	P	0.001	552.37	P	0.002	444.69	P	0.007	533.45	P	0.008	545.42	P	0.002	547.62	P	0.003	437.91	P	0.001	417.14	P	0.001
100028_r_at	32.25	A	0.759	80.94	A	0.501	86.98	A	0.302	35.15	A	0.468	80.85	A	0.468	80.77	A	0.355	94.08	A	0.302	84.03	A	0.501	67.84	A	0.178	72.71	A	0.355	73.21	A	0.302	75.92	A	0.407
100029_at	654.09	P	0.001	780.6	P	0.001	791.43	P	0.007	813.95	P	0	627.13	P	0.001	688.39	P	0	560.53	P	0	621.94	P	0.001	588.59	P	0	567.53	P	0	770.74	P	0	759.89	P	0.001
100030_at	23.56	A	0.794	28.03	A	0.759	13.18	A	0.871	10.47	A	0.912	14.31	A	0.832	30.97	A	0.724	21.97	A	0.912	27.27	A	0.955	20.04	A	0.871	18.22	A	1	1.79	A	0.437	8.7	A	0.437
100032_at	71.97	P	0.003	87.03	P	0.004	56.31	M	0.044	87.75	P	0.008	247.02	P	0.001	225.72	P	0.002	67.35	P	0.002	53.19	P	0.01	144.26	P	0.001	122.44	P	0.002	125.93	P	0.005	96.92	P	0.003
100033_at	108.61	P	0.003	114.4	P	0.002	139.77	P	0.001	137.26	P	0.001	202.66	P	0.001	200.87	P	0.001	150.71	P	0.001	124.91	P	0.004	189.25	P	0.001	155.24	P	0.001	128.05	P	0.003	116.48	P	0.005
100034_at	-4.27	A	0.135	-0.04	A	0.355	1.82	A	0.646	-8.16	RP	0.044	-7.31	RP	0.008	1.92	A	0.214	-0.59	A	0.162	-7.34	RP	0.056	-2.81	A	0.162	-4.56	A	0.12	12.67	A	0.794	0.8	A	0.234
100035_at	2.54	A	0.871	2.71	A	0.676	2.93	A	0.977	-9.25	RP	0.007	3.22	A	0.759	2.57	A	0.676	4.58	A	0.832	0.52	A	0.537	3.85	A	0.832	6.79	A	0.537	1.04	A	0.501	0.95	A	0.676
100037_at	65.6	P	0.001	70.66	P	0.001	47.01	P	0.003	47.57	P	0.003	70.01	P	0.006	58.39	P	0.002	57.33	P	0.001	60.29	P	0.002	72.75	P	0.001	69.04	P	0.001	60.87	P	0	72.78	P	0.001
100039_at	161.88	P	0.005	189.91	P	0.002	186.72	P	0.002	138.48	P	0.003	142.16	P	0.002	162.94	P	0.002	269.06	P	0.003	197.36	P	0.003	379.59	P	0.001	356.08	P	0.001	198.55	P	0.003	219.47	P	0.002
100040_at	24.61	P	0.063	29.54	M	0.087	40.64	M	0.11	35.19	M	0.126	37.1	P	0.039	38.21	P	0.015	55.9	A	0.12	41.87	A	0.275	84.29	P	0.005	73.1	P	0.017	24.8	M	0.083	45.9	P	0.02
100041_at	316.95	P	0	312.94	P	0.001	344.51	P	0	346.69	P	0.001	393.09	P	0	354.2	P	0	316.32	P	0	272.89	P	0	503.57	P	0	477.21	P	0	387.76	P	0	382.69	P	0
100042_at	251.94	P	0.001	270.65	P	0	322.7	P	0	288.08	P	0.001	439.64	P	0	435.37	P	0	414.49	P	0.001	404.42	P	0.001	343.28	P	0.001	338.17	P	0	325.73	P	0	320.85	P	0
100043_f_at	6.28	A	0.871	7.03	A	0.955	15.05	A	0.501	15.79	A	0.407	8.56	A	0.955	9.52	A	0.832	8.78	A	0.759	2.84	A	0.871	12.4	A	0.676	3.12	A	0.871	23.22	A	0.234	12.14	A	0.832
100044_at	710.15	P	0	929.22	P	0	349.61	P	0	305.25	P	0	304.8	P	0	294.88	P	0	518.41	P	0.001	569.4	P	0	454.84	P	0	324.71	P	0.001	181.64	P	0.002	188.71	P	0.001
100046_at	58.16	A	0.162	53.27	P	0.063	62.42	A	0.324	57.27	A	0.257	104	P	0.049	116.03	M	0.044	52.1	A	0.12	38.59	A	0.437	74.17	P	0.023	71.46	P	0.015	53.43	M	0.098	69.85	A	0.11
100047_at	3596.09	P	0	3502.41	P	0.001	6468.01	P	0	6317.02	P	0.001	5028.92	P	0.001	5023.61	P	0.001	4369.19	P	0.001	4375.08	P	0.001	2505.29	P	0	2636.34	P	0	4511.94	P	0.001	4581.47	P	0
100048_at	55.07	P	0.03	52.93	P	0.007	42.76	M	0.034	29.59	M	0.039	73.54	P	0.004	75.17	P	0.006	81.08	P	0.008	69.2	P	0.044	63.76	P	0.02	67.72	P	0.004	72.17	P	0.044	75.85	P	0.002
100049_at	0.7	A	0.324	0	A	0.501	-2.99	A	0.355	1.66	A	0.759	1.67	A	0.912	0.67	A	0.603	3.17	A	1	4.73	A	0.759	5.14	A	0.955	4.26	A	0.794	-0.25	A	0.427	-8.63	RP	0.079
100050_at	137.25	P	0.004	136.02	P	0.003	117.09	P	0.004	80.48	P	0.02	92.16	P	0.011	80.72	P	0.002	114.48	P	0.008	81.79	M	0.087	108.2	P	0.007	100.36	P	0.015	150.28	P	0.008	207	P	0.002
100051_at	230.53	M	0.071	213.63	M	0.044	231.44	M	0.056	210.64	M	0.079	274.67	P	0.015	252.07	P	0.023	175.77	M	0.087	220.66	M	0.079	186.44	P	0.039	195.05	M	0.039	331.09	P	0.013	325.12	P	0.017
100052_at	-13.51	A	0.162	6.63	A	0.724	-0.7	A	0.407	-5.2	A	0.12	-12.15	A	0.135	-9.14	A	0.257	-17.32	RP	0.039	-10.97	A	0.162	7.97	A	0.832	21.87	A	0.832	1.54	A	0.646	1.72	A	0.646
100054_s_at	101.23	P	0.015	134.14	P	0.02	96.69	P	0.023	131.95	P	0.01	109.5	P	0.034	112.06	P	0.013	78.45	M	0.11	88.73	A	0.257	74.26	P	0.056	84.96	P	0.049	92.4	P	0.01	111.8	P	0.023
100056_at	342	P	0.001	333.9	P	0.001	302.49	P	0.001	378.99	P	0.001	262.08	P	0.001	262.96	P	0.001	297.08	P	0.002	302.72	P	0.001	254.39	P	0.001	244.53	P	0.001	261.04	P	0.001	254.36	P	0.001
100057_at	137.23	P	0.003	112.55	P	0.001	120.43	P	0	111.9	P	0.002	101.89	P	0.001	96.95	P	0.007	95.07	P	0.001	130.83	P	0.002	143.09	P	0	138.43	P	0.001	113.51	P	0.001	135.13	P	0.001
100058_at	53.54	A	0.162	37.09	A	0.162	44.96	A	0.148	79.87	M	0.079	79.54	P	0.039	83.12	M	0.056	112.55	P	0.011	116.26	P	0.015	68.24	P	0.02	75.28	P	0.023	66.43	M	0.044	49.55	M	0.071
100059_at	109.26	P	0.008	103.94	P	0.005	82.96	P	0.056	88.44	P	0.013	65.92	P	0.013	96.65	P	0.006	77.75	P	0.007	78.14	P	0.013	92.12	P	0.005	76.76	P	0.007	130.46	P	0.003	135.79	P	0.004
100060_i_at	-0.07	A	0.871	-5.51	A	0.1	-4.65	RP	0.087	2.5	A	0.708	-1.95	A	0.251	3.87	A	0.347	6.53	A	0.55	5.08	A	0.468	6.94	M	0.087	4.25	A	0.417	-3.25	A	0.1	-6.64	RP	0.055
100061_f_at	5.28	A	0.832	3.56	A	0.676	12.76	A	0.646	22.77	A	0.513	-0.22	A	0.302	5.47	A	0.724	6.81	A	1	4.93	A	0.871	8.92	A	1	6.92	A	0.955	10.8	A	0.724	10.68	A	0.468
100062_at	14.5	A	0.468	2.03	A	0.871	7.92	A	0.676	9.17	A	0.398	10.01	A	0.575	19.76	P	0.071	15.21	A	0.407	5.77	A	0.646	11.16	A	0.575	11.39	A	0.676	16.74	M	0.098	10.94	A	0.759
100064_f_at	1999.22	P	0	1728.3	P	0.001	1939.54	P	0.001	1780.96	P	0.001	2126.46	P	0.001	1929	P	0.001	2017.68	P	0.001	1883.01	P	0.001	2268.24	P	0	2142.18	P	0	2176.2	P	0.001	2273.75	P	0.001
100065_r_at	86.82	P	0	95.92	P	0.001	144.29	P	0	111.29	P	0	158.47	P	0	176.15	P	0.001	175.75	P	0	137.85	P	0	204.95	P	0	202.46	P	0	112.76	P	0.001	123.28	P	0.007
100066_at	97.26	P	0.003	75.74	P	0.003	84.22	P	0.001	111.61	P	0.001	107.39	P	0.002	100.25	P	0.002	84.02	P	0.002	80.55	P	0.004	98.97	P	0.001	111.91	P	0.001	83.18	P	0.001	84.41	P	0.002
100067_at	11.82	A	0.724	13	A	0.575	19.72	A	1	-1.26	A	0.537	0.47	A	0.759	12.94	A	0.794	8.21	A	0.871	7.17	A	0.537	19.08	A	0.324	20.18	A	0.324	12.46	A	0.794	14.45	A	0.589
100068_at	362.54	P	0.001	319.51	P	0.001	301.58	P	0.001	225.58	P	0	1310.93	P	0.001	1212.86	P	0.001	399.14	P	0.001	452.35	P	0	569.84	P	0.001	498.69	P	0	230.05	P	0.001	261.01	P	0.001
100069_at	62.43	P	0.026	50.2	M	0.034	64.47	P	0.005	43.67	P	0.002	68.51	P	0.007	86.21	P	0.01	78.85	M	0.034	74.05	P	0.044	80.21	P	0.017	84.58	P	0.002	63.15	P	0.034	72.6	P	0.023
100071_at	65.19	A	0.676	64.16	A	0.724	79.38	A	0.603	76.3	A	0.832	37.74	A	0.832	93.33	A	0.724	75.38	A	0.302	62.79	A	0.537	69.81	A	0.468	72.23	A	0.355	69.59	A	0.234	88.47	A	0.832
100072_at	235.26	P	0.003	246.42	P	0.003	241.57	P	0.004	252.16	P	0.002	260.11	P	0.011	274.35	P	0.002	196.36	P	0.004	228.99	P	0.013	211.41	P	0.002	217.29	P	0.003	231.09	P	0.003	194.93	P	0.003
100073_at	99.48	P	0.001	110.12	P	0	109.69	P	0	100.25	P	0.001	128.48	P	0.001	147.05	P	0	134.31	P	0.001	102.42	P	0.001	84.15	P	0.001	92.62	P	0.001	59.2	P	0.002	73.25	P	0.005
100074_at	295.98	P	0.001	275.24	P	0.001	340.16	P	0.008	435.65	P	0	97.41	P	0.005	98.78	P	0.002	271.92	P	0	125.35	P	0.002	222.71	P	0.001	140.43	P	0.002	179.82	P	0.001	250.3	P	0.001
100078_at	-2.96	A	0.178	-17.24	A	0.098	-5.16	A	0.234	-3.86	A	0.195	-12.51	A	0.148	5.82	A	0.38	3.12	A	0.214	2.03	A	0.257	6.13	A	0.468	1.64	A	0.468	-1.54	A	0.17	-8.34	A	0.079
100079_at	829.51	P	0.002	914.77	P	0.001	1013.86	P	0.001	748.25	P	0.002	797.02	P	0.001	733.24	P	0.002	1069.86	P	0.002	1013.07	P	0.003	787.74	P	0.001	764.91	P	0.002	700.49	P	0.002	629.48	P	0.002
100080_at	10.64	A	0.646	0.43	A	0.724	24.3	A	0.214	17.82	A	0.955	15.65	A	0.832	14.36	A	0.724	22.01	A	0.537	24.31	A	0.759	18.55	A	0.724	17.31	A	0.501	9.68	A	0.794	17.81	A	0.437
100081_at	208.3	P	0.001	191.1	P	0	215.27	P	0	244.37	P	0	268.28	P	0.001	227.75	P	0	220.67	P	0	232.47	P	0	340.91	P	0	373.37	P	0	218.95	P	0.001	184.14	P	0.001
100082_at	107.42	A	0.234	108.76	A	0.135	128.09	A	0.355	111.29	A	0.162	97.63	A	0.275	93.61	M	0.098	112.13	A	0.148	106.28	A	0.257	93.25	P	0.056	101.75	A	0.162	135.86	A	0.135	156.93	A	0.135
100084_at	148.09	P	0.001	128.37	P	0.001	139.27	P	0.001	137.95	P	0.001	70.93	P	0.003	30.27	M	0.11	102.16	P	0.001	95.03	P	0.002	63.39	P	0.002	57.02	P	0.002	84.34	P	0.001	97.94	P	0.001
100085_at	10.84	A	0.832	21.89	A	0.234	28.32	A	0.38	9.46	A	0.955	16.48	A	0.871	14.59	A	0.724	11.78	A	0.676	-3.92	A	0.646	11.34	A	0.468	14.56	A	0.275	3.57	A	0.871	15.95	A	0.871
100086_at	317.76	P	0.001	319.7	P	0.001	336.47	P	0.001	358.13	P	0.001	279.31	P	0.001	298.03	P	0.001	261.27	P	0.001	258.47	P	0.001	327.74	P	0.001	327.81	P	0.001	286.88	P	0.001	305.67	P	0.001
100088_at	375.7	P	0	380.99	P	0	584.55	P	0	435.04	P	0	554.34	P	0	552.5	P	0	539.39	P	0	471.88	P	0	430.13	P	0	437.69	P	0	308.95	P	0	353.72	P	0
100089_at	3.04	A	0.724	4.54	A	0.794	6.19	A	0.955	4.18	A	0.676	3.56	A	0.676	9.32	A	1	11.76	A	0.407	12.27	A	0.832	13.04	A	0.12	13.76	A	0.234	18.82	A	0.324	20.04	M	0.162
100091_at	574.37	P	0.001	576.26	P	0	578.56	P	0	573.89	P	0.001	497.87	P	0	463.86	P	0	556.35	P	0	544.36	P	0.001	493.83	P	0	493.5	P	0.001	632.68	P	0.007	578.2	P	0
100093_at	702.05	P	0.002	668.52	P	0.002	910.68	P	0.001	896.02	P	0.001	824.73	P	0.001	888.11	P	0.001	653.44	P	0.001	700.81	P	0.002	326.32	P	0.001	310.72	P	0.002	923.72	P	0.001	789.81	P	0.001
100094_at	586.32	P	0	587.88	P	0.001	557.55	P	0	617.52	P	0.007	521.27	P	0.001	562.69	P	0.001	534.15	P	0.001	486.15	P	0	564.66	P	0	549.65	P	0	620.72	P	0	558.45	P	0
100095_at	220.83	P	0.007	268.33	P	0	155.82	P	0.001	173.95	P	0.001	103.08	P	0.005	113.64	P	0.013	190.16	P	0.001	183.14	P	0.001	121.26	P	0.001	142.12	P	0.001	200.26	P	0.001	175.11	P	0.001
100099_at	902.84	P	0.001	896.88	P	0.001	1097.49	P	0.001	1379.52	P	0.001	1078.2	P	0.001	956.92	P	0	1108.67	P	0	1050.91	P	0	1131.55	P	0	1118.66	P	0	1020.48	P	0.001	960.27	P	0.001
100100_at	6.04	A	0.955	15.13	A	0.407	17.31	A	0.759	12.62	A	0.363	19.32	M	0.195	21.65	A	0.355	12.67	A	0.832	11.84	A	0.759	14.94	A	0.162	7.93	A	0.832	22.81	A	0.513	13.42	A	0.603
100101_at	213.23	P	0.001	238.53	P	0.003	211.43	P	0.001	215.07	P	0.001	181.32	P	0.002	212.09	P	0.003	295.63	P	0.001	247.5	P	0.002	330.06	P	0.001	302.96	P	0.001	226.31	P	0.001	233.11	P	0.001
100103_f_at	132.8	A	0.12	90.66	A	0.302	102.15	A	0.38	127.77	A	0.148	73.01	A	0.355	108.44	A	0.257	80.94	A	0.324	81.48	A	0.302	71.95	M	0.098	87.88	A	0.162	82.93	A	0.302	129.65	A	0.214
100104_r_at	16.53	M	0.071	17.59	M	0.039	23.56	P	0.002	19.4	P	0.007	17.15	A	0.355	22.15	P	0.006	11.08	M	0.087	11.58	M	0.063	14.79	P	0.005	9.41	P	0.007	17.24	P	0.039	24.87	M	0.044
100106_at	2.21	A	0.603	-7.27	A	0.275	-8.1	A	0.832	-11	A	0.468	16.4	A	0.955	11.09	A	0.912	30.27	A	0.912	8.04	A	0.501	14.68	A	1	44.19	A	0.724	-8.52	A	0.589	-8.41	A	0.603
100109_s_at	41.82	M	0.049	40.25	M	0.135	49.53	M	0.049	22.93	A	0.195	50.83	P	0.03	44.43	P	0.03	72.96	M	0.039	62.03	P	0.03	104.32	P	0.011	83.01	P	0.008	36.23	P	0.056	61.99	P	0.026
100112_at	153.1	P	0.004	178.2	P	0.004	147.84	P	0.003	137.3	P	0.002	154.14	P	0.004	122.85	P	0.004	107.25	P	0.01	110.9	P	0.013	94.65	P	0.01	80.55	P	0.017	111.8	P	0.013	99.11	P	0.017
100113_s_at	709.89	P	0.001	732.94	P	0	802.28	P	0.001	863.75	P	0.001	441.78	P	0.001	424.2	P	0.007	740.48	P	0.001	660.19	P	0.001	594.57	P	0.001	626.16	P	0.001	616.15	P	0.001	580.07	P	0.001
100115_at	177.62	P	0.006	202.59	P	0.001	191.77	P	0.003	192.82	P	0.004	180.82	P	0.011	164.71	P	0.017	130.6	P	0.001	127.38	P	0.003	107.64	P	0.001	108.5	P	0.003	173.13	P	0.017	183.7	P	0.002
100116_at	20.65	A	0.407	17.03	A	0.214	15.11	A	0.12	17.45	A	0.288	11.39	A	0.355	16.53	A	0.195	19.03	M	0.148	27.51	A	0.407	19.08	A	0.11	16.4	A	0.195	13.21	A	0.324	21.43	M	0.098
100117_at	13.73	P	0.063	13.77	A	0.257	8.33	A	0.214	18.1	A	0.257	15.87	A	0.468	14.94	A	0.257	18.45	M	0.063	22.69	A	0.178	12.8	M	0.087	12.69	M	0.079	14.5	A	0.38	10.46	A	0.275
100120_at	8.93	A	0.537	9.63	A	0.871	10.3	A	0.214	5.72	A	0.468	3.45	A	0.646	21.1	M	0.039	13.31	A	0.437	14.77	A	0.324	26.86	P	0.003	23.99	P	0.015	22.81	A	0.269	26.62	M	0.056
100122_at	633.77	P	0	737.14	P	0.001	279.65	P	0.001	328.02	P	0.001	346.1	P	0.008	365.06	P	0.001	294.64	P	0.001	314.32	P	0.001	299.27	P	0.001	330.15	P	0.001	280.86	P	0.005	269.9	P	0.001
100123_f_at	469.13	P	0.001	423.31	P	0.002	418.41	P	0.023	441.24	P	0.002	561.17	P	0.001	485.27	P	0.001	442.96	P	0.001	404.67	P	0.001	704.42	P	0.001	651.32	P	0.001	468.65	P	0.002	446.3	P	0.001
100124_r_at	201.73	P	0.001	179.27	P	0.001	188.48	P	0	201.39	P	0	176.68	P	0.007	172.53	P	0	231.75	P	0.001	239.49	P	0.001	276.59	P	0	267.6	P	0	244.71	P	0	231.57	P	0.001
100125_at	82	P	0.002	73.54	P	0.002	91.2	P	0.002	75.98	P	0.001	93.55	P	0.001	116.76	P	0.001	90.35	P	0	110.4	P	0.001	87.3	P	0.001	92.82	P	0.001	77.19	P	0.001	76.84	P	0.002
100126_at	94.16	P	0.023	120.22	P	0.02	141.68	P	0.006	107.76	P	0.008	153.86	P	0.003	140.63	P	0.008	113.87	P	0.03	110.72	P	0.063	158.28	P	0.002	158.04	P	0.003	171.76	P	0.003	137.4	P	0.004
100127_at	36.52	P	0.044	31.08	M	0.056	20.48	A	0.148	22.53	A	0.275	31.18	A	0.11	33.72	P	0.026	19.48	A	0.468	20.05	M	0.11	59.6	P	0.005	55.69	P	0.006	55.09	P	0.01	51.79	P	0.007
100128_at	10.07	A	0.794	7.2	A	0.832	0.38	A	0.501	1.14	A	0.676	-5.42	A	0.178	6.84	A	0.759	8.42	A	0.794	-3.22	A	0.275	8.26	A	0.603	4.08	A	0.355	5.73	A	0.759	8.89	A	0.977
100130_at	120.37	P	0.01	109.42	P	0.004	155	P	0.005	133.41	P	0.004	199.83	P	0.015	217.01	P	0.008	275.87	P	0.003	249.62	P	0.004	181.1	P	0.013	167.49	P	0.01	205.12	P	0.002	218.33	P	0.004
100131_at	549.54	P	0.001	637.16	P	0.001	838.14	P	0.001	750.4	P	0.001	723.54	P	0.001	728.45	P	0.007	667.5	P	0.001	606.33	P	0.001	924.45	P	0	941.95	P	0	503.51	P	0.002	537.31	P	0.001
100133_at	174.03	P	0	210.69	P	0	226.25	P	0	257.6	P	0	398.73	P	0	411.71	P	0	325.85	P	0	278.4	P	0	247.24	P	0	270.63	P	0	493.87	P	0	450.64	P	0
100134_at	229.08	P	0.004	236.33	P	0.005	213.92	P	0.011	350.14	P	0.006	202.38	P	0.011	165.01	P	0.01	174.16	P	0.005	163.85	P	0.013	178.82	P	0.003	158.56	P	0.004	253.65	P	0.006	170.68	P	0.011
100136_at	91.48	P	0.023	96.73	P	0.003	77.7	P	0.011	71.72	P	0.004	98.5	P	0.001	68.06	P	0.002	89.84	P	0.01	84.67	P	0.034	117.16	P	0.001	107.06	P	0.008	83.59	P	0.02	107.81	P	0.011
100138_f_at	65.32	P	0.026	53.25	A	0.11	46.6	P	0.087	55.12	P	0.017	68.56	P	0.017	64.24	P	0.011	56.04	A	0.11	56.58	M	0.098	65.93	P	0.034	37.27	P	0.015	42	P	0.013	47.65	P	0.015
100139_at	1865.26	P	0.001	2167.69	P	0.001	2770.61	P	0	2649.18	P	0	1462.95	P	0.001	1329.92	P	0.001	2060.56	P	0	2123.92	P	0	2944.43	P	0	3017.56	P	0	1934.65	P	0	1901.96	P	0
100141_at	12.98	A	0.871	25.94	A	0.275	25.32	A	0.148	29.38	A	0.214	22.65	M	0.195	25.35	A	0.355	20.72	A	0.724	11.37	A	0.955	12.35	A	0.302	20.61	A	0.11	18.45	A	0.759	11.96	A	0.661
100142_at	206.66	P	0.001	211.37	P	0.001	212.31	P	0.001	224.44	P	0.001	354.63	P	0.001	342.08	P	0.001	210.13	P	0.001	189.04	P	0.002	333.91	P	0.001	350.29	P	0.001	213.26	P	0.001	245.58	P	0.001
100143_at	-8.8	A	0.148	4.6	A	0.955	7.54	A	0.724	1.83	A	0.603	-0.11	A	0.468	11.81	A	0.759	-6.64	A	0.148	8.33	A	1	-2.5	A	0.302	1.75	A	0.759	1.25	A	0.257	14.08	A	0.955
100144_at	1623.1	P	0	1789.07	P	0	1291.55	P	0	1643.7	P	0	1545.75	P	0	1390.36	P	0	1403.15	P	0	1370.92	P	0	1379.87	P	0	1351.42	P	0	1723.84	P	0	1291.72	P	0
100147_at	4.01	A	0.955	16.24	A	0.724	1.44	A	0.794	12.5	A	0.724	1.83	A	1	8.87	A	1	0.54	A	0.676	12.77	A	0.955	20.08	A	0.234	13.1	A	0.501	12.55	A	0.776	10.61	A	1
100148_at	136.55	P	0.003	131.97	P	0.003	123.19	P	0.017	106.13	P	0.002	173.42	P	0.004	173.43	P	0.002	154.4	P	0.003	141.19	P	0.004	138.6	P	0.004	135.12	P	0.023	117.16	P	0.001	121.2	P	0.004
100149_at	4.38	A	0.676	1.47	A	0.912	3.4	A	0.891	7.83	A	0.912	6.39	A	0.537	0.25	A	0.794	5.75	A	0.355	11.14	A	0.912	4.36	A	0.912	4.44	A	0.724	-3.86	A	0.501	8.41	A	0.646
100150_f_at	19.09	A	0.832	26.97	A	0.324	2.14	A	0.355	2.07	A	0.55	12.76	A	0.724	7.49	A	0.955	6.31	A	0.759	18.51	A	0.912	13.55	A	0.468	13.53	A	0.575	2.37	A	0.759	6.84	A	0.603
100151_at	1421.17	P	0.001	1440.02	P	0	1346.75	P	0	1315.19	P	0.001	980.23	P	0	971.16	P	0	1132.68	P	0	1158.82	P	0	1051.71	P	0	1064.86	P	0	974.66	P	0	1019.48	P	0
100152_at	4.16	A	0.832	4.11	A	0.955	0.15	A	0.832	3.53	A	0.832	-2.31	A	0.214	7.39	A	0.955	1.06	A	0.468	-2.47	A	0.257	8.72	A	0.871	-4.08	A	0.275	2.41	A	0.891	1.83	A	0.38
100153_at	556.15	P	0	563.03	P	0	611.63	P	0	622.67	P	0	617.93	P	0	650.93	P	0.001	734.08	P	0	658.3	P	0	950.2	P	0	980.6	P	0	1122.61	P	0	983.6	P	0
100154_at	105.87	P	0	92.15	P	0.001	92.32	P	0	87.26	P	0	116.31	P	0	98.23	P	0	90.09	P	0	96.36	P	0	146.5	P	0	133.73	P	0	131.21	P	0	138.97	P	0
100155_at	260.37	P	0.008	262.36	P	0.011	166.24	P	0.026	149.84	P	0.023	207.05	P	0.039	201.95	P	0.023	199.13	P	0.017	191.21	P	0.023	272.79	P	0.005	220.63	P	0.01	294.4	P	0.004	245.29	P	0.004
100156_at	63.72	A	0.257	78.15	P	0.049	54.61	A	0.257	64	M	0.098	93.85	P	0.023	85.41	P	0.017	38.56	A	0.195	62.38	A	0.135	22.83	A	0.38	24.21	A	0.724	60.78	A	0.11	44.65	A	0.195
100213_f_at	7169.22	P	0	7671.68	P	0	8075.07	P	0	6787.66	P	0	5151.2	P	0	4747.41	P	0	5921.62	P	0	5963.67	P	0	6506.7	P	0	6319.66	P	0	9038.26	P	0	8514.13	P	0
100225_f_at	61.05	P	0.004	89.78	P	0.001	143.44	P	0.001	115.39	P	0.001	117.34	P	0.003	138.24	P	0.001	169.11	P	0.003	84.7	P	0.023	160.07	P	0.001	148.86	P	0.001	116.75	P	0.001	127.27	P	0.001
100272_at	48.81	A	0.12	36.07	M	0.079	27.91	A	0.214	20.46	A	0.234	30.85	A	0.162	22.08	A	0.603	35.44	M	0.087	55.94	P	0.026	41.69	P	0.026	44.71	P	0.03	43.13	P	0.098	53.87	A	0.437
100277_at	82.02	P	0.039	81.83	P	0.015	40.11	A	0.257	50.37	M	0.098	11.28	A	0.955	8.87	A	0.676	54	P	0.079	45.29	A	0.11	32.15	A	0.214	38.15	A	0.148	136.69	P	0.005	162.75	P	0.049
100278_at	10.14	A	0.501	20.8	A	0.12	17.96	A	0.468	20.37	A	0.501	21.12	A	0.407	30.22	A	0.195	10.21	A	0.724	10.24	A	0.759	14.88	A	0.257	12.03	A	0.324	12.34	A	0.195	15.91	A	0.115
100279_at	42.48	A	0.178	46.83	A	0.234	32.13	A	0.646	54.18	A	0.148	73.04	A	0.11	73.38	M	0.044	42.12	A	0.234	48.54	A	0.214	32.43	A	0.38	23.71	A	0.501	23.89	A	0.38	24.17	A	0.832
100280_at	48.15	P	0.007	47.79	P	0.03	48.24	M	0.071	52.88	P	0.023	35.05	P	0.026	47.15	P	0.02	57.66	P	0.011	64.65	M	0.049	51.14	P	0.01	52	P	0.013	33.4	A	0.214	38.14	A	0.214
100281_at	24.13	A	0.676	42.1	A	0.302	32.72	A	0.603	33.04	A	0.38	46.41	A	0.234	33.27	A	0.135	33.77	A	0.257	32.44	A	0.724	24.2	A	0.195	34.85	A	0.302	30.33	M	0.178	39.79	A	0.38
100282_at	56.87	A	0.324	61.56	A	0.195	93.52	A	0.11	59.86	A	0.234	49.08	A	0.257	64.01	A	0.234	71.69	M	0.079	54	A	0.437	88.27	P	0.015	93.21	P	0.017	51.31	A	0.162	51.82	A	0.162
100283_at	60.87	M	0.071	74.07	P	0.039	48.89	A	0.257	31.98	A	0.437	40.52	A	0.832	28.9	A	0.537	68.01	M	0.087	68.36	A	0.135	90.51	P	0.011	69.86	P	0.039	66.64	M	0.098	85.03	P	0.023
100284_at	3.39	A	0.759	-4.97	A	0.178	10.74	A	0.776	3.13	A	0.589	34.55	M	0.12	41.76	P	0.056	4.9	A	0.575	8.01	A	0.871	5.03	A	0.912	3.19	A	0.794	-1.54	A	0.437	2.78	A	0.468
100285_at	-7.09	RP	0.008	-17.31	RP	0.008	-6.6	A	0.102	-3.49	A	0.162	-11.95	RP	0.01	-7.62	A	0.079	-6.29	A	0.049	-6.76	A	0.11	-0.62	A	0.178	-7.59	RP	0.049	-1.87	A	0.063	-12.25	A	0.275
100286_at	27.5	A	0.234	35.81	A	0.162	20.31	A	0.468	24.96	A	0.302	16.26	A	0.302	32.34	A	0.355	18	A	0.537	31.71	A	0.257	23.56	A	0.195	28.61	M	0.087	18.07	A	0.501	16.27	A	0.603
100287_at	6.42	A	0.724	2.34	A	0.912	11.15	A	0.759	11.49	A	0.832	2.33	A	1	9.57	A	0.794	0.47	A	0.575	12.97	A	0.759	11.84	A	0.468	11.82	A	0.759	4.99	A	0.977	13.71	A	0.832
100289_at	324.51	P	0.013	409.17	P	0.01	372.12	P	0.011	434.76	P	0.005	189.35	A	0.162	225.97	M	0.034	401.11	P	0.015	473.3	P	0.011	221.2	M	0.098	271.36	P	0.026	382.61	P	0.013	316.97	P	0.008
100290_f_at	3.57	A	0.302	5.86	A	0.724	5.4	A	0.794	7.47	A	0.437	5.81	A	1	14.36	M	0.38	-0.68	A	0.257	-9.14	A	0.098	4.05	A	0.759	0.68	A	0.407	7.27	A	0.776	8.56	A	0.832
100291_at	81.56	P	0.001	73.01	P	0.001	55.99	P	0.003	58.44	M	0.034	28.74	A	0.676	20.75	A	0.437	24.27	A	0.275	25.77	A	0.437	24.8	P	0.039	33.67	A	0.148	55.92	P	0	89.2	P	0
100292_at	27.09	A	0.871	10.72	A	0.501	18.11	A	0.759	0.69	A	0.437	9.92	A	0.468	17.08	A	0.501	-6.52	A	0.355	-7.75	A	0.437	-10.21	A	0.575	5.92	A	0.724	5.15	A	0.603	15.03	A	0.759
100293_at	77.12	P	0.002	81	P	0.004	65.88	P	0.008	63.31	P	0.01	86.66	P	0.003	81.39	P	0.001	53.08	P	0.003	60.26	P	0.004	94.85	P	0.002	101.59	P	0.002	55.63	P	0.01	56.87	P	0.004
100294_at	33.68	A	0.38	22.57	A	0.646	26.35	A	0.437	24.07	A	0.234	32.07	A	0.214	43.43	A	0.135	25.98	A	0.234	24.72	A	0.676	28.16	A	0.257	24.24	A	0.537	41.17	A	0.355	26.44	A	0.302
100295_at	111.21	M	0.12	106.82	M	0.234	125.45	P	0.079	97.61	A	0.135	151.41	M	0.11	158.17	A	0.11	101.8	A	0.162	139.53	M	0.162	81.9	P	0.063	107.42	P	0.087	104.82	A	0.12	103.02	A	0.257
100296_at	75.26	A	0.407	69.24	A	0.162	91.64	A	0.575	62.87	A	0.537	87.05	A	0.195	73.6	M	0.11	48.98	A	0.355	71	A	0.468	44.9	A	0.275	55.65	A	0.234	73.83	A	0.676	67.48	A	0.407
100297_at	110.82	P	0.01	114.89	P	0.004	201.36	P	0.001	141.73	P	0.011	258.61	P	0.002	307.17	P	0.007	144.75	P	0.003	135.3	P	0.026	171.52	P	0.002	171.73	P	0.001	159.29	P	0.001	200.71	P	0.003
100298_at	16.71	A	0.912	24.58	A	0.832	26.91	A	0.759	22.24	A	0.871	20.93	A	0.955	28.22	A	0.871	13.35	A	0.759	16.22	A	0.871	28.03	A	0.794	23.03	A	0.759	37.6	A	0.437	31.71	A	0.871
100299_f_at	0	A	0.871	14.45	A	0.355	11.15	A	0.724	10.23	A	0.776	6.39	A	0.603	-0.87	A	0.468	6.29	A	0.724	-0.12	A	0.355	10.3	A	0.912	7.56	A	0.575	9.97	A	0.501	8.59	A	0.871
100300_at	34.6	A	0.234	20.29	A	0.355	13.15	A	0.832	24.03	A	0.245	22.79	A	0.468	28.25	A	0.195	16.43	A	0.355	5.69	A	0.912	20.7	A	0.195	17.93	A	0.195	17.66	A	0.178	22.46	A	0.195
100301_at	0.53	A	0.759	9.29	A	1	3.46	A	0.537	1.01	A	0.575	2.2	A	0.38	2.42	A	0.794	-3.45	A	0.234	-14.16	A	0.234	-2.7	A	0.324	1.96	A	0.324	-7.81	A	0.407	8.85	A	0.692
100302_at	24.68	A	0.275	23.23	A	0.437	22.54	M	0.148	16.64	A	0.234	24.76	A	0.135	18.43	M	0.178	27.04	A	0.162	29.36	A	0.257	7.15	A	0.324	6.83	A	0.302	13.75	P	0.087	12.25	A	0.55
100303_at	7.51	A	0.759	5.86	A	0.912	14.11	A	0.759	1.66	A	0.437	-5.81	A	0.302	-0.9	A	0.437	-1.2	A	0.468	4.56	A	0.575	16.45	A	0.437	0.62	A	0.646	2.41	A	0.575	4.39	A	0.603
100304_at	47.41	A	0.178	50.8	A	0.12	88.5	P	0.03	77.15	M	0.087	89.71	A	0.234	102.5	A	0.275	59.3	A	0.724	80.78	A	0.871	73.02	M	0.056	74.85	A	0.178	63.57	A	0.11	82.91	M	0.049
100305_g_at	44.8	A	0.871	54.89	A	0.912	74.59	A	0.603	75.49	A	0.537	51.47	A	0.759	50.77	A	0.407	44.75	A	0.468	74.83	M	0.275	83.98	A	0.162	50.73	A	0.302	63.94	A	0.676	74.13	A	0.501
100306_at	82.13	P	0.056	62.82	M	0.063	57.22	P	0.026	69.12	P	0.039	39.77	M	0.162	39.11	M	0.195	54.35	P	0.087	32.38	A	0.355	58.67	P	0.071	51.09	P	0.071	53.43	P	0.044	57.05	P	0.023
100307_at	130.44	P	0	123.42	P	0	239.31	P	0	189.66	P	0	177.7	P	0	215.98	P	0	208.79	P	0	232.35	P	0	86.61	P	0	83.35	P	0.001	124.77	P	0	140.66	P	0
100308_at	5.34	A	0.871	17.71	A	0.759	21.66	A	0.11	25.2	A	0.257	44.44	M	0.056	21.73	A	0.468	26.82	A	0.11	31.34	A	0.324	63.5	P	0.013	59.52	P	0.013	25.22	A	0.355	27.1	A	0.468
100309_at	-10.44	RP	0.039	-1.07	A	0.135	-3.23	A	0.195	8.97	A	0.851	-6.64	A	0.056	0.2	A	0.135	1.81	A	0.178	-2.29	A	0.178	-1.06	A	0.148	-1	A	0.162	-8.14	A	0.162	-6.29	A	0.257
100311_f_at	1.58	A	0.832	-1.81	A	0.912	-0.65	A	1	1.91	A	0.871	3.56	A	0.955	13.49	A	0.912	6.34	A	0.794	16.65	A	1	10.32	A	0.646	15.17	A	0.302	-4.2	A	0.316	0.26	A	0.646
100313_at	21.06	A	0.162	17.44	M	0.178	23.33	P	0.056	22.65	M	0.098	13.34	A	0.275	14.26	A	0.759	29.24	P	0.015	24.37	P	0.079	15.83	A	0.257	17.65	M	0.162	20.15	A	0.302	26.44	M	0.102
100314_f_at	3.2	A	0.195	3.09	A	0.437	2.73	A	0.324	-12.78	A	0.056	-1.92	A	0.178	1.37	A	0.724	2.77	A	0.646	-5.14	A	0.501	2.88	A	0.575	8.38	A	0.832	-8.39	A	0.052	-6	RP	0.02
100315_at	455.78	P	0.001	441.61	P	0.01	296.32	P	0.001	403.14	P	0.001	175.37	P	0.003	113.26	M	0.039	205.11	P	0.002	202.06	P	0.002	230.06	P	0.01	236.22	P	0.001	200.05	P	0.002	207.66	P	0.002
100317_at	12.26	A	0.724	21.57	P	0.079	12.85	A	0.537	-0.65	A	0.355	4.78	A	0.794	12.99	A	0.832	5.12	A	0.501	7.17	A	0.912	7.48	A	0.575	11.34	A	0.355	2.24	A	0.661	12.25	A	0.324
100318_at	81.85	M	0.098	62.84	M	0.087	79.58	A	0.234	56.9	A	0.148	66.37	A	0.195	61.56	A	0.214	60.31	A	0.234	71.29	A	0.275	84.95	P	0.063	94.12	M	0.079	86.42	M	0.049	111.14	M	0.039
100319_at	3.88	A	0.676	5.76	A	0.759	16.76	A	0.832	8.44	A	0.324	4.64	A	0.832	3.92	A	0.646	10.44	A	0.832	6.67	A	1	9.52	A	0.955	10.89	A	0.724	9.35	A	0.49	9.76	A	0.794
100320_at	41.14	M	0.056	40.84	P	0.03	32.07	A	0.302	35.92	P	0.017	16.04	A	0.178	17.06	M	0.079	22.65	A	0.275	24.9	A	0.355	30.53	A	0.234	32.05	A	0.162	43.46	P	0.03	53.8	P	0.03
100321_f_at	29.28	P	0.007	22.42	P	0.008	27.64	P	0.01	31.78	M	0.056	16.51	P	0.011	22.18	P	0.004	25.11	P	0.001	20.11	M	0.039	20.21	P	0.001	15.28	P	0.002	26.17	P	0	21.1	M	0.079
100322_at	16.75	A	0.871	9.68	A	0.832	12.59	A	0.676	4.02	A	0.646	19.9	A	0.214	10.04	A	0.871	26.94	A	0.324	18.19	A	0.724	16.72	A	0.646	17.06	A	0.437	16.91	A	0.468	11.23	A	0.871
100323_at	653.7	P	0.001	631	P	0.001	551.71	P	0	651.61	P	0	756.45	P	0.001	724.6	P	0	779.44	P	0.001	740.99	P	0.001	617.66	P	0.001	682.06	P	0.001	521.17	P	0.001	625.6	P	0
100324_g_at	179.29	P	0.001	198.05	P	0.001	192.94	P	0	206.83	P	0.001	228.84	P	0.001	233.89	P	0	228.55	P	0.001	185.26	P	0.001	175.55	P	0	190.2	P	0.001	142.92	P	0.004	143.65	P	0.001
100325_at	3.57	A	0.407	6.59	A	0.437	2.44	A	0.955	-1.87	A	0.178	0.17	A	0.912	1.02	A	0.646	1.2	A	0.832	7.78	A	0.355	3.83	A	0.38	8.15	A	0.38	4.78	A	0.427	-0.44	A	0.339
100326_f_at	14.28	P	0.017	20.25	M	0.039	18.93	P	0.008	24.64	P	0.002	21.04	P	0.015	15.33	P	0.098	15.56	A	0.135	19.06	P	0.011	16.34	P	0.013	18.84	P	0.002	19.11	P	0.013	16.16	M	0.098
100327_at	42.48	P	0.056	52.82	P	0.023	46.45	P	0.02	46.8	P	0.044	41.58	A	0.162	36.59	P	0.087	38.72	P	0.049	60.61	M	0.079	29.93	M	0.063	31.55	P	0.008	43.21	A	0.955	61.15	A	0.148
100328_s_at	45.63	A	0.437	46.68	A	0.324	19.72	A	0.575	5.8	A	0.794	5.09	A	0.912	6.14	A	0.759	13.87	A	0.407	3.28	A	0.912	20.3	A	0.501	10.23	A	0.275	17.24	A	0.407	27.32	A	0.302
100329_at	-21.79	A	0.135	-12.85	A	0.178	-9.39	A	0.214	-5.15	A	0.269	9.76	A	0.724	-7.24	A	0.355	0.75	A	0.324	-7.17	A	0.302	4.05	A	0.355	3.6	A	0.501	2.53	A	0.407	-0.11	A	0.38
100330_at	-9.74	RP	0.015	-4.77	A	0.087	-10.09	RP	0.015	-13.19	RP	0.017	-7	A	0.324	-9.12	RP	0.063	-5.21	RP	0.015	-3.48	RP	0.049	-4.52	RP	0.023	-2.05	A	0.063	-11.13	RP	0.014	-12.91	RP	0.011
100331_g_at	1111.84	P	0	1086.81	P	0	1281.34	P	0	1227.69	P	0	1266.82	P	0	1251.3	P	0	1256.83	P	0	1106.41	P	0	1380.62	P	0	1377.25	P	0	1598.53	P	0	1734.13	P	0
100332_s_at	504.47	P	0.001	496.63	P	0	510.8	P	0	474.9	P	0	393.59	P	0	368.06	P	0.001	424.46	P	0.001	369.39	P	0.001	405.65	P	0	372.36	P	0	449.21	P	0	508.17	P	0
100333_at	35.6	A	0.38	42.14	A	0.162	37.41	A	0.195	36.41	A	0.275	118.37	P	0.098	140.73	P	0.026	84.79	A	0.12	113.25	A	0.135	100.16	M	0.098	118.77	M	0.087	23.06	A	0.575	50.1	A	0.214
100334_f_at	-4.29	A	0.38	5.54	A	0.832	1.67	A	0.676	-4.87	A	0.245	-1.5	A	0.468	4.17	A	0.794	12.58	A	0.955	-10.53	A	0.195	3.87	A	0.646	3.08	A	0.832	-4.49	A	0.468	-5.81	A	0.214
100335_at	37.36	A	0.676	23.34	A	0.537	31.69	A	0.646	13.19	A	0.759	25.26	A	0.355	19.71	A	0.537	-4.25	A	0.12	-14.68	A	0.162	1.88	A	0.38	6.92	A	0.646	21.81	A	0.912	45.09	A	0.676
100336_s_at	63.19	A	0.214	59.73	A	0.162	76.71	A	0.071	56.78	A	0.135	28.01	A	0.275	29.25	A	0.302	24.99	A	0.275	65.78	A	0.38	31.99	A	0.214	29	A	0.355	85.38	P	0.063	53.98	A	0.12
100337_at	47.34	P	0.079	40.39	P	0.034	28.41	A	0.437	26.38	A	0.324	8.84	A	0.832	30.04	A	0.214	7.91	A	0.407	27.91	A	0.38	16.54	A	0.501	12.25	A	0.724	39.05	A	0.275	21.07	A	0.646
100338_s_at	58.16	A	0.135	76.06	M	0.087	40.85	A	0.407	27.03	A	0.575	24.48	A	0.759	32.32	A	0.575	58.44	A	0.148	62.67	A	0.12	51.65	A	0.12	50.64	A	0.214	53.14	A	0.17	57.05	A	0.135
100339_at	23.95	A	0.537	25.79	A	0.302	28.93	A	0.234	24.15	A	0.214	23.21	A	0.537	28.17	A	0.214	18.49	A	0.759	34.64	A	0.603	23.65	A	0.234	17.02	A	0.275	15	A	0.955	26.59	A	0.871
100340_at	2.78	A	0.912	-1.36	A	0.302	6.54	M	0.575	-2.92	A	0.155	-0.42	A	0.148	2.32	A	0.871	-2.21	A	0.12	-1.71	A	0.162	2.06	A	0.759	5.31	A	0.676	4.65	A	0.813	5.05	A	0.759
100341_g_at	9.37	A	0.646	4.54	A	0.759	5.11	A	0.933	7.43	A	0.891	2.33	A	0.759	2.37	A	0.646	4.29	A	0.724	8.94	A	1	6.49	A	1	14.4	A	0.501	-7.52	A	0.245	0.4	A	0.324
100342_i_at	6706.99	P	0.001	7545.78	P	0.001	8973.12	P	0.001	9754.53	P	0.001	7201.19	P	0.001	6493.27	P	0.001	6455.05	P	0.001	6421.68	P	0.001	7444.88	P	0.001	7175.37	P	0.001	11060.8	P	0.001	9624.51	P	0.001
100343_f_at	4480.63	P	0	4353.52	P	0	6070.27	P	0	6407.61	P	0	4052.88	P	0	3713.79	P	0	4298.34	P	0	4139.07	P	0	4646.29	P	0	4679.14	P	0	6635.3	P	0	6725.1	P	0
100344_at	680.61	P	0.005	633.11	P	0.002	748.29	P	0.008	671.29	P	0.004	620.46	P	0.01	603.27	P	0.007	472.32	P	0.007	484.73	P	0.004	419.95	P	0.01	427.33	P	0.006	627.11	P	0.007	727.82	P	0.005
100345_f_at	113.97	P	0.023	158.12	P	0.01	120.02	P	0.004	113.4	P	0.02	362.47	P	0.001	356.19	P	0.001	161.86	P	0.005	155	P	0.01	201.74	P	0.001	202.05	P	0.001	156.63	P	0.003	151.92	P	0.017
100346_at	27.59	P	0.087	24.47	A	0.468	44.16	P	0.03	50.25	P	0.008	49.53	P	0.005	61.99	P	0.008	28.63	A	0.214	40.33	A	0.214	27.36	M	0.034	22.57	A	0.12	69.51	P	0.011	55.7	P	0.002
100347_at	-57.48	A	0.079	-31.55	A	0.056	-57.87	RP	0.049	-62.95	RP	0.039	-57.92	A	0.056	-78.92	RP	0.087	-37.2	RP	0.049	-61.02	A	0.049	-31.39	A	0.087	-44.81	RP	0.087	-52.18	A	0.034	-68.39	RP	0.039
100348_at	30.04	A	0.148	19.99	M	0.178	10.8	A	0.912	4.26	A	0.741	1.56	A	0.676	16.06	A	0.275	9.65	A	0.912	5.66	A	0.955	8.1	A	0.912	16.54	A	0.832	33.86	A	0.186	27.28	A	0.234
100349_at	-4.97	A	0.275	-4.69	A	0.275	-11.39	RP	0.011	-9.21	A	0.115	-4.97	A	0.098	-7.87	A	0.12	-2.11	A	0.148	-1.45	A	0.162	-4.52	A	0.098	-2.89	A	0.11	-3.74	A	0.11	-5.01	A	0.063
100350_at	11.5	A	0.955	5.86	A	0.832	13.44	A	0.851	-2.11	A	0.407	-3.42	A	0.437	5.67	A	0.603	0.54	A	0.537	9.49	A	0.468	20.19	A	0.759	8.5	A	0.759	19.73	A	0.724	16.27	A	0.955
100351_f_at	11.21	A	0.794	24.34	A	0.955	12.71	A	0.676	8.4	A	1	7.28	A	0.832	9.49	A	0.912	-3.17	A	0.324	4.82	A	0.501	13.55	A	0.794	10.07	A	0.871	4.9	A	0.692	26.88	A	0.794
100352_at	19.99	A	0.195	20.17	A	0.38	24.15	A	0.214	14.04	A	0.457	23.9	A	0.575	14.29	A	0.501	36.63	A	0.195	8.56	A	1	20.92	A	0.257	26.31	M	0.079	6.65	A	0.603	15.91	A	0.437
100353_g_at	145.35	M	0.039	144.48	P	0.026	124.27	A	0.087	126.71	P	0.03	90.19	M	0.071	88.09	A	0.11	112.81	M	0.063	71.23	A	0.195	106.78	P	0.02	103.92	P	0.03	98.88	M	0.071	115.16	M	0.056
100354_at	6.9	A	0.912	13.24	A	0.468	5.02	A	0.933	0.53	A	0.324	3.92	A	0.646	8.59	A	0.468	4.74	A	0.871	9.6	A	0.437	5.25	A	0.832	9.23	A	0.324	2.49	A	0.603	0.84	A	0.617
100355_g_at	2.36	A	0.38	12.73	A	0.794	7.25	A	0.38	13.96	A	0.724	8.39	A	0.794	-2.3	A	0.324	5.35	A	0.646	7.02	A	0.355	11.96	A	0.955	7.59	A	1	9.43	A	0.55	7.94	A	0.355
100356_at	7.12	A	0.575	11.89	A	0.912	-2.91	A	0.407	6.62	A	0.724	9.45	A	0.794	2.3	A	0.794	0.31	A	0.537	-1.6	A	0.501	9.41	M	0.275	13.76	A	0.407	5.69	A	0.912	2.08	A	0.794
100357_g_at	88.18	P	0.015	87.63	P	0.013	92	P	0.01	141.44	P	0.006	130.48	P	0.005	109.52	P	0.004	86.17	P	0.002	104.11	P	0.005	127.68	P	0.001	132.23	P	0.001	92.61	P	0.007	93.92	P	0.007
100358_s_at	17.47	A	0.912	28.8	A	0.759	31.02	A	0.646	14.29	A	0.912	13.28	A	0.871	8.87	A	0.794	21.43	A	0.759	17.7	A	0.501	36.53	A	0.724	32.6	A	0.676	7.15	A	0.891	16.24	A	1
100359_at	5.74	A	0.794	4.48	A	0.832	8.07	A	0.832	6.82	A	0.759	12.9	A	0.407	20.95	M	0.12	6.64	A	0.537	4.56	A	0.832	5.53	A	0.575	13.26	A	0.468	13.42	A	0.245	12.11	A	0.269
100360_f_at	74.86	A	0.324	68.38	A	0.195	79	A	0.355	61.24	A	0.468	76.48	A	0.501	79.67	A	0.257	60.43	A	0.302	81.45	A	0.575	81.59	A	0.234	89.09	A	0.302	92.77	A	0.148	86.2	A	0.195
100361_f_at	19.33	M	0.275	18.37	A	0.871	11.8	A	0.676	11.69	A	0.676	16.48	A	0.501	8.09	A	0.912	1.95	A	0.38	6.06	A	0.871	4.12	A	0.912	2.26	A	0.603	10.8	A	0.955	9.91	A	0.794
100362_f_at	6.11	A	0.794	16.12	A	0.501	7.6	A	0.912	14.45	A	0.55	8.34	A	0.794	11.56	A	0.646	20.11	A	0.912	14.01	A	0.724	25.7	A	0.871	19.41	A	0.724	11.63	A	0.832	14.63	A	0.832
100363_at	24.04	A	0.195	33.72	P	0.071	10.65	A	0.257	23.74	A	0.269	73.79	P	0.034	69.41	P	0.011	14.41	A	0.324	23.62	M	0.148	33.36	M	0.044	34.97	P	0.017	39.26	M	0.12	44.07	A	0.11
100364_at	105.74	P	0.002	123.63	P	0.003	18.58	A	0.501	11	A	0.912	5.84	A	0.759	7.79	A	0.832	12.72	A	0.871	1.74	A	0.724	40.18	P	0.03	40.55	A	0.195	131.16	P	0.001	121.86	P	0.001
100365_at	123.32	P	0.008	98.42	P	0.002	84.01	P	0.005	61.53	P	0.006	65.67	P	0.011	73.1	M	0.049	107.48	P	0.063	123.78	P	0.023	65.05	P	0.023	55.63	P	0.017	80.27	P	0.003	89.42	P	0.004
100366_at	67.38	P	0.001	51.48	P	0.002	51.53	P	0.004	71.92	P	0.003	74.9	P	0.002	78.35	P	0.003	64.56	P	0.004	63.78	P	0.008	52.47	P	0.008	47.56	P	0.02	68.97	P	0.004	90.15	P	0.004
100367_g_at	125.36	P	0.006	128.13	P	0.017	145.11	P	0.034	110.07	P	0.002	147.02	P	0.007	150.72	P	0.008	105.93	P	0.006	158.34	M	0.049	93.54	P	0.002	94.99	P	0.015	141.55	P	0.002	130.93	P	0.001
100368_at	29.14	M	0.049	36.75	P	0.01	45.78	P	0.034	47.89	P	0.03	37.94	P	0.005	36.79	P	0.03	39.12	P	0.071	55.54	P	0.011	45.01	P	0.026	32.85	P	0.02	69.8	P	0.001	55.85	P	0.001
100369_at	242.37	P	0.002	238.55	P	0.003	197.96	P	0.005	269.29	P	0.002	122.51	A	0.135	112.94	A	0.178	163.08	P	0.004	228.73	P	0.004	134.39	P	0.003	146.44	P	0.006	171.59	P	0.011	146.65	P	0.023
100370_at	223.72	P	0.002	201.33	P	0.003	167.94	P	0.003	223.55	P	0.003	115.5	P	0.023	97.73	P	0.02	146.98	P	0.008	156.45	P	0.01	141.43	P	0.006	150.48	P	0.003	167.27	P	0.004	186.7	P	0.004
100371_at	17.78	A	0.355	14.37	A	0.178	19.43	P	0.017	30.32	P	0.002	37.05	P	0.056	31.84	P	0.001	24.17	M	0.079	5.48	A	0.794	42.75	P	0.002	39.63	P	0.049	25.47	P	0.004	32.11	P	0.02
100372_at	43.07	P	0.003	46.41	P	0.017	40.58	P	0.001	40.55	P	0.001	41.77	P	0.034	32.79	P	0.004	35.95	P	0.002	38.13	P	0.017	103.68	P	0.001	107.29	P	0	35.32	P	0.003	35.62	P	0.001
100373_at	0.04	A	0.407	-1.15	A	0.468	13.79	A	0.832	-2.68	A	0.537	6.98	A	0.912	6.94	A	0.724	-5.82	A	0.437	-24.14	A	0.324	9.54	A	0.759	14.58	A	0.646	5.73	A	0.646	19.2	A	0.832
100374_at	2.74	A	0.759	1.71	A	0.501	6.34	A	0.912	1.54	A	0.468	16.93	A	0.468	10.06	A	0.912	9.46	A	0.871	16.31	A	0.759	13.15	A	0.437	9.45	A	0.646	-6.69	A	0.257	17.37	A	0.38
100375_i_at	-5.18	A	0.123	-2.74	A	0.123	-0.59	A	0.269	4.06	A	0.776	-1.48	RP	0.065	2.71	A	0.977	4.5	A	0.832	4.98	A	0.933	4.43	A	0.871	2.7	A	0.933	-0.62	A	0.178	8.72	A	0.676
100376_f_at	3.46	A	0.501	4.46	A	0.537	7.75	A	0.977	8.04	A	0.501	-4.03	A	0.407	-1.35	A	0.324	4.46	A	0.355	4.18	A	0.603	11.84	A	0.912	7.59	A	1	5.94	A	0.912	4.13	A	0.724
100377_f_at	0.7	A	0.724	3.56	A	0.832	2.11	A	0.832	3	A	0.724	-0.69	A	0.646	7.24	A	0.832	13.02	A	0.724	-3.19	A	0.537	14.83	A	0.676	8.97	A	0.437	-2.99	A	0.457	8.23	A	0.794
100378_at	12.39	A	0.955	4.03	A	0.871	10.33	A	0.871	-1.06	A	0.355	80.6	P	0.004	75.22	P	0.01	2.04	A	0.407	17.41	A	0.912	16.38	A	0.794	15.58	A	0.603	-3.12	A	0.437	4.46	A	0.457
100379_f_at	2635.73	P	0.001	2588.28	P	0.001	3230.47	P	0.001	2642.85	P	0.002	2937.02	P	0.001	3100.15	P	0.001	2103.43	P	0.001	1959.06	P	0.001	2266.46	P	0.001	2211.4	P	0.001	3143	P	0.011	2790.51	P	0.001
100380_at	350.76	P	0.001	467.21	P	0.001	434.86	P	0.001	331.51	P	0.001	576.63	P	0	761.64	P	0	599.42	P	0	429.98	P	0	506.89	P	0.001	485.6	P	0.001	470.85	P	0.001	621.72	P	0.001
100381_at	30.17	M	0.039	35.56	P	0.007	89.85	P	0.001	80.28	P	0.001	9.7	A	0.575	6.54	A	0.407	60.2	P	0.005	58.76	P	0.013	50.52	P	0.003	42.69	P	0.002	49.77	P	0.004	25.45	P	0.034
100382_at	3.22	A	0.537	-10.74	RP	0.034	-6.25	A	0.155	-5.6	A	0.135	-2.56	A	0.275	2.37	A	0.575	-16.1	A	0.12	-5.54	A	0.162	4.54	A	0.759	5.63	A	0.871	3.53	A	0.851	-6.47	A	0.269
100383_at	334.19	P	0.001	325.88	P	0.001	309.88	P	0.001	354.88	P	0.001	419.33	P	0.001	484.87	P	0	473.16	P	0.001	402.3	P	0.001	178.71	P	0.003	176.54	P	0.002	66.31	P	0.011	58.66	P	0.017
100384_at	25.62	A	0.871	37.09	A	0.355	47.01	P	0.098	31.33	A	0.407	15.01	A	0.794	12.74	A	0.794	29.1	A	0.575	42.07	A	0.468	64.05	P	0.056	61.39	P	0.079	24.1	A	0.437	32.7	A	0.794
100385_at	71.36	A	0.148	75.5	P	0.049	65.03	A	0.186	62.22	A	0.324	105.75	P	0.071	102.12	M	0.087	64.54	M	0.056	73.21	M	0.11	97.75	P	0.007	68.68	P	0.013	74.29	P	0.044	89.89	A	0.135
100386_at	198.38	P	0.023	210.65	P	0.011	425.56	P	0.005	455.5	P	0.01	68.06	A	0.12	99.3	A	0.148	224.17	P	0.006	204.47	M	0.12	230.43	P	0.003	244.92	P	0.004	193.36	P	0.008	240.57	P	0.006
100387_f_at	-7.6	RP	0.017	2.26	A	0.437	-12.21	RP	0.011	-5.72	RP	0.044	-6.23	RP	0.01	-0.95	A	0.302	-7.25	RP	0.013	-14.07	RP	0.01	-5.71	RP	0.017	-9.34	RP	0.01	-8.1	A	0.162	-11.37	RP	0.01
100388_at	202.15	P	0.001	214.55	P	0	160.46	P	0.001	158.61	P	0.001	137.93	P	0.001	112.11	P	0	162.21	P	0	178.33	P	0	156.82	P	0	166.33	P	0	134.53	P	0.001	124.82	P	0.001
100389_at	98.73	P	0.087	102.34	P	0.098	110.69	A	0.214	113.15	M	0.071	153.47	P	0.071	127.05	P	0.087	113.89	P	0.087	103.96	M	0.11	88.36	P	0.056	86.83	A	0.148	88.54	A	0.12	68.57	A	0.148
100390_s_at	16.93	A	0.501	14.77	A	0.537	11.97	A	0.407	22.16	A	0.468	12.51	A	0.794	16.16	A	0.759	8.96	A	0.912	4.06	A	0.794	16.16	A	0.603	15.42	A	0.501	17.16	A	0.148	26.04	A	0.437
100391_at	18.13	A	0.135	15.11	M	0.071	14.38	P	0.015	23.54	M	0.032	15.23	P	0.03	27.42	P	0.006	23	M	0.098	26.11	M	0.079	38.59	M	0.079	22.21	P	0.011	16.2	A	0.316	31.74	A	0.141
100392_at	122.64	P	0.02	135.23	P	0.039	138.51	P	0.049	150.66	P	0.015	90.91	M	0.214	117.16	P	0.079	83.85	M	0.087	95.49	M	0.063	75.87	M	0.049	90.39	M	0.063	133.66	P	0.071	128.81	P	0.039
100393_at	10.38	A	0.871	28.07	M	0.195	111.74	P	0.007	122.57	P	0.006	14.15	A	0.575	7.74	A	0.759	32.46	A	0.324	35.34	A	0.214	49.48	P	0.02	38.54	M	0.098	48.57	M	0.063	32.55	M	0.056
100394_at	0.31	A	0.324	5.86	A	0.355	9.48	A	0.355	13.15	A	0.468	1.2	A	0.178	12.24	A	0.437	8.78	A	0.407	-8.04	A	0.214	6.91	A	0.38	11.41	A	0.759	-4.07	A	0.214	-7.02	A	0.195
100395_at	17.58	A	0.38	27.52	P	0.098	34.98	A	0.324	19.32	A	0.537	50.64	P	0.098	65.41	M	0.11	72.99	P	0.026	72.19	M	0.079	76.47	P	0.026	67.84	M	0.12	13.84	A	0.912	17.77	A	0.38
100396_i_at	6.5	A	0.282	20.5	A	0.501	15.6	A	0.38	-2.23	A	0.38	6.25	A	0.759	-0.62	A	0.251	-10.8	A	0.132	-1.06	A	0.309	15.83	A	0.646	4.18	A	0.417	8.17	A	0.447	32	A	0.501
100397_at	125.75	P	0.003	140.75	P	0.003	123.72	P	0.002	109.46	P	0.004	64.78	P	0.026	69.61	P	0.034	120.84	P	0.013	129.41	P	0.039	111.32	P	0.004	104.03	P	0.003	101.54	P	0.007	126.72	P	0.044
100398_at	143.9	P	0.002	92.94	P	0.001	123.75	P	0.001	130.89	P	0.007	181.71	P	0	173.45	P	0	220.34	P	0	203.89	P	0.001	225.85	P	0	204.74	P	0	116.75	P	0.005	126.76	P	0
100400_at	79.55	P	0.001	84.8	P	0.017	83.43	P	0	80.16	P	0.004	79.62	P	0.001	89.46	P	0	120.86	P	0.001	93.63	P	0.017	86.01	P	0	80.66	P	0.001	69.05	P	0.008	74.46	P	0.003
100401_at	91.16	P	0.006	106.86	P	0.002	113.92	P	0.007	68.71	P	0.011	308.58	P	0.002	295.5	P	0.001	163.41	P	0.002	150.79	P	0.007	190.12	P	0.004	163.51	P	0.003	143.17	P	0.002	132.32	P	0.002
100402_f_at	3.92	A	0.603	8.31	A	0.603	5.72	A	0.891	2.96	A	0.741	-0.19	A	0.407	2.57	A	0.468	4.11	A	0.832	4	A	0.794	6.8	A	0.759	11.21	A	0.575	6.4	A	0.646	11.74	A	0.871
100403_at	13.97	A	0.676	2.24	A	0.646	10.18	A	0.603	8.08	A	0.575	8.87	A	0.355	15.86	A	0.676	-5.44	A	0.275	2.26	A	0.575	2.57	A	0.871	8.68	A	0.912	-12.26	A	0.135	4.39	A	0.324
100404_at	335.06	P	0.071	348.2	M	0.039	396.24	M	0.044	328.34	M	0.049	323.92	M	0.063	360.39	M	0.039	252.4	P	0.034	296.68	M	0.079	211.21	P	0.039	273.82	M	0.034	289.25	P	0.03	292.94	P	0.02
100405_at	228.67	P	0.001	147.3	P	0.001	263.13	P	0.001	243.44	P	0.008	59.48	M	0.039	49.83	M	0.034	127.22	P	0.004	85.01	P	0.01	165.74	P	0.015	158.59	P	0.001	264.7	P	0.001	317.59	P	0.002
100406_at	1293.15	P	0	1304.6	P	0	287.52	P	0	280.08	P	0	69.01	A	0.646	58.69	M	0.098	207.67	P	0.001	237.84	P	0.001	314.76	P	0.001	298.22	P	0	114.67	P	0.001	76	P	0.004
100407_at	80.49	P	0.007	72.22	P	0.026	105.61	P	0.011	85.51	P	0.002	118.26	P	0.002	106.27	P	0.002	76.39	M	0.034	78.54	P	0.071	372.35	P	0	390.59	P	0	180.9	P	0.001	170.13	P	0.011
100408_at	54.13	P	0.013	44.27	P	0.011	45.37	M	0.102	43.02	P	0.049	61.09	M	0.044	51.7	P	0.008	39.31	P	0.044	29.48	P	0.079	47.36	P	0.008	41.98	P	0.015	53.22	P	0.003	25.38	M	0.049
100409_at	22.36	A	0.955	44.7	A	0.955	41.26	A	0.871	44.04	A	0.676	65.34	A	0.794	49.4	A	0.955	21.61	A	0.603	35.78	A	0.794	31	A	0.871	43.87	A	0.832	46.03	A	0.437	72.08	A	0.537
100410_at	58.68	P	0.003	44.89	P	0.004	48.36	P	0.002	51.75	P	0.017	64.17	P	0.002	65.06	P	0.001	66.27	P	0.071	61.14	P	0	58.96	P	0.001	52.73	P	0.007	48.86	P	0.02	39.64	P	0.002
100411_at	-3.26	A	0.257	-0.58	A	0.178	-5.43	RP	0.012	-6.98	RP	0.003	5.11	A	0.871	2.4	A	0.537	-5.21	A	0.162	-3.25	A	0.148	2.13	A	0.646	0.68	A	0.603	-6.61	RP	0.03	-3.95	A	0.234
100412_g_at	17.43	A	0.832	6.76	A	0.676	29.55	A	0.832	1.75	A	0.676	28.51	A	0.38	17.81	A	0.324	14.78	A	1	16.83	A	0.832	94.85	P	0.013	72.85	P	0.017	93.07	P	0.013	106.68	P	0.026
100413_at	329.78	P	0.001	304.08	P	0.001	268.15	P	0.001	278.83	P	0.001	209.8	P	0.001	249.35	P	0.001	314.05	P	0.001	261.28	P	0.002	262.73	P	0.001	245.17	P	0.001	313.64	P	0.001	282.41	P	0.001
100414_s_at	1.77	A	0.537	0.68	A	0.871	-2.2	A	0.195	1.75	A	0.468	-2.83	A	0.38	3.5	A	0.575	-2.53	A	0.275	5.69	A	0.575	18.97	A	0.794	2.94	A	0.603	5.19	A	0.724	-3.11	A	0.575
100415_at	7.12	A	0.575	9.85	A	0.407	2.26	A	1	12.34	A	0.794	16.01	A	0.575	2.25	A	0.912	10.98	A	0.759	16.92	A	0.646	4.96	A	0.871	8.82	A	0.437	21.11	P	0.056	15.07	A	0.603
100416_at	7.88	A	0.575	0.98	A	0.501	3.32	A	0.324	16.92	A	0.676	1.67	A	0.324	2.37	A	0.537	5.63	A	0.575	0.64	A	0.676	5.98	A	0.912	9.91	A	0.871	4.74	A	0.537	0.11	A	0.302
100417_at	28.66	A	0.324	16.54	A	0.324	19.51	A	0.302	42.45	M	0.087	17.34	A	0.468	31.52	P	0.087	22.36	A	0.275	21.85	A	0.234	27.1	A	0.437	24.65	A	0.324	14.58	A	0.794	16.38	A	0.537
100418_at	71.16	P	0.087	79.68	P	0.007	177.65	P	0.001	234.51	P	0.003	77.12	P	0.023	65.71	P	0.02	225.13	P	0.001	248.84	P	0.001	155.05	P	0.002	171.27	P	0.002	70.92	M	0.071	74.57	P	0.013
100420_at	19.86	A	0.794	23.34	A	0.794	32.46	A	0.794	26.38	A	0.955	1.2	A	0.575	19.33	A	0.832	6.1	A	0.759	10.01	A	0.832	22.58	A	0.759	14.01	A	0.603	-10.18	A	0.275	16.02	A	0.759
100421_at	59.19	A	0.148	40.05	A	0.38	65.67	A	0.178	62.99	A	0.195	89.13	A	0.11	77.5	M	0.087	61.02	M	0.056	85.68	A	0.12	65.64	A	0.11	69.86	A	0.087	59.2	A	0.214	59.8	A	0.275
100422_i_at	59.78	A	0.603	72.94	M	0.126	105.89	A	0.209	54.11	A	0.603	89.72	A	0.257	60.77	A	0.741	13.1	A	0.871	28.29	A	0.813	40.11	A	0.537	59.68	A	0.282	106.71	P	0.041	103.8	A	0.257
100423_f_at	152.9	P	0.079	140.6	M	0.257	183.26	A	0.195	139.98	A	0.148	172.59	A	0.178	177.27	A	0.12	96.12	A	0.214	120.94	A	0.275	111.7	P	0.03	104.51	M	0.049	118.62	P	0.079	164.98	P	0.044
100424_at	46.33	A	0.38	102.15	A	0.234	85.36	A	0.195	73.18	A	0.275	46.27	A	0.646	47.03	A	0.324	35.46	A	0.324	66.45	A	0.501	79.08	M	0.12	48.81	M	0.148	75.62	A	0.178	70.88	A	0.162
100425_at	76.79	P	0.063	70.54	M	0.087	88.27	P	0.02	56.62	A	0.11	71.2	A	0.11	87.26	P	0.013	58.88	P	0.063	95.11	M	0.063	68.35	P	0.026	60.2	M	0.044	99.42	P	0.017	75.81	P	0.03
100426_s_at	3.28	A	0.38	2.39	A	0.501	-5.75	A	0.162	-4.95	A	0.12	-7.87	A	0.302	-11.91	A	0.071	-6.1	A	0.195	-8.79	A	0.214	-2.17	A	0.501	-0.8	A	0.214	-12.09	A	0.155	2.01	A	0.355
100427_at	141.01	P	0.001	144.25	P	0.001	71.66	P	0.004	101.42	P	0.002	24.01	P	0.087	9.74	M	0.12	198.82	P	0.001	145.8	P	0.001	465.18	P	0	476.08	P	0	1527.86	P	0	1355.1	P	0
100428_at	58.46	M	0.079	55.34	A	0.178	124.45	P	0.007	145.1	P	0.008	52	A	0.575	44.96	A	0.214	47.01	A	0.234	56.29	P	0.063	38.52	A	0.12	24.83	A	0.234	61.07	M	0.049	61.08	M	0.079
100429_at	56.16	P	0.026	70.56	P	0.007	51.59	P	0.006	67.78	M	0.087	91.33	P	0.001	86.66	P	0.007	62.12	P	0.003	69.93	M	0.039	79.99	P	0.001	61.78	P	0.004	92.73	P	0.001	88.8	P	0.001
100430_at	0.11	A	0.724	12.21	A	0.575	15.64	A	0.427	11.28	A	0.977	9.25	A	0.955	2.42	A	0.871	9.29	A	0.759	5.14	A	0.676	9.08	A	0.955	19.41	A	0.234	11.26	A	0.724	7.86	A	0.891
100431_at	4.77	A	0.724	-0.75	A	0.178	9.42	A	0.871	1.83	A	0.912	8.06	A	0.646	5.47	A	1	4.58	A	0.759	6.73	A	0.724	6.38	A	0.832	5.97	A	0.537	1.37	A	0.468	4.64	A	0.759
100432_f_at	63.94	A	0.355	53.44	A	0.38	71.57	A	0.257	57.75	A	0.603	111.97	A	0.178	99	A	0.148	69.75	A	0.437	84.55	A	0.407	111.85	M	0.087	88.86	A	0.214	48.73	A	0.468	71.75	A	0.38
100433_r_at	43.25	A	0.437	49.97	A	0.162	63.09	M	0.087	31.98	A	0.257	49.97	A	0.214	72.45	M	0.087	54.21	A	0.234	65.11	A	0.257	56.1	A	0.355	60.77	A	0.324	46.33	P	0.02	55.59	P	0.049
100434_s_at	87.83	A	0.468	66.23	A	0.38	75.94	A	0.437	70.9	A	0.355	42.36	A	0.603	43.43	A	0.724	62.47	A	0.407	124.48	A	0.501	108.66	A	0.162	84.01	A	0.437	75.12	A	0.38	74.68	A	0.437
100435_at	197.51	P	0.001	178.69	P	0.001	76.44	P	0.01	116	P	0.004	144.21	P	0.007	136.36	P	0.006	122.43	P	0.013	155.03	P	0.008	141.92	P	0.002	110.25	P	0.006	149.78	P	0.001	147.09	P	0.011
100436_at	4.77	A	0.955	13.96	P	0.026	10.51	A	0.457	6.49	A	0.38	2.86	A	1	1.07	A	0.724	-0.75	A	0.676	5.95	A	0.832	3.21	A	0.871	3.64	A	0.871	3.53	A	0.724	8.89	A	0.427
100437_g_at	-9.26	A	0.234	-2.92	A	0.195	-20.13	A	0.302	-26.5	A	0.11	-23.73	A	0.178	-18.28	A	0.407	-16.52	A	0.135	-15.61	A	0.178	-12.75	A	0.11	-2.26	A	0.38	-7.89	A	0.302	-23.22	A	0.234
100438_at	119.42	M	0.087	114.04	M	0.071	117.11	M	0.087	129.63	P	0.03	149.36	P	0.004	146.95	P	0.004	139.7	P	0.034	155.75	P	0.039	138.15	P	0.01	151.91	P	0.013	155.8	P	0.079	171.34	P	0.008
100439_i_at	147.91	P	0.019	90.88	P	0.022	188.93	P	0.004	218.49	P	0.003	1007.1	P	0.001	1000.46	P	0.001	117.81	P	0.026	143.05	M	0.048	132.73	P	0.003	162.87	P	0.004	248.11	P	0.003	162.44	P	0.005
100440_f_at	308.48	P	0.001	218.64	P	0.001	417.28	P	0.001	525.27	P	0	2057.96	P	0	1994.61	P	0	330.26	P	0.008	406.65	P	0.003	408.59	P	0	464.64	P	0	566.79	P	0	474.19	P	0
100441_s_at	27	P	0.015	26.86	P	0.023	23.09	P	0.004	29.22	P	0.011	180.4	P	0	193.46	P	0	36.38	P	0.005	33.86	P	0.023	37.22	P	0.003	38.59	P	0.001	51.68	P	0.017	42.06	P	0.015
100442_at	91.62	P	0.001	73.67	P	0.001	64.91	P	0.007	94.57	P	0.023	88.88	P	0.007	83.04	P	0.003	60.78	P	0.005	57.94	M	0.049	53.98	P	0.001	63.03	P	0.001	103.91	P	0.001	104.41	P	0.001
100443_at	30.3	P	0.098	31.1	P	0.023	35.18	A	0.135	31.9	P	0.049	31.07	A	0.468	44.33	A	0.148	32.29	A	0.646	29.8	A	0.724	38.9	A	0.234	40.96	A	0.234	29.5	A	0.407	41.29	M	0.12
100444_at	484.7	P	0	518.45	P	0	477.73	P	0	526.52	P	0	416.33	P	0.001	380.94	P	0	498.93	P	0	520.74	P	0	513.14	P	0	518.01	P	0	383.4	P	0	337.56	P	0.001
100445_f_at	-8.08	RP	0.039	-2.07	A	0.324	2.26	A	0.55	4.46	A	0.891	1.47	A	0.537	-3.7	A	0.355	-4.46	A	0.056	-0.61	A	0.257	-1.62	A	0.11	1.69	A	0.832	-1.45	A	0.813	3.47	A	0.55
100446_r_at	542.57	A	0.162	611.88	A	0.135	693.8	A	0.148	560.98	A	0.148	651.45	A	0.195	616.58	A	0.135	573.09	A	0.214	745.84	A	0.324	710.69	M	0.071	780.26	M	0.098	637.21	A	0.162	605.74	A	0.162
100447_at	52.55	A	0.603	45.3	A	0.575	43.25	A	0.646	70.78	A	0.575	52.53	A	1	46.75	A	0.871	26.99	A	0.759	44.34	A	0.871	32.61	A	0.646	53.71	A	0.234	94.23	A	0.275	89.09	A	0.646
100448_at	80.62	P	0.003	106.96	P	0.004	90.21	P	0.026	65.67	M	0.071	58.06	P	0.056	57.32	M	0.12	39.71	P	0.056	54.06	A	0.11	54.46	P	0.017	50.59	P	0.015	61.12	P	0.011	81.23	P	0.015
100449_g_at	109.64	P	0.001	124.34	P	0.002	38.53	P	0.063	52.48	P	0.023	40.91	A	0.214	34.52	A	0.162	35.77	M	0.098	45.47	M	0.098	44.39	M	0.087	42.76	P	0.015	37.97	P	0.087	27.25	A	0.148
100450_r_at	200.62	P	0.01	248.97	P	0.005	137.69	M	0.135	96.47	A	0.178	190.27	P	0.098	172.33	P	0.098	125.13	A	0.178	130.63	A	0.302	139.35	M	0.079	119.04	A	0.178	154.64	P	0.071	125.59	M	0.12
100451_at	141.12	P	0.004	118.75	P	0.003	115.32	P	0.013	111.41	P	0.003	92.41	M	0.056	98.78	P	0.008	118.68	P	0.005	139.22	P	0.01	116.5	P	0.002	121.87	P	0.001	139.81	P	0.02	129.68	P	0.004
100452_at	76.46	M	0.087	82.83	P	0.039	86.04	A	0.135	62.91	A	0.234	55.14	A	0.135	72.5	A	0.11	69.35	A	0.324	63.6	A	0.501	82.36	A	0.302	78.06	A	0.148	84.13	M	0.071	82.29	M	0.079
100453_at	3012.88	P	0	2890.19	P	0	1694.07	P	0	1766.59	P	0	1454.37	P	0	1484.72	P	0	2125.44	P	0	2246.34	P	0	967.4	P	0	1014.25	P	0	3021.48	P	0	2417	P	0
100454_at	68.67	A	0.724	65.01	A	0.912	94.11	A	0.355	103.9	A	0.38	76.82	A	0.871	87.36	A	0.724	121.07	A	0.234	142.9	A	0.407	108.13	A	0.135	72.55	A	0.234	58.21	A	0.437	78.3	A	0.759
100455_at	249.2	P	0.001	224.37	P	0	580.91	P	0.001	547.02	P	0	455.82	P	0	431.17	P	0	562.22	P	0	494.13	P	0.001	412.73	P	0	440.56	P	0	430.47	P	0.001	478.73	P	0
100457_at	604.83	P	0.001	513.66	P	0.002	577.36	P	0.001	600.92	P	0.001	741	P	0.001	632.54	P	0.001	650.53	P	0.001	643.21	P	0.001	770.31	P	0.001	777.71	P	0.001	745.69	P	0.001	642.68	P	0.001
100458_at	262.63	P	0	241.58	P	0	603.53	P	0	581.8	P	0	359.3	P	0	296.25	P	0	498.98	P	0	424.38	P	0	293.46	P	0	296.42	P	0	454.61	P	0	465.67	P	0
100459_at	72.81	P	0.005	79.23	P	0.039	61.36	P	0.004	90.63	P	0.007	64.51	P	0.013	69.76	P	0.013	70.17	P	0.008	56.49	P	0.063	75.85	P	0.023	72.48	P	0.011	63.94	M	0.178	65.35	P	0.007
100460_at	140.14	P	0.003	117.32	P	0.002	97.51	P	0.006	87.46	P	0.004	95.58	P	0.005	106.22	P	0.002	104.95	P	0.004	84.75	P	0.01	104.88	P	0.002	106.1	P	0.002	114.21	P	0.002	82.58	P	0.004
100461_at	188.79	P	0.013	193.68	P	0.002	214.22	P	0.001	142.25	P	0.002	194.13	P	0.001	240.51	P	0.001	178.9	P	0.001	174.18	P	0.004	189.36	P	0.002	192.32	P	0.001	148.82	P	0.01	191.6	P	0.001
100462_at	21.11	M	0.079	11.92	A	0.38	11.88	A	0.537	17.86	A	0.646	18.68	A	0.257	21.9	P	0.039	3.5	A	0.832	8.07	A	0.575	13.11	A	0.11	11.07	P	0.098	24.76	A	0.12	18.18	A	0.324
100463_at	-3.18	A	0.324	1.96	A	0.468	4.99	A	0.589	2.11	A	0.617	0.75	A	0.407	-2	A	0.646	2.53	A	0.468	-1.16	A	0.135	2.24	A	0.676	1.64	A	0.912	11.01	A	0.724	0.37	A	0.302
100464_at	259.56	P	0.001	225.91	P	0.001	212.46	P	0.001	237.06	P	0.001	305.02	P	0.001	286.09	P	0.001	244.93	P	0.001	226.61	P	0.002	299.82	P	0.001	279.7	P	0.001	186.75	P	0.001	205.61	P	0.011
100465_i_at	321.33	P	0.003	316.87	P	0.002	407.99	P	0.001	292.02	P	0.002	335.82	P	0.002	347.28	P	0.002	318.11	P	0.002	266.94	P	0.004	664.86	P	0.001	618.33	P	0.001	522.46	P	0.001	495.55	P	0.001
100466_f_at	717.31	P	0.006	749.95	P	0.004	846.36	P	0.004	664.44	P	0.006	643.25	P	0.006	664.26	P	0.005	592.92	P	0.004	634.28	P	0.006	920.56	P	0.002	1022.51	P	0.002	955.79	P	0.003	859.99	P	0.002
100467_at	30.24	A	0.912	15.69	A	0.724	31.49	A	0.832	22.61	A	0.912	47.97	A	0.676	26.67	A	0.871	37.83	A	0.912	29.16	A	0.724	27.67	A	0.794	30.87	A	0.955	10.39	A	0.912	14.08	A	0.676
100468_g_at	32.56	P	0.023	31.93	P	0.002	27.73	P	0.017	27.4	P	0.021	19.4	P	0.007	20.05	P	0.001	31.45	P	0.017	30.99	P	0.03	35.49	P	0.006	24.67	P	0.005	44.08	P	0.008	40.38	P	0.008
100469_at	104.36	P	0.001	118.48	P	0.006	93.76	P	0.002	96.51	P	0.004	80.6	P	0.011	82.12	P	0.008	105.7	P	0.008	100.1	M	0.071	89.02	P	0.01	92.62	P	0.008	111.89	P	0.001	118.2	P	0.002
100470_at	1002.05	P	0.001	1004.06	P	0.001	1487.04	P	0.001	1760.54	P	0.001	942.13	P	0.001	913.11	P	0.001	1445.84	P	0.001	1556.3	P	0.002	939.64	P	0.001	962.26	P	0.002	652.29	P	0.007	603.36	P	0.007
100471_at	23.1	M	0.135	35.98	P	0.013	37.21	A	0.162	17.29	A	0.38	47.5	M	0.079	50.72	M	0.087	52.47	P	0.017	36.79	A	0.355	108.02	P	0.002	119.95	P	0.001	60.37	P	0.004	46.37	P	0.026
100472_at	178.61	P	0.001	156.01	P	0.001	198.9	P	0	130.28	P	0.001	198.88	P	0.002	179.42	P	0.001	266.76	P	0	226.06	P	0.001	333.83	P	0	359.29	P	0	198.68	P	0.001	239.77	P	0.001
100473_at	407.47	P	0.001	358.75	P	0.001	410.24	P	0.001	419.13	P	0.002	302.35	P	0.003	295.01	P	0.002	302.36	P	0.003	361.71	P	0.002	255.16	P	0.001	267.56	P	0.001	535.34	P	0.001	462.27	P	0.001
100474_at	41.98	A	0.955	45.51	A	1	20.72	A	0.794	9.09	A	0.468	24.1	A	0.501	-11.39	A	0.275	5.16	A	0.275	17.99	A	0.407	25.9	A	0.832	46.47	A	0.724	35.61	A	0.912	35.26	A	0.832
100475_at	46.16	P	0.026	24.43	P	0.02	49.53	P	0.098	37.06	A	0.11	45.63	P	0.017	37.49	M	0.087	29.8	P	0.02	34.24	M	0.056	50.48	P	0.01	37.65	P	0.023	45.83	P	0.002	54.46	P	0.007
100476_at	1.93	A	0.575	2.96	A	0.646	3.37	A	0.794	6.78	A	0.776	0.5	A	0.468	1.75	A	0.537	1.69	A	0.794	5.37	A	0.759	9.3	A	0.724	2.48	A	0.759	5.69	A	0.776	5.34	A	0.794
100477_at	-0.07	A	0.832	-0.06	A	0.38	1.17	A	0.646	-0.16	A	0.302	3.97	A	0.646	4.75	A	0.603	4.27	A	0.832	7.83	A	0.759	4.56	A	0.955	6.26	A	0.759	-6.44	A	0.115	4.06	A	0.933
100479_at	117.19	P	0.004	100.44	P	0.004	62.62	M	0.056	69.52	P	0.015	45.47	P	0.015	38.01	M	0.071	58.32	M	0.039	42.39	P	0.023	47.03	P	0.023	46.08	P	0.011	108.9	P	0.026	125.19	P	0.003
100481_at	13.36	A	0.324	28.59	P	0.079	14.58	A	0.162	16.92	A	0.324	7.09	A	0.832	16.88	A	0.603	12.37	A	0.38	17.55	A	0.355	31.24	P	0.013	31.64	M	0.056	38.14	M	0.079	33.24	P	0.071
100482_at	305.24	P	0.001	294.74	P	0.001	204.68	P	0	224.12	P	0.001	335.09	P	0.001	404.25	P	0.001	248.64	P	0.001	273.18	P	0.008	340.89	P	0	353.16	P	0	311.56	P	0.001	281.53	P	0
100483_at	39.76	A	0.12	29.76	A	0.195	47.69	A	0.12	54.18	M	0.034	36.35	A	0.324	43.96	A	0.178	36.02	A	0.355	17.7	A	0.832	42.62	M	0.044	44.92	M	0.087	46.82	M	0.034	29	A	0.148
100484_at	4.71	A	0.912	1.17	A	0.646	11.39	A	0.363	6.17	A	0.851	3.45	A	0.501	2.32	A	0.912	2.11	A	0.912	-9.43	A	0.355	6.89	A	0.724	16.51	A	0.234	3.32	A	0.955	9.51	A	0.363
100486_at	138.45	P	0	156.31	P	0	158.17	P	0.001	153.66	P	0.001	197.55	P	0	229.8	P	0.001	199.17	P	0.001	173.51	P	0.001	157.35	P	0.001	156.13	P	0.001	134.28	P	0.001	111.47	P	0.001
100488_at	184.87	P	0.001	206.62	P	0.001	215.54	P	0.001	213.85	P	0.001	180.98	P	0.001	181.19	P	0.001	202.93	P	0.001	211.58	P	0.001	238.85	P	0.001	210.38	P	0.001	138.89	P	0.001	163.48	P	0.001
100489_at	35.1	P	0.004	32.51	P	0.005	58.69	P	0.01	68.06	P	0.003	66.92	P	0.005	73.35	P	0.004	60.66	P	0.001	63.54	P	0.034	51.59	P	0.001	53.73	P	0.001	47.74	P	0.02	54.38	P	0.004
100491_at	73.2	P	0.004	60.22	P	0.005	85.39	P	0.001	101.18	P	0.001	57.59	P	0.03	42.23	P	0.013	100.09	P	0.004	115.97	P	0.002	65.53	P	0.004	71.98	P	0.006	94.1	P	0.001	76.76	P	0.001
100492_at	722.72	P	0	721.6	P	0	733.12	P	0	984.17	P	0	870.62	P	0.001	840.36	P	0.001	728.84	P	0	852.01	P	0	523.94	P	0	567.99	P	0	795.34	P	0	792.59	P	0
100493_at	-1.66	A	0.407	3.13	A	0.355	0.76	A	0.646	12.46	A	0.912	0.69	A	0.355	-8.64	A	0.257	1.29	A	0.407	3.71	A	0.355	-1.22	A	0.355	8.02	A	0.871	-2.58	A	0.38	-5.12	A	0.437
100494_at	228.95	P	0.001	194.7	P	0.002	168.44	P	0.005	176.22	P	0.02	374.61	P	0.001	339.41	P	0	208.4	P	0.002	216.74	P	0.003	295.01	P	0	269.79	P	0.001	229.59	P	0.001	230.81	P	0.001
100495_at	64.05	P	0.02	55.53	A	0.257	33.16	A	0.38	68.59	A	0.162	44.3	A	0.275	73.15	M	0.039	55.92	M	0.063	44.25	A	0.214	52.16	P	0.03	42.44	P	0.079	60.04	P	0.017	63.89	P	0.017
100496_at	24.63	A	0.257	30.55	A	0.135	60.39	P	0.004	40.91	P	0.005	23.57	M	0.098	20.6	A	0.38	26.38	A	0.162	26.9	A	0.214	40.54	P	0.004	33.87	P	0.013	82.6	P	0.023	28.64	M	0.074
100497_at	23.54	A	0.759	26.75	A	0.646	32.4	A	0.162	37.34	A	0.575	24.18	A	0.302	62.24	M	0.034	40.34	A	0.162	27.65	A	0.501	50.52	P	0.071	44.6	P	0.056	48.94	A	0.178	30.65	A	0.759
100498_g_at	15.42	A	0.832	26.2	A	0.537	38.5	A	0.214	23.22	A	0.871	32.49	P	0.087	45.65	M	0.087	23.73	A	0.302	28.09	A	0.501	20.55	A	0.162	33.23	M	0.098	34.9	A	0.257	30.98	A	0.214
100499_at	35.98	P	0.087	30.8	A	0.12	45.63	M	0.063	44.04	M	0.071	93.83	P	0.002	114.51	P	0.003	52.19	M	0.049	36.44	M	0.087	56.06	P	0.001	70.41	P	0.003	27.96	M	0.087	19.64	A	0.324
100500_at	4.18	A	0.759	-6.78	A	0.603	0	A	0.646	11.81	A	0.646	10.67	A	0.407	4.82	A	0.871	6.5	A	0.575	-8.12	A	0.135	6.62	A	0.794	3.53	A	1	-0.33	A	0.813	17.99	A	0.501
100501_at	-3.35	A	0.324	-12.79	RP	0.03	-4.25	A	0.12	-12.87	RP	0.023	-14.81	RP	0.023	-11.66	A	0.049	-9.93	RP	0.03	-5.19	A	0.214	-9.81	A	0.087	-12.39	RP	0.063	-13.46	A	0.049	-21.98	RP	0.004
100502_at	10.07	A	0.955	13.43	A	0.537	2.88	A	0.692	4.02	A	0.871	21.4	A	0.257	18.71	A	0.12	-6.17	A	0.302	2.26	A	0.676	2.5	A	0.955	4.85	A	0.871	2.37	A	0.759	10.06	A	0.646
100505_at	234.95	P	0.001	229.04	P	0	233.35	P	0	186.7	P	0.001	393.2	P	0	369.58	P	0	258.83	P	0.001	246.86	P	0.001	742.99	P	0	743.09	P	0	203.17	P	0.001	255.09	P	0.002
100507_at	33.87	M	0.098	38.5	A	0.195	353.84	P	0.001	457.08	P	0.001	42.05	M	0.11	30.14	A	0.178	554.22	P	0.001	541.08	P	0.001	168.82	P	0.001	119.98	P	0.002	50.06	A	0.214	91.03	P	0.01
100508_at	93.35	A	0.302	65.87	A	0.355	84.37	A	0.302	71.55	A	0.355	61.42	A	0.38	96.88	A	0.468	96.2	A	0.575	105.91	A	0.38	89.27	A	0.407	77.22	A	0.38	84.34	M	0.079	81.01	A	0.178
100509_at	145.06	P	0	143.31	P	0.001	149.89	P	0.001	120.74	P	0	150.8	P	0.001	147.93	P	0.001	177.7	P	0.001	188.95	P	0.001	120.15	P	0.002	134.87	P	0.001	112.97	P	0.001	121.57	P	0.001
100510_at	769.34	P	0.002	701.58	P	0.001	1513.83	P	0.001	1394.7	P	0.001	823.93	P	0.003	864.01	P	0.001	837.69	P	0.001	973.84	P	0.003	729.09	P	0.001	844.7	P	0.001	1520.34	P	0.001	1233.94	P	0.001
100511_at	28.25	A	0.437	29.03	A	0.178	39	A	0.355	35.92	A	0.324	30.85	A	0.178	27.25	A	0.195	36.68	A	0.575	37.14	A	0.407	29.56	M	0.214	30.64	A	0.135	25.97	A	0.537	19.05	A	0.955
100512_at	77.47	P	0.002	77.23	P	0.003	150.83	P	0.002	96.19	P	0.001	126.12	P	0.002	121.23	P	0.004	94.55	P	0.001	79.07	M	0.079	115.44	M	0.11	124.6	P	0.01	60.95	P	0.012	86.35	P	0.006
100513_at	208.83	P	0.008	181.87	P	0.008	361.67	P	0.001	424.98	P	0.001	68.65	M	0.034	94.48	P	0.03	154.37	P	0.005	158.05	P	0.013	62.32	P	0.023	64.81	M	0.034	267.61	P	0.003	275.02	P	0.002
100514_at	261.51	P	0.001	262.06	P	0	305.48	P	0	285.81	P	0	321.72	P	0.001	370.9	P	0	333.85	P	0	296.45	P	0	440.94	P	0	416.51	P	0.001	242.51	P	0	229.12	P	0
100515_at	190.96	P	0.002	177.14	P	0.004	150.74	P	0.013	195.3	P	0.003	225.39	P	0.004	218.06	P	0.002	196.64	P	0.006	238.22	P	0.017	162.66	P	0.008	166.08	P	0.008	250.74	P	0.003	230	P	0.004
100516_at	196.46	P	0.002	175.62	P	0.003	140.62	P	0.03	142.25	P	0.006	164.34	P	0.005	186.76	P	0.002	148.01	P	0.003	133.33	P	0.01	133.64	P	0.002	151.96	P	0.002	152.81	P	0.001	169.77	P	0.002
100518_at	22.23	A	0.501	10.49	A	0.437	15.96	A	0.537	18.43	A	0.302	23.62	A	0.234	31.02	M	0.087	20.75	A	0.257	4	A	0.676	5.25	A	0.603	3.94	A	0.871	16.7	A	0.49	8.12	A	0.603
100521_at	59.47	P	0.011	43.44	P	0.008	74.24	P	0.004	47.89	P	0.013	133.18	P	0	161.44	P	0	87.14	P	0.005	77.7	P	0.001	93.76	P	0.001	86.51	P	0	96.72	P	0.001	122.99	P	0.002
100522_s_at	520.46	P	0	626.19	P	0	768.39	P	0	559.28	P	0	942.29	P	0	962.89	P	0	759.84	P	0	668.8	P	0	1376.28	P	0	1313.76	P	0	793.22	P	0	933.43	P	0
100523_r_at	71.3	P	0.044	86.16	P	0.03	128.03	P	0.02	111.9	P	0.03	123.48	P	0.056	111.64	M	0.234	112.65	P	0.049	113.51	P	0.044	209.47	P	0.015	182.41	P	0.017	134.2	P	0.026	138.42	P	0.007
100525_at	142.83	M	0.056	152.16	M	0.071	163.89	M	0.034	126.02	P	0.044	131.46	M	0.056	148.85	M	0.034	112.06	P	0.044	155.7	M	0.056	121.86	P	0.02	132.5	M	0.044	199.88	M	0.049	161.54	M	0.071
100526_f_at	19.52	A	0.389	6.64	M	0.347	7.58	A	0.776	6.76	A	0.501	5.65	A	0.933	14.24	A	0.589	7.9	A	0.437	5.8	A	0.479	16.42	A	0.347	9.42	A	0.589	-7.62	A	0.309	15.97	M	0.158
100527_at	432.28	P	0	490.59	P	0	533.52	P	0.001	556.52	P	0	469.08	P	0.001	464.06	P	0	503.46	P	0	514.59	P	0.001	592.44	P	0	571.56	P	0	405.46	P	0.007	458.32	P	0.001
100528_at	336.77	P	0	309.21	P	0	290.22	P	0.001	278.14	P	0.001	264.58	P	0.001	229.07	P	0.001	293.75	P	0	304.66	P	0.001	243.76	P	0	260.63	P	0.001	376.46	P	0	347.14	P	0.007
100529_at	217.39	P	0.004	250.74	P	0.006	180.76	P	0.013	268.92	P	0.002	197.02	P	0.01	174.85	P	0.007	212.08	P	0.004	190.86	P	0.01	241.48	P	0.003	266.62	P	0.003	272.97	P	0	259.44	P	0.001
100530_at	669.99	P	0	627.93	P	0.001	438.85	P	0.001	400.83	P	0.001	500.48	P	0.001	500.25	P	0.001	516.15	P	0.001	518.82	P	0	472.91	P	0	460.77	P	0.001	494.41	P	0.001	502.24	P	0.001
100533_s_at	35.74	P	0.008	39.52	P	0.003	34.63	P	0.003	29.91	P	0.02	23.98	P	0.087	14.91	M	0.098	28.68	P	0.02	37.98	P	0.049	31.64	P	0.011	43.71	P	0.005	27.96	P	0.014	37.45	P	0.011
100534_at	682.41	P	0	712.11	P	0	662.37	P	0	864.16	P	0	569.57	P	0	525.73	P	0	518.48	P	0	492.74	P	0.001	464.54	P	0	458.95	P	0	493.5	P	0	492.99	P	0
100535_at	158.75	P	0.001	138.73	P	0	150.74	P	0	160.48	P	0.001	192.18	P	0	193.68	P	0	146.11	P	0	144.58	P	0	139.44	P	0.001	150.18	P	0	159.46	P	0.001	175.91	P	0
100536_at	4004.03	P	0	4245.6	P	0	1429.44	P	0	1825.28	P	0	1479.85	P	0	1217.51	P	0	1734.98	P	0	1925.4	P	0	1833.45	P	0	1356.88	P	0	952.26	P	0	904.57	P	0
100537_at	-2.98	A	0.324	5.58	A	0.794	11	A	0.794	2.6	A	0.468	5.48	A	0.759	0.4	A	0.759	-0.47	A	0.38	14.51	A	0.794	1	A	0.38	-5.4	A	0.11	14.87	A	0.891	11.96	A	0.794
100538_at	1181.12	P	0.001	1315.17	P	0.001	1146.03	P	0.001	903.85	P	0.001	770.57	P	0.001	668.23	P	0.001	742.5	P	0	613.44	P	0.001	867.86	P	0	999.03	P	0	1168.27	P	0.001	984.26	P	0.001
100539_at	1059.62	P	0	891.51	P	0	1148.17	P	0	1449.13	P	0	1352.2	P	0	1098.33	P	0	1159.95	P	0	1261.88	P	0	1296.34	P	0	1292.08	P	0	913.29	P	0	857.87	P	0
100540_at	385.77	P	0.001	364.36	P	0.001	342.07	P	0.001	356.59	P	0.001	317.64	P	0.002	282.34	P	0.002	290.27	P	0.002	282.38	P	0.002	363.58	P	0.001	377.58	P	0.001	443.43	P	0.001	425.51	P	0.001
100542_at	12.37	A	0.832	6.57	A	0.912	8.72	A	1	7.14	A	0.912	11.28	A	0.871	2.67	A	0.676	14.71	A	0.794	11.37	A	0.912	1.26	A	0.912	9.61	A	0.794	6.32	A	0.676	14.26	A	0.537
100543_s_at	170.92	P	0.002	174.99	P	0.001	137.01	P	0.002	151.59	P	0.001	223.23	P	0.001	197.25	P	0.001	152.94	P	0.001	163.76	P	0.002	141.41	P	0.001	143.85	P	0.001	204.41	P	0.001	195	P	0.001
100544_at	38.87	P	0.03	45.89	P	0.02	37.53	M	0.098	39.86	P	0.02	25.99	A	0.12	30.07	A	0.214	31.14	A	0.135	31.25	A	0.437	25.9	M	0.049	28.43	M	0.148	43.96	P	0.011	52.33	P	0.013
100546_at	11.54	A	0.437	10.23	A	0.575	8.36	A	0.275	14.41	A	0.355	31.35	P	0.007	34.22	P	0.006	20.02	P	0.015	14.74	A	0.537	26.5	P	0.004	17.36	A	0.234	15.7	A	0.513	7.83	A	0.407
100547_at	136.9	M	0.044	121.76	A	0.148	96.75	A	0.195	97.28	A	0.135	212.11	M	0.056	214.71	P	0.003	129.85	M	0.039	111.13	A	0.148	248.56	P	0	236.44	P	0.002	250.11	P	0.005	254.1	P	0.015
100548_at	748.97	P	0.001	753.7	P	0.001	496.42	P	0.001	644.02	P	0	459.63	P	0.001	507.02	P	0.001	711.64	P	0	846.9	P	0	1025.12	P	0	948.16	P	0	958.83	P	0	898.21	P	0
100549_at	26.21	A	0.11	28.84	A	0.275	33.25	A	0.501	36.69	A	0.126	30.71	A	0.407	43.98	A	0.12	24.64	A	0.162	29.28	A	0.257	20.68	P	0.034	24.65	M	0.071	29.5	A	0.141	36.32	A	0.257
100550_f_at	2375.45	P	0	2727.56	P	0	3476.73	P	0	2120.54	P	0	2471.56	P	0	2503.08	P	0	2711.84	P	0	2464.91	P	0	2110.64	P	0	2156.23	P	0	2149.53	P	0.001	2504.01	P	0
100551_r_at	10.18	A	0.676	34.21	A	0.759	-6.95	A	0.468	20.21	A	0.724	12.2	A	0.912	13.24	A	0.955	0.94	A	0.676	21.18	A	0.724	8.57	A	0.759	11.05	A	0.832	26.88	A	0.955	25.42	A	0.676
100552_at	11.89	A	0.575	21.15	A	0.162	12.74	A	0.195	9.46	A	0.513	7.11	A	0.955	11.49	A	0.759	10.33	A	0.724	9.89	A	0.759	7	A	1	10.27	A	0.537	26.22	A	0.275	19.82	A	0.302
100553_at	161.88	P	0.005	157.78	P	0.006	189.86	P	0.004	178.29	P	0.003	165.36	P	0.013	155.99	P	0.013	161.22	P	0.007	169.07	P	0.013	192.84	P	0.002	208.36	P	0.002	210.19	P	0.001	232.3	P	0.003
100554_at	37.38	A	0.11	48.43	M	0.079	44.25	P	0.036	54.79	M	0.102	36.21	M	0.148	48.53	M	0.148	18.28	A	0.324	29.07	A	0.148	27.79	A	0.437	6.49	A	0.575	11.43	A	0.912	8.19	A	0.603
100555_at	331.51	P	0	361.65	P	0	299.05	P	0	353.34	P	0	191.52	P	0	183.59	P	0.001	279.97	P	0	256.23	P	0	292.8	P	0	284.71	P	0	164.44	P	0.001	171.56	P	0.001
100556_at	3.57	A	0.871	7.35	A	0.537	-3.84	A	0.38	8.28	A	0.603	6.5	A	0.646	2.77	A	0.955	4.08	A	0.794	1.31	A	0.724	2.66	A	0.724	-3.08	A	0.355	8.27	A	0.794	1.76	A	0.676
100557_g_at	583.43	P	0	576.9	P	0	355.54	P	0	636.92	P	0.001	392.15	P	0	442.98	P	0	523.76	P	0.001	500.05	P	0.001	551.9	P	0	553.75	P	0	569.99	P	0	467.28	P	0
100558_at	-1.84	A	0.234	3.47	A	0.759	-4.61	A	0.398	0.45	A	0.501	-0.19	A	0.355	-3.17	A	0.355	10.37	A	0.603	3.25	A	0.794	4.94	A	0.794	2.8	A	0.759	2.78	A	0.832	8.59	A	0.759
100559_at	90.26	P	0.01	94.81	P	0.013	82.61	P	0.005	85.92	P	0.005	117.23	P	0.003	146.28	P	0.002	90.47	P	0.015	88.21	P	0.049	97.81	P	0.004	89.13	P	0.004	86.29	P	0.017	83.49	P	0.007
100560_at	938.64	P	0	948.66	P	0	1062.01	P	0	1315.36	P	0	655.62	P	0	656.64	P	0	1080.63	P	0	922.92	P	0	901.1	P	0	934.41	P	0	802.94	P	0	852.6	P	0
100561_at	63.22	P	0.002	30.57	P	0.007	51.21	P	0.005	44.04	P	0.026	66.7	P	0.005	59.62	P	0.006	45.97	P	0.007	60.56	M	0.087	48.91	P	0.006	41.96	P	0.004	81.35	P	0.001	79.95	P	0
100562_at	37.01	A	0.724	35.62	A	0.537	34.86	A	0.575	21.67	A	0.676	124.73	A	0.148	122.93	A	0.214	39.43	A	0.468	46.92	A	0.794	44.72	A	0.324	42.25	A	0.257	21.23	A	0.724	20.3	A	0.832
100564_at	169.35	P	0.001	206.49	P	0.001	199.63	P	0	117.82	P	0.008	436.06	P	0	470.7	P	0	192.84	P	0.001	177.52	P	0.003	381.54	P	0	354.66	P	0.001	174.04	P	0.001	183.52	P	0.001
100565_at	62.32	P	0.044	61.77	P	0.005	83.19	P	0.03	69.85	P	0.004	62.39	M	0.034	59.72	P	0.02	70.71	P	0.005	62.99	P	0.039	104.35	P	0.002	87.29	P	0.006	87.75	P	0.004	67.69	P	0.005
100566_at	448.18	P	0	394.97	P	0	514.09	P	0	527.21	P	0	687.3	P	0	629.5	P	0	672	P	0	726.92	P	0	723.64	P	0	704.25	P	0	1138.52	P	0	1268.68	P	0
100567_at	8.98	A	0.912	-1.24	A	0.437	8.54	A	0.794	-0.93	A	0.38	10.87	A	0.955	7.27	A	0.537	6.99	A	0.38	6.73	A	0.871	5.8	A	0.537	5.69	A	0.871	6.73	A	0.661	13.17	A	0.407
100568_at	465.87	P	0	456	P	0	360.94	P	0	461.18	P	0	372.47	P	0	362.64	P	0	477.31	P	0	513.28	P	0	359.95	P	0	385.3	P	0	425.73	P	0.001	403.64	P	0
100569_at	76.51	M	0.098	75.08	A	0.135	61.27	A	0.234	42.74	A	0.355	76.51	A	0.162	58.44	A	0.195	62.71	A	0.195	55.27	A	0.38	175.15	P	0.008	148.86	P	0.015	101.38	P	0.02	99.07	P	0.098
100570_at	399.57	P	0	415.56	P	0	349.82	P	0.001	386.66	P	0	268.53	P	0.001	252.12	P	0.001	242.47	P	0	217.59	P	0.001	340.16	P	0	324.32	P	0	292.49	P	0	303.03	P	0.001
100571_at	359.65	P	0.001	362.21	P	0.001	623.63	P	0.001	621.94	P	0.001	748.22	P	0.001	654.17	P	0.001	595.8	P	0.001	569.89	P	0.001	438.33	P	0.001	460.86	P	0.001	669.37	P	0.001	603.18	P	0.001
100572_at	401.14	P	0.002	425.07	P	0.001	411.38	P	0.001	455.58	P	0.001	333.87	P	0.001	330.49	P	0.001	473.7	P	0.001	405.78	P	0.001	447.82	P	0	430.65	P	0	380.03	P	0.001	394.39	P	0.001
100573_f_at	675.22	P	0.001	712.5	P	0.001	681.29	P	0.001	739.34	P	0.001	492.99	P	0.001	403.43	P	0.001	542.23	P	0.001	585.38	P	0.004	549.55	P	0.001	568.37	P	0.002	640.03	P	0.001	638.79	P	0.001
100574_f_at	3205.88	P	0	3263.84	P	0	3203.94	P	0	3766.27	P	0	2451.69	P	0	2062.82	P	0	2893.71	P	0	2700	P	0	2906.13	P	0	2791.53	P	0	3032.12	P	0	2753.61	P	0
100575_at	67.73	P	0.026	93.43	P	0.004	79.73	P	0.004	59.46	P	0.008	89.02	P	0.005	93.41	P	0.004	81.13	P	0.005	97.98	P	0.015	111.08	P	0.005	97.2	P	0.004	64.81	P	0.007	65.24	P	0.013
100576_at	53.23	P	0.026	36.56	P	0.087	63.15	P	0.004	63.4	P	0.044	87.55	P	0.003	82.34	P	0.006	67.56	P	0.011	86.2	P	0.02	293.09	P	0.001	264.44	P	0.001	146.5	P	0.001	154.99	P	0.002
100577_at	48.52	P	0.011	44.66	P	0.02	76.12	P	0.016	48.99	P	0.006	91.74	P	0.008	93.33	P	0.008	96.22	P	0.049	80.43	P	0.006	119.11	P	0.002	107.31	P	0.008	56.09	P	0.023	77.02	M	0.079
100578_at	185.62	P	0.001	190.52	P	0.001	172.63	P	0.001	216.57	P	0.001	205.77	P	0.001	199.05	P	0	225.29	P	0.001	175.19	P	0.001	240.09	P	0.001	225.99	P	0.001	279.65	P	0.001	240.68	P	0.001
100579_s_at	686.08	P	0.001	785.38	P	0.001	766.34	P	0	748.69	P	0.001	773.85	P	0.001	704.55	P	0.001	816.8	P	0.001	902.2	P	0.001	847.87	P	0.001	826.34	P	0.001	910.3	P	0	811.64	P	0
100580_at	25.47	A	0.501	27.28	A	0.676	32.57	A	0.38	25.89	A	0.363	47.47	A	0.275	51.4	A	0.437	29.69	A	0.794	35.34	A	0.832	41.11	A	0.407	34.67	A	0.38	303.54	A	0.468	38.14	A	0.537
100581_at	400.23	P	0	430.46	P	0	414.38	P	0	343.68	P	0	621.99	P	0	556.14	P	0	426.55	P	0	426.03	P	0	496.47	P	0	494.02	P	0	430.3	P	0.001	523.78	P	0
100582_at	276.77	P	0.015	247.5	P	0.008	161.25	P	0.013	271.93	P	0.006	303.13	P	0.017	286.01	P	0.01	254.98	P	0.004	256.73	P	0.011	311.93	P	0.001	308.95	P	0.002	340.31	P	0.005	320.48	P	0.002
100583_at	0.66	A	0.355	12.73	A	0.832	10.21	A	0.933	10.15	A	0.794	19.04	A	0.871	19.23	A	0.724	5.87	A	0.407	-9.95	A	0.178	-2.68	A	0.407	0.98	A	0.407	15.46	A	0.603	-2.45	A	0.38
100584_at	8.01	A	0.468	3.62	A	0.832	21.36	M	0.049	24.11	M	0.044	25.21	P	0.015	26.35	P	0.034	13.4	P	0.02	24	M	0.049	16.18	P	0.044	20.16	A	0.178	24.97	M	0.063	13.35	A	0.195
100585_at	6.61	A	0.955	9.98	A	0.646	1.73	A	0.794	18.59	A	0.724	18.09	A	0.794	12.61	A	0.759	12.63	A	0.832	-1.8	A	0.794	10.78	A	0.257	12.82	A	0.646	7.35	A	0.724	15.1	A	0.537
100586_i_at	25.11	M	0.089	31.05	P	0.047	43.04	P	0.013	40.38	A	0.069	31.87	P	0.003	21.31	P	0.02	36.14	P	0.017	38.06	A	0.1	32.84	P	0.003	44.04	P	0.002	56.78	P	0.005	51.08	P	0.014
100587_f_at	146.64	P	0.004	149.21	P	0.003	154.79	P	0.001	153.29	P	0.001	181.82	P	0.001	193.88	P	0.001	222.12	P	0.001	209.11	P	0.002	219.25	P	0	206.08	P	0.001	153.56	P	0.002	178.4	P	0.001
100588_at	135.98	P	0.015	124.32	P	0.02	104.67	P	0.023	116.48	P	0.015	158.64	P	0.015	140.73	P	0.01	109.08	P	0.011	108.66	P	0.017	181.61	P	0.003	177.15	P	0.005	151.73	P	0.005	131.88	P	0.01
100589_at	9.53	A	0.575	18.4	A	0.575	12.47	A	0.537	18.91	A	0.603	6.11	A	0.912	16.28	A	0.407	14.95	A	0.407	3.77	A	0.832	13.17	A	0.437	9.29	A	0.437	14.38	A	0.912	16.24	A	0.407
100592_at	1167.68	P	0	1323.06	P	0	1040.27	P	0	1507.08	P	0	1262.52	P	0	1189.39	P	0	1224.67	P	0	1090.4	P	0	886.48	P	0	1014.61	P	0	1270.6	P	0	1235.95	P	0
100593_at	25.51	A	0.302	41.2	P	0.063	53.29	P	0.026	52.36	P	0.063	25.21	A	0.437	39.04	A	0.148	34.97	A	0.162	37.49	A	0.257	49.62	P	0.044	46.72	P	0.039	42.3	P	0.049	45.97	A	0.214
100594_at	355.71	P	0	324.8	P	0	365.05	P	0	416.41	P	0	334.98	P	0	333.34	P	0	439.77	P	0	436.27	P	0	347.53	P	0	302.59	P	0	402.51	P	0	346.74	P	0.001
100595_at	391.47	P	0	400.36	P	0	328.6	P	0	325.62	P	0	220.31	P	0	206.97	P	0	422.59	P	0	305.76	P	0	425.64	P	0	374.94	P	0	377.79	P	0	360.71	P	0
100596_at	38.08	A	0.575	31.7	A	1	2.96	A	0.537	17.53	A	0.912	10.2	A	1	28.27	A	0.437	22.53	A	0.724	27.65	A	0.676	40.47	M	0.135	39.86	M	0.135	14.13	A	0.955	20.66	A	0.832
100597_at	31.22	P	0.017	44.93	P	0.015	67.35	P	0.002	44.93	P	0.026	32.99	P	0.02	25.77	P	0.039	51.18	P	0.013	48.89	P	0.003	62.92	P	0.004	55.38	P	0.004	31.66	P	0.003	53.87	P	0.009
100599_at	531.43	P	0.001	472.37	P	0.001	702.95	P	0	689.36	P	0.001	839.24	P	0.001	865.39	P	0.001	651.52	P	0	786.4	P	0.001	511.76	P	0	583.77	P	0	560.93	P	0.001	732.61	P	0
100600_at	157.61	P	0.001	142.03	P	0.001	85.39	P	0.001	89.7	P	0.03	178.37	P	0.001	119.51	P	0.001	158.83	P	0.001	163.21	P	0.001	289.7	P	0.001	297.26	P	0	397.19	P	0.001	361.51	P	0
100601_at	83.78	A	0.12	81.34	A	0.11	72.25	A	0.178	80.24	M	0.063	149.27	M	0.098	133.34	A	0.11	57.92	A	0.257	75.67	A	0.275	82.71	M	0.071	100.8	M	0.056	91.65	M	0.039	91.91	M	0.056
100602_at	18.35	A	0.12	11.45	A	0.676	8.16	A	0.955	17.25	M	0.115	17.15	A	0.302	18.91	A	0.603	11.5	A	0.537	0.32	A	0.646	6.46	A	0.724	5.03	A	0.759	10.51	A	0.468	9.76	A	0.871
100603_at	114.98	P	0	123.36	P	0	135.37	P	0	119.32	P	0	123.04	P	0	129.47	P	0.001	141.75	P	0	121.49	P	0	140.96	P	0	159.47	P	0	81.1	P	0	72.96	P	0
100605_at	27.76	A	0.603	23.38	A	0.38	17.78	A	0.871	24.76	A	0.407	26.01	A	0.794	22.78	A	0.38	23.35	A	0.912	29.22	A	0.871	25.11	A	0.832	13.6	A	0.603	32.45	A	0.468	19.02	A	0.603
100606_at	2916.95	P	0.001	3172.33	P	0	4620.47	P	0	5172.62	P	0.001	3260.58	P	0.001	3128.33	P	0.001	3923.74	P	0.001	3566.57	P	0.001	3401.56	P	0.001	3402.21	P	0.001	2592.13	P	0.001	2913.76	P	0.001
100607_at	902.58	P	0.001	1187.98	P	0.001	1267.57	P	0	1313.12	P	0.001	160.64	P	0.017	120.95	P	0.026	916.31	P	0.001	853.37	P	0.001	853.12	P	0	853.47	P	0.001	582.57	P	0.001	563.68	P	0.001
100608_at	294.49	P	0	307.38	P	0	234.17	P	0	254.6	P	0	286.76	P	0	279.42	P	0	290.2	P	0	345.51	P	0	288.99	P	0	272.37	P	0	233.87	P	0	226.38	P	0
100609_at	12.26	A	0.603	6.99	A	0.603	21.66	A	0.257	19.44	A	0.427	-0.83	A	0.501	9.69	A	0.575	12.37	M	0.063	14.16	A	0.537	27.79	P	0.023	15.15	A	0.324	8.56	A	0.759	20	A	0.275
100610_at	420.7	P	0.002	412.45	P	0.001	410.8	P	0.001	424.57	P	0.001	505.9	P	0.001	449.45	P	0.001	511.48	P	0.001	499.85	P	0.001	659.68	P	0.001	646.44	P	0.001	466.66	P	0.001	381.88	P	0.002
100611_at	6.79	A	0.871	1.68	A	0.794	6.66	A	0.724	7.91	A	0.741	17.26	A	0.437	15.86	A	0.302	9.2	A	0.575	12.53	A	0.355	27.45	M	0.087	25.06	A	0.162	12.09	A	0.234	23.84	A	0.214
100612_at	24.13	A	0.302	36.86	A	0.11	21.95	A	0.148	22.24	A	0.355	46.16	A	0.234	47.08	A	0.148	10.4	A	0.646	5.45	A	0.759	27.19	M	0.098	45.83	A	0.12	82.8	A	0.135	74.17	M	0.079
100613_at	1248.83	P	0.001	1276.35	P	0.001	803.05	P	0.001	796.5	P	0.002	523.13	P	0.006	533.77	P	0.023	872.51	P	0	858.54	P	0.001	742.6	P	0	714.07	P	0	800.82	P	0.002	725.37	P	0.001
100614_at	18.57	A	0.646	0.64	A	0.646	10.83	A	0.912	2.64	A	0.759	-0.31	A	0.178	6.57	A	0.646	10.98	A	0.871	2.52	A	0.537	14.26	A	0.724	4.74	A	0.794	1.91	A	0.832	6.22	A	0.912
100615_at	31.14	A	0.646	19.8	A	0.912	17.55	A	0.759	12.42	A	0.832	18.29	A	0.603	15.01	A	0.501	36.89	A	0.575	38.13	A	0.676	42.22	A	0.12	34.9	A	0.355	18.78	A	0.794	6.44	A	0.646
100616_at	51.39	A	0.087	39.71	M	0.098	45.19	M	0.056	55.32	P	0.026	54.95	A	0.234	47.95	M	0.071	56.63	M	0.063	70.36	A	0.162	39.56	M	0.087	47.2	M	0.071	51.06	M	0.044	40.63	A	0.676
100617_at	227.9	A	0.537	212.12	A	0.759	222.67	A	0.355	148.1	A	0.955	220.81	A	0.724	206.32	A	0.575	148.67	A	0.537	123.75	A	0.676	126.75	A	0.355	117.74	A	0.468	297.77	A	0.794	331.89	A	0.575
100618_f_at	512.12	P	0.001	585.75	P	0.002	447.42	P	0.002	512.2	P	0.01	592.95	P	0.003	589.99	P	0.002	480.76	P	0.001	398.5	P	0.003	363.27	P	0.001	457.58	P	0.001	625.58	P	0.003	703.57	P	0.003
100619_r_at	143.31	P	0.03	135.7	M	0.039	138.65	P	0.013	120.01	P	0.015	219.81	M	0.079	225.95	M	0.056	166.18	P	0.071	147.25	A	0.257	155.18	P	0.049	155.49	M	0.044	118.08	P	0.015	162.23	P	0.017
100620_at	-4.12	A	0.537	-1.3	A	0.646	-1.64	A	1	-2.92	A	0.603	15.09	A	0.871	12.41	A	0.912	22.95	A	0.955	-2.81	A	0.832	26.06	A	0.759	2.48	A	0.955	6.32	A	0.776	3.95	A	0.871
100621_at	69.59	P	0.023	103.64	P	0.034	90.32	M	0.039	83.28	P	0.03	131.76	P	0.006	130.42	P	0.006	86.43	M	0.034	66.56	A	0.135	166.2	P	0.001	159.91	P	0.001	92.28	P	0.044	83.35	P	0.02
100622_at	764.61	P	0	926.32	P	0	942.82	P	0	654.13	P	0	622.55	P	0	622.48	P	0	847.8	P	0	761.1	P	0	764	P	0	769.12	P	0	694.42	P	0	748.26	P	0
100623_at	16.03	A	0.302	9.51	A	0.603	9.1	A	0.676	14.25	M	0.214	14.31	A	0.214	14.74	M	0.063	9.72	A	0.324	19.3	A	0.12	8.61	A	0.324	9.86	A	0.275	7.44	A	0.676	23.92	M	0.098
100626_at	30.2	A	0.537	15.31	A	0.407	28.46	A	0.302	51.71	M	0.093	40.02	A	0.38	43.96	A	0.407	29.76	A	0.234	30.32	A	0.38	35.34	P	0.098	43.96	P	0.098	45.91	P	0.087	35.55	A	0.148
100628_at	591.54	P	0.001	726.76	P	0.001	795.24	P	0.001	541.62	P	0.001	906.16	P	0.001	796.25	P	0.001	794.2	P	0.001	734.9	P	0.002	985.89	P	0.056	934.5	P	0.001	643.15	P	0.002	729.9	P	0.001
100629_at	747.81	P	0.001	758.75	P	0	774.08	P	0.001	580.18	P	0	385.87	P	0.001	351.95	P	0	868.83	P	0	896.92	P	0	855.04	P	0	800.26	P	0	417.55	P	0.001	473.68	P	0
100630_f_at	2513.65	P	0.001	2389.45	P	0.001	2350.85	P	0.001	2256.52	P	0.001	1103.49	P	0.001	1017.69	P	0.001	2120.99	P	0.001	2139.16	P	0.001	1756.88	P	0.001	1864.25	P	0.001	1738.2	P	0.001	1626.05	P	0.001
100631_r_at	35.47	A	1	33.42	A	1	27.94	A	1	44.08	A	0.468	23.68	A	0.676	69.71	A	0.275	32.43	A	0.537	34.88	A	0.724	35.29	A	0.575	37.49	A	0.646	47.24	A	0.603	47.8	A	0.955
100632_at	149.66	M	0.063	135.25	P	0.01	99.77	M	0.056	114.57	A	0.12	99.58	M	0.049	145.03	P	0.008	152.96	P	0.034	146.53	M	0.049	145.02	P	0.01	159.45	P	0.011	160.58	P	0.039	157.59	P	0.023
100633_at	253.19	P	0.001	288.84	P	0.001	399.73	P	0.001	374.81	P	0.001	265.22	P	0.001	267.48	P	0.001	308.09	P	0.001	262.94	P	0.002	292.49	P	0.001	300.29	P	0.001	253.02	P	0.001	291.19	P	0.001
100634_at	9.81	A	0.955	10.51	A	0.871	18.05	A	0.468	9.86	A	0.912	22.76	A	0.912	10.94	A	0.501	12.13	A	0.676	9.55	A	0.955	14.15	A	0.501	4.6	A	0.676	17.53	A	0.437	9.98	A	0.955
100635_at	880.64	P	0	956.55	P	0	799.58	P	0	1024.68	P	0	865.84	P	0.001	788.14	P	0.001	814.36	P	0.001	894.17	P	0.001	894.63	P	0.001	932.45	P	0	1061.12	P	0	966.85	P	0
100636_at	12.37	A	0.871	14.73	A	0.832	23.56	A	0.148	33.24	M	0.063	23.65	A	0.214	19.76	A	0.575	13.21	M	0.214	27.56	A	0.257	8.37	A	0.468	16.79	A	0.162	8.31	A	0.741	18.54	A	0.363
100669_at	5.91	A	0.537	7.99	A	0.324	4.2	A	0.501	7.71	A	0.324	5.34	A	0.178	3.55	A	0.955	4.41	A	0.501	8.04	A	0.646	7.31	M	0.098	4.21	A	0.324	5.57	A	0.794	1.94	A	0.724
100670_at	7.31	A	0.955	9.83	A	0.871	-3.14	A	0.12	2.72	A	0.324	2.58	A	0.437	0.75	A	0.275	-2.11	A	0.098	-1.02	A	0.355	13.57	A	0.234	27.95	P	0.03	-4.9	RP	0.056	1.1	A	0.661
100671_at	3.63	A	0.724	10.76	A	0.832	3.37	A	1	8.89	A	0.676	0.67	A	0.38	1.52	A	0.603	8	A	0.955	3.34	A	0.468	-2.1	A	0.38	3.03	A	0.955	1.33	A	0.603	9.07	A	0.38
100672_at	3.5	A	0.468	4.01	A	0.468	5.37	A	0.427	-2.52	A	0.135	-1.31	A	0.724	1.5	A	0.646	1.08	A	0.832	4.79	A	0.832	0.13	A	0.575	1.55	A	0.759	-2.99	RP	0.074	-2.71	A	0.257
100673_f_at	16.36	A	0.257	27.5	A	0.135	13.73	A	0.468	22.73	P	0.056	16.06	A	0.12	18.21	M	0.195	14.39	A	0.12	22.54	P	0.063	18.22	P	0.01	12.32	A	0.195	15.87	A	0.155	25.05	P	0.026
100674_f_at	28.03	A	0.178	28.14	A	0.11	27.67	P	0.098	30.36	M	0.178	16.12	A	0.355	10.29	A	0.214	21.33	P	0.026	21.27	A	0.195	17.27	P	0.026	16.04	A	0.437	17.99	P	0.098	17.66	A	0.38
100675_at	3.24	A	0.646	0.02	A	0.676	17.02	A	0.178	2.56	A	0.871	2.06	A	0.603	4.17	A	1	-0.42	A	0.324	6.24	A	0.603	11.22	A	0.38	12.16	M	0.098	7.56	A	0.933	6.66	A	0.871
100676_at	-2.65	A	0.575	3.3	A	0.871	3.7	A	0.794	11.45	A	0.501	8.25	A	1	9.32	A	0.646	10.28	A	0.832	14.3	A	0.724	15.21	A	0.603	9.04	A	0.832	3.74	A	0.741	4.83	A	0.741
100677_f_at	16.2	A	0.437	14.73	A	0.501	27.2	A	0.646	17.65	A	0.646	16.23	A	0.537	17.36	A	0.603	19.71	A	0.302	17.03	A	0.676	14.61	M	0.162	19.34	A	0.257	14.42	A	0.398	17.08	A	0.575
100678_s_at	17.1	A	0.537	11.94	A	0.575	14.17	A	0.603	12.3	A	0.575	9.25	A	0.324	6.32	A	0.759	9.5	A	0.646	5.51	A	0.871	8.37	A	0.676	12.94	A	0.468	1.33	A	0.575	5.12	A	0.813
100679_at	8.78	A	0.912	1.02	A	0.355	2.96	A	0.38	-3.65	A	0.234	0.86	A	0.195	7.62	A	0.724	5.8	A	0.955	2.64	A	0.437	1.95	A	0.646	8.2	A	0.676	3.32	A	0.501	-2.19	A	0.437
100680_at	7.58	A	0.603	9.78	A	0.603	8.28	A	0.288	9.78	A	0.759	9.17	A	0.724	6.57	A	0.407	6.55	A	0.537	9.43	A	0.794	4.1	A	0.871	12.3	A	0.646	6.44	A	0.603	0.73	A	0.646
100681_f_at	7.36	A	0.912	10.47	A	0.794	6.43	A	0.933	9.33	A	1	8.67	A	1	7.94	A	0.955	5.89	A	0.759	9.84	A	0.912	18.35	A	0.912	12.35	A	0.437	9.56	A	0.891	13.53	A	0.832
100682_f_at	6.17	A	0.794	6.03	A	0.603	3.43	A	0.912	-0.89	A	0.407	-0.28	A	0.603	2.72	A	0.794	-1.85	A	0.437	2.76	A	0.603	13.02	A	0.912	7.52	A	0.759	11.84	A	0.912	20.52	A	0.955
100683_r_at	219.99	A	0.324	184.04	A	0.324	210.34	A	0.38	186.98	A	0.437	148.8	A	0.407	145.23	A	0.468	233.37	A	0.501	309.22	A	0.603	223.77	A	0.437	226.19	A	0.537	195.02	A	0.324	280.58	A	0.468
100684_at	469.18	P	0.001	417.91	P	0.001	336.94	P	0.002	376.03	P	0.001	336.45	P	0.011	305.62	P	0.002	352.02	P	0.001	366.61	P	0.002	380.03	P	0.001	375.78	P	0	452.45	P	0.002	396.73	P	0.002
100685_at	81.78	A	0.794	70.45	A	0.759	78.5	A	0.759	59.09	A	0.794	59.06	A	0.871	74.48	A	1	76.97	A	0.537	67.37	A	0.759	78.38	A	0.324	93.05	A	0.275	60.53	A	0.537	58.15	A	0.603
100686_at	3606.1	P	0	3784.06	P	0	3413.23	P	0	3639.07	P	0	2384.1	P	0	2353.77	P	0	3476.38	P	0	3242.29	P	0	2943.33	P	0	3075.08	P	0	3245.17	P	0	2745.34	P	0
100687_f_at	16.99	A	0.11	6.5	A	0.603	9.39	M	0.195	6.94	A	0.537	10.14	A	0.407	11.21	A	0.11	6.17	A	0.38	4.93	A	0.676	15.87	A	0.195	8.59	A	0.178	9.43	A	0.692	8.85	A	0.646
100688_at	-11.63	A	0.162	-13.37	A	0.098	-4.78	A	0.269	-2.52	A	0.234	-7.25	A	0.234	-5.32	A	0.38	17.95	A	0.646	7.89	A	0.355	41.62	A	0.324	26.42	A	0.955	7.56	A	0.575	-9.4	A	0.098
100689_at	5.72	A	0.603	0.58	A	0.324	-4.11	A	0.257	-2.03	A	0.17	-3.56	A	0.178	4.3	A	0.575	1.76	A	0.437	-4.35	A	0.302	0.86	A	0.537	0.64	A	0.537	13.17	A	0.427	5.41	A	0.794
100690_at	176.71	P	0.006	157.27	P	0.013	128.32	M	0.098	92.86	A	0.195	152.02	P	0.026	174.18	P	0.017	57.71	A	0.324	93.78	A	0.501	340.16	P	0.001	321.13	P	0.001	1674.52	P	0	1490.23	P	0.001
100691_at	7.55	A	0.501	3.2	A	0.407	4.75	A	0.692	7.43	A	0.617	-2.36	A	0.234	-1.57	A	0.468	6.03	A	0.871	3.98	A	0.912	-1.13	A	0.214	-0.09	A	0.38	1.99	A	0.437	10.09	A	0.288
100692_at	13.51	A	0.537	5.52	A	0.832	16.49	A	0.759	13.11	A	1	22.57	A	0.955	32.47	A	0.832	15.77	A	0.955	13.32	A	0.955	14.41	A	0.871	14.51	A	0.912	16.33	A	0.794	9.33	A	0.832
100693_at	40.01	P	0.001	45.34	P	0.004	23.33	P	0.002	34.78	P	0.005	27.99	P	0.049	26.65	M	0.063	38.68	P	0.007	45.55	P	0.02	30	M	0.034	27.22	P	0.087	34.48	P	0.066	30.28	P	0.026
100694_at	5367.92	P	0	5727.57	P	0	5219.19	P	0	3994.08	P	0	3746.39	P	0	3583.9	P	0	4894.87	P	0	4767.57	P	0	5023.31	P	0	4891.8	P	0	5079.6	P	0	5240.57	P	0
100695_at	9.59	A	0.724	5.22	A	0.575	2.46	A	0.355	23.82	A	0.794	0.28	A	0.257	13.99	A	0.759	5.47	A	0.407	10.53	A	0.646	21.25	A	0.832	25.85	A	0.759	3.32	A	0.794	9.4	A	1
100696_at	25.58	M	0.257	35.6	M	0.214	27.44	A	0.234	24.15	A	0.186	32.07	M	0.195	30.59	A	0.275	28.02	A	0.324	39.95	M	0.234	30.31	A	0.214	21.07	M	0.214	27.75	A	0.407	10.5	A	0.676
100697_at	23.47	M	0.11	8.87	A	0.603	17.28	A	0.501	15.95	A	0.871	25.68	A	0.468	21.88	A	0.537	17.37	A	0.501	15.03	A	0.646	16.87	A	0.234	37.52	A	0.148	20.48	A	0.457	12.8	A	0.501
100698_at	3.44	A	0.501	8.25	A	0.646	-9.89	A	0.11	7.87	A	0.741	-5.73	A	0.12	1.1	A	0.275	8.31	A	0.871	-8.47	A	0.079	4.34	A	0.871	12.48	A	0.871	-3.41	A	0.871	8.48	A	0.813
100699_at	2.23	A	0.324	3.13	A	0.676	3.81	A	0.38	6.21	A	0.468	-3.81	A	0.162	4.45	A	0.603	15.3	A	0.468	14.01	A	0.575	5.03	A	0.437	8.5	A	0.603	6.52	A	0.468	-2.71	A	0.501
100700_s_at	33.11	A	0.759	16.26	A	0.912	28.67	A	0.437	34.01	A	0.537	27.01	A	0.537	32.07	A	0.437	17.72	A	0.575	34.85	A	0.501	69.34	M	0.049	72.25	A	0.11	22.06	A	0.407	26.77	A	0.646
100701_r_at	73.53	M	0.034	63.67	M	0.071	77.68	P	0.02	42.41	A	0.162	102.22	P	0.02	96.38	P	0.013	74.35	M	0.098	82.14	A	0.275	87.32	P	0.002	83.05	P	0.001	27.34	A	0.178	60.82	M	0.044
100702_at	34.31	M	0.071	42.04	M	0.049	44.16	P	0.013	60.39	P	0.02	44.19	A	0.275	42.16	M	0.034	22.51	A	0.162	53.53	P	0.034	50.59	P	0.049	60.14	P	0.034	31.49	M	0.074	45.53	M	0.063
100703_at	15.72	A	0.324	18.82	A	0.38	18.78	A	0.339	9.42	A	0.49	7.17	A	0.832	7.34	A	0.912	155.05	P	0.002	126.22	P	0.001	85.02	P	0.008	87.36	P	0.001	-0.75	A	0.759	9	A	0.794
100704_at	6.42	A	0.759	-2.66	A	0.195	-4.4	A	0.162	2.96	A	0.575	5.42	A	0.302	3.92	A	0.468	-4.74	A	0.135	-1.94	A	0.148	1.08	A	0.537	6.95	A	0.501	1.7	A	0.214	11.56	A	0.832
100705_at	-5.63	RP	0.049	2.56	A	0.355	-8.36	RP	0.098	-4.99	A	0.234	-5.5	RP	0.056	2.12	A	0.355	-6.45	A	0.087	-8.82	A	0.079	-8.17	RP	0.017	-5.83	RP	0.011	-11.72	A	0.11	-17.7	RP	0.012
100706_f_at	20.01	P	0.03	26.79	M	0.079	12.44	P	0.047	20.09	A	0.102	24.57	P	0.01	15.48	M	0.079	26.52	P	0.004	26.17	P	0.008	57.23	P	0	48.86	P	0.001	42.21	P	0.003	33.17	P	0.004
100707_at	38.71	A	0.195	34.81	A	0.275	65.44	P	0.063	65.26	M	0.079	18.51	A	0.407	31.67	A	0.38	68.71	M	0.044	61.4	A	0.214	53.07	M	0.039	53.69	M	0.056	51.14	M	0.059	40.56	M	0.071
100708_at	631.89	P	0	766.06	P	0	669.38	P	0	552.38	P	0	2338.71	P	0	2450.8	P	0	724.76	P	0	676.49	P	0	1019.83	P	0	990.51	P	0	1643.07	P	0	2022.79	P	0
100709_at	11.41	A	0.676	-1.13	A	0.324	4.11	A	0.501	4.22	A	0.355	4.03	A	0.468	-1.85	A	0.234	3.05	A	0.437	10.56	A	0.537	10.74	A	0.832	8.52	A	0.794	2.49	A	0.407	12.73	A	0.794
100710_at	781.05	P	0.001	734.94	P	0.001	919.22	P	0.001	869.23	P	0	756.39	P	0.001	662.61	P	0.001	750.69	P	0.001	725.24	P	0.001	850.28	P	0	882.01	P	0.001	844.82	P	0.001	744.97	P	0.001
100711_at	742.78	P	0	742.55	P	0	821.62	P	0	647.35	P	0	726.15	P	0	628.57	P	0	785.66	P	0	751.18	P	0	986.93	P	0	957.84	P	0	777.14	P	0	855.53	P	0
100712_at	63.13	P	0.034	53.53	P	0.03	89.94	P	0.015	91.93	P	0.015	81.35	P	0.056	58.97	A	0.12	84.46	P	0.02	91.57	P	0.026	89.67	P	0.03	95.33	P	0.03	46.28	P	0.034	72.6	M	0.162
100713_at	53.1	P	0.001	67.83	P	0	76.24	P	0.001	69.52	P	0	82.77	P	0.001	90.71	P	0.001	88.94	P	0	73.9	P	0.001	101.49	P	0.001	92.66	P	0.001	82.85	P	0.003	89.35	P	0.001
100714_at	18.04	A	0.832	4.86	A	0.676	10.86	A	0.676	5.48	A	0.955	3.47	A	0.646	9.84	A	0.646	6.34	A	0.794	7.54	A	0.38	1.55	A	0.676	3.46	A	0.724	8.1	A	0.759	9.4	A	0.912
100715_at	5.3	A	0.407	-1.53	A	0.437	0.35	A	0.468	0.2	A	0.324	0.06	A	0.38	-2.8	A	0.195	0.89	A	0.646	4.85	A	0.468	9.9	A	0.724	7.7	A	0.912	-1.95	A	0.178	5.45	A	0.776
100716_at	26.95	A	0.501	39.16	A	0.257	9.71	A	0.871	5.68	A	0.912	16.87	A	0.603	16.38	A	0.501	20.07	A	0.501	12.68	A	0.759	14.55	A	0.275	16.81	A	0.603	15.29	A	0.832	6.77	A	0.871
100717_at	122.38	M	0.063	124.49	M	0.063	161.13	P	0.02	140.1	P	0.044	134.79	M	0.079	126.37	A	0.148	103.73	P	0.026	137.13	P	0.03	102.73	P	0.017	96.35	M	0.039	157.8	P	0.049	132.21	M	0.059
100718_at	718.23	P	0	917.66	P	0	896.63	P	0	430.25	P	0	1048.07	P	0	1083.02	P	0	1118.15	P	0	1064.69	P	0	1048.33	P	0	987.64	P	0	853.17	P	0	929	P	0
100719_f_at	2.01	A	0.832	-4.33	A	0.302	1.5	A	0.575	8.4	A	0.871	5.89	A	0.501	-8.37	A	0.195	-3.64	A	0.234	7.4	A	1	3.92	A	1	2.48	A	0.355	4.69	A	0.891	11.41	A	0.955
100720_at	1368.47	P	0	1407.96	P	0	1115.83	P	0	1414.63	P	0	1031.23	P	0	915.16	P	0	1383.32	P	0.001	1216.12	P	0	782.93	P	0	752.95	P	0	1725.79	P	0	1643.58	P	0
100721_f_at	12.33	A	0.871	19.12	A	0.501	14.53	A	0.871	12.05	A	0.676	12.15	A	0.537	15.46	A	0.676	12.67	A	0.603	-6.59	A	0.135	13.99	A	0.912	9.68	A	0.871	12.17	A	0.871	17.41	A	0.759
100722_r_at	94.81	A	0.355	116.07	A	0.234	84.6	P	0.044	53.74	A	0.324	127.32	A	0.468	126.1	P	0.049	119.52	M	0.087	205.72	M	0.087	137.73	P	0.03	131.39	M	0.039	88.87	A	0.324	119.96	A	0.12
100723_f_at	348.86	A	0.162	307.72	A	0.12	421.95	M	0.044	333.13	M	0.071	282.9	A	0.195	326.1	M	0.087	240.83	A	0.12	347.28	A	0.214	233.33	M	0.056	289.34	M	0.071	387.05	M	0.034	389.16	M	0.079
100724_at	22.49	P	0.017	9.42	A	0.575	25.59	M	0.087	22.32	A	0.178	6.59	A	0.468	19.03	M	0.071	16.69	M	0.079	22.28	M	0.178	21.92	P	0.034	19.86	A	0.135	28.38	P	0.034	17.19	A	0.178
100725_at	0.11	A	0.575	8.42	A	0.794	3.81	A	0.977	0.69	A	0.537	10.03	A	0.794	13.49	M	0.324	4.46	A	1	3.25	A	0.468	5.2	A	0.676	8.45	A	0.575	9.31	A	0.468	16.49	A	0.741
100726_at	22.55	A	0.603	15.62	A	0.468	61.8	P	0.039	54.55	P	0.013	10.7	A	0.794	11.36	A	0.871	53.79	M	0.063	45.9	A	0.302	8.79	A	0.437	9.45	A	1	25.68	A	0.214	38.4	A	0.178
100727_at	1839.66	P	0	1908.49	P	0	1759.27	P	0.001	1262.31	P	0.001	1751.16	P	0.001	1895.93	P	0.001	1964.52	P	0	1873.58	P	0	1989.49	P	0.001	2114.18	P	0	1970.54	P	0.001	1932.06	P	0.001
100728_at	28.79	A	0.437	31.53	A	0.603	46.8	A	0.575	46.96	A	0.195	14.37	A	0.912	14.91	A	0.794	27.46	A	0.724	10.36	A	0.955	26.35	A	0.257	30.18	A	0.437	20.15	A	0.813	23.66	A	0.832
100729_at	2534.26	P	0	2588.33	P	0	2733.37	P	0	2030.93	P	0	2786.61	P	0	2732.05	P	0	2502.6	P	0	2312.81	P	0	3219.26	P	0	3209.02	P	0	2496.82	P	0	2413.56	P	0
100730_at	8.54	P	0.044	13.32	A	0.178	18.22	M	0.044	21.96	P	0.071	8.5	A	0.324	21.08	P	0.044	16.15	A	0.148	13.32	M	0.098	22.54	P	0.017	12.37	P	0.049	20.65	A	0.195	29.26	M	0.17
100731_at	-2.21	A	0.098	6.25	A	0.324	-4.49	A	0.324	-14.33	A	0.071	13.34	A	0.537	4.47	A	0.324	22.11	A	1	0.44	A	0.214	41.51	A	0.537	21.09	A	0.955	8.93	A	0.646	-1.17	A	0.355
100732_at	1594.55	P	0	1465.77	P	0	1540.24	P	0	1333.42	P	0	1615.7	P	0	1523.35	P	0	1798.35	P	0	1722.29	P	0	2309.57	P	0	2156.53	P	0	1520.42	P	0	1610.74	P	0
100733_at	777.02	P	0.001	758.11	P	0	921.92	P	0	884.82	P	0	1031.7	P	0	999.53	P	0	879.6	P	0	836.77	P	0	998.25	P	0	1023.33	P	0	867.8	P	0	970.07	P	0
100734_at	2452.98	P	0	2489.74	P	0	2254.02	P	0	2131.01	P	0	2037.5	P	0	1963.49	P	0	2332.06	P	0	2327.84	P	0.007	3089.23	P	0	3181.55	P	0	2586.4	P	0.001	2515.82	P	0
100735_at	-1.03	A	0.501	-0.96	A	0.537	3.2	A	0.603	0.04	A	0.407	-1.5	A	0.178	3.2	A	0.871	6.17	A	0.724	-5.08	A	0.257	11.47	A	0.195	5.74	A	0.501	-3.32	A	0.457	3.62	A	0.537
100736_at	4.84	A	0.912	7.78	A	0.912	19.19	A	0.468	14.12	A	0.646	6.03	A	0.759	9.39	A	0.912	12.72	A	0.955	19.96	A	0.955	21.45	A	0.355	23.23	A	0.275	15.04	A	0.912	11.67	A	0.759
100737_at	31.14	P	0.098	24.45	A	0.501	24.74	A	0.302	26.14	A	0.316	23.82	A	0.468	18.43	A	0.468	21.43	A	0.676	14.86	A	0.575	30.84	A	0.275	38.02	M	0.11	23.89	A	0.275	20	A	0.468
100738_at	23.12	A	0.912	21.06	A	0.575	23.83	A	0.407	24.76	A	0.302	14.09	A	0.501	28.62	A	0.871	9.39	A	0.794	14.45	A	0.646	6.35	A	0.794	5.9	A	0.832	26.42	A	0.646	42.17	A	0.302
100739_at	6.96	A	0.724	5.69	A	0.955	6.78	A	0.912	3.98	A	0.955	8.64	A	0.575	8.62	A	0.955	6.05	A	0.676	13.64	A	0.724	8.63	A	0.501	3.08	A	0.871	12.46	A	0.891	5.41	A	0.832
100740_at	4.86	A	0.407	-21.47	A	0.178	-4.99	A	0.646	2.96	A	0.427	-2.5	A	0.38	-5.14	A	0.355	-1.67	A	0.355	8.91	A	0.501	8.37	A	0.912	-0.55	A	0.407	-2.49	A	0.302	0	A	0.195
100741_at	7.66	A	1	5.18	A	1	13.79	A	0.776	11.04	A	0.955	15.48	A	0.38	6.62	A	0.575	11.87	A	0.355	15.67	A	0.724	8.08	A	0.575	15.03	A	0.257	5.07	A	0.955	8.23	A	1
100742_at	14.3	A	0.794	6.69	A	1	11.8	A	0.676	3.04	A	0.912	53.78	A	0.302	56.52	A	0.324	21.33	A	0.724	21.88	A	0.501	41.45	A	0.302	46.22	A	0.257	7.06	A	0.832	12.14	A	0.501
100743_at	36.57	M	0.063	65.27	P	0.02	29.11	P	0.044	44.97	M	0.056	52.19	P	0.049	40.58	P	0.098	34.73	A	0.214	40.77	M	0.056	39.7	P	0.011	36.76	P	0.049	37.56	P	0.049	42.46	P	0.015
100744_at	23.04	A	0.912	25.98	A	0.676	19.31	A	1	32.59	A	0.407	36.91	A	0.501	43.03	A	0.575	36.07	A	0.603	31.77	A	0.275	37.7	A	0.324	36.83	A	0.407	33.03	A	0.302	40.56	A	0.195
100745_r_at	8.08	P	0.098	3.9	A	0.676	-2.08	A	0.102	1.42	A	0.955	0.56	A	0.676	3.97	A	0.468	2.35	A	0.646	8.82	A	0.234	10.25	P	0.005	3.3	A	0.724	5.19	A	0.776	5.78	A	0.355
100746_at	9.57	A	0.724	13.83	A	0.501	11.44	A	0.955	24.64	P	0.039	1.61	A	0.832	-4.67	A	0.871	15.02	A	0.603	10.97	A	0.871	2.72	A	0.794	11.3	A	0.724	7.98	A	0.794	21.98	M	0.148
100747_at	13.09	A	0.437	9.49	A	0.603	26.32	A	0.178	19.81	A	0.437	15.95	M	0.148	7.07	A	0.759	19.31	A	0.355	19.82	A	0.275	17.56	A	0.178	12.85	A	0.871	27.92	A	0.11	7.06	A	0.759
100748_at	7.73	A	0.912	8.57	A	0.501	3.08	A	0.692	4.22	A	0.871	4.95	A	0.871	2.5	A	0.832	2.3	A	0.646	0.78	A	0.38	0.22	A	0.575	0.46	A	0.832	1.66	A	0.275	5.67	A	0.603
100749_at	26.71	A	0.135	20.1	A	0.468	23.33	P	0.087	32.75	A	0.204	24.32	M	0.079	26.25	M	0.214	14.32	A	0.468	19.82	A	0.135	14.04	A	0.38	19.34	A	0.195	17.57	A	0.891	28.96	A	0.324
100750_at	45.11	P	0.023	38.11	P	0.023	47.33	M	0.074	55.85	P	0.044	40.22	P	0.03	42.01	M	0.044	36.12	M	0.087	43.52	A	0.135	31.7	P	0.007	37.13	P	0.017	35.65	A	0.12	52.22	P	0.026
100751_at	122.69	P	0.003	155.5	P	0.004	161.51	P	0.002	191.08	P	0.002	172.34	P	0.002	150.22	P	0.002	161.46	P	0.002	168.72	P	0.003	150.6	P	0.002	145.97	P	0.002	176.45	P	0.011	194.09	P	0.004
100752_at	5.58	A	0.537	-8.57	A	0.302	-3.46	A	0.437	-5.64	A	0.617	10.64	A	0.537	7.82	A	0.724	-2.72	A	0.38	-10.16	A	0.407	-4.23	A	0.302	11.73	A	0.646	-2.2	A	0.468	0.84	A	0.603
100753_at	2488.26	P	0	2613.8	P	0	2385.49	P	0	2417.63	P	0	2758.43	P	0	2353.7	P	0	2132.72	P	0	1980.82	P	0	2063.82	P	0	2040.56	P	0	2816.4	P	0	2642.58	P	0
100754_at	11.01	A	0.912	5.46	A	0.676	-0.29	A	0.234	10.43	A	0.891	0.17	A	0.759	1.17	A	0.501	-3.85	A	0.162	0.38	A	0.38	5.47	A	0.871	2.28	A	0.912	3.24	A	0.741	-4.17	A	0.087
100755_at	38.52	A	0.302	39.93	A	0.178	29.73	A	0.355	23.3	A	0.646	35.02	A	0.759	26.65	A	0.832	34.33	A	0.468	36.36	A	0.794	24.84	A	0.724	43.58	A	0.162	41.96	A	0.214	48.24	P	0.049
100756_r_at	206.57	A	0.257	303.22	A	0.195	187.22	A	0.234	47.16	A	0.302	57.31	A	0.437	126.5	A	0.355	52.1	A	0.437	50.31	A	0.603	52.25	A	0.501	118.68	A	0.537	68.84	A	0.437	143.07	A	0.178
100757_at	281.81	P	0.017	349.01	P	0.002	135.34	P	0.001	151.51	P	0.002	111.5	P	0.002	118.36	P	0.003	209.05	P	0.001	204.41	P	0.002	124.14	P	0.002	150.09	P	0.001	109.48	P	0.002	131.51	P	0.002
100758_at	2530.98	P	0	2769.32	P	0	2634.86	P	0	1824.83	P	0.001	2216.15	P	0	2082.8	P	0	3301.3	P	0	3590.33	P	0.001	3914.76	P	0	3834.68	P	0	3092.32	P	0	3331.48	P	0
100759_at	51.63	A	0.302	54.27	A	0.275	65.73	A	0.195	50.61	A	0.214	77.6	A	0.162	69.28	A	0.214	56.6	A	0.355	63.95	A	0.148	57.72	M	0.049	54.56	M	0.056	44.95	A	0.302	48.93	A	0.302
100760_at	30.06	A	0.12	15.92	A	0.437	32.72	A	0.234	13.23	A	0.501	24.85	A	0.275	26.35	M	0.12	19.45	A	0.195	33.86	A	0.955	38.08	M	0.11	27.04	M	0.148	13.5	A	0.603	21.32	A	0.324
100761_at	72.67	P	0.006	80.32	P	0.013	34.39	A	0.195	21.43	P	0.071	20.82	A	0.407	23.88	A	0.302	30.81	A	0.195	16.83	A	0.575	14.24	A	0.214	20.16	P	0.087	15.21	A	0.355	9.91	A	0.537
100762_at	11.15	A	0.759	16.09	A	0.912	3.29	A	0.676	20.29	A	0.759	2.39	A	0.575	3.37	A	0.603	23.47	A	1	14.74	A	0.794	27.96	A	0.724	36.45	A	0.794	57.67	A	0.501	73.91	A	0.257
100763_at	8.26	A	0.955	9.51	A	0.38	3.67	A	0.871	13.39	A	0.575	3.7	A	1	7.64	A	0.537	-5	A	0.38	4.67	A	0.912	2.61	A	0.724	2.44	A	0.724	8.56	A	1	12.03	A	0.501
100764_at	52.29	M	0.162	34.53	P	0.098	39.91	M	0.135	24.72	A	0.355	33.13	A	0.302	36.34	A	0.12	24.52	A	0.38	32.76	A	0.537	29.91	A	0.355	27.61	A	0.302	28.67	A	0.38	30.24	A	0.407
100765_at	13.58	A	0.955	10.04	A	0.955	15.55	A	0.955	12.91	A	0.912	3.25	A	0.468	-0.17	A	1	9.04	A	0.871	17.73	A	0.912	17.76	A	0.275	5.17	A	0.832	8.18	A	0.603	10.2	A	0.832
100766_at	2.08	A	0.724	1.6	A	0.501	12.68	A	0.912	9.58	A	0.468	0.06	A	0.407	15.11	A	0.575	15.21	A	0.575	3.34	A	0.355	10.36	A	0.603	17.38	A	0.759	34.32	A	0.468	23.22	A	0.676
100767_at	9.63	A	0.603	8.48	A	0.501	6.25	A	0.603	18.1	A	0.11	4.03	A	0.759	4.85	A	0.676	12.27	A	0.234	3.13	A	0.724	6.75	A	0.575	11.57	A	0.178	9.18	A	0.724	2.74	A	0.851
100768_at	7.01	A	1	6.63	A	0.955	7.34	A	0.724	4.63	A	0.575	16.12	A	1	6.22	A	0.832	17.32	A	0.646	6.3	A	0.537	11.96	A	0.38	13.17	A	0.871	7.77	A	0.794	1.83	A	0.933
100769_at	39.87	M	0.039	41.4	A	0.214	82.08	P	0.002	47.16	M	0.044	51.11	A	0.195	57.77	P	0.017	34.78	P	0.006	32.5	P	0.015	24.69	M	0.079	37.88	P	0.017	62.49	M	0.063	59.25	M	0.044
100771_at	31.79	A	0.794	27.48	A	0.468	38.29	A	0.275	60.72	P	0.087	9.76	A	0.646	9.54	A	0.912	20.28	A	0.832	8.99	A	0.955	1	A	0.794	18.38	A	0.871	30.5	A	0.468	5.85	A	0.794
100772_g_at	30.66	M	0.098	23.02	A	0.162	62.27	P	0.006	53.05	P	0.008	14.29	M	0.063	3.55	A	0.724	28.44	P	0.015	29.1	A	0.11	18.27	M	0.135	12.03	P	0.023	15.37	A	0.135	8.59	A	0.537
100773_at	15.81	A	0.871	11.19	A	0.912	12.27	A	0.661	39.73	M	0.162	-3.36	A	0.501	2.2	A	0.724	12.56	A	0.759	13.7	A	0.437	4.8	A	0.955	12.41	A	0.724	0.62	A	0.646	3.77	A	0.832
100774_at	102.98	P	0.004	100.61	P	0.02	111.63	P	0.007	133.73	P	0.004	225.56	P	0.001	226.47	P	0.001	95.49	P	0.006	122.04	P	0.026	183.47	P	0.003	174.99	P	0.001	132.08	P	0.006	122.81	P	0.008
100775_at	38.76	P	0.034	48.09	P	0.02	65.23	P	0.025	58.69	M	0.083	67.4	P	0.015	64.24	M	0.044	38.65	P	0.026	70.01	P	0.013	32.77	A	0.257	47.72	M	0.044	38.1	P	0.013	61.51	P	0.023
100776_at	12.9	A	0.214	12.81	A	0.355	14.09	A	0.437	15.34	A	0.427	11.87	A	0.603	12.04	A	0.501	11.45	A	0.38	12.24	A	0.646	13.08	A	0.407	17.04	A	0.324	18.24	A	0.38	16.9	A	0.355
100778_at	25.93	A	0.214	27.69	A	0.148	17.67	A	0.324	26.5	A	0.162	58.47	P	0.034	49	P	0.03	53.08	M	0.071	60.35	A	0.324	87.96	P	0.034	91.46	P	0.02	23.6	A	0.407	37.12	A	0.178
100779_at	7.34	A	0.537	6.61	A	0.537	17.99	A	0.891	14.61	A	0.871	17.93	A	0.912	11.44	A	0.832	14.76	A	0.871	33.66	A	0.468	11.11	A	0.724	10.41	A	0.871	5.19	A	0.676	13.79	A	0.955
100780_at	2089.85	P	0	2147.55	P	0	1959.29	P	0	1797.03	P	0	1663.78	P	0	1630.7	P	0	2068.32	P	0	1756.44	P	0	2438.54	P	0	2459.49	P	0	2035.73	P	0	2520.03	P	0
100828_at	42.55	A	0.468	50.05	A	0.646	151.27	A	0.195	130.48	A	0.195	43.05	A	0.646	28.2	A	0.468	31.56	A	0.603	43.06	A	0.437	34.91	A	0.468	34.85	A	0.676	32.2	A	0.575	44.84	A	0.501
100839_at	-14.89	A	0.214	-0.55	A	0.646	2.38	A	0.501	4.46	A	0.407	3.95	A	0.324	9.32	A	0.537	10.33	A	0.794	9.23	A	0.724	-1.22	A	0.537	-4.42	A	0.275	-0.21	A	0.355	4.32	A	0.646
100876_at	1564.53	P	0	1566.04	P	0	1509.93	P	0	1552.22	P	0	1516.9	P	0	1450.48	P	0	1325.4	P	0	1313.5	P	0	1055.39	P	0	958.23	P	0	1415.97	P	0	1428.57	P	0
100877_at	103.77	P	0.02	116.24	P	0.056	98.83	M	0.071	103.17	P	0.03	140.04	P	0.017	140.36	P	0.02	127.27	M	0.063	102.98	M	0.11	150.93	P	0.008	129.29	P	0.017	178.82	P	0.004	162.45	P	0.004
100878_at	322.43	P	0	361.16	P	0	306.59	P	0	302.85	P	0	452.74	P	0	564.81	P	0	350.49	P	0.001	287.31	P	0.001	365.35	P	0	387.37	P	0	261.04	P	0	353.72	P	0
100879_at	21.39	A	0.871	12.9	A	0.832	27.53	A	0.794	20.29	A	0.468	27.4	A	0.759	31.19	A	1	19.06	A	0.871	14.48	A	0.832	24.02	A	0.355	24.53	A	0.437	14.54	A	1	15.47	A	0.724
100880_at	19.6	A	0.148	34.6	P	0.011	51.56	P	0.02	34.17	P	0.044	27.24	P	0.03	21.75	A	0.12	37.36	P	0.017	28.73	A	0.302	45.74	P	0	33.37	P	0.007	30.83	M	0.079	40.52	M	0.044
100882_at	3.13	A	0.437	11.85	A	0.468	6.6	A	0.832	9.74	A	0.871	1.39	A	0.912	3.3	A	0.794	4.69	A	0.724	4.93	A	1	25.9	M	0.087	15.92	A	0.407	1.2	A	0.603	21.94	A	0.575
100883_at	-7.4	A	0.148	-2.56	A	0.257	4.02	A	0.603	0.28	A	0.575	-1.53	A	0.275	-9.22	A	0.234	0.52	A	0.302	-10.16	A	0.195	-0.86	A	0.575	-0.8	A	0.676	-5.07	A	0.11	7.2	A	0.676
100884_at	18	A	0.794	11.87	A	0.871	25.97	A	0.302	26.54	A	0.724	40.77	A	0.537	41.28	A	0.234	39.07	A	0.437	40.82	A	0.794	38.32	M	0.135	41	A	0.257	15.83	M	0.275	17.01	A	0.537
100885_at	75.81	M	0.056	70.73	M	0.087	72.69	A	0.135	50.29	A	0.195	100.77	P	0.007	116.73	P	0.004	63.72	A	0.234	75.29	M	0.135	61.53	M	0.079	62.78	M	0.098	47.28	P	0.013	59.72	A	0.162
100886_f_at	141.82	P	0.001	148.19	P	0	193.38	P	0.001	148.14	P	0.001	254.83	P	0.001	224.23	P	0.001	173.47	P	0.001	146.03	P	0.002	177.52	P	0	178.65	P	0.001	128.38	P	0.001	123.61	P	0
100887_at	68.1	P	0.001	59.96	P	0.001	77.06	P	0	86.04	P	0.007	143.46	P	0	143.98	P	0	74.53	P	0.001	76.72	P	0	86.46	P	0	84.26	P	0	105.74	P	0.001	102.77	P	0.001
100888_at	81.06	P	0.004	72.05	P	0.005	102.5	P	0.001	135.8	P	0.004	229.56	P	0.001	216.13	P	0.001	120.11	P	0.002	114.81	P	0.001	40.85	P	0.006	32.46	P	0.008	54.97	P	0.002	64.48	P	0.002
100889_at	236.48	P	0.005	198.77	P	0.005	162.63	P	0.007	142.78	P	0.023	113.89	M	0.039	123.95	P	0.017	187.04	P	0.003	173.08	P	0.011	170.54	P	0.001	160.82	P	0.001	205.45	P	0.015	185.97	P	0.015
100890_at	66.63	P	0.049	87.89	M	0.079	76.68	M	0.098	78.45	P	0.026	116.76	A	0.407	110.84	M	0.039	98.33	A	0.135	120.04	A	0.214	119.11	M	0.056	109.02	M	0.056	75.2	A	0.135	92.53	A	0.178
100891_at	12.92	A	0.794	12	A	0.832	13.21	A	0.759	17.53	A	0.794	13.48	A	0.832	14.94	A	0.575	4.74	A	0.794	12.85	A	0.955	17.22	A	0.38	9.23	A	0.955	18.57	A	0.724	23.22	A	0.676
100892_at	159.43	P	0	167.97	P	0.001	166.94	P	0.001	166.73	P	0.001	146.49	P	0	174.03	P	0	168.48	P	0.001	147.25	P	0.001	132.33	P	0.001	145.33	P	0.001	126.18	P	0.003	112.68	P	0.001
100893_at	103.02	P	0.023	111.65	P	0.02	115.76	P	0.01	114.94	P	0.003	100.58	P	0.013	92.56	P	0.004	101.22	P	0.01	95.26	P	0.026	106.36	P	0.006	96.95	P	0.02	108.81	P	0.007	128.26	P	0.007
100894_at	90.35	P	0.001	87.57	P	0.001	98.3	P	0.002	80.4	P	0.001	105.53	P	0.001	100.1	P	0.001	99.08	P	0.001	100.63	P	0.001	127.13	P	0	122.07	P	0	98.84	P	0.001	96.07	P	0.001
100895_at	64.11	P	0.005	48.11	P	0.011	46.1	P	0.006	46.47	P	0.007	55.14	P	0.013	58.82	P	0.011	48.37	M	0.039	54.03	P	0.026	61.08	P	0.002	63.01	P	0.002	57.67	P	0.01	52.44	P	0.004
100896_at	52.6	M	0.11	35.68	A	0.38	34.01	A	0.178	30.03	A	0.275	31.04	A	0.437	35.74	A	0.324	19.13	A	0.355	42.86	M	0.135	42.4	P	0.098	37.86	A	0.302	23.14	A	0.38	37.3	A	0.275
100897_f_at	35.32	P	0.063	30.14	A	0.162	36.18	P	0.056	43.95	P	0.011	40.08	A	0.234	39.89	M	0.079	28.44	A	0.12	28.44	A	0.407	14.21	A	0.437	14.46	A	0.537	27.63	P	0.039	24.69	A	0.178
100898_r_at	25.99	A	0.468	37.47	A	0.676	41.79	M	0.234	19.16	A	0.759	96.44	A	0.275	104.52	M	0.071	79.84	M	0.098	63.83	A	0.234	77.45	P	0.056	83.99	P	0.056	15.58	A	0.912	22.13	A	0.955
100899_s_at	174.6	P	0.002	179.06	P	0.001	222.93	P	0.001	286.82	P	0.001	241.43	P	0.001	252.32	P	0.002	234.54	P	0.002	243.38	P	0.001	171.5	P	0.002	178.31	P	0.003	227.3	P	0.001	227.55	P	0.001
100900_at	283.34	P	0	302.99	P	0	348.15	P	0	279.31	P	0	285.62	P	0	330.67	P	0	332.24	P	0	294.94	P	0	339.56	P	0	346.35	P	0	336.12	P	0	346.96	P	0
100901_at	66.43	M	0.079	53.93	M	0.044	41.23	M	0.087	54.1	M	0.044	38.05	A	0.257	44.88	A	0.214	67.49	A	0.11	85.94	A	0.11	66.8	M	0.098	69.7	M	0.056	59.83	M	0.063	57.6	P	0.034
100902_at	166.26	P	0.002	152.54	P	0.003	64.12	P	0.017	57.92	P	0.034	29.79	A	0.275	34.72	A	0.324	64.79	P	0.017	53.48	A	0.135	124.82	P	0.006	116.81	P	0.004	50.85	P	0.026	42.75	P	0.03
100903_at	104.6	P	0.002	123.59	P	0.001	110.25	P	0.002	107.19	P	0.001	158.33	P	0.002	166.98	P	0.002	135.25	P	0.001	134.05	P	0.005	131.25	P	0.001	120.11	P	0.002	127.43	P	0.001	122.92	P	0.001
100904_at	154.04	M	0.087	159.59	M	0.098	188.51	M	0.098	163.16	M	0.079	171.12	M	0.087	189.89	P	0.056	146.04	M	0.11	163.56	A	0.11	142.76	P	0.063	153.71	P	0.079	198.43	P	0.017	183.19	M	0.039
100905_at	51.13	P	0.003	52.12	P	0.013	64.21	P	0.002	57.23	P	0.001	45.36	P	0.001	36.51	P	0.005	64.84	P	0.003	48.46	P	0.002	74.5	P	0.005	53.58	P	0.023	49.03	P	0.004	57.24	P	0.009
100906_at	81.08	P	0.044	81.73	A	0.135	84.54	P	0.063	122.45	A	0.135	110.53	M	0.056	132.29	P	0.015	101.36	P	0.03	81.82	A	0.135	104.61	P	0.063	104.44	P	0.013	111.72	A	0.178	91.25	P	0.063
100907_at	31.14	A	0.955	22.42	A	0.832	16.2	A	0.871	1.87	A	0.832	38.35	A	0.955	35.14	A	0.759	19.36	A	0.794	-2.32	A	0.407	50.32	A	0.195	54.1	A	0.162	58.66	A	0.162	37.05	A	0.501
100908_at	143.38	P	0.005	164.92	P	0.003	170.17	P	0.003	177.16	P	0.004	146.52	P	0.006	173.68	P	0.007	260.56	P	0.003	209.69	P	0.006	154.25	P	0.011	192.3	P	0.005	144.21	P	0.03	119.11	M	0.034
100909_at	35.06	A	0.871	32.61	A	0.871	46.72	A	0.794	67.05	A	0.724	36.38	A	0.832	43.46	A	0.794	3.99	A	0.537	44.74	A	0.537	25.66	A	0.676	43.64	A	0.676	15.08	A	0.871	30.24	A	0.832
100910_at	230.2	P	0.005	256.52	P	0.017	254.01	P	0.007	222.74	P	0.013	212.3	P	0.02	241.63	P	0.02	229.45	P	0.023	202	P	0.017	285.58	P	0.008	287.42	P	0.017	247.87	M	0.044	224.15	P	0.008
100911_at	116.4	P	0.006	110.06	P	0.049	140.65	P	0.004	158.77	P	0.008	137.52	M	0.034	110.02	M	0.056	153.08	P	0.004	150.3	M	0.034	168.6	P	0.003	142.71	P	0.013	235.07	P	0.003	173.79	P	0.002
100912_at	33.76	M	0.079	30.21	M	0.049	34.13	M	0.079	33.48	P	0.026	20.9	A	0.195	29.05	M	0.098	23.98	P	0.087	26.52	A	0.257	26.17	A	0.178	26.86	A	0.195	17.2	A	0.11	13.42	A	0.355
100913_at	26.39	A	0.195	16.48	A	0.468	18.49	A	0.38	15.87	A	0.724	9.5	A	0.468	26	A	0.195	24.48	M	0.148	3.48	A	0.759	27.98	M	0.148	24.51	M	0.087	12.88	A	0.676	19.16	A	0.437
100914_at	81.72	A	0.324	82.28	A	0.437	97.63	A	0.302	79.35	A	0.537	86.1	A	0.603	82.09	A	0.407	56.28	A	0.575	56.61	A	0.468	81.92	A	0.195	84.28	A	0.178	111.72	M	0.044	119.55	M	0.063
100915_at	325.16	P	0.001	234.93	P	0.001	236.11	P	0.001	202.2	P	0.002	207.08	P	0.001	214.56	P	0.001	264.72	P	0.001	291.31	P	0	168.11	P	0	162	P	0	293.57	P	0	247.96	P	0
100916_at	-6.72	A	0.234	-2.32	A	0.407	-9.54	A	0.275	9.94	A	0.933	-3.03	A	0.468	4.7	A	0.724	1.22	A	0.724	5.43	A	0.832	-2.52	A	0.575	10.14	A	0.912	-3.82	A	0.302	2.49	A	0.871
100917_at	20.69	A	0.501	13.9	A	0.724	24.94	A	0.646	20.17	A	0.38	40.69	M	0.098	36.86	A	0.257	19.13	A	0.468	15.47	A	0.759	22.98	A	0.302	8.84	A	1	20.15	A	0.575	28.09	A	0.407
100920_at	28.4	M	0.079	46.47	M	0.039	46.92	P	0.023	43.31	M	0.056	14.26	A	0.275	27.9	P	0.044	21.99	P	0.056	18.08	M	0.079	12.04	A	0.302	18.09	P	0.049	34.28	M	0.056	61.22	P	0.026
100921_at	12.52	A	0.603	5.09	A	0.468	-3.29	A	0.832	1.5	A	0.302	14.26	A	0.759	3.2	A	0.537	9.34	A	0.501	4.87	A	0.38	6.09	A	0.759	6.9	A	0.437	28.29	A	0.646	18.03	A	0.676
100923_at	125.69	P	0.005	105.41	P	0.006	99.68	P	0.01	94.77	P	0.01	130.18	P	0.004	82.54	P	0.007	96.38	P	0.007	109.97	P	0.006	127.46	P	0.003	124.08	P	0.002	246.08	P	0.002	227.51	P	0.003
100924_at	8.69	A	0.407	17.01	A	0.407	16.52	A	0.204	19.08	A	0.759	11.53	A	0.234	16.73	M	0.162	10.89	A	0.603	2.38	A	0.676	5.25	A	0.955	2.44	A	0.759	14.21	A	0.38	13.06	A	0.603
100925_at	63.92	P	0.056	58.77	P	0.007	90.62	P	0.001	75.17	P	0.002	82.4	P	0.001	75.82	P	0.001	62.68	P	0.007	70.65	P	0.015	62.19	P	0.001	61.07	P	0.002	61.07	P	0.023	55.7	P	0.026
100926_at	16.29	A	0.178	4.26	A	0.759	2.61	A	0.813	12.83	A	0.38	6.03	A	0.38	6.99	A	0.407	9.74	A	0.437	9.72	A	0.794	10.38	M	0.162	5.01	A	0.759	4.99	A	0.912	10.13	A	0.871
100927_at	510.3	P	0.001	567.01	P	0.001	458.83	P	0.001	456.31	P	0.001	662.57	P	0.001	615.19	P	0.001	447.91	P	0.001	453.36	P	0.001	487.76	P	0	471.86	P	0	462.34	P	0.001	465.09	P	0.008
100928_at	46.42	A	0.178	52.5	P	0.049	53.26	P	0.079	64.17	M	0.041	64.84	A	0.407	74.43	P	0.071	78.85	A	0.12	91.2	A	0.11	68.68	P	0.026	70.2	P	0.034	214.8	P	0.008	183.12	P	0.002
100929_at	106.44	P	0.001	128.37	P	0	120.9	P	0	107.96	P	0	48.61	P	0.001	54.5	P	0.001	125.32	P	0	96.91	P	0	97.59	P	0	95.1	P	0.001	34.78	P	0.002	53.32	P	0.004
100931_at	86.34	P	0	89.23	P	0	86.57	P	0	115.71	P	0	95.83	P	0	83.84	P	0	98.14	P	0	102.42	P	0.001	178.69	P	0	158.06	P	0	91.2	P	0.001	78.48	P	0.001
100932_at	74.89	A	0.468	57.53	A	0.575	60.33	A	0.537	72.73	A	0.407	61.7	A	0.955	57.87	A	0.575	61.72	A	0.575	75.73	A	0.676	39.25	A	0.794	39.32	A	1	55.8	A	0.912	35.95	A	0.759
100933_at	153.87	P	0.004	163.75	P	0.003	1128.6	P	0.001	1089.37	P	0.001	21.59	A	0.257	31.29	A	0.437	285.11	P	0.001	282.46	P	0.002	132.97	P	0.002	151.75	P	0.003	177.24	P	0.003	141.53	P	0.017
100935_at	183.21	P	0.008	157.04	P	0.015	154.94	P	0.01	149.15	P	0.01	171.92	P	0.007	209.79	P	0.005	155.45	P	0.007	210.91	P	0.01	162.95	P	0.006	127.22	P	0.011	136.23	P	0.003	148.48	P	0.007
100938_at	20.74	A	0.468	22.64	A	0.302	35.3	A	0.148	34.17	A	0.234	33.66	A	0.148	29.1	M	0.135	40.36	M	0.079	45.76	A	0.12	115.42	P	0	103.48	P	0.001	33.32	A	0.178	26.81	A	0.11
100939_at	3.72	A	0.871	16.41	A	0.832	9.1	A	0.832	10.35	A	0.794	37.6	M	0.098	50.82	P	0.03	18.02	A	0.437	21.04	A	0.676	12.66	A	0.603	16.33	A	0.724	22.77	P	0.087	26.33	A	0.148
100941_at	178.59	P	0.001	155.5	P	0.001	122.75	P	0.001	139.33	P	0.001	116.53	P	0.001	135.24	P	0.001	140.31	P	0.002	138.32	P	0.001	116.06	P	0.001	127.97	P	0.001	197.76	P	0.001	150.13	P	0.001
100943_at	157.61	P	0.015	140.22	P	0.015	275.72	P	0.003	251.63	P	0.003	136.46	A	0.071	131.02	P	0.03	213.25	P	0.005	199.6	P	0.02	407.57	P	0	418.9	P	0.001	240.14	P	0.03	223.67	P	0.003
100944_at	19.33	A	0.148	6.89	A	0.912	18.19	A	0.224	19.81	A	0.302	18.65	M	0.087	16.28	A	0.178	8.1	A	0.501	5.6	A	0.871	15.43	A	0.162	17.93	A	0.195	23.64	A	0.427	24.83	M	0.195
100946_at	21.77	A	0.11	10	A	0.724	63.06	P	0.015	66.56	P	0.021	22.98	A	0.275	33.12	A	0.257	133.6	P	0.004	132.02	P	0.02	47.6	M	0.039	61.57	P	0.026	27.84	M	0.039	26.7	A	0.12
100947_at	218.07	P	0.001	244.84	P	0.001	155.7	P	0.001	170.06	P	0.002	33.88	P	0.03	43.48	M	0.063	122.34	P	0.002	115.28	P	0.01	149.84	P	0.001	164.8	P	0.001	187.71	P	0.001	197.45	P	0.001
100948_at	806.49	P	0.001	836.41	P	0	924.24	P	0	1051.5	P	0	735.24	P	0	657.24	P	0	733.8	P	0	889.2	P	0.001	564.77	P	0.001	529.38	P	0.001	774.36	P	0.001	619.71	P	0.001
100949_at	232.94	P	0.015	229.09	P	0.007	124.6	P	0.017	164.78	P	0.015	137.18	P	0.017	122.53	P	0.049	94.93	A	0.302	127.38	P	0.049	195.05	P	0.005	158.59	P	0.003	769.08	P	0.001	628.05	P	0.001
100951_at	168.25	P	0.001	135.04	P	0.001	105	P	0.001	79.43	P	0.001	223.84	P	0.001	197.98	P	0.001	146.75	P	0.001	144.29	P	0.001	139.44	P	0.011	139.25	P	0.001	196.1	P	0.001	197.2	P	0.001
100952_at	350.67	P	0	328.14	P	0	196.32	P	0.001	204.39	P	0.001	338.65	P	0	345.75	P	0	245.85	P	0	216.45	P	0.002	359.24	P	0	362.02	P	0	273.63	P	0	226.93	P	0.001
100953_at	48.46	A	0.302	43.12	A	0.275	36.04	A	0.12	33.89	A	0.257	61.12	A	0.12	73.93	M	0.071	42.78	A	0.178	47.5	A	0.214	44.88	M	0.071	46.08	P	0.087	58.25	M	0.071	62.28	P	0.049
100954_at	94.33	P	0.002	71.35	P	0.001	84.07	P	0.001	126.55	P	0	91.38	P	0.001	100.6	P	0.001	102.25	P	0	90.61	P	0.001	67.02	P	0.007	82.78	P	0	46.82	P	0	73.91	P	0.001
100955_at	8.69	A	0.324	6.35	A	0.724	14.61	A	0.437	4.95	A	0.603	17.12	P	0.098	12.26	A	0.275	6.1	M	0.12	10.88	A	0.437	2.86	A	0.871	3.76	A	0.676	3.53	A	0.912	11.41	A	0.676
100956_at	3.07	A	0.724	1.58	A	0.437	10.86	A	0.794	12.58	A	0.224	87.74	P	0.005	-3.85	A	0.071	84.46	P	0.013	41.67	A	0.148	32.13	M	0.12	31.09	A	0.135	-1.04	A	0.437	-1.02	A	0.275
100957_at	66.46	P	0.015	89.7	P	0.004	76.3	P	0.005	55.68	P	0.015	92.6	P	0.004	134.12	P	0.002	96.08	P	0.01	103.12	P	0.015	129.61	P	0.001	123.37	P	0.004	86.42	P	0.005	81.12	P	0.023
100958_at	197.05	P	0.001	157.1	P	0.001	29.11	A	0.135	49.11	P	0.004	41.88	A	0.135	44.71	A	0.12	72.05	P	0.008	69.06	P	0.003	58.74	P	0.02	53.58	P	0.007	52.22	P	0.004	82.29	P	0.002
100959_at	264.93	P	0	319.59	P	0	317.98	P	0	220.67	P	0.001	314.05	P	0	282.64	P	0	337.47	P	0	307.82	P	0	351.94	P	0	320.79	P	0	351.36	P	0	375.52	P	0
100960_g_at	199.19	P	0.002	178.1	P	0.002	169.03	P	0.002	154.43	P	0.002	245.93	P	0.002	225.45	P	0.001	162	P	0.002	178.97	P	0.002	169.66	P	0.001	184.26	P	0.001	216.46	P	0.002	240.46	P	0.001
100961_at	174.58	P	0.004	143.1	P	0.007	154.73	P	0.013	133.12	P	0.011	156.22	P	0.017	158.92	P	0.015	115.81	P	0.034	97.46	P	0.03	262.73	P	0.002	275.37	P	0.001	463.21	P	0.002	409.79	P	0.001
100962_at	197.33	P	0.004	205.06	P	0.002	152.86	P	0.003	147.9	P	0.007	256.58	P	0.003	262.34	P	0.001	193.19	P	0.003	186.13	P	0.004	65.87	P	0.007	60.43	P	0.013	261.33	P	0	245.21	P	0.001
100963_at	125.69	P	0.015	116.09	P	0.011	137.27	P	0.004	107.96	P	0.015	149.36	P	0.026	171.4	P	0.007	190.7	P	0.02	175.57	P	0.03	159.23	P	0.005	152.96	P	0.005	123.52	P	0.01	142.16	P	0.006
100964_at	715.03	P	0	780.88	P	0	703.45	P	0	708.92	P	0.007	412.49	P	0	416.61	P	0	479.1	P	0	430.33	P	0	580.93	P	0	572.66	P	0	302.59	P	0	372.12	P	0.001
100965_at	164.22	M	0.079	150.51	P	0.034	216.51	M	0.034	178.66	P	0.044	166.98	M	0.063	168.26	M	0.063	109.06	M	0.087	130.8	A	0.148	98.88	P	0.039	121.36	M	0.079	153.68	M	0.071	142.19	M	0.148
100966_at	31.47	M	0.087	30.97	A	0.148	24.8	A	0.269	15.63	A	0.437	31.77	P	0.011	48.53	A	0.135	24.45	A	0.437	18.08	A	0.646	83.51	P	0.01	65.15	P	0.098	25.34	A	0.589	44.11	A	0.148
100967_at	13.84	A	0.501	8.78	A	0.955	7.48	A	0.955	4.83	A	0.759	11.84	A	0.676	0.55	A	0.759	13.92	A	0.501	21.91	A	0.355	50.04	M	0.049	55.67	P	0.017	2.45	A	0.676	9.62	A	0.589
100968_at	73.16	P	0.001	81.15	P	0.002	64.56	P	0.005	66.76	P	0.02	52.42	P	0.007	51.65	P	0.049	74.28	P	0.002	76.46	P	0.015	76.03	P	0.001	70.04	P	0.002	43.83	P	0.015	44.76	P	0.01
100970_at	329.81	P	0.001	304.42	P	0.001	337.43	P	0.001	304.07	P	0.001	262.39	P	0.001	218.78	P	0.001	303.23	P	0.001	321.72	P	0.002	295.57	P	0.001	265.76	P	0.001	350.91	P	0.001	314.15	P	0.001
100971_at	22.29	A	0.38	12.3	A	0.832	5.16	A	0.912	3	A	0.537	7.45	A	0.912	7.19	A	0.912	25.06	A	0.575	18.16	A	0.724	21.67	A	0.234	14.12	A	0.794	12.09	A	0.832	-3.77	A	0.468
100972_s_at	384.83	P	0.002	364.02	P	0.002	820.42	P	0	754.41	P	0.001	217.08	P	0.001	250.95	P	0.002	331.06	P	0.001	322.77	P	0.004	270.37	P	0.002	327.22	P	0.001	231.13	P	0.007	226.67	P	0.005
100973_i_at	229.88	P	0.002	322.3	P	0.002	740.61	P	0.001	452.67	P	0.001	159.2	P	0.026	196.18	P	0.001	230.26	P	0.001	205.09	P	0.002	162.62	P	0.001	215.98	P	0.001	149.02	P	0.002	105.14	P	0.004
100974_at	517.53	P	0.001	539.79	P	0.001	313.69	P	0.001	317.46	P	0.001	139.54	P	0.007	111.01	P	0.003	321.53	P	0.001	359.18	P	0.001	289.55	P	0.001	302.64	P	0.001	341.19	P	0.001	345.49	P	0.001
100975_f_at	-1.27	A	0.302	17.74	A	0.646	-3.76	A	0.302	2.92	A	0.501	25.99	A	0.912	5.69	A	0.501	21.97	A	0.537	20.02	A	0.794	28.45	A	0.603	33.05	A	0.724	9.51	A	0.603	1.02	A	0.324
100976_at	309.81	P	0.003	291.27	P	0.001	236.66	P	0.006	307.16	P	0.002	206.02	P	0.015	176.9	P	0.017	257.09	P	0.004	299.44	P	0.011	315.74	P	0.001	325.96	P	0.001	313.72	P	0.001	273.23	P	0.003
100977_at	97.88	P	0.008	90.59	P	0.004	168.09	P	0.007	180.69	P	0.001	82.63	P	0.034	93.11	P	0.008	124.71	P	0.013	105.47	P	0.002	121.11	P	0.002	124.49	P	0.001	92.94	P	0.017	109.75	P	0.001
100978_at	66.94	M	0.034	67.19	M	0.034	62.45	M	0.039	67.82	M	0.049	80.6	P	0.015	74.85	P	0.02	37.71	P	0.079	19.85	A	0.257	62.06	P	0.013	74.78	P	0.011	49.65	M	0.034	70.55	M	0.044
100979_at	87.37	P	0.007	97.24	P	0.001	99.19	P	0.001	85.15	P	0	93.88	P	0	99.48	P	0	127.71	P	0.001	116.38	P	0.002	141.08	P	0.001	126.92	P	0.007	101.79	P	0.001	96.84	P	0.001
100980_at	93.67	P	0.001	90.76	P	0.002	96.84	P	0.001	79.14	P	0.001	96.33	P	0	114.54	P	0.001	77.84	P	0.001	88.85	P	0.001	80.01	P	0.002	88.61	P	0.004	105.61	P	0.001	111.22	P	0.001
100981_at	13.84	A	0.537	-2.71	A	0.178	6.28	A	0.832	-3.65	A	0.11	9.67	A	0.501	8.44	A	0.501	-3.9	A	0.537	5.51	A	0.955	23.4	P	0.023	9.09	A	0.195	10.26	A	0.38	18.58	A	0.17
100982_at	45.39	M	0.049	41.48	M	0.056	37.8	P	0.014	44.24	M	0.087	85.74	M	0.049	78.3	P	0.03	34.29	P	0.039	35.78	A	0.355	40.83	P	0.007	42.51	P	0.007	50.27	P	0.002	51.75	A	0.049
100983_at	56.23	M	0.039	47.43	M	0.079	37.41	A	0.135	32.27	A	0.162	40.77	P	0.063	39.74	A	0.12	47.1	M	0.039	42.51	A	0.355	36.09	M	0.063	33.85	M	0.087	38.81	M	0.063	41.58	P	0.028
100984_at	44.63	P	0.008	50.92	P	0.001	43.69	P	0.003	25.08	M	0.039	69.01	P	0.003	102.55	P	0.001	59.02	P	0.002	56.81	P	0.023	72	P	0.001	72.66	P	0.001	42.38	P	0.002	51.38	P	0.004
100985_at	159.36	A	0.324	190.78	A	0.178	208.96	A	0.11	228.22	M	0.063	203.58	A	0.148	219.46	A	0.148	164.21	M	0.071	205.34	A	0.195	124.05	M	0.079	132.71	M	0.071	222.15	P	0.087	237.64	P	0.063
100986_at	59.41	P	0.015	73.95	P	0.001	256.68	P	0	246.24	P	0.001	38.58	M	0.034	57.27	M	0.049	168.99	P	0.001	195.68	P	0.001	78.38	P	0.044	78.2	P	0.01	82.72	P	0.001	120.94	P	0
100987_f_at	313.38	P	0.007	310.3	P	0.005	365.81	P	0.004	372.01	P	0.007	272.42	P	0.03	256.87	M	0.044	360.7	P	0.008	391.36	P	0.007	328.27	P	0.004	333.94	P	0.004	356.43	P	0.004	346.63	P	0.005
100988_at	15.39	A	0.537	16.26	A	0.324	39.41	P	0.079	37.79	A	0.135	62.31	M	0.087	57.87	P	0.026	30.86	M	0.098	10.1	A	0.832	35.76	P	0.039	31.02	A	0.234	95.35	P	0.006	93.66	P	0.007
100989_at	109.64	M	0.162	108.16	A	0.135	56.25	M	0.087	27.23	A	0.468	81.32	P	0.049	69.03	P	0.034	56.89	P	0.056	21.47	A	0.832	47.98	P	0.056	38.91	P	0.087	31.58	A	0.407	34.12	A	0.162
100990_g_at	187.26	P	0.001	196.83	P	0.001	63.15	P	0.001	65.06	P	0.002	163.14	P	0.001	159.69	P	0.001	86.39	P	0.002	72.25	P	0.007	72.35	P	0.004	86.63	P	0.002	60.28	P	0.007	50.4	P	0.004
100991_at	65.47	A	0.162	50.03	A	0.135	50.03	P	0.049	32.1	A	0.537	49.72	M	0.071	65.81	M	0.11	31.17	A	0.257	27.71	A	0.407	45.34	M	0.039	32.37	A	0.195	58.91	A	0.178	41.33	A	0.269
100992_at	160.79	P	0.001	167.87	P	0.001	128.59	P	0.001	138.32	P	0.011	102.91	P	0.004	118.63	P	0.004	142.54	P	0.002	121.37	P	0.004	141.87	P	0.002	144.3	P	0.001	171.8	P	0	161.39	P	0.001
100994_at	951.62	P	0.001	1059.59	P	0.001	691.07	P	0.001	780.92	P	0.001	612.98	P	0.001	625.83	P	0.001	940.01	P	0.001	830.16	P	0.001	808.66	P	0.001	781.7	P	0.001	1029.04	P	0	754.04	P	0.001
100995_at	5.06	A	0.955	0.04	A	0.575	5.28	A	0.912	7.14	A	0.468	2.67	A	0.676	1.32	A	0.724	3.14	A	0.871	4.41	A	0.537	3.48	A	0.871	4.67	A	0.794	13.67	A	0.603	17.99	A	0.162
100996_at	20.52	A	0.178	18.03	M	0.063	27.35	M	0.12	21.47	A	0.17	25.57	A	0.11	28.37	M	0.087	37.64	P	0.034	30.38	M	0.079	36.51	P	0.005	30.09	P	0.03	22.23	M	0.056	19.79	A	0.12
100997_at	9.7	A	0.603	21.4	A	1	39.97	A	0.537	15.95	A	0.871	8.12	A	0.871	10.16	A	0.724	7.58	A	0.759	4.03	A	0.468	27.9	A	0.724	18.56	A	0.646	20.52	A	0.871	19.13	A	0.871
100998_at	13.12	A	0.912	9.61	A	0.646	8.42	A	0.676	-13.6	A	0.38	12.17	A	0.912	4.45	A	1	-9.53	A	0.324	18.48	A	0.724	19.93	A	0.38	28.13	A	0.257	15.91	A	0.832	16.68	A	0.759
101000_at	449.76	P	0	529.96	P	0	486.74	P	0	505.66	P	0	455.24	P	0	393.93	P	0	460.98	P	0	428.09	P	0	514.91	P	0	525.46	P	0	385.77	P	0	339.28	P	0
101001_at	92.47	P	0.001	97.54	P	0.002	160.81	P	0.001	206.75	P	0.002	195.05	P	0.001	130.05	P	0.001	93.8	P	0.004	83.56	P	0.004	140.41	P	0	113.85	P	0.003	357.18	P	0	367.91	P	0
101002_at	624.62	P	0	583.92	P	0.001	656.76	P	0.001	736.03	P	0	711.34	P	0.001	666.51	P	0.001	689.72	P	0.001	589.01	P	0.001	469.99	P	0	489.17	P	0	803.32	P	0	738.57	P	0.001
101003_at	63.65	P	0.001	81.9	P	0.001	56.78	P	0.002	47.81	P	0.002	50.94	P	0.001	67.96	P	0	52.97	P	0.001	61.37	P	0.001	54.86	P	0.001	55.12	P	0.001	48.36	P	0.002	55.99	P	0.001
101004_f_at	149.12	P	0.001	146.29	P	0.001	157.52	P	0.001	111.86	P	0.001	252.66	P	0.001	285.76	P	0	227.12	P	0.001	191.18	P	0.002	227.09	P	0	231.59	P	0	159.21	P	0.001	162.34	P	0
101006_at	92.95	P	0.044	164.73	P	0.008	189.86	P	0.004	156.26	P	0.026	146.97	P	0.017	133.24	P	0.001	158.27	P	0.01	167.07	M	0.056	273.56	P	0.001	233.53	P	0.001	114.63	P	0.034	143.8	P	0.004
101007_at	189.45	P	0.001	140.94	P	0.001	102.44	P	0.002	99.03	P	0.002	131.71	P	0.002	156.37	P	0.001	145.41	P	0.001	150.33	P	0.001	66.82	P	0.001	81.16	P	0.002	142.01	P	0.001	169.58	P	0.001
101008_at	101.51	P	0.008	112.76	P	0.001	118.85	P	0	94.61	P	0.001	110.5	P	0	132.99	P	0	134.52	P	0.001	132.34	P	0.001	126.02	P	0.001	129.5	P	0.001	102.58	P	0.001	119.3	P	0.001
101009_at	27.74	A	0.794	13.73	A	0.575	4.75	A	0.676	2.64	A	0.468	2.97	A	0.437	-1.7	A	0.794	8.96	A	0.871	11.4	A	0.676	21.87	A	0.575	26.79	A	0.676	14.46	A	0.759	22.93	A	0.759
101010_at	42.68	A	0.537	40.86	A	0.437	43.52	A	0.676	32.51	A	0.676	50	A	0.468	47.08	A	0.646	36.77	A	0.724	28.58	A	0.955	52.1	A	0.437	60.59	A	0.324	23.81	A	0.794	38.95	A	0.794
101011_at	349.95	P	0.001	292.74	P	0.002	364.17	P	0.001	440.6	P	0.001	407.63	P	0.001	364.89	P	0.001	405.29	P	0.001	390.11	P	0.001	495.78	P	0.001	464.82	P	0.001	356.52	P	0.001	363.23	P	0.001
101013_at	2647.91	P	0	2724.98	P	0	2432.73	P	0	2528.51	P	0	2636.42	P	0	2765.86	P	0	2139.43	P	0	2211.58	P	0	2223.36	P	0	2285.23	P	0	2579.13	P	0	2648.54	P	0
101014_at	40.73	P	0.011	37.24	M	0.063	45.84	P	0.003	34.25	P	0.017	48.02	P	0.003	50.57	P	0.008	45.88	P	0.001	43.47	P	0.02	48.33	P	0.01	55.4	P	0.003	41.8	P	0.004	51.75	P	0.004
101015_s_at	12.37	A	0.676	13.96	A	0.759	14.67	A	0.603	15.54	A	0.575	13.28	A	0.575	21.45	A	0.302	24.97	A	0.257	12.42	A	0.759	24.75	A	0.178	25.47	M	0.098	22.52	A	0.324	14.45	A	0.537
101016_at	4028.99	P	0	4167.28	P	0	3406.77	P	0	4000.37	P	0	3000.61	P	0	2902	P	0	3431.81	P	0	3619.14	P	0	2824.5	P	0	2965.63	P	0	4080.97	P	0	3674.45	P	0
101017_at	78.32	P	0.01	69.66	P	0.011	49.36	P	0.006	53.65	P	0.01	53.25	P	0.017	79.92	P	0.013	91.2	P	0.023	77.47	P	0.01	87.1	M	0.034	73.71	P	0.023	86.29	P	0.011	78.89	P	0.004
101019_at	7.29	M	0.135	24.24	P	0.013	8.95	A	0.437	11.73	A	0.234	11.95	M	0.087	9.12	A	0.324	24.92	P	0.01	12.3	A	0.178	25.13	A	0.098	20.66	A	0.407	21.52	A	0.178	22.02	M	0.079
101020_at	13.93	M	0.257	2.77	A	0.794	8.07	A	0.603	7.63	A	0.813	15.48	M	0.162	2.85	A	0.724	13.54	A	0.575	2.96	A	0.724	3.99	A	0.724	8.25	A	0.912	-3.24	A	0.324	6.18	A	0.871
101022_at	5.06	A	0.537	6.91	A	0.832	9.45	A	0.537	6.78	A	0.794	9.48	A	0.575	11.11	A	0.407	11.03	A	0.234	8.15	A	0.676	10.47	A	0.234	11.82	A	0.214	8.93	A	0.603	5.3	A	0.955
101023_f_at	212.62	P	0.001	261.12	P	0.001	268.12	P	0.001	198.22	P	0.001	295.6	P	0.008	292.03	P	0.001	214.07	P	0.001	176.41	P	0.001	209	P	0.001	201.11	P	0.001	162.82	P	0.002	203.41	P	0.001
101024_i_at	-25.07	A	0.1	-19.93	A	0.257	8.8	A	0.398	3.18	A	0.078	-15.66	A	0.331	-4.41	A	0.537	-15.53	A	0.126	-59.09	A	0.089	-5.28	A	0.813	-0.38	A	0.741	13.99	A	0.398	-11.46	A	0.155
101025_f_at	120.08	P	0.015	78.49	M	0.071	105.49	P	0.034	133	M	0.079	112.17	P	0.023	105.77	P	0.015	92.46	P	0.098	100.04	M	0.12	102.84	P	0.044	96.81	M	0.162	123.98	M	0.034	105.03	P	0.044
101026_at	20.19	A	0.214	10.06	A	0.575	17.43	A	0.11	11	A	0.646	12.09	A	0.646	13.49	A	0.12	17.69	A	0.302	1.07	A	0.676	17.62	M	0.178	25.12	A	0.11	13.5	A	0.55	2.05	A	0.676
101027_s_at	254.11	P	0.008	272.23	P	0.006	294.5	P	0.002	248.91	P	0.004	292.51	P	0.004	347.43	P	0.003	313.13	P	0.001	327.67	P	0.002	279.3	P	0.001	282.73	P	0.001	233.91	P	0.039	238.6	P	0.007
101028_i_at	-4.82	A	0.087	-3.73	A	0.132	-1.61	A	0.603	-7.44	A	0.162	-1.62	A	0.871	-4.04	A	0.174	0.59	A	0.646	0.68	A	0.759	-0.48	A	0.912	0.38	A	0.501	1.87	A	0.603	1.4	A	0.977
101029_f_at	185.79	M	0.056	205.72	M	0.098	257.18	A	0.162	210.68	P	0.03	163.28	M	0.098	179.7	M	0.071	173.15	P	0.01	170.38	M	0.079	112.29	A	0.079	112.71	P	0.013	172.46	A	0.224	168.01	M	0.044
101030_at	1740.32	P	0.001	1854.79	P	0.001	1428.94	P	0.001	1112.47	P	0.001	769.07	P	0.001	738.21	P	0.001	1577.51	P	0.001	1523.89	P	0.001	1115.39	P	0.001	1017.37	P	0.001	981.35	P	0.001	1059.93	P	0.001
101031_at	246.01	P	0.013	267.41	P	0.013	262.55	P	0.023	233	P	0.026	284.26	P	0.034	291.33	P	0.02	255.03	M	0.044	274.2	P	0.03	330.88	P	0.013	312.14	P	0.013	246.5	P	0.017	230.88	P	0.01
101033_at	15.55	A	0.38	19.95	A	0.38	22.89	M	0.087	17.78	A	0.234	21.62	A	0.234	23.85	A	0.355	17.91	A	0.676	11.17	A	0.537	9.21	A	0.724	16.67	A	0.38	27.8	A	0.275	14.01	A	0.437
101034_at	489.8	P	0.001	375.27	P	0.001	365.49	P	0.001	454.65	P	0	373.53	P	0.001	431.32	P	0.001	344.44	P	0.001	363.94	P	0.002	375.21	P	0	406.42	P	0	1620.22	P	0	1283.42	P	0
101035_at	195.69	P	0.001	187.26	P	0.001	167.18	P	0.001	176.35	P	0.001	292.65	P	0.001	240.98	P	0.001	211.75	P	0.001	187.87	P	0.002	181.17	P	0.001	179.27	P	0.001	169.26	P	0.001	175.98	P	0.011
101036_at	100.83	P	0.023	118.62	P	0.026	93.73	P	0.02	103.74	P	0.015	166.36	P	0.006	157.47	P	0.01	115.91	P	0.004	102.86	P	0.02	117.94	P	0.003	111.73	P	0.011	92.19	M	0.056	84.23	M	0.059
101037_at	0.2	A	0.603	13.94	A	0.912	29.49	A	0.355	22.04	A	0.501	23.71	A	1	48.83	A	0.38	21.36	A	0.38	20.17	A	0.646	22.18	A	0.871	17.43	A	0.324	14.08	A	0.794	14.52	A	0.646
101039_at	219.8	P	0.003	195.85	P	0.002	228.6	P	0.001	243.84	P	0.003	127.51	P	0.023	124.18	P	0.023	260.02	P	0.002	254.55	P	0.002	277.77	P	0.001	314.87	P	0.001	270.89	P	0.001	259.04	P	0.001
101040_at	180.36	P	0.002	191.23	P	0.001	210.61	P	0	234.22	P	0.001	238.54	P	0	223.85	P	0	230.34	P	0.001	201.77	P	0.001	275.4	P	0	282.96	P	0	336.45	P	0	320.74	P	0
101041_at	-14.34	RP	0.087	5.88	A	0.724	-0.15	A	0.676	4.1	A	0.603	4.81	A	0.468	-5.79	A	0.257	3.52	A	0.676	2.44	A	0.257	5.07	A	0.575	-2.71	A	0.38	-8.85	A	0.204	3.69	A	0.646
101042_f_at	44.95	P	0.003	49.03	P	0.001	46.89	P	0.001	58.16	P	0.002	83.93	P	0	70.03	P	0.001	82.33	P	0.001	62.82	P	0.001	86.35	P	0.001	69.59	P	0.001	44.66	P	0.001	40.41	P	0.002
101043_f_at	-2.76	A	0.135	6.08	A	0.794	10.95	A	0.724	11.16	A	0.871	8.5	A	0.832	7.74	A	0.759	-4.76	A	0.098	-10.1	RP	0.026	-5.73	A	0.11	1.12	A	0.195	-4.99	A	0.155	-0.33	A	0.275
101044_at	122.12	P	0.001	134.06	P	0.002	123.75	P	0.001	139.54	P	0.003	212	P	0.001	206.79	P	0.001	150.22	P	0.001	135.56	P	0.03	174	P	0.001	169.29	P	0.001	131.95	P	0.001	140.62	P	0.001
101045_at	177.84	P	0.001	171.21	P	0.002	149.01	P	0.007	129.88	P	0.003	116.37	P	0.004	130.37	P	0.004	160.59	P	0.004	177.66	P	0.005	158.3	P	0.004	141.18	P	0.002	144.92	P	0.002	164.21	P	0.003
101046_at	33.59	M	0.063	29.01	A	0.234	38.59	A	0.204	30.68	A	0.214	56.75	P	0.079	42.08	P	0.063	35.84	M	0.071	45.64	A	0.148	26.79	A	0.11	19.41	A	0.302	39.59	A	0.098	40.78	M	0.098
101047_at	356.63	P	0.001	431.38	P	0.001	359.77	P	0.001	409.43	P	0	229.37	P	0.001	262.79	P	0.001	265.56	P	0.001	329.09	P	0.001	161.05	P	0.001	195.85	P	0.001	297.52	P	0	251.25	P	0.001
101048_at	5.15	A	0.724	4.95	A	1	0.21	A	0.692	10.51	A	0.513	6.53	A	0.676	4.85	A	0.302	5.16	A	0.871	7.4	A	0.955	2.06	A	0.759	2.35	A	0.955	-1.12	A	0.646	9.22	A	0.759
101049_at	48.57	A	0.214	53.1	A	0.603	60.89	A	0.38	58.16	A	0.195	67.28	A	0.468	77.87	A	0.324	30.58	A	0.38	64.94	A	0.178	40.52	A	0.214	46.31	A	0.275	59.25	M	0.098	36.86	A	0.178
101050_at	237.36	P	0.001	235.72	P	0.008	255.45	P	0	277.85	P	0.001	321.03	P	0.001	281.52	P	0.001	325.08	P	0	303.21	P	0.001	399.18	P	0	366.58	P	0.001	231.83	P	0.001	255.97	P	0.001
101051_at	42.48	A	0.11	33.74	P	0.039	51.47	M	0.039	31.29	A	0.234	21.09	A	0.724	30.39	A	0.098	10.19	A	0.537	19.38	A	0.501	21.92	A	0.214	11.84	A	0.38	63.44	P	0.008	59.94	P	0.03
101052_g_at	3.88	A	0.407	-0.94	A	0.324	4.75	A	0.759	-5.97	A	0.115	0.53	A	0.759	-3.75	A	0.437	0.16	A	0.275	5.66	A	0.794	3.59	A	0.794	-2.96	A	0.234	-3.12	A	0.12	3.04	A	0.575
101053_at	455.12	P	0	448.75	P	0	329.48	P	0.001	387.72	P	0.001	447.79	P	0	373.05	P	0	418.57	P	0	407.06	P	0	486.08	P	0	488.67	P	0	429.81	P	0.001	430.67	P	0.001
101054_at	95.03	P	0.049	83.67	P	0.063	85.66	P	0.034	83.4	M	0.071	105	P	0.03	88.06	P	0.006	114.34	P	0.034	110.14	P	0.034	159.19	P	0.003	148.08	P	0.003	169.18	P	0.004	160.92	P	0.004
101055_at	272.44	P	0.001	304.89	P	0.001	259.94	P	0.001	283.74	P	0.001	254.44	P	0.003	203.22	P	0.003	254.7	P	0.001	240.65	P	0.003	233.75	P	0.001	233.55	P	0.001	265.82	P	0.001	285.19	P	0.001
101056_at	185.57	P	0.001	195.07	P	0.001	162.54	P	0.001	136.98	P	0.001	216.45	P	0.001	206.69	P	0.001	181.1	P	0.001	177.63	P	0.001	217.39	P	0.007	216.63	P	0.001	192.16	P	0.001	212.59	P	0.002
101057_at	87.15	P	0.002	105.84	P	0.01	153.56	P	0.001	156.58	P	0.001	167.59	P	0.01	197.93	P	0.001	166.43	P	0.001	156.92	P	0.003	168.4	P	0.001	165.24	P	0.001	117.62	P	0.002	123.25	P	0.001
101058_at	39.55	P	0.049	50.86	P	0.013	29.84	P	0.02	30.52	A	0.148	42.58	P	0.039	55.87	P	0.005	37.62	P	0.02	34.56	P	0.03	187.75	P	0	187.92	P	0.001	144.46	P	0.001	115.16	P	0.002
101059_at	806.43	P	0	824.7	P	0	938.59	P	0	864.32	P	0	1063.19	P	0	1025.5	P	0	1059.91	P	0	843.3	P	0	2535.84	P	0	2663.88	P	0	546.43	P	0	442.63	P	0
101060_at	179.57	P	0.006	199.99	P	0.001	278.77	P	0.003	263.81	P	0	161.17	P	0.005	121.9	P	0.01	230.64	P	0.003	184.19	P	0.004	284.68	P	0.001	257.29	P	0.001	126.05	P	0.001	145.12	P	0.001
101061_at	176.73	P	0.001	168.87	P	0.001	138.95	P	0.001	188.4	P	0.001	185.1	P	0.001	199.48	P	0.001	236.3	P	0.001	214.31	P	0.003	223.41	P	0.001	214.39	P	0.001	170.09	P	0.001	156.42	P	0.001
101062_at	68.32	P	0.006	63.05	P	0.005	53.61	P	0.003	58.32	P	0.017	70.62	P	0.013	75.97	P	0.006	66.98	P	0.01	63.92	P	0.02	52.47	P	0.013	50.07	P	0.006	61.78	P	0.006	56.98	P	0.007
101063_at	13.23	A	0.603	3.15	A	0.724	96.84	P	0.02	92.41	P	0.004	15.04	A	0.575	7.44	A	0.955	10.33	A	0.324	6.09	A	0.676	38.32	P	0.01	39.41	P	0.034	-0.71	A	0.437	2.41	A	0.603
101064_at	217.67	P	0	227.66	P	0.001	131.58	P	0.001	208.98	P	0.002	215	P	0	211.71	P	0.001	191.03	P	0.001	183.87	P	0.001	226.03	P	0	211.45	P	0	205.87	P	0.001	172.58	P	0.001
101065_at	179.05	P	0.001	180.61	P	0	236.58	P	0	180.49	P	0	211.92	P	0	210.04	P	0	208.16	P	0	179.52	P	0	182.57	P	0	174.96	P	0	240.97	P	0.007	275.68	P	0
101067_at	237.69	P	0	249.36	P	0	191.33	P	0	151.91	P	0	237.82	P	0	250.62	P	0	243.1	P	0	218.28	P	0	292.65	P	0	262.68	P	0	208.94	P	0	198.29	P	0
101068_at	152.82	A	0.178	133.12	A	0.195	89.88	P	0.071	108.93	M	0.079	125.43	A	0.324	120.8	A	0.195	121.14	A	0.214	144.53	A	0.407	98.61	P	0.098	93.96	P	0.087	97.76	A	0.214	115.38	A	0.501
101069_g_at	441.13	P	0	467.59	P	0	245.76	P	0.001	387.6	P	0.007	283.4	P	0.001	304.2	P	0.001	278.12	P	0.001	285.63	P	0.001	229.97	P	0.001	231.77	P	0.001	373.97	P	0.001	374.31	P	0.001
101070_at	726.46	P	0.001	751.12	P	0.001	560.25	P	0	586.31	P	0.001	598.28	P	0	554.12	P	0.001	536.95	P	0.001	525.41	P	0.001	475.94	P	0.001	469.99	P	0.001	484.69	P	0.001	590.82	P	0.001
101071_at	21.9	A	0.832	26.09	A	0.575	33.51	A	0.575	21.84	A	0.275	11.17	A	0.955	11.71	A	0.832	28.35	A	0.355	31.1	A	0.257	27.45	A	0.12	19.73	P	0.063	20.69	A	0.603	22.24	M	0.214
101072_at	656.37	P	0	538.79	P	0	433.92	P	0	445.35	P	0	480.03	P	0	480.15	P	0	467.58	P	0.001	506.72	P	0.001	456.86	P	0	456.01	P	0	477.75	P	0	565.04	P	0
101073_at	739.78	P	0	757.47	P	0	704.98	P	0	656.8	P	0	879.07	P	0	900.43	P	0	736.26	P	0	803	P	0	768.21	P	0	819.99	P	0	729.98	P	0	709.68	P	0
101074_at	117.37	P	0.001	108.03	P	0.003	106.37	P	0.002	107.84	P	0.003	75.46	P	0.017	74.28	P	0.03	132.64	P	0.002	96.19	P	0.017	147.05	P	0.001	148.4	P	0.001	92.57	P	0.004	82.43	P	0.023
101075_f_at	8.67	A	1	17.56	A	0.794	6.98	A	0.759	8.4	A	0.759	7.56	A	0.759	8.79	A	1	21.33	A	0.832	23.82	A	0.955	30.11	A	0.437	29.34	A	0.178	1.33	A	1	4.02	A	0.794
101076_r_at	62.6	M	0.087	46.15	A	0.12	49.15	A	0.11	48.91	M	0.049	48.11	A	0.148	60.56	M	0.079	73.5	A	0.079	55.36	A	0.12	86.46	M	0.049	61.59	M	0.056	32.7	A	0.275	45.64	A	0.135
101077_at	12.88	A	0.912	26.52	A	0.324	16.87	A	0.794	33.48	A	0.234	25.12	A	0.468	29.95	A	0.832	1.41	A	0.646	8.76	A	0.759	11.78	A	0.501	18.63	M	0.234	22.02	A	0.501	20.92	A	0.676
101078_at	1734.49	P	0.001	1794.66	P	0	1942.44	P	0	2065.71	P	0.001	1830.17	P	0	1768.66	P	0	1458.04	P	0	1396.68	P	0	1711.35	P	0	1671.3	P	0	1795.67	P	0	1878.77	P	0
101079_at	86.1	P	0.011	83.3	P	0.015	74.15	P	0.013	74.6	P	0.013	124.87	P	0.003	122.75	P	0.023	98.92	P	0.004	105.91	P	0.011	129.89	P	0.001	126.4	P	0.004	101.92	P	0.011	80.42	P	0.002
101080_at	2.26	A	0.407	3.37	A	0.603	21.25	A	0.324	8.04	A	0.832	9.73	A	0.759	4.3	A	0.832	14.08	A	0.324	-3.89	A	0.324	0.13	A	0.676	5.13	A	0.759	2.49	A	0.676	14.48	A	0.427
101081_at	825.46	P	0	835.36	P	0	951.35	P	0	910.59	P	0	983.65	P	0	856.79	P	0	721.71	P	0	703.04	P	0	653.24	P	0	636.87	P	0	992.36	P	0	831.5	P	0
101082_at	90.1	P	0.026	81.07	P	0.01	149.1	P	0.01	164.58	P	0.004	195.91	P	0.005	157.54	P	0.007	182.11	P	0.004	184.89	P	0.011	221.07	P	0.001	198.2	P	0.001	129.5	P	0.006	128.07	P	0.004
101083_s_at	27.76	A	0.646	39.14	A	0.234	0.79	A	0.759	19.08	A	0.646	31.82	A	0.759	57.29	A	0.275	52.57	A	0.324	8.3	A	0.955	29.67	M	0.148	48.04	A	0.302	18.61	A	0.912	45.28	A	0.468
101084_f_at	160.04	P	0.03	146.27	P	0.02	164.92	P	0.044	85.19	P	0.079	298.82	P	0.002	246.35	P	0.003	206.28	P	0.017	184.51	P	0.026	325.5	P	0.001	285.65	P	0.001	226.22	P	0.002	231.9	P	0.002
101085_at	233.99	P	0.02	236.53	P	0.026	231.53	P	0.03	194.08	P	0.039	243.65	M	0.056	257.99	P	0.015	218.49	P	0.03	207.63	P	0.063	236.83	P	0.01	222.89	P	0.017	212.43	P	0.006	192.77	P	0.026
101086_f_at	1027.78	P	0.001	1096.59	P	0	898.68	P	0	1125.98	P	0.001	1205.96	P	0	1068.43	P	0	1000.56	P	0	921.24	P	0	988.04	P	0.007	969.74	P	0.001	1036.15	P	0.001	1062.78	P	0.001
101087_r_at	10.62	A	0.794	8.95	A	0.912	25.97	A	0.646	27.72	A	0.407	28.68	A	0.38	21.15	A	0.437	31.92	A	0.437	14.07	A	0.832	27.08	A	0.437	11.09	A	0.912	13.67	A	0.437	30.1	A	0.178
101088_f_at	802.33	P	0.008	931.09	P	0	825.35	P	0	826.45	P	0	857.75	P	0	930.57	P	0	668.13	P	0.001	583.27	P	0	686.78	P	0	746	P	0	845.32	P	0.001	804.29	P	0
101089_at	16.31	P	0.063	13.11	A	0.407	16.99	P	0.087	15.02	P	0.056	16.12	P	0.026	11.26	M	0.162	8.45	M	0.12	20.28	A	0.257	25.24	P	0.044	18.04	P	0.02	9.64	A	0.437	22.75	M	0.148
101090_at	-0.46	A	0.575	22.83	M	0.087	20.01	A	0.288	19.77	A	0.603	9.45	A	0.646	6.32	A	0.724	18.49	A	0.724	25.27	A	0.275	37.48	M	0.079	43.53	M	0.071	6.15	A	0.676	8.56	A	1
101091_at	679.56	P	0.001	760.56	P	0.001	870.01	P	0.001	858.56	P	0	755.03	P	0	852.07	P	0	776.72	P	0.001	653.8	P	0.001	902.76	P	0.001	875.16	P	0.001	628.28	P	0.001	722.3	P	0.001
101093_at	151.63	P	0.007	157.21	P	0.002	262.19	P	0.002	228.46	P	0.003	74.01	P	0.03	55.52	P	0.008	232.17	P	0.008	211.58	P	0.003	240.57	P	0.003	240.79	P	0.002	276.25	P	0.002	254.94	P	0.003
101094_at	134.49	P	0.034	162.02	P	0.007	160.93	P	0.002	135.56	P	0.003	153.5	P	0.001	149.78	P	0.003	144.61	P	0.001	166.75	P	0.004	117.05	P	0.002	136.38	P	0.001	152.35	P	0.015	160.37	P	0.008
101095_at	29.19	A	0.468	23.38	A	0.324	32.87	M	0.214	27.8	A	0.288	13.9	A	0.955	14.01	A	0.724	16.31	A	0.38	22.54	A	0.324	41.6	M	0.039	39.82	P	0.039	51.81	P	0.079	38.88	A	0.135
101096_s_at	195.05	P	0.003	203.8	P	0.004	177.1	P	0.006	191.44	P	0.002	204.63	P	0.002	203.75	P	0.002	206.12	P	0.003	231.75	P	0.01	249.61	P	0.003	242.98	P	0.002	153.6	P	0.004	160.08	P	0.001
101097_at	108.06	P	0.003	103.85	P	0.003	138.57	P	0.001	96.39	P	0.004	125.48	P	0.003	132.19	P	0.003	132.27	P	0.023	93.31	P	0.004	152.54	P	0.002	153	P	0.004	79.27	P	0.008	94.79	P	0.006
101099_at	255.07	P	0	250.4	P	0.001	176.07	P	0.001	181.7	P	0.001	527.41	P	0	518.86	P	0	179.95	P	0.001	154.04	P	0.001	293.35	P	0	286.99	P	0	145.62	P	0.001	161.72	P	0.001
101101_at	568.3	P	0	601.08	P	0	682.5	P	0	776.21	P	0	548.03	P	0.001	554.75	P	0.001	622.18	P	0	615.44	P	0	581.62	P	0	592.86	P	0	517.18	P	0	533.29	P	0
101102_at	106.83	P	0.002	119.16	P	0.002	122.07	P	0.001	121.35	P	0.003	140.52	P	0.001	144.48	P	0.001	133.67	P	0.002	138.2	P	0.001	132.95	P	0.002	135.47	P	0.001	109.27	P	0.004	124.97	P	0.002
101103_at	16.58	A	0.912	7.35	A	0.955	31.63	A	0.355	14.49	A	0.794	11.73	A	0.275	22.7	A	0.162	11.85	A	1	12.33	A	0.794	14.35	A	0.234	24.67	A	0.407	10.84	A	1	24.06	A	0.257
101104_at	238.56	P	0.001	234.69	P	0.001	274.14	P	0.001	282.6	P	0.001	291.82	P	0.001	265.78	P	0.001	265.77	P	0.001	268.07	P	0.001	306.86	P	0.001	329.65	P	0.001	302.09	P	0.001	234.76	P	0.001
101105_at	335.46	P	0.001	389.81	P	0.001	360.7	P	0.001	364.18	P	0.002	426.05	P	0.001	447.45	P	0.001	416.72	P	0.001	376.91	P	0.002	369.25	P	0.001	318.79	P	0.001	401.47	P	0.001	449.69	P	0.001
101106_at	591.86	P	0	545.93	P	0	619.67	P	0	615.08	P	0	490.95	P	0	428.7	P	0	564.29	P	0	533.56	P	0	759.8	P	0	741.06	P	0	378.79	P	0.001	393.84	P	0
101107_at	195.12	P	0.002	232.77	P	0.001	255.65	P	0.001	257.92	P	0.001	244.77	P	0.001	252.37	P	0	221.82	P	0.001	158.22	P	0.002	222.46	P	0.001	242.37	P	0.001	234.2	P	0	253.52	P	0
101108_at	6.17	A	0.794	3.24	A	0.603	20.48	P	0.026	16.64	A	0.355	12.03	A	0.407	19.01	P	0.098	17.79	A	0.302	10.16	A	0.724	15.94	A	0.275	25.56	P	0.02	15.5	M	0.12	23.37	M	0.093
101109_at	282.58	P	0.004	291.44	P	0.004	233.06	P	0.011	208.37	P	0.006	247.02	P	0.01	252.47	P	0.008	247.63	P	0.004	242.22	P	0.007	229.33	P	0.003	249.56	P	0.004	359.72	P	0.004	353.21	P	0.003
101110_at	7.86	A	0.38	22.42	A	0.794	22.77	A	0.871	9.5	A	0.575	14.9	A	0.676	15.83	A	0.676	19.08	A	0.676	30.79	A	0.794	28.23	M	0.214	33.21	M	0.214	28.63	A	0.603	35.33	A	0.676
101111_at	44.73	A	0.832	60.03	A	0.646	77.91	A	0.302	53.29	A	0.468	36.35	A	0.195	47.58	A	0.302	46	A	0.324	62.35	A	0.324	46.52	A	0.257	52.12	A	0.214	67.39	A	0.38	57.34	A	0.676
101112_g_at	280.32	P	0.002	306.74	P	0.001	211.4	P	0.003	259.14	P	0.002	145.55	P	0.002	124.68	P	0.002	185.28	P	0.003	195.19	P	0.002	239.58	P	0.001	199.59	P	0.001	299.47	P	0.001	292.21	P	0.015
101113_at	743.15	P	0.001	751.12	P	0.001	492.49	P	0.001	709.69	P	0.001	361.49	P	0.001	354.47	P	0.003	234.26	P	0.006	184.8	P	0.007	416.63	P	0.001	356.49	P	0.002	896.09	P	0	764.43	P	0
101114_at	2.58	A	0.724	3.6	A	0.724	-1.76	A	0.49	4.55	A	0.871	14.54	A	0.407	19.16	A	0.275	6.83	A	0.955	-0.23	A	0.468	7.97	A	0.437	17.49	A	0.234	17.24	A	0.234	15.91	A	0.537
101115_at	28.55	A	0.603	20.46	A	1	28.9	A	0.871	29.34	A	0.724	29.1	A	0.759	24.98	A	0.603	30.04	A	0.537	22.05	A	0.724	26.5	A	0.302	13.87	A	0.646	12.01	A	0.776	24.76	A	0.724
101116_at	5.47	A	0.955	-3.3	A	0.537	-1	A	0.575	2.23	A	0.501	1.03	A	0.955	-5.42	A	0.135	-2.3	A	0.407	-1.65	A	0.676	-3.19	A	0.178	1.75	A	0.759	-0.62	A	0.339	-2.08	A	0.437
101117_at	-4.71	A	0.501	-0.3	A	0.355	7.31	A	0.724	0.85	A	0.501	9.17	A	0.575	-5.99	A	0.135	8.1	A	0.537	-1.83	A	0.324	2.83	A	0.603	0.18	A	0.537	-0.75	A	0.437	9.51	A	1
101118_at	11.98	P	0.071	7.35	A	0.302	20.63	P	0.017	18.06	A	0.102	20.9	P	0.026	15.26	M	0.039	16.01	P	0.013	20.14	P	0.039	3.56	A	0.355	2.85	A	0.603	12.96	A	0.234	15.36	M	0.063
101119_at	11.52	A	0.355	9.76	A	0.275	18.49	A	0.234	18.99	M	0.098	-0.17	A	0.759	6.42	A	0.912	16.38	A	0.257	21.12	A	0.257	16.12	M	0.087	16.08	M	0.195	3.82	A	0.891	25.2	P	0.011
101120_at	8.89	A	0.759	8.31	A	0.724	2.05	A	0.646	1.3	A	0.501	5.22	A	0.437	11.94	A	0.437	-6.15	A	0.135	5.86	A	0.178	0.29	A	0.275	-4.01	A	0.257	1.95	A	0.603	0.59	A	0.407
101121_at	25.36	P	0.034	49.26	P	0.071	34.33	A	0.135	25.69	A	0.135	21.12	A	0.537	33.89	A	0.275	44.8	M	0.071	44.25	A	0.214	59.14	P	0.02	49.36	A	0.12	33.49	M	0.039	36.61	M	0.044
101122_at	32.36	A	0.148	21.89	A	0.135	22.98	A	0.275	27.6	A	0.11	18.29	A	0.724	20.98	A	0.324	63.15	P	0.004	73.21	P	0.02	26.61	A	0.11	15.33	M	0.234	35.65	P	0.023	48.09	M	0.071
101123_at	1751.79	P	0.001	1768.12	P	0	1796.51	P	0	1583.47	P	0	2875.6	P	0	2921.91	P	0	1693.4	P	0	1761.7	P	0	1804.12	P	0	1823.21	P	0	2624.79	P	0	2591.96	P	0.001
101124_at	6.55	A	0.501	6.35	A	0.912	8.51	A	0.501	13.27	A	0.302	9.62	A	0.832	16.53	A	0.12	4.18	A	0.912	12.62	A	0.759	7.22	A	0.407	11.28	A	0.537	2.41	A	0.501	-6.51	A	0.355
101125_at	3.79	A	0.468	-3.28	A	0.195	-4.55	A	0.098	-6.45	A	0.135	-1.7	A	0.12	-2.2	A	0.11	-1.31	A	0.234	-3.42	A	0.098	0.35	A	0.355	-3.9	A	0.214	2.53	A	0.398	-0.51	A	0.575
101126_r_at	11.1	P	0.015	4.01	A	0.437	6.4	A	0.933	1.22	A	0.955	1.42	A	0.912	3.87	A	0.537	5.98	A	0.437	5.45	A	0.468	6.13	A	0.468	7.86	A	0.275	4.78	A	0.871	4.53	A	0.912
101127_at	19.77	A	0.676	31.57	A	0.832	25.91	A	0.871	28.41	A	0.646	21.54	A	0.912	15.91	A	0.794	38.56	A	0.724	61.95	A	0.676	29.78	A	0.955	39.07	A	0.468	23.18	A	0.407	29.73	A	0.832
101128_at	19.05	A	0.501	16.14	A	0.575	18.93	A	0.589	10.23	A	0.851	3.14	A	0.912	4.05	A	0.759	19.1	A	0.437	20.89	A	0.575	18.46	M	0.178	21.59	A	0.324	23.18	A	0.234	32.55	A	0.162
101129_at	2490.12	P	0	2833.89	P	0	2817.24	P	0	2574.05	P	0	2288.33	P	0	2268.66	P	0	2430.06	P	0	2394.14	P	0	2816.42	P	0	2778.34	P	0	2577.59	P	0	2342.61	P	0
101130_at	-3.88	A	0.257	-5.86	A	0.148	0.97	A	0.676	8.32	A	0.617	55.31	A	0.178	46.13	A	0.148	22.01	A	0.234	41.23	A	0.12	110.48	P	0	73.89	P	0.006	75.12	P	0.007	48.46	M	0.049
101131_at	54.08	A	0.437	58.51	A	0.257	81.14	A	0.162	77.36	A	0.214	32.66	A	0.537	42.61	A	0.468	69	P	0.071	52.46	A	0.195	41.62	A	0.214	56.04	A	0.162	74.08	A	0.302	48.9	A	0.234
101132_at	2.96	A	0.38	1.24	A	0.38	4.84	A	0.501	3.82	A	0.661	6.53	A	0.646	1.82	A	0.355	2.37	A	0.407	1.1	A	0.407	10.89	A	0.501	17.04	M	0.195	5.44	A	0.676	7.42	A	0.676
101133_at	5.65	A	0.912	10.94	A	0.646	11.47	A	0.955	9.21	A	0.912	-0.61	A	0.195	7.52	A	0.955	7.32	A	0.302	-12.19	A	0.12	1.73	A	0.324	-0.11	A	0.195	6.9	A	0.603	-2.56	A	0.257
101134_at	-6.24	RP	0.01	4.09	A	0.575	-2.17	A	0.195	-2.35	A	0.098	-0.06	A	0.148	5.12	A	0.871	1.62	A	0.437	2.29	A	0.537	3.81	A	1	9.38	A	0.537	3.95	A	0.398	-6.14	A	0.12
101135_at	6.09	A	0.537	-3.3	A	0.257	-8.42	RP	0.087	0.81	A	1	0.83	A	0.437	-0.95	A	0.355	6.5	A	0.871	1.74	A	0.38	109.99	P	0	103.1	P	0.002	4.4	A	0.813	1.28	A	0.468
101136_at	19.75	A	0.794	7.63	A	0.832	7.34	A	0.871	4.38	A	0.912	18.95	A	0.912	11.69	A	0.912	10.75	A	0.955	6.44	A	0.955	10.78	A	0.794	13.44	A	0.724	5.65	A	0.912	13.06	A	0.832
101137_at	2185.15	P	0	2274.15	P	0	2173.33	P	0	1910.47	P	0	2194.06	P	0	2061.62	P	0	1915.31	P	0	2062.96	P	0	2210.61	P	0	2313.63	P	0	2201.13	P	0	2109.87	P	0
101138_at	113.05	P	0.011	108.82	P	0.02	221.85	P	0.002	297.01	P	0.002	241.71	P	0.004	223.48	P	0.003	193.56	P	0.003	195.85	P	0.008	98.46	P	0.013	129.38	P	0.006	131.29	P	0.006	190.65	P	0.003
101139_r_at	20.21	P	0.071	10.64	A	0.575	18.16	A	0.162	14.94	M	0.148	19.15	M	0.087	26.25	M	0.039	30.58	M	0.044	54.26	P	0.02	49.48	P	0.023	47.06	M	0.039	17.33	A	0.324	34.12	P	0.013
101140_at	19.2	M	0.135	5.48	A	0.832	40.99	M	0.056	36.2	M	0.066	9.92	A	0.759	19.31	A	0.275	57.12	P	0.008	37.57	P	0.026	28.36	P	0.017	24.15	A	0.148	18.7	A	0.912	16.93	A	0.407
101141_at	12.85	A	0.724	8.29	A	0.832	10.89	A	0.589	3.98	A	0.871	7.59	A	0.912	-3.17	A	0.38	2.23	A	0.537	5.4	A	0.646	6.95	A	0.955	17.63	A	0.501	17.24	A	0.407	15.91	A	0.302
101142_at	21.24	P	0.079	7.84	A	1	16.17	P	0.032	16.64	P	0.063	12.87	A	0.275	13.04	A	0.275	27.88	P	0.02	23.47	M	0.098	31.15	M	0.079	22.39	P	0.063	30.95	P	0.044	26.33	P	0.071
101143_at	86.6	P	0.071	57.7	P	0.071	78.29	A	0.257	49.27	A	0.355	103.86	P	0.063	77.37	P	0.049	43.2	P	0.087	45.61	P	0.063	87.23	P	0.015	36.63	A	0.275	75.91	M	0.098	83.31	A	0.214
101144_at	4.6	A	0.955	11.47	A	0.676	14.23	A	0.55	7.71	A	0.871	10.01	A	0.871	11.06	A	0.794	14.25	A	0.676	13.49	A	0.724	13.53	A	0.501	17.31	A	0.575	3.45	A	0.891	15.76	A	0.575
101145_at	73.13	A	0.135	56.81	A	0.148	55.37	M	0.087	50.45	A	0.135	63.56	A	0.324	67.51	A	0.178	64.21	M	0.071	95.34	M	0.079	88.47	P	0.03	77.04	A	0.11	53.47	A	0.324	71.13	A	0.11
101146_at	29.3	A	0.724	28.95	A	0.178	29.99	A	0.575	8.64	A	0.794	20.9	A	0.871	22.78	A	0.871	25.44	A	0.302	22.69	A	0.501	43.93	M	0.044	37.24	P	0.049	32.32	A	0.38	27.54	A	0.468
101147_at	24.35	A	0.257	20.91	P	0.004	33.13	M	0.034	46.76	M	0.044	16.59	A	0.195	18.36	A	0.355	35.46	P	0.015	26.17	A	0.437	25.33	P	0.003	28.06	A	0.079	39.35	P	0.008	22.78	P	0.032
101148_at	87.17	P	0.004	93.6	P	0.001	64.94	P	0.006	98.66	P	0.001	53.53	P	0.02	48.45	P	0.049	86.15	P	0.007	88.26	P	0.03	56.59	P	0.015	67.08	P	0.017	58.83	P	0.063	70.22	P	0.008
101149_at	109.64	P	0.006	91.85	P	0.004	88	P	0.006	119.81	P	0.023	11.62	A	0.603	13.91	A	0.575	69.84	P	0.011	90.53	M	0.039	58.05	P	0.03	70.34	P	0.03	36.1	P	0.036	32.37	A	0.162
101150_at	5.54	A	0.912	7.5	A	0.955	3.99	A	0.832	11.16	A	0.912	8.06	A	0.912	1.02	A	0.724	27.08	A	0.646	12.62	A	0.912	10.63	A	0.955	12	A	0.955	4.86	A	0.724	-8.52	A	0.355
101151_at	-17.63	A	0.135	10.13	A	0.324	2.08	A	0.324	-3.25	A	0.162	-0.19	A	0.38	-5.82	A	0.234	-10.98	A	0.044	-6.53	A	0.039	-2.61	A	0.162	2.03	A	0.257	-0.79	A	0.135	3.58	A	0.245
101152_at	82.59	A	0.275	53.76	A	0.501	79.96	P	0.023	108.28	P	0.004	62.39	A	0.178	67.28	M	0.087	61.84	A	0.162	96.48	A	0.162	52.1	M	0.098	59.22	P	0.056	94.6	P	0.02	110.26	P	0.004
101153_at	-3.94	A	0.044	-2	A	0.407	5.58	A	0.724	8.6	A	0.468	4.95	A	0.724	-0.5	A	0.603	2.98	A	0.468	-7.6	A	0.034	-0.64	A	0.195	1.41	A	0.759	5.44	A	0.912	-2.23	A	0.17
101154_at	1.38	A	0.955	6.8	A	0.832	2.85	A	0.794	13.92	A	0.186	15.76	M	0.087	14.21	P	0.098	6.92	A	0.38	10.04	A	0.407	19.7	P	0.007	8.29	P	0.079	13.09	A	0.195	9.55	A	0.257
101155_at	-2.45	A	0.195	-7.95	A	0.38	-0.97	A	0.437	4.38	A	0.55	-4.25	A	0.12	-1.7	A	0.38	-3.38	A	0.148	-2.03	A	0.098	3.25	A	0.501	2.67	A	0.676	14.71	A	0.724	10.97	A	0.603
101156_at	11.36	A	0.148	10.08	A	0.794	12.71	A	0.676	8.44	A	1	18.34	M	0.195	9.87	A	0.234	8.92	A	0.257	18.16	M	0.135	8.46	A	0.537	14.53	A	0.724	17.33	A	0.126	4.43	A	0.617
101157_at	47.95	P	0.034	41.67	P	0.03	39.44	A	0.38	36.32	A	0.178	54.47	P	0.03	53.42	P	0.026	50.27	P	0.017	54.46	P	0.03	38.01	A	0.087	34.21	P	0.02	37.72	M	0.071	47.1	M	0.044
101158_at	41.1	P	0.098	46.9	A	0.178	30.23	P	0.098	37.34	M	0.195	32.99	A	0.214	55.52	M	0.12	20.14	M	0.38	20.22	A	0.646	33.61	M	0.302	27.93	A	0.275	23.81	A	0.355	37.49	A	0.178
101159_at	18.77	P	0.023	29.74	P	0.049	24.88	A	0.148	24.35	A	0.501	19.51	P	0.079	14.56	A	0.407	12.09	M	0.071	29.04	A	0.11	19.2	A	0.135	23.19	P	0.026	106.28	P	0.001	120.5	P	0.001
101160_at	-1.69	A	0.162	3.24	A	0.912	14.53	A	0.302	10.35	A	0.38	5.06	A	0.724	3.4	A	0.759	6.34	A	0.912	7.25	A	0.794	5.98	A	0.871	3.01	A	0.955	10.8	A	0.575	1.1	A	0.794
101161_at	32.78	A	0.355	40.37	A	0.676	58.98	M	0.155	25.49	A	0.468	23.9	A	0.759	15.51	A	0.537	12.11	A	0.912	4.15	A	0.501	10.12	A	0.912	20	A	0.214	39.59	A	0.537	15.36	A	0.794
101162_at	4.27	A	0.832	3.09	A	1	1	A	1	2.35	A	0.759	0.44	A	0.275	0.07	A	0.676	-2.58	A	0.12	-0.15	A	0.676	-1.37	A	0.575	0.96	A	0.955	-3.95	A	0.083	2.74	A	0.692
101163_at	-1.97	A	0.355	11.25	A	0.955	0.18	A	0.55	2.56	A	0.398	4.45	A	0.537	0.67	A	0.468	-0.47	A	0.501	13.99	A	0.759	-0.11	A	0.537	3.71	A	0.355	1	A	0.178	8.74	A	1
101164_at	5.15	A	0.955	-2.96	A	0.724	10.12	A	0.724	1.75	A	0.977	4.45	A	0.794	12.79	A	0.355	4.65	A	0.912	13.55	A	0.437	1.62	A	1	5.01	A	0.871	4.03	A	0.724	5.23	A	0.759
101165_at	268.89	P	0.015	270.61	P	0.02	280.04	P	0.011	233.82	P	0.008	302.49	P	0.008	299.45	P	0.008	219.89	P	0.013	275.97	P	0.011	172.47	P	0.006	214.83	P	0.008	283.1	P	0.01	238.81	P	0.006
101166_at	12.46	A	0.794	7.01	A	0.832	11.24	A	0.912	-12.3	A	0.087	6.84	A	0.724	-6.57	A	0.38	0.82	A	0.832	0.73	A	0.537	23.25	A	0.437	11.43	A	0.676	13.54	A	0.437	10.53	A	0.759
101167_at	14.76	A	0.178	12.92	M	0.195	12.85	A	0.186	22.36	M	0.224	17.48	A	0.759	18.61	A	0.162	7.11	A	0.501	12.62	A	0.794	10.1	A	0.437	6.4	A	0.955	2.7	A	0.437	8.41	A	0.955
101168_at	31.05	P	0.004	34.43	P	0.017	23.74	P	0.034	13.8	A	0.355	72.43	P	0.002	96.28	P	0.001	43.81	P	0.02	38.82	M	0.049	52.14	M	0.135	43.3	P	0.008	42.59	P	0.01	45.97	P	0.003
101169_at	7.97	A	0.832	8.78	A	0.794	13.59	A	0.759	1.7	A	0.955	-1.39	A	0.912	15.53	A	0.912	25.23	A	0.501	26.49	A	0.724	31.28	A	0.302	35.12	A	0.355	16.91	A	1	5.89	A	0.832
101170_at	4.84	A	0.832	14.88	A	0.302	14.32	A	0.302	13.43	A	0.204	0.36	A	0.759	8.52	A	0.832	7.56	A	1	17.93	A	0.724	7.93	A	0.794	5.28	A	0.646	25.47	M	0.071	34.38	M	0.044
101171_at	54.57	A	0.234	53.61	A	0.195	68.67	P	0.087	64.86	M	0.11	53.39	A	0.355	81.59	P	0.039	81.25	A	0.12	77.04	A	0.162	71.51	P	0.044	70.82	M	0.071	52.47	A	0.11	58.41	M	0.056
101172_at	18.77	A	0.724	19.95	A	0.676	41.38	A	0.759	23.22	A	0.38	2.22	A	0.407	6.49	A	0.603	12.98	A	0.646	-0.15	A	0.437	13.04	A	0.676	24.1	A	0.603	33.53	A	0.955	58.33	A	0.955
101173_at	11.34	A	0.871	11.7	A	0.912	6.02	A	0.676	11.04	A	0.676	7.5	A	1	7.79	A	1	-0.63	A	0.537	13.41	A	0.832	6.58	A	0.912	13.05	A	0.676	15.7	A	0.603	19.13	A	0.234
101174_at	5.85	A	0.759	4.8	A	0.676	20.89	A	0.741	18.67	A	0.575	10.67	A	0.912	10.04	A	0.912	18.52	A	0.955	6.99	A	0.646	13.73	A	0.955	-1.59	A	0.724	3.61	A	0.912	5.19	A	0.832
101175_at	2.17	A	0.437	2.34	A	0.759	0.85	A	0.575	6.82	A	0.617	-0.28	A	0.302	-6.87	RP	0.063	2.35	A	0.646	-7.37	A	0.11	14.7	A	0.537	14.53	A	0.302	19.61	A	0.12	17.3	P	0.044
101176_at	5.01	A	0.676	8.95	A	1	2.73	A	0.871	-6.01	A	0.302	-0.64	A	0.257	10.06	A	1	14.41	A	0.794	-5.28	A	0.302	7.86	A	0.759	8.15	A	0.724	4.74	A	0.676	-5.01	A	0.501
101177_at	28.75	A	0.407	23.34	A	0.214	21.66	A	0.38	22.89	A	1	10.84	A	0.955	20.6	A	0.501	24.15	A	0.355	2.67	A	0.832	24.55	M	0.11	24.99	A	0.646	27.5	A	0.234	20.92	A	0.832
101178_at	7.53	A	0.724	13.98	A	0.195	21.04	A	0.302	31.58	A	0.135	7.56	A	0.955	-0.35	A	0.407	26.52	A	0.12	44.83	A	0.302	20.44	A	0.214	20.09	A	0.195	93.9	P	0.002	97.39	P	0.002
101179_at	924.08	P	0.001	1462.91	P	0	1058.2	P	0.001	846.1	P	0.008	1121.33	P	0.001	1190.89	P	0	1622.93	P	0	1333.84	P	0.001	1321.98	P	0	1525.97	P	0	697.49	P	0.001	785.53	P	0.001
101180_at	34.16	M	0.12	45.28	A	0.162	48.57	P	0.008	41.36	A	0.162	68.92	P	0.063	81.12	P	0.011	61.06	P	0.026	55.42	M	0.049	49.19	P	0.023	52.62	P	0.004	55.96	P	0.016	66.05	P	0.071
101181_at	5.58	A	0.501	10.94	A	0.955	11.12	A	0.871	8.73	A	0.871	3.06	A	0.676	5.57	A	0.501	-2.09	A	0.501	-0.64	A	0.575	2.72	A	0.832	-2.23	A	0.537	6.36	A	0.794	7.02	A	1
101182_at	38.67	P	0.087	42.1	P	0.03	19.28	A	0.324	19.97	A	0.257	18.93	A	0.178	25.35	A	0.148	20.58	M	0.071	29.68	P	0.071	27.01	P	0.03	22.3	P	0.034	10.51	A	0.724	22.6	A	0.195
101183_at	83.75	M	0.034	75.59	M	0.071	41.73	A	0.135	40.99	A	0.257	138.63	P	0.017	163.64	P	0.011	46.51	A	0.148	50.4	A	0.162	31.17	A	0.135	36.54	M	0.063	14.46	A	0.38	15.18	A	0.832
101184_at	20.78	A	0.234	21.68	A	0.162	35.36	A	0.234	25	A	0.257	26.49	A	0.234	29.45	A	0.302	25.18	A	0.468	31.16	A	0.537	32.15	A	0.234	16.17	A	0.501	30.45	A	0.135	7.57	A	0.646
101185_at	135.23	P	0.023	119.52	M	0.039	159.4	P	0.015	162.63	P	0.013	133.54	P	0.049	123.18	M	0.039	192.32	P	0.015	181.37	P	0.044	142.4	P	0.015	153.71	M	0.034	95.27	P	0.03	141.83	P	0.011
101186_at	14.01	A	0.437	9.4	A	0.537	11.42	A	0.603	11.61	A	0.871	9.25	A	0.759	20.01	P	0.098	7.28	A	0.759	12.48	A	0.575	22.32	A	0.355	19.82	A	0.11	28.46	A	0.178	13.28	A	0.178
101187_at	15.88	A	1	-3.39	A	0.195	-3.81	A	0.11	2.52	A	0.234	-0.08	A	0.324	0.85	A	0.302	4.2	A	0.257	-7.11	A	0.135	7.26	A	0.759	0.41	A	0.437	6.36	A	0.437	8.05	A	0.398
101188_at	36.3	M	0.044	21.85	M	0.063	60.86	P	0.003	39.61	M	0.098	42.94	M	0.178	56.49	P	0.003	56.65	P	0.001	45.32	M	0.044	42.4	P	0.005	48.11	P	0.02	48.9	P	0.017	91.72	P	0.026
101189_at	25.95	A	0.646	26.79	A	0.537	25.76	A	0.676	23.66	A	0.912	-10.64	A	0.178	-8.24	A	0.178	8.99	A	0.912	1.13	A	0.407	-1.99	A	0.355	0.8	A	0.646	15.91	A	0.832	-2.82	A	0.468
101190_at	-3.63	A	0.38	3.35	A	0.759	2.67	A	0.955	0	A	0.575	-0.83	A	0.468	3.42	A	0.537	-3.68	A	0.324	0.15	A	0.407	8.83	A	0.646	4.94	A	0.794	6.77	A	0.891	0.48	A	0.912
101191_at	106.2	P	0.002	118.03	P	0.008	8.48	A	0.832	20.66	A	0.501	52.75	P	0.007	77.6	P	0.003	147.8	P	0.023	97.43	P	0.011	78.71	P	0.01	83.46	P	0.007	11.76	A	0.776	19.38	A	0.603
101192_at	0.9	A	0.537	-2.66	A	0.148	-1.29	A	0.257	7.26	A	0.275	24.35	A	0.195	32.22	A	0.162	0.28	A	0.324	0.38	A	0.324	22.43	P	0.087	36.9	P	0.079	-1	A	0.537	-1.1	A	0.288
101193_at	22.44	A	0.162	31.76	P	0.049	12.32	A	0.468	24.84	P	0.023	12.37	A	0.912	17.43	A	0.38	21.9	A	0.275	18.45	A	0.537	19.2	A	0.214	24.03	A	0.214	13.09	A	0.302	9.22	A	0.427
101194_at	-2.34	A	0.234	2.3	A	0.38	0.18	A	0.302	-0.12	A	0.195	-1.25	A	0.302	-3.35	A	0.148	2.28	A	0.214	3.71	A	0.537	3.63	A	0.501	1.71	A	1	-1.33	A	0.427	1.83	A	0.398
101195_at	3.48	A	0.407	8.51	A	0.759	4.75	A	0.603	-8.04	A	0.148	6.67	A	0.355	2.12	A	0.575	1.36	A	0.355	3.05	A	0.832	-2.92	A	0.355	1.94	A	0.676	0.5	A	0.234	14.26	A	0.832
101196_at	33.39	A	0.537	46.85	A	0.724	41.46	A	0.575	52.64	A	0.38	208.44	P	0.013	188.89	P	0.017	60.2	A	0.407	48.75	A	0.537	33.7	A	0.407	43.89	A	0.355	48.82	A	0.355	54.05	A	0.324
101197_at	-20.36	RP	0.063	-5.05	A	0.324	-4.55	A	0.355	-11.28	A	0.257	-22.23	RP	0.087	-14.49	A	0.162	-8.31	RP	0.071	-12.3	A	0.148	-0.93	A	0.759	-10.59	A	0.195	-15.29	A	0.148	-16.49	A	0.11
101198_at	1217.89	P	0.001	1211.64	P	0.001	1223.44	P	0.001	1399.81	P	0.001	828.51	P	0.001	787.01	P	0.001	919.33	P	0.001	942.97	P	0.001	419.2	P	0.001	391.45	P	0.002	2215.92	P	0.001	2140.96	P	0.001
101199_at	3.35	A	0.832	0.64	A	0.38	4.58	A	0.724	-5.07	A	0.195	2.03	A	0.575	2.25	A	0.794	2.68	A	0.832	-2.18	A	0.257	7.44	A	0.724	-0.02	A	0.759	-10.3	RP	0.049	-3.51	A	0.186
101200_at	-1.38	A	0.234	-1.83	A	0.355	5.14	A	0.724	-5.03	A	0.468	-3.95	A	0.324	-1.25	A	0.257	-2.89	A	0.324	1.22	A	0.501	4.3	A	0.759	1.41	A	0.724	-11.47	RP	0.017	0.48	A	0.257
101201_r_at	7.01	A	0.537	2.3	A	0.955	2.2	A	0.398	3.25	A	0.851	1.33	A	0.468	2.87	A	0.955	6.62	A	0.871	7.14	A	0.646	8.7	A	0.575	5.4	A	0.676	5.57	A	0.813	8.16	A	0.603
101202_at	-6.09	A	0.056	-4.33	A	0.071	1.09	A	0.148	5.76	A	0.513	-3.03	A	0.135	-9.52	A	0.087	-4.27	A	0.079	-12.19	RP	0.098	0.07	A	0.257	0.84	A	0.178	-3.95	A	0.074	3.22	A	0.234
101203_r_at	13.18	A	0.195	6.08	A	0.646	0.65	A	0.955	3.98	A	0.537	0.56	A	0.759	-0.02	A	0.676	4.39	A	0.676	9.02	A	0.12	5.2	A	0.501	2.35	A	0.912	1.66	A	0.912	0.8	A	0.794
101204_at	-27.7	A	0.575	-19.5	A	0.603	5.87	A	0.794	-17.9	A	0.676	-59.48	A	0.257	-40.73	A	0.355	-28.14	A	0.537	-54.4	A	0.501	-29	A	0.324	-33.83	A	0.302	-23.02	A	0.603	-26.44	A	0.468
101205_at	3.5	A	0.955	-1.49	A	0.257	2.44	A	0.603	1.7	A	0.759	-0.97	A	0.38	-3.17	A	0.195	-1.71	A	0.275	0.67	A	0.437	-0.22	A	0.832	2.12	A	0.537	-4.36	A	0.275	6.07	A	0.955
101206_at	-2.3	A	0.468	8.7	A	0.794	0.62	A	0.603	3.37	A	0.676	6.09	A	0.912	15.41	A	0.603	6.15	A	0.912	0.49	A	0.676	2.66	A	0.832	9.43	A	0.759	5.73	A	0.955	1.54	A	0.646
101207_at	5588.48	P	0	6537.08	P	0	7628.04	P	0	6984.3	P	0	5957.12	P	0	6070.94	P	0	7039.75	P	0	5562.13	P	0	5875.49	P	0	6091.6	P	0	6673.19	P	0	6918.09	P	0
101208_at	10.53	A	0.603	8.87	A	1	7.63	A	0.955	25.37	A	0.661	-2.89	A	0.676	4.02	A	0.794	9.6	A	0.794	12.16	A	0.871	5.38	A	1	12.37	A	0.759	17.95	A	0.794	24.8	A	0.501
101209_at	-2.52	A	0.38	-1.51	A	0.214	1.38	A	0.676	5.24	A	0.891	2.72	A	0.912	4.77	A	0.646	2.42	A	0.955	7.28	A	0.603	2.28	A	0.871	-2.37	A	0.071	5.44	A	0.871	3.77	A	0.724
101210_at	158.16	P	0.02	149.83	M	0.034	234.23	P	0.03	235.24	M	0.039	147.66	P	0.034	164.86	P	0.023	192.74	P	0.026	192.63	P	0.026	117.45	M	0.039	129.43	M	0.049	293.2	P	0.011	273.16	P	0.005
101211_at	4.03	A	1	-3.88	A	0.257	-1.35	A	0.257	0.12	A	0.692	3.34	A	0.955	2.25	A	0.832	6.43	A	0.148	9.58	A	1	0.97	A	0.407	3.33	A	0.676	-6.02	A	0.214	-3.66	A	0.178
101212_at	2454.8	P	0	2371.82	P	0	2503.31	P	0	2021.59	P	0	2010.99	P	0	1977.8	P	0	2367.07	P	0	2389.01	P	0	2386.75	P	0	2346.41	P	0	2736.17	P	0	2620.71	P	0
101213_at	1864.08	P	0	1917.99	P	0	1684.91	P	0	1815.42	P	0	1884.03	P	0	1744.66	P	0	2173.39	P	0	2228.76	P	0	1989.47	P	0	2009.52	P	0	2181.73	P	0	2114.22	P	0
101214_f_at	3061.14	P	0	3192.56	P	0.001	3859.27	P	0	3314.83	P	0	2816.46	P	0.001	2697.51	P	0.001	2955.58	P	0.001	2960.96	P	0.001	2804.31	P	0.001	2738.57	P	0.001	3397.77	P	0	3318.24	P	0
101215_at	102.08	P	0.002	81.43	P	0.004	98.16	P	0.01	82.96	P	0.026	19.37	A	0.724	15.83	A	0.537	127.97	P	0.001	101.67	P	0.006	93.23	P	0.002	100.04	P	0.003	141.93	P	0.002	101.85	P	0.011
101216_at	289.98	P	0	257.29	P	0	361.76	P	0	228.58	P	0	351.29	P	0	345.9	P	0	199.43	P	0	187.5	P	0.001	179.16	P	0	154.33	P	0.001	263.58	P	0	220.2	P	0
101217_at	20.91	P	0.008	14.54	A	0.162	30.43	P	0.001	32.27	P	0.001	29.21	P	0.002	32.02	P	0.001	26.19	P	0.003	34.09	P	0.004	23.14	P	0.02	24.44	P	0.004	11.26	A	0.195	31.63	P	0.001
101218_at	14.61	A	0.501	6.57	A	0.407	7.95	A	0.355	-1.06	A	0.407	10.06	A	0.537	9.72	A	0.501	14.78	A	0.646	4.53	A	0.646	-3.34	A	0.214	11.21	A	0.912	5.4	A	0.468	6.66	A	0.275
101219_at	9.33	A	0.468	-0.11	A	0.234	10.77	A	0.355	0.53	A	0.537	-2.42	A	0.195	-1.55	A	0.468	-19.13	A	0.135	-17.24	A	0.257	-17.34	A	0.12	-13.05	A	0.234	9.14	A	0.437	12.69	A	0.794
101220_at	6.94	A	0.955	21.66	A	0.575	7.54	A	1	0.53	A	0.589	7.36	A	0.759	11.41	A	0.603	0.99	A	0.912	4.85	A	0.501	13.48	A	0.794	3.9	A	0.912	14.46	A	0.38	8.23	A	0.617
101221_at	38.28	P	0.02	40.1	P	0.023	52.09	P	0.007	61.89	P	0.002	49.64	P	0.015	34.02	P	0.098	30.51	P	0.03	47.85	P	0.026	39.12	P	0.003	37.15	P	0.015	42.34	M	0.071	49.48	P	0.008
101222_f_at	100	A	0.759	58.19	A	0.724	99.74	A	0.955	70.01	A	0.871	91.74	A	0.646	81.62	A	0.759	38.28	A	0.912	42.59	A	0.603	37.35	A	0.832	63.87	A	0.912	83.34	A	0.794	86.24	A	0.832
101223_r_at	12.7	P	0.006	10	A	0.234	9.77	M	0.324	11.28	A	0.269	3.61	A	0.832	11.04	M	0.098	6.05	A	0.537	11.37	A	0.148	6.49	P	0.034	12.07	P	0.039	6.65	A	0.288	9.69	M	0.141
101224_at	42.13	P	0.026	23.3	A	0.302	32.28	A	0.148	13.76	A	0.537	24.21	A	0.178	17.23	A	0.501	28.02	A	0.162	22.34	A	0.324	43.84	M	0.063	33.76	A	0.11	15.58	A	0.676	24.5	M	0.039
101225_at	52.2	P	0.098	43.7	M	0.162	48.54	A	0.11	56.82	M	0.234	26.12	A	0.575	29	A	0.135	22.65	A	0.501	34.38	A	0.195	31.51	M	0.148	20.34	A	0.407	44.16	P	0.039	41.07	P	0.02
101226_at	203.88	P	0.002	196.32	P	0.003	260.73	P	0.001	201.71	P	0.002	283.2	P	0.001	301.05	P	0.001	253.2	P	0	266.27	P	0.001	254.74	P	0.001	283.71	P	0.001	177.32	P	0.001	174.34	P	0
101227_at	7.95	A	0.759	25.3	M	0.079	11.77	A	0.12	15.1	A	0.302	20.01	P	0.071	16.51	A	0.135	8.8	A	0.501	6.59	A	0.724	16.16	M	0.071	10.46	M	0.148	9.51	A	0.724	10.68	A	0.49
101228_at	6.83	A	0.871	2.69	A	0.646	2.76	A	0.912	10.88	A	0.871	13.87	A	0.759	5.97	A	1	10.23	A	0.871	7.89	A	1	13.9	A	0.646	9.77	A	0.912	5.65	A	0.813	0.66	A	0.813
101229_at	68.49	P	0.03	58.02	P	0.011	77.76	M	0.039	68.63	P	0.011	29.38	A	0.468	54.9	A	0.135	55.74	M	0.079	61.69	A	0.056	70.29	P	0.017	83.85	P	0.002	51.23	P	0.015	74.06	P	0.02
101230_at	7.29	A	0.955	10.17	A	0.676	9.33	A	0.646	15.14	A	0.501	21.68	A	0.135	14.54	A	0.437	3.29	A	0.912	5.34	A	0.912	3.63	A	0.759	13.01	A	0.676	7.56	A	0.871	3.84	A	0.955
101231_at	19.29	P	0.063	13.13	A	0.324	18.93	A	0.12	19.77	A	0.275	20.26	A	0.12	21.65	M	0.039	18.56	P	0.079	15.81	A	0.468	15.83	A	0.214	16.7	A	0.537	27.21	P	0.071	15.03	A	0.257
101232_at	12.22	A	0.162	0.13	A	0.603	0.82	A	1	2.64	A	0.933	13.84	A	0.302	3.45	A	1	3.07	A	0.407	-0.52	A	0.302	-1.48	A	0.275	3.26	A	1	3.07	A	0.794	-1.28	A	0.17
101233_at	13.53	M	0.079	15.52	M	0.135	13.26	M	0.098	16.56	A	0.407	10.64	P	0.049	11.41	P	0.039	19.24	P	0.01	13.2	A	0.646	22.54	P	0.02	19.82	P	0.03	18.9	A	0.339	18.07	A	0.437
101234_at	2.96	A	1	11.23	A	0.832	-2.38	A	0.724	6.49	A	0.676	1.39	A	0.575	-0.25	A	0.501	-0.82	A	0.302	0.15	A	0.302	2.55	A	0.38	-4.08	RP	0.056	21.48	P	0.034	7.79	A	0.759
101235_f_at	7.44	A	0.832	14.22	A	0.501	20.66	A	0.275	10.07	A	0.724	33.18	A	0.234	14.84	A	0.676	17.06	A	0.324	19.79	M	0.214	5.45	A	0.871	16.9	A	0.437	27.38	A	0.302	16.27	A	0.537
101254_at	1939.31	P	0	1741.9	P	0	2053.07	P	0	1875.16	P	0	2023.33	P	0	1883.67	P	0	1852.42	P	0	1899.4	P	0	2187.05	P	0	2129.19	P	0	1991.94	P	0	1909.93	P	0
101255_at	10541.9	P	0	10633	P	0	11048.8	P	0	11486.7	P	0	9319.64	P	0	8710.18	P	0	7997.33	P	0	8068.04	P	0	8340.11	P	0	8502.84	P	0	11108.3	P	0	10146.2	P	0
101276_at	5.69	A	0.832	6.57	A	0.912	-3.96	A	0.257	3.33	A	0.832	0.89	A	0.355	3.92	A	0.537	0.4	A	0.437	5.31	A	0.38	8.52	A	0.871	2.41	A	0.871	-5.19	A	0.049	1.02	A	1
101277_at	38.74	A	0.38	25.11	A	0.575	23.65	A	0.324	2.23	A	0.257	36.77	A	0.437	35.71	A	0.759	7.25	A	0.437	-15.52	A	0.135	8.19	A	0.759	20.5	A	0.955	6.32	A	0.195	7.61	A	0.38
101278_at	56.89	A	0.724	60.88	A	0.794	73.45	A	0.724	90.51	A	0.912	89.8	A	0.912	86.16	A	0.676	39.57	A	0.912	68.1	A	0.871	42.89	A	0.646	39	A	0.676	91.4	A	0.148	76.03	A	0.234
101279_f_at	6.15	A	0.912	12.11	A	0.437	11.42	A	0.537	-0.24	A	0.871	12.31	A	0.537	18.13	A	0.148	3.45	A	0.724	8.07	A	0.407	4.89	A	0.603	13.55	A	0.275	17.95	A	0.234	5.71	A	0.794
101280_at	4.42	A	0.794	21.47	A	0.832	19.46	A	0.871	18.79	A	0.955	7	A	0.955	16.11	A	0.724	8.64	A	0.955	26.06	A	0.871	21.32	A	0.575	14.78	A	0.603	11.84	A	0.676	13.09	A	0.724
101281_at	18.02	A	0.437	9.38	A	0.955	9.18	A	0.676	10.15	A	0.676	9.62	A	0.575	12.86	A	0.324	9.93	A	0.832	16.97	A	0.214	7.97	A	0.501	0.39	A	0.676	15.33	A	0.195	8.59	A	0.759
101282_at	94.16	M	0.087	95.99	P	0.071	86.36	A	0.11	81.21	M	0.098	91.74	A	0.148	89.46	M	0.178	77.4	A	0.178	79.07	A	0.195	55.11	A	0.135	62.98	M	0.087	90.07	P	0.087	105.11	P	0.044
101286_at	6.57	A	0.955	-0.02	A	0.603	16.52	A	0.871	0.37	A	0.646	2.31	A	0.676	8.94	A	0.912	2.91	A	0.676	19.44	A	0.955	25.13	A	0.646	4.08	A	0.871	3.24	A	0.646	24.39	A	0.912
101287_s_at	5.01	A	0.603	-5.29	A	0.214	6.46	A	0.324	0.45	A	0.646	-3.25	A	0.178	-7.69	A	0.11	11.22	A	0.646	18.28	A	0.275	-3.65	A	0.178	2.28	A	0.324	6.44	A	0.603	-9.25	RP	0.03
101288_at	15.11	A	0.912	13.17	A	0.955	8.89	A	0.851	8.97	A	0.955	14.87	A	0.437	8.74	A	0.794	17.51	A	0.646	13.46	A	0.794	15.43	A	0.437	3.83	A	0.794	18.61	A	0.724	4.57	A	0.813
101289_f_at	7.88	A	0.871	24.79	A	0.407	15.52	A	0.759	5.36	A	0.912	9.48	A	0.676	12.11	A	0.832	0.19	A	0.437	-1.68	A	0.537	9.08	A	0.955	9.04	A	0.955	-3.74	A	0.724	3.29	A	1
101290_at	35.69	A	0.407	55.74	A	0.302	40.53	A	0.245	24.47	A	0.575	36.82	A	0.437	53.57	A	0.162	18.84	A	0.759	29.28	A	0.871	41.07	A	0.537	63.55	A	0.178	36.23	A	0.204	52.48	P	0.071
101291_at	83.29	P	0.006	88.65	P	0.011	60.1	A	0.11	61.08	P	0.007	32.35	P	0.03	63.51	P	0.017	72.19	M	0.039	78.54	P	0.026	47.27	P	0.03	47.84	P	0.02	57.96	P	0.006	38.03	M	0.036
101292_f_at	130	A	0.468	140.26	A	0.437	166.91	A	0.437	125.94	A	0.603	138.21	A	0.794	155.47	A	0.603	128.82	A	0.832	141.74	A	0.646	128.17	A	0.257	125.97	A	0.468	155.05	A	0.324	148.92	A	0.537
101293_at	11.47	A	0.195	27.03	A	0.148	16.32	A	0.832	24.27	P	0.079	22.98	A	0.302	18.86	P	0.063	11.36	A	0.676	9.66	A	0.832	14.21	A	0.676	9	A	0.407	10.3	A	0.692	34.93	M	0.052
101294_g_at	125.14	P	0.007	130.73	P	0.004	77.03	P	0.017	77.03	P	0.013	144.99	P	0.002	129.95	P	0.004	86.03	P	0.01	97.69	P	0.03	126.15	P	0.002	119.29	P	0.004	103.33	P	0.007	110.96	P	0.015
101295_s_at	52.38	P	0.03	54.04	M	0.063	72.77	P	0.008	96.76	P	0.003	54.39	P	0.049	49.38	M	0.063	62.87	P	0.013	58.38	M	0.079	63.3	P	0.026	76.4	P	0.023	58.79	P	0.004	62.1	P	0.007
101296_at	-3.63	A	0.234	3.71	A	0.955	3.4	A	0.912	-4.87	A	0.041	-0.89	A	0.324	4.22	A	0.955	2.89	A	1	4.85	A	0.724	9.14	A	0.575	4.72	A	0.724	-3.45	A	0.257	5.6	A	0.851
101297_at	8.91	A	0.537	12.38	A	0.575	0.47	A	0.646	-1.99	A	0.603	8.73	A	0.955	0.82	A	0.575	10.04	A	0.871	7.83	A	0.912	11.34	A	0.537	12.57	A	0.302	7.44	A	0.832	5.38	A	0.955
101298_g_at	5.56	A	0.646	3.77	A	0.724	7.01	A	0.575	4.26	A	1	4.45	A	0.912	1.42	A	0.575	8.05	A	0.912	10.13	A	1	8.08	A	0.646	18.47	A	0.38	5.36	A	0.955	19.16	A	0.676
101299_at	13.16	A	0.724	13.43	A	0.501	2.08	A	0.955	28.33	A	0.513	-0.33	A	0.603	7.64	A	0.955	20.7	A	0.575	28.29	A	1	17.8	A	0.501	22.44	A	0.407	24.97	A	0.676	28.64	A	0.603
101300_at	33.76	A	0.257	37.58	A	0.302	43.22	A	0.162	38.35	M	0.034	47.5	A	0.195	63.19	M	0.039	27.57	A	0.646	31.77	A	0.912	34.58	A	0.603	18.61	A	0.955	56.21	A	0.234	42.61	A	0.195
101301_at	95.05	A	0.12	80.79	A	0.12	61.42	A	0.11	60.88	M	0.087	99.86	P	0.023	71.93	M	0.087	76.27	M	0.063	89.16	A	0.135	80.08	M	0.049	75.6	M	0.044	98.34	M	0.049	94.94	M	0.063
101302_at	25.01	P	0.056	17.86	P	0.098	27.23	P	0.087	23.01	A	0.437	9.62	A	0.955	19.56	A	0.38	13.26	A	0.468	23.59	A	0.355	30.27	A	0.195	28.38	P	0.049	11.09	A	0.55	8.67	A	0.759
101303_at	18.87	A	0.275	32.68	A	0.214	42.78	A	0.38	29.42	A	0.355	31.68	A	0.195	35.91	A	0.501	19.99	A	0.234	27.71	A	0.646	11.91	A	0.38	20.16	A	0.575	31.87	A	0.257	9.07	A	0.912
101305_at	196.22	P	0.001	111.74	P	0.002	116.2	P	0.001	172.04	P	0.001	40.49	P	0.049	33.09	A	0.275	140.57	P	0.002	142.55	P	0.002	70.12	P	0.049	61.73	P	0.004	64.52	A	0.11	87.63	P	0.007
101306_f_at	9.15	A	0.794	17.31	A	0.676	26.35	A	0.794	13.56	A	1	0.92	A	0.468	4.92	A	0.912	7.44	A	0.575	0.12	A	0.407	16.78	A	0.501	12.48	A	0.912	0.08	A	0.468	12	A	1
101307_at	73.29	A	0.468	72.11	A	0.501	73.48	A	0.501	37.22	A	0.676	59.56	A	0.794	70.38	A	0.759	52.99	A	0.407	68.42	A	0.38	38.81	A	0.38	63.55	A	0.324	57.04	A	0.724	52.77	A	0.575
101308_at	190.43	P	0.004	187.69	P	0.003	144.85	P	0.004	162.18	P	0.006	42.49	A	0.214	36.14	A	0.437	117.88	P	0.008	133.91	P	0.017	69.45	P	0.008	76.65	P	0.026	130.67	P	0.003	152.03	P	0.005
101309_at	-83.23	A	0.12	-59.41	A	0.11	-38.73	A	0.324	-42.05	A	0.324	-72.18	A	0.044	-57.17	RP	0.03	-72.21	A	0.257	-88.9	A	0.135	-53.4	A	0.257	-62.19	A	0.079	-29.29	A	0.575	-18.29	A	0.575
101310_at	7.27	A	0.794	-3.45	A	0.178	-1.38	A	0.324	10.19	A	1	-0.42	A	0.537	9.29	A	0.794	3.54	A	0.646	0.06	A	0.324	10.03	A	0.724	11.62	A	0.912	3.2	A	0.646	3.69	A	0.617
101311_at	10.82	A	0.603	5.71	A	0.676	8.8	A	0.724	-6.7	A	0.275	-0.25	A	0.468	-3.85	A	0.302	4.27	A	0.537	-0.67	A	0.603	4.87	A	0.407	7.02	A	0.724	-16.2	A	0.135	-1.65	A	0.324
101312_at	148.15	P	0.02	109.86	P	0.017	97.31	P	0.023	135.48	P	0.017	22.32	A	0.437	31.24	A	0.676	167.8	P	0.003	163.24	P	0.015	53.96	M	0.079	52.82	M	0.087	121.28	P	0.008	122.44	P	0.01
101313_r_at	12.22	M	0.071	5.54	A	0.676	11.44	A	0.178	8.52	A	0.339	12.06	M	0.135	12.54	A	0.302	2.79	A	0.955	17.03	A	0.214	7.08	A	0.832	8.59	A	0.178	10.55	A	0.257	16.9	A	0.17
101314_at	11.65	A	0.912	6.99	A	0.759	2.35	A	0.676	-20.09	A	0.437	-2.78	A	0.407	8.17	A	0.912	-15.56	A	0.575	-9.98	A	0.275	-6.89	A	0.759	-11.05	A	0.501	-0.71	A	0.468	-5.6	A	0.603
101315_at	5.87	A	0.724	4.22	A	0.759	24.91	A	0.214	26.22	A	0.195	5.03	A	0.955	10.19	A	0.955	10.3	A	0.603	2.41	A	0.603	1.66	A	0.912	5.01	A	0.955	5.53	A	0.794	8.56	A	0.407
101316_at	13.05	A	0.501	8.85	A	0.603	19.16	A	0.575	13.19	M	0.204	33.77	M	0.098	38.09	P	0.02	13.78	A	0.676	4.7	A	0.871	11.4	A	0.603	10.82	A	0.832	35.81	P	0.039	39.64	P	0.026
101317_f_at	57.24	A	0.12	52.46	A	0.178	35.24	A	0.275	16.32	A	0.724	45.41	A	0.257	57.62	M	0.11	45.06	A	0.437	52.29	A	0.302	44.24	A	0.162	34.76	A	0.537	51.19	A	0.646	25.27	A	0.603
101318_at	-0.59	A	0.537	-3.28	A	0.302	19.54	A	0.832	8.89	A	0.794	-6.06	A	0.214	3.22	A	0.575	2.02	A	0.501	-19.88	A	0.234	9.87	A	0.724	11.73	A	0.955	16.62	A	0.794	0.4	A	0.355
101319_f_at	23.08	A	0.437	25.77	A	0.38	26.09	A	0.234	20.25	A	0.457	13.84	A	0.955	22.4	A	0.468	11.15	A	0.794	17.93	A	0.676	23.31	A	0.407	35.99	A	0.178	22.06	A	0.676	21.69	A	0.575
101320_f_at	12	A	0.646	12.58	A	0.955	18.72	A	0.832	4.79	A	0.676	6.14	A	0.912	21.13	A	0.501	11.43	A	0.676	21.67	A	0.646	14.59	A	0.646	5.65	A	0.603	17.37	A	0.692	16.27	A	0.912
101321_r_at	1.36	A	0.537	6.33	A	0.603	-0.15	A	0.468	-4.55	A	0.155	-3.39	A	0.11	3.87	A	0.724	-4.76	A	0.135	2.21	A	0.603	6.69	A	0.832	-0.34	A	0.794	9.47	A	0.676	3.04	A	0.832
101324_r_at	-3.02	A	0.324	11.53	A	0.257	10.62	A	0.17	14.49	A	0.646	9.95	A	0.437	2.82	A	0.871	12.44	P	0.063	12.27	A	0.912	1.79	A	0.955	5.95	A	0.912	8.52	A	0.537	8.67	A	0.575
101325_r_at	46.81	A	0.355	38.11	A	0.501	28.08	A	0.468	24.96	A	0.355	20.29	A	0.794	35.26	A	1	35.93	A	0.724	58.06	A	0.537	19.28	A	0.759	37.17	A	0.537	46.03	A	0.38	36.39	A	0.468
101326_at	-0.24	A	0.724	0.96	A	0.832	0.23	A	0.871	2.96	A	0.776	6.61	A	0.832	6.47	A	0.871	6.71	A	0.646	2.32	A	0.437	9.9	A	0.955	9.61	A	0.912	-6.11	RP	0.087	6.33	A	0.589
101327_at	24.61	A	0.955	5.58	A	0.832	14.53	A	0.759	12.42	A	0.912	-2.31	A	0.302	13.91	A	0.676	-1.95	A	0.468	10.16	A	0.676	11.73	A	0.646	14.81	A	0.759	14.96	A	0.912	22.24	A	0.794
101328_at	18.09	A	0.724	13.15	A	1	21.25	A	0.603	29.02	A	0.407	13.98	A	0.724	19.71	A	0.724	33.51	A	0.759	26.93	A	0.871	32.21	A	0.724	31.96	A	1	16.41	A	0.437	29.22	A	0.407
101329_f_at	-2.08	A	0.178	-4.39	A	0.063	-3.11	A	0.178	-19.32	RP	0.02	-13.23	A	0.071	-11.46	A	0.148	-4.58	A	0.12	-3.13	A	0.12	-6.11	A	0.214	-6.83	A	0.148	-9.85	A	0.098	-13.06	A	0.049
101330_f_at	7.75	A	0.832	9.57	A	0.724	10.77	A	0.871	10.88	A	1	13.62	A	0.832	15.38	A	0.871	11.71	A	0.794	16.39	A	0.794	10.03	A	0.871	11.28	A	0.955	7.77	A	0.741	25.05	A	0.813
101331_f_at	8.23	A	0.955	-3.03	A	0.537	-4.75	A	0.126	-10.96	RP	0.034	-7.25	A	0.12	-1.55	A	0.407	1.1	A	0.575	-4	A	0.575	9.19	A	0.437	8.72	A	0.676	4.9	A	0.646	-7.42	A	0.12
101332_at	5.17	A	0.575	3.28	A	1	9.27	A	0.646	12.91	A	0.912	7.81	A	0.646	11.04	A	0.468	3.43	A	0.912	7.69	A	0.912	4.47	A	0.794	11.09	A	0.501	16.91	A	0.302	6.18	A	0.871
101333_at	11.21	A	0.832	11.43	A	0.537	16.49	A	0.437	18.95	A	0.324	3.95	A	0.759	3.8	A	0.871	12.74	A	0.724	4.85	A	0.955	8.08	A	0.38	8.09	A	0.537	9.06	A	0.575	22.31	A	0.17
101334_at	2.28	A	0.832	12.53	A	0.871	10.92	A	0.646	8.16	A	0.891	10.09	A	1	8.82	A	0.955	19.78	A	0.575	21.04	A	0.759	23.78	M	0.195	17.49	A	0.437	2.95	A	0.676	8.78	A	0.794
101335_at	84.54	A	0.12	62.71	A	0.148	59.28	A	0.115	70.82	A	0.214	40.35	A	0.676	35.64	A	0.407	44.61	A	0.355	69.29	A	0.214	56.9	A	0.11	49.13	A	0.162	28.25	A	0.759	35.8	A	0.355
101336_at	11.34	A	0.871	2.96	A	0.832	18.14	A	0.537	17.13	A	0.912	9.95	A	1	6.72	A	1	5.8	A	0.832	-6.73	A	0.324	9.65	A	0.871	7.18	A	0.832	11.22	A	0.724	-1.65	A	0.398
101337_at	1.38	A	0.832	-5.52	A	0.071	-3.35	A	0.195	0.49	A	0.676	2.14	A	0.324	-4.42	A	0.087	0.05	A	0.302	-7.25	A	0.071	-5.6	A	0.071	1.94	A	0.468	0.42	A	0.288	-6.99	A	0.044
101338_f_at	41.36	A	0.832	52.35	A	0.912	57.54	A	0.603	38.84	A	0.871	39.8	A	0.912	45.3	A	1	30.67	A	0.832	34.47	A	0.955	27.87	A	0.955	35.26	A	0.955	61.99	A	0.676	50.29	A	0.912
101339_at	15.28	A	0.794	8.78	A	0.794	9.27	A	0.955	8.24	A	0.794	26.18	A	0.794	31.02	A	0.794	12.11	A	0.794	29.42	A	0.646	14.24	A	1	15.99	A	0.955	-0.46	A	0.603	9.14	A	0.955
101340_at	-5.47	A	0.049	-3.75	A	0.087	-3.76	A	0.079	-12.18	RP	0.039	-0.75	A	0.162	-14.46	RP	0.02	-7.81	RP	0.049	-10.5	RP	0.011	-0.93	A	0.098	-2.8	A	0.063	6.65	A	0.355	-6.4	RP	0.039
101341_at	98.38	A	0.162	77.51	A	0.135	80.99	A	0.257	68.51	A	0.257	87.77	P	0.039	95.7	P	0.063	68.22	P	0.026	89.92	M	0.087	63.52	P	0.044	57.58	M	0.071	88.83	M	0.087	97.54	M	0.034
101342_at	74.56	A	0.257	63.42	A	0.437	87.65	A	0.407	76.5	A	0.468	59.67	A	0.676	77.6	A	0.603	62.42	A	0.38	67.03	A	0.468	58.27	A	0.195	58.11	A	0.324	86.63	A	0.437	86.97	A	0.501
101343_at	15.39	A	0.437	9.23	A	0.912	15.9	A	0.324	21.43	A	0.195	16.06	A	0.38	22.9	P	0.049	10.8	A	0.178	15.58	A	0.646	14.55	M	0.087	14.26	A	0.275	11.22	A	0.102	10.5	A	0.832
101344_at	174.36	P	0.005	152.5	P	0.004	296.12	P	0.001	391.66	P	0	170.42	M	0.071	201.72	P	0.015	171.27	P	0.002	221.45	P	0.004	123.7	P	0.006	157.88	P	0.004	328.68	P	0.001	281.35	P	0.002
101345_at	-34.68	A	0.178	-26.58	A	0.214	-39.76	A	0.214	-59.34	A	0.234	-60.7	A	0.257	-24.28	A	0.407	-26.89	A	0.275	-62.53	A	0.162	-28.21	A	0.234	-16.29	A	0.234	-33.61	A	0.302	-18.76	A	0.537
101346_at	8.06	A	0.794	-0.81	A	0.603	7.69	A	0.38	7.75	A	0.832	7.23	A	0.955	-2.2	A	0.871	8.14	A	0.955	-7.46	A	0.302	-4.07	A	0.468	7.06	A	0.501	5.28	A	0.724	1.83	A	0.851
101347_at	19.36	A	0.275	28.07	P	0.017	17.61	A	0.257	16.36	P	0.066	17.06	A	0.148	15.88	A	0.162	17.95	P	0.03	16.77	A	0.214	12.86	A	0.195	13.03	A	0.724	11.97	A	0.603	17.01	A	0.214
101348_at	26.17	A	0.407	22.77	A	0.676	14.53	A	0.832	11.36	A	0.851	18.9	A	0.724	24.48	A	0.537	18	A	0.871	15.49	A	0.468	22.01	A	0.832	18.27	A	0.759	42.3	A	0.148	26.37	A	0.537
101349_at	-5.78	A	0.275	3.73	A	0.603	-0.15	A	0.646	2.15	A	0.724	-1.31	A	0.234	1.62	A	0.912	1.76	A	0.501	-1.13	A	0.324	1.99	A	0.501	5.4	A	1	-4.07	A	0.178	-1.72	A	0.537
101350_g_at	63.94	M	0.162	59.41	P	0.098	46.1	A	0.324	87.46	A	0.234	27.43	A	0.501	37.09	A	0.275	81.43	M	0.079	79.53	M	0.12	81.52	M	0.049	80	P	0.02	87.66	A	0.214	82.18	A	0.437
101351_at	2.36	A	0.501	1.75	A	0.275	4.11	A	0.933	3.37	A	0.912	3.42	A	1	2.6	A	0.794	1.92	A	0.955	2.67	A	0.871	-2.21	A	0.11	-0.8	A	0.38	5.4	A	0.933	2.41	A	0.537
101352_g_at	43.79	A	0.302	27.5	A	0.178	27.97	A	0.275	32.06	A	1	40.72	A	0.234	41.56	M	0.071	27.72	A	0.575	29.89	A	0.468	32.7	A	0.135	29.66	A	0.162	27.8	A	0.501	45.46	M	0.214
101353_at	6.28	A	0.38	12.15	A	0.676	0.47	A	0.468	-0.2	A	0.468	2.33	A	0.955	-2.45	A	0.759	2.82	A	0.832	-0.7	A	0.407	1.75	A	0.724	-4.4	A	0.178	0.42	A	0.912	-0.37	A	0.355
101354_at	8.1	A	0.724	-4.03	A	0.537	-55.14	RP	0.007	-49.19	RP	0.008	-49.28	RP	0.011	-49.25	RP	0.008	-39.57	RP	0.008	-45.99	RP	0.007	-7.86	A	0.12	-21.96	A	0.039	-38.14	RP	0.023	-42.86	RP	0.007
101355_at	22.93	A	0.724	11.55	A	1	19.81	A	0.501	13.92	A	0.692	15.29	A	1	18.73	A	0.468	1.38	A	0.832	3.19	A	0.912	7.24	A	0.794	7.61	A	0.871	11.13	A	0.759	8.78	A	0.871
101356_at	92.18	P	0.039	100.61	P	0.001	134.63	P	0.001	126.71	P	0.001	76.57	P	0.002	91.41	P	0.001	112.93	P	0.001	102.83	P	0.003	139.68	P	0.001	135.12	P	0	107.32	P	0.003	98.45	P	0.003
101357_at	357.57	P	0	349.46	P	0	291.66	P	0	301.07	P	0	247.91	P	0	227.22	P	0	266.81	P	0	299.99	P	0	301.92	P	0	295.08	P	0	301.01	P	0	297.48	P	0
101358_at	-3.09	A	0.11	-4.65	A	0.195	-2.05	A	0.135	-18.1	A	0.063	0.69	A	0.178	-1.37	A	0.302	-19.92	RP	0.026	-26.75	RP	0.011	-6.13	A	0.178	-15.85	A	0.056	-3.45	A	0.257	-7.09	A	0.11
101359_at	28.68	A	0.148	49.05	M	0.087	36.09	A	0.224	27.64	A	0.407	45.19	A	0.257	36.34	A	0.234	59.96	A	0.214	57.13	A	0.275	88.71	M	0.056	83.42	A	0.12	77.4	M	0.056	96.7	P	0.02
101362_at	327.16	P	0.001	351.4	P	0.001	370.98	P	0.007	548.36	P	0	363.63	P	0	289.56	P	0	293.94	P	0	346.76	P	0	389.02	P	0	435.62	P	0	345.05	P	0.001	323.62	P	0.001
101363_at	1122.09	P	0	1253.03	P	0	100.18	P	0.011	94.89	P	0.03	118.59	P	0.023	121.15	P	0.011	83.94	P	0.056	114.18	M	0.063	84.77	M	0.034	100.04	P	0.008	128.26	P	0.006	141.35	P	0.02
101364_at	425.01	P	0.001	475.63	P	0.001	16.96	A	0.603	-12.66	A	0.178	-5.09	A	0.275	-7.17	A	0.676	5.87	A	0.676	19.79	A	0.912	27.59	A	0.646	22.28	A	0.38	8.68	A	0.676	23.11	A	0.324
101366_f_at	127.07	A	0.275	128.24	A	0.302	149.13	M	0.049	118.31	A	0.056	114.59	A	0.437	135.17	A	0.195	122.27	A	0.214	143.74	A	0.234	120.42	A	0.234	131.55	A	0.135	96.8	A	0.148	109.46	P	0.098
101367_at	1164.24	P	0	1131.15	P	0	1017.7	P	0	1136.49	P	0	994.96	P	0	926	P	0	1124.72	P	0	1167.32	P	0	1052.73	P	0	1050.96	P	0	1243.18	P	0	1182.44	P	0
101368_at	15.37	A	0.603	9.78	A	0.724	10.62	A	0.977	2.03	A	0.437	11.53	A	0.501	15.08	A	0.646	5.51	A	0.468	5.75	A	0.794	11.14	A	0.794	6.88	A	0.912	0.21	A	0.275	12.8	A	0.912
101369_at	34.22	A	0.955	30.97	A	0.871	46.42	A	0.724	34.74	A	0.724	6.11	A	0.871	5.89	A	0.912	19.31	A	0.794	13.11	A	0.871	24.4	A	0.234	42.57	A	0.355	46.03	A	0.575	40.34	A	0.603
101370_at	299.83	P	0.002	327.78	P	0.011	296.56	P	0.001	404.03	P	0.003	227.98	P	0.001	200.55	P	0.001	322.73	P	0.002	252.98	P	0.004	245.42	P	0.002	235.01	P	0.001	242.39	P	0.005	237.64	P	0.002
101371_at	69.52	M	0.098	65.95	A	0.135	78.94	A	0.12	90.67	M	0.056	82.1	M	0.079	112.56	P	0.026	69.68	M	0.087	66.88	A	0.148	119.73	P	0.017	109.43	P	0.004	128.51	P	0.003	127.38	P	0.01
101372_at	-1.95	A	0.275	2.56	A	0.724	9.83	A	0.724	9.05	A	0.316	4.59	A	0.724	7.82	A	0.537	2.68	A	0.676	-2.18	A	0.162	3.76	A	0.912	15.17	A	0.302	4.11	A	0.955	-0.29	A	0.933
101374_at	8.71	A	1	8.91	A	0.501	1	A	0.324	-8	A	0.603	4.47	A	0.646	5.04	A	0.912	-1.24	A	0.646	3.02	A	0.575	-2.63	A	0.162	-0.68	A	0.214	-0.29	A	0.603	12.25	A	0.724
101375_at	0.74	A	0.407	2.03	A	0.324	-8.86	A	0.275	0.16	A	0.832	2.22	A	0.501	1.97	A	0.501	8.78	A	0.955	-0.73	A	0.575	8.46	A	0.603	5.13	A	0.912	8.23	A	0.794	7.24	A	0.603
101376_at	63.61	P	0.013	40.46	A	0.098	42.52	M	0.044	48.3	A	0.162	47.55	M	0.071	54.25	P	0.015	42.92	M	0.079	59.92	P	0.02	32.59	P	0.026	32.12	P	0.017	54.93	A	0.083	56.76	M	0.056
101377_at	24.48	M	0.162	13.86	A	0.501	16.9	A	0.178	30.85	M	0.12	28.15	P	0.079	33.47	P	0.071	28.63	A	0.162	18.48	M	0.079	31.15	P	0.049	30.68	A	0.11	30.04	A	0.135	27.68	A	0.234
101380_at	31.44	A	0.724	37.94	A	0.468	29.14	A	0.537	26.14	A	0.912	44.16	A	0.38	35.34	A	0.437	28.42	A	0.501	20.37	A	0.871	25.2	A	0.38	31.98	A	0.178	50.73	A	0.234	30.17	A	0.38
101381_at	190.5	P	0.001	188.86	P	0.001	180.35	P	0	248.47	P	0	133.12	P	0	136.76	P	0	197.6	P	0	174.61	P	0.001	191.31	P	0	184.17	P	0	119.66	P	0.001	154.88	P	0.001
101382_at	114.02	P	0.006	87.72	P	0.017	69.84	A	0.214	69.44	M	0.056	62.31	P	0.056	63.71	P	0.023	86.43	P	0.026	77.76	A	0.11	67.44	P	0.007	57.17	P	0.017	86.34	P	0.005	60.6	M	0.047
101383_at	29.74	A	0.178	32.61	M	0.178	36.65	P	0.063	45.86	M	0.214	35.74	A	0.324	29.6	A	0.162	10.19	A	0.794	25.33	A	0.275	19.73	A	0.38	24.26	A	0.407	39.05	M	0.324	42.31	M	0.162
101384_at	61.68	A	0.234	51.39	A	0.195	48.24	A	0.355	39.29	A	0.214	50.72	A	0.355	41.56	A	0.234	32.86	A	0.468	50.63	A	0.38	31.44	A	0.355	26.7	A	0.324	49.36	A	0.38	49.26	M	0.178
101385_at	582.12	P	0.001	580.57	P	0.001	421.95	P	0.002	451.72	P	0.002	485.36	P	0.003	469.16	P	0.002	453.47	P	0.002	420.72	P	0.003	370.36	P	0.001	375.78	P	0.002	508	P	0.001	548.21	P	0.002
101386_at	6.39	A	0.912	8.46	A	0.871	14.58	A	0.468	13.72	A	0.537	13.17	A	0.794	13.81	A	0.676	3.05	A	0.724	11.78	A	0.912	8.5	A	0.871	1.59	A	0.676	30.95	A	0.275	20.11	A	0.316
101387_at	124.39	P	0.023	128.3	P	0.049	59.13	M	0.11	56.7	P	0.087	69.4	A	0.148	86.36	A	0.162	64.09	A	0.355	66.07	A	0.214	74.9	A	0.162	78.75	A	0.148	62.36	A	0.275	61.73	A	0.275
101388_at	6.66	A	0.794	8.57	A	0.407	10.95	A	0.794	7.26	A	0.891	0.58	A	0.832	2.65	A	0.794	3.71	A	0.794	9.58	A	0.676	13.02	A	0.195	7.65	A	0.724	4.9	A	0.832	8.96	A	0.457
101389_at	157.55	P	0.003	138.3	P	0.002	155.59	P	0.002	142.25	P	0.001	127.82	P	0.006	90.21	P	0.01	150.31	P	0.002	136.55	P	0.002	170.37	P	0.001	145.17	P	0.002	118.87	P	0.003	120.39	P	0.002
101390_at	2.36	A	0.871	7.61	A	1	-0.59	A	0.339	4.1	A	0.759	0.31	A	0.724	1.17	A	0.871	3.68	A	0.912	11.49	A	0.724	13.15	A	0.955	12.46	A	0.724	11.97	A	0.832	-4.46	A	0.135
101392_at	238.89	P	0	295.76	P	0	243.15	P	0	321.52	P	0	203.16	P	0.001	209.79	P	0.001	262.72	P	0.001	210.42	P	0.001	272.1	P	0.001	265.21	P	0.001	211.68	P	0	211.13	P	0
101393_at	67.27	P	0.004	73.71	P	0.006	61.65	P	0.002	41.56	P	0.004	41.05	P	0.015	36.46	A	0.11	51.44	P	0.005	43.23	P	0.056	85.42	P	0.003	67.74	P	0.005	31.66	A	0.079	51.35	P	0.004
101394_at	24.52	A	0.234	8.1	A	0.324	20.63	A	0.162	14.77	A	0.513	21.43	A	0.437	19.83	A	0.257	8.03	A	0.195	23.44	A	0.234	16.47	M	0.11	12.53	P	0.098	11.05	A	0.437	16.93	A	0.257
101395_at	45.19	A	0.12	43.17	A	0.234	56.2	M	0.034	69.4	P	0.004	59.84	P	0.034	44.61	P	0.026	37.85	A	0.162	41.96	M	0.098	46.14	P	0.049	49.36	M	0.056	36.27	P	0.026	67.77	M	0.071
101396_at	16.12	A	0.302	17.01	A	0.468	9.45	A	0.933	21.31	A	0.407	10.87	A	0.38	15.23	A	0.437	5.68	A	1	11.95	A	0.501	23.2	A	0.257	14.12	A	0.407	10.47	A	0.537	10.35	A	0.759
101397_at	114.89	P	0.017	104.51	P	0.026	179.09	P	0.008	135.88	P	0.015	164.72	P	0.017	157.62	P	0.017	114.48	P	0.039	138.72	P	0.056	103.28	P	0.026	133.32	P	0.03	161.24	P	0.01	127.45	P	0.013
101398_at	122.66	M	0.056	168.97	P	0.011	85.07	A	0.11	64.33	A	0.195	72.95	A	0.214	62.51	A	0.135	58.32	A	0.178	76.95	A	0.195	52.58	A	0.162	52.62	A	0.135	119.45	M	0.034	101.3	M	0.087
101399_at	69.78	A	0.724	80.3	A	0.501	95.96	A	0.575	52.32	A	0.871	95.66	A	1	89.16	A	0.832	35.51	A	0.832	41	A	0.794	47	A	0.302	57.06	A	0.646	71.3	A	0.501	99.29	A	0.214
101401_at	19.53	M	0.071	8.93	A	0.324	20.28	A	0.407	23.86	M	0.195	21.93	A	0.234	25.72	A	0.275	19.76	P	0.056	12.04	A	0.871	25.26	P	0.006	23.62	P	0.034	22.6	A	0.148	27.98	A	0.646
101402_at	379.12	P	0.003	359.16	P	0.003	402.43	P	0.003	407	P	0.005	322.92	P	0.004	313.11	P	0.004	367.06	P	0.004	391.48	P	0.006	244.31	P	0.002	262.11	P	0.023	393.49	P	0.002	384.48	P	0.004
101403_at	30.26	M	0.087	29.57	A	0.214	31.6	P	0.098	40.06	A	0.135	26.04	A	0.355	30.84	P	0.039	54.16	P	0.056	38.62	A	0.537	62.68	P	0.02	67.27	P	0.03	37.52	P	0.034	35.37	P	0.063
101404_at	22.62	P	0.006	34.32	P	0.011	30.17	P	0.002	20.94	P	0.005	33.02	P	0.002	37.14	P	0.003	40.93	P	0.003	48.02	P	0.039	41.27	P	0.003	38.54	P	0.001	27.38	A	0.11	21.94	M	0.034
101405_at	589.17	P	0	633.6	P	0	346.91	P	0.001	369.5	P	0.001	173.56	P	0.004	173.35	P	0.003	247.4	P	0.001	305.39	P	0.002	207.92	P	0.001	206.49	P	0.002	817.11	P	0	703.86	P	0
101406_at	47.91	P	0.026	57.13	M	0.056	91.58	M	0.098	66.6	P	0.011	44.69	M	0.063	44.46	M	0.056	66.41	P	0.026	64.3	P	0.03	44.55	P	0.034	39.02	P	0.023	59.87	P	0.013	52.22	P	0.006
101407_at	17.63	A	0.195	16.2	A	0.794	29.32	A	0.501	9.74	A	0.813	54.19	P	0.015	47.25	P	0.026	22.51	A	0.407	31.19	A	0.794	35.93	A	0.178	41.34	A	0.11	14.42	A	0.759	22.09	A	0.11
101408_at	227.51	P	0.01	235.5	P	0.005	125.1	P	0.023	97.41	P	0.034	102.55	P	0.063	107.54	P	0.079	126.94	P	0.013	187.53	P	0.008	161.67	P	0.023	142.78	P	0.011	68.59	A	0.355	119.37	P	0.026
101409_at	49.35	M	0.087	39.69	A	0.148	35.36	M	0.079	50.65	P	0.071	36.85	A	0.355	43.63	A	0.195	53.15	A	0.355	33.08	A	0.437	42.29	M	0.098	44.81	A	0.135	54.43	A	0.135	23.41	M	0.12
101410_at	29.91	A	0.178	19.78	A	0.537	27.91	A	0.38	17.57	A	0.302	20.12	A	0.355	27.1	A	0.537	14.62	A	0.178	23.47	A	0.324	13.39	A	0.257	15.95	A	0.646	10.1	A	0.955	30.06	A	0.257
101412_at	367.34	P	0.001	466.42	P	0.001	192.38	P	0.001	241.49	P	0.015	48.78	A	0.11	37.54	A	0.195	278.26	P	0.003	233.23	P	0.005	367.59	P	0.002	316.12	P	0.001	121.86	P	0.017	138.83	P	0.017
101413_at	23.76	A	0.257	18.65	A	0.407	15.46	A	0.407	7.1	A	0.871	9.73	A	0.912	9.37	A	0.832	4.93	A	0.955	13.93	A	0.794	15.45	A	0.234	14.85	A	0.437	14.58	A	0.661	9.69	A	0.724
101414_at	118.07	M	0.098	105.52	P	0.071	114.36	M	0.071	125.61	P	0.039	175.67	P	0.017	144.91	P	0.011	127.67	P	0.023	140.2	M	0.12	131.67	P	0.006	124.94	P	0.01	120.15	P	0.026	145.19	P	0.063
101415_i_at	30.22	A	0.302	26.01	A	0.398	40.69	M	0.141	20.56	A	0.724	32.1	M	0.123	29.26	A	0.398	25.31	A	0.245	24.28	A	0.513	29.63	A	0.269	49.32	A	0.2	20.57	A	0.117	48.88	A	0.331
101416_f_at	230.7	P	0.001	244.37	P	0.001	177.59	P	0.001	205.08	P	0.002	293.74	P	0.001	293.76	P	0.001	179.48	P	0.003	168.64	P	0.004	226.2	P	0.002	215.3	P	0.001	218.25	P	0.002	189.26	P	0.003
101417_at	51.72	A	0.162	49.24	A	0.178	53.26	A	0.148	47.28	A	0.832	33.88	A	0.603	36.09	A	0.575	57.54	A	0.355	69.93	A	0.501	59.38	A	0.148	54.92	A	0.234	45.45	A	0.178	56.43	A	0.12
101419_at	2529.93	P	0	2722.21	P	0	2540.31	P	0	2431.19	P	0	2577.5	P	0	2771.03	P	0	2142.43	P	0	2068.42	P	0	2079.6	P	0	2159.49	P	0	2115.87	P	0	1831.38	P	0.001
101420_at	2511.6	P	0	2706.72	P	0	826.38	P	0	998.38	P	0	1652.72	P	0	1614.79	P	0	801.43	P	0	876.99	P	0	1567.11	P	0	1581.75	P	0	2459.8	P	0	2112.03	P	0
101421_at	487.59	P	0.001	618.53	P	0.001	428.81	P	0.001	448.88	P	0.001	496.4	P	0.001	512.04	P	0.001	470.13	P	0.001	561.88	P	0.001	413.66	P	0.001	462.59	P	0.001	562.01	P	0.001	549.57	P	0.001
101422_at	132.85	P	0.002	160.34	P	0.003	128.53	P	0.002	112.18	P	0.001	193.57	P	0.01	219.86	P	0.001	116.05	P	0.004	95.05	P	0.004	174.84	P	0.002	150.43	P	0.002	198.51	P	0.002	154.33	P	0.015
101423_at	125.42	A	0.11	115.88	P	0.026	136.57	P	0.039	151.59	P	0.017	172.65	P	0.017	214.91	P	0.011	139.99	P	0.01	157.79	P	0.007	94.91	P	0.006	118.45	P	0.004	157.46	P	0.026	184.69	P	0.023
101424_at	7.09	A	0.871	8.44	A	0.676	12.27	A	0.676	7.91	A	0.871	9.03	A	0.603	11.06	A	0.407	18.59	A	0.871	0.09	A	0.724	26.88	M	0.178	15.15	M	0.148	8.89	A	0.513	9.14	A	0.933
101425_at	80.21	A	0.468	92.47	A	0.407	100.8	A	0.407	97.2	M	0.214	112.2	A	0.468	150.47	A	0.214	105.21	M	0.234	121.95	A	0.324	107.07	P	0.087	87.63	M	0.079	104.78	A	0.302	70.4	A	0.257
101426_at	124.66	P	0.013	114.47	P	0.001	146.17	P	0.001	174.03	P	0	564.63	P	0.001	548.45	P	0	133.06	P	0.001	113.28	P	0.001	103.5	P	0.002	99.18	P	0.002	301.67	P	0.001	270.85	P	0.001
101428_at	49.6	A	0.646	51.88	A	0.234	63.27	A	0.195	47.61	A	0.234	69.01	A	0.355	61.99	A	0.257	56.75	A	0.407	58.76	A	0.355	58.74	A	0.302	58.72	A	0.38	28.5	A	0.468	38.11	A	0.501
101429_at	132.89	P	0.002	107.82	P	0.005	112.83	P	0.005	86.61	P	0.008	115	P	0.02	119.61	P	0.01	82.07	P	0.034	79.94	P	0.026	111.28	P	0.013	79.91	P	0.017	109.81	P	0.015	104.71	P	0.002
101430_at	51.15	P	0.002	55.64	P	0.002	75.03	P	0	86.33	P	0.001	36.52	P	0.017	30.97	P	0.049	65.29	P	0.006	63.28	P	0.015	72.35	P	0.001	82.71	P	0.001	444.93	P	0.001	428.7	P	0
101431_at	23.1	A	0.501	9.91	A	0.195	31.63	A	0.912	-1.91	A	0.407	74.51	A	0.437	45.98	A	0.38	7.93	A	0.603	-5.69	A	0.537	37.15	A	0.603	45.53	A	0.724	14.25	A	0.468	12.32	A	0.537
101432_at	61.57	A	0.11	66.87	A	0.148	28.38	A	0.468	52.68	A	0.257	50.67	P	0.079	43.93	A	0.11	52.97	A	0.12	43.52	A	0.135	72.55	P	0.044	74.78	M	0.049	72.83	P	0.034	52.19	A	0.148
101433_at	8.26	A	0.912	3.41	A	1	-1.97	A	0.355	-3.65	A	0.214	4.47	A	0.955	4.32	A	0.912	8.1	A	0.724	-0.41	A	0.38	25.44	P	0.044	18.22	A	0.275	8.43	A	0.794	15.1	M	0.162
101435_at	24.79	A	0.355	20.72	A	0.501	10.09	A	0.38	24.55	A	0.355	19.45	A	0.759	22.23	A	0.214	11.43	A	0.603	7.25	A	0.794	30.8	A	0.135	25.53	A	0.302	17.87	A	0.38	32.51	A	0.12
101436_at	-0.72	A	0.575	13.96	A	0.195	3.37	A	0.38	9.25	A	0.776	3.95	A	0.832	1.77	A	1	0.66	A	1	-0.35	A	0.537	4.49	A	0.912	3.6	A	1	1.25	A	0.955	2.56	A	0.603
101437_at	125.91	P	0.02	97.99	P	0.008	59.36	A	0.12	83.2	M	0.039	91.3	M	0.049	99.83	M	0.063	94.48	P	0.017	97.14	P	0.026	47.27	P	0.02	66.58	P	0.015	65.23	P	0.039	93.15	P	0.017
101439_at	180.43	P	0	187.6	P	0.001	193.38	P	0	154.75	P	0.001	183.18	P	0.001	199.98	P	0.007	156.48	P	0.001	115.63	P	0	183.69	P	0	197.79	P	0	145.21	P	0.001	156.64	P	0.007
101440_at	82.57	P	0.001	79.77	P	0.001	50.27	P	0.002	46.15	P	0.002	56.33	P	0.002	63.89	P	0.002	63.06	P	0	79.01	P	0.001	62.77	P	0	54.78	P	0.001	57.79	P	0.001	54.35	P	0.001
101441_i_at	55.4	P	0.005	72.33	P	0.003	48.71	P	0.026	59.66	P	0.002	109.41	P	0.002	97.28	P	0.004	85.7	P	0.001	69.4	P	0.002	97.6	P	0.001	98.14	P	0.001	60.8	P	0.003	56.5	P	0.001
101442_f_at	18.68	A	0.537	7.97	A	0.575	20.19	A	0.955	21.84	A	0.912	20.43	A	0.794	32.74	A	0.646	22.86	A	0.794	19.99	A	0.794	44.08	A	0.407	36.51	A	0.603	30.62	A	0.575	21.76	A	0.724
101443_at	20.76	A	0.537	24.49	A	0.724	9.27	A	0.871	13.6	A	0.912	18.93	A	1	17.58	A	0.759	17.65	A	0.676	20.51	A	0.912	6.89	A	0.794	5.58	A	1	18.61	A	0.794	9.58	A	0.871
101444_at	170.68	P	0.001	145.16	P	0.001	117.44	P	0	150.98	P	0.001	132.85	P	0	111.44	P	0.001	156.13	P	0	119.22	P	0.001	141.03	P	0.001	147.04	P	0.001	125.68	P	0	117.91	P	0
101445_at	153.1	M	0.039	166.99	M	0.034	154.79	P	0.03	171.27	P	0.011	177.65	P	0.02	183.57	P	0.079	116.78	P	0.026	111.13	P	0.063	150.4	P	0.013	154.78	P	0.026	334.66	P	0.005	263.87	P	0.004
101446_at	236.22	P	0.001	263.94	P	0.001	118.14	P	0.006	113.32	P	0.008	58.28	P	0.013	52.5	P	0.004	143.04	P	0.002	136.81	P	0.008	175.9	P	0.001	169.09	P	0.001	25.88	A	0.135	45.35	A	0.11
101447_at	208.87	P	0.004	179.33	P	0.002	215.13	P	0.002	286.58	P	0.001	74.9	P	0.013	59.59	P	0.011	155.36	P	0.011	158.57	P	0.098	113.25	P	0.01	130.77	P	0.007	553.03	P	0.001	552.35	P	0.001
101448_at	634.23	P	0.001	619.6	P	0.001	708.29	P	0.001	663.42	P	0.001	613.29	P	0.001	689.01	P	0.001	599.18	P	0.001	663	P	0.001	592.93	P	0.001	653.61	P	0.001	735.3	P	0.001	769.36	P	0.001
101449_at	179.44	P	0.002	181.55	P	0.002	158.11	P	0.001	158.49	P	0.001	147.94	P	0.001	137.66	P	0.002	163.34	P	0.001	181.58	P	0.005	155.78	P	0	158.49	P	0.001	131.66	P	0.002	129.83	P	0
101450_at	101.16	A	0.234	99.61	P	0.011	97.63	P	0.02	80.2	P	0.017	128.54	P	0.006	100.4	P	0.01	99.74	P	0.026	82.2	M	0.087	125.05	P	0.005	122.5	P	0.007	65.4	P	0.026	99.66	A	0.135
101451_at	641	P	0	594.36	P	0	614.95	P	0	603.84	P	0	747.44	P	0	628.87	P	0	500.05	P	0	466.51	P	0	1893.92	P	0	1909.59	P	0	719.76	P	0	632.15	P	0.001
101453_at	14.28	A	0.794	15.39	A	0.724	16.08	A	0.955	8.48	A	0.871	40.3	A	0.324	16.86	A	0.676	7.58	A	0.759	15.47	A	0.794	75.05	M	0.056	60.43	P	0.071	11.01	A	0.832	17.55	A	0.724
101455_at	13.31	A	0.871	14.43	A	0.912	9.21	A	0.676	22.12	A	0.575	2.78	A	0.832	17.76	A	0.759	2.79	A	0.575	0.32	A	0.38	8.3	A	1	11.96	A	0.724	9.02	A	0.724	26.3	A	0.646
101456_at	424.75	P	0.002	434.77	P	0.001	268.21	P	0.003	410.16	P	0.001	227.76	P	0.006	184.44	P	0.01	263.9	P	0.004	321.75	P	0.013	233.02	P	0.001	256.6	P	0.004	339.98	P	0.003	287.46	P	0.003
101457_at	77.51	P	0.004	74.12	P	0.002	53.67	P	0.013	50.69	P	0.004	63.37	P	0.02	52.85	P	0.02	48.93	P	0.03	61.57	P	0.011	72.22	P	0.001	67.61	P	0.002	93.02	P	0.005	103.5	P	0.004
101458_at	24.92	P	0.044	25.58	P	0.056	28.29	A	0.302	37.5	P	0.025	37.88	P	0.013	62.64	P	0.007	31.8	P	0.011	39.32	P	0.026	40.52	P	0.003	42.16	P	0.007	21.48	P	0.098	26.92	A	0.162
101459_at	77.78	P	0.001	83.3	P	0.001	91.91	P	0.001	111.33	P	0.011	138.18	P	0	134.44	P	0	107.01	P	0.001	123.46	P	0.002	94.09	P	0.001	92.69	P	0	127.05	P	0.003	127.05	P	0.002
101461_f_at	1559.23	P	0	1569.37	P	0	1758.51	P	0.001	1929.54	P	0	1789.18	P	0	1668.11	P	0	1669.74	P	0	1652.74	P	0	2233.54	P	0	2331.49	P	0	1649.05	P	0	1611.72	P	0
101462_r_at	39.37	P	0.039	41.76	P	0.007	75.97	P	0.015	65.91	M	0.056	87.52	P	0.001	96.33	P	0.006	70.1	P	0.004	66.1	P	0.004	106.87	P	0.001	126.44	P	0.001	47.65	P	0.026	41.33	P	0.049
101463_at	-5.15	A	0.468	11.57	A	0.871	3.32	A	0.468	2.03	A	0.575	-9.98	A	0.501	5.49	A	0.501	4.62	A	0.676	-4.96	A	0.355	7.24	A	0.912	7.15	A	0.676	-8.89	A	0.135	14.48	A	0.759
101464_at	146.77	A	0.11	164.28	M	0.079	245.44	M	0.047	181.87	P	0.056	141.96	M	0.087	182.57	M	0.034	142.03	P	0.013	143.6	A	0.11	113.25	P	0.01	140.61	P	0.011	175.87	P	0.023	186.41	A	0.098
101465_at	21.96	P	0.006	31.83	P	0.011	29.87	A	0.056	41.64	P	0.002	49.72	P	0.003	45.43	P	0.003	50.01	P	0.044	33.25	P	0.011	46.12	P	0.002	43.71	P	0.001	45.08	P	0.002	40.81	P	0.003
101466_at	28.9	A	0.275	44.47	P	0.011	31.13	M	0.044	32.67	P	0.013	53.97	P	0.026	56.82	P	0.02	54.84	P	0.02	50.83	M	0.087	56.83	P	0.098	51.07	M	0.044	30.41	A	0.12	36.54	P	0.017
101467_at	333.55	P	0.001	357.52	P	0.001	335.09	P	0.001	259.47	P	0.003	916.03	P	0.001	1162.41	P	0.001	304.87	P	0.001	288.21	P	0.001	430.95	P	0.001	381.16	P	0.001	314.64	P	0.001	373.47	P	0.001
101468_at	22.2	P	0.034	19.53	P	0.008	19.07	M	0.066	23.7	P	0.03	23.01	M	0.063	30.04	P	0.004	17.23	P	0.049	19.76	A	0.257	29.6	P	0.01	16.1	A	0.178	28.46	M	0.059	24.1	A	0.162
101469_at	24.96	A	0.407	32.44	P	0.071	20.66	P	0.02	16.92	A	0.724	24.54	P	0.026	30.27	P	0.004	34.5	P	0.001	28.81	P	0.056	42.84	P	0.001	35.33	P	0.03	30.25	P	0.087	25.31	M	0.079
101470_at	58.88	P	0.001	80.49	P	0.002	54.58	P	0.002	54.1	P	0.001	48.28	P	0.017	51.02	P	0.01	49.38	P	0.015	45.21	P	0.049	55.95	P	0.01	68.81	P	0.002	43.21	P	0.005	50.29	P	0.017
101471_at	10.18	A	0.501	7.27	A	1	13.97	A	0.603	6.41	A	0.912	7.89	A	0.912	14.91	M	0.437	8.35	A	1	6.59	A	0.794	17.91	M	0.257	17.27	A	0.537	18.74	A	0.676	9.18	A	0.955
101472_s_at	5.12	A	0.603	9.34	A	0.501	-0.82	A	1	-13.96	A	0.234	18.2	A	1	19.41	A	0.759	7.02	A	0.759	-8.68	A	0.302	13.33	A	1	10.55	A	0.955	13.79	A	0.871	16.82	A	0.871
101473_at	-3.57	A	0.135	10.4	A	0.234	4.7	A	0.501	1.79	A	0.275	6.75	A	0.178	-3.45	A	0.12	-3.85	A	0.135	3.05	A	0.214	14.7	A	0.38	-1.98	A	0.178	11.67	A	0.575	-1.54	A	0.148
101474_at	7.66	A	0.603	0.64	A	0.501	-3.76	A	0.324	-1.95	A	0.468	1.33	A	0.646	0.42	A	0.324	3.87	A	0.407	-3.1	A	0.257	10.38	A	0.537	3.83	A	0.603	15.04	A	0.794	-0.66	A	0.468
101475_at	329.35	P	0	357.64	P	0	241.07	P	0.001	278.83	P	0.001	451.26	P	0	485.72	P	0	602.4	P	0	581.24	P	0	464.23	P	0	475.23	P	0	465.08	P	0	438.13	P	0
101476_at	467.97	P	0	493.39	P	0.001	470.25	P	0	372.58	P	0	566.46	P	0	664.56	P	0	521.48	P	0	462.85	P	0	472.67	P	0	484.09	P	0	808.84	P	0	508.75	P	0
101480_at	320.41	P	0.001	311.39	P	0.001	248.4	P	0.002	249.6	P	0.002	197.19	P	0.007	209.02	P	0.003	226.68	P	0.001	286.73	P	0.001	210	P	0.001	208.52	P	0.001	291.45	P	0.001	247.15	P	0.001
101481_at	182	P	0.002	188.05	P	0.002	128.56	P	0.001	157.27	P	0.003	148.58	P	0.001	141.08	P	0.002	148.58	P	0.002	156.97	P	0.003	134.9	P	0.002	126.35	P	0.002	99.67	P	0.002	94.72	P	0.004
101482_at	833.23	P	0	821.17	P	0	516.67	P	0	443.08	P	0	1055.71	P	0	948.23	P	0	598.32	P	0	612.54	P	0	460.02	P	0	444.94	P	0	1395.65	P	0	1385.78	P	0
101483_at	357.83	P	0.001	397.44	P	0.002	333.18	P	0.001	340.76	P	0.001	693.42	P	0.001	682.44	P	0.001	290.79	P	0.002	293	P	0.004	378.64	P	0.001	390.61	P	0.001	316.71	P	0.001	360.96	P	0.001
101484_at	590.88	P	0.001	638.91	P	0.001	508.19	P	0.001	592.84	P	0.002	785.27	P	0.001	691.28	P	0	500.43	P	0.001	498.74	P	0.001	498.92	P	0	502.61	P	0	664.46	P	0.001	665.65	P	0.002
101485_at	356.06	P	0.004	404.05	P	0.001	234.7	P	0.006	281.18	P	0.004	411.27	P	0.004	376.65	P	0.002	418.13	P	0.002	451.83	P	0.002	425.93	P	0.001	424.16	P	0.001	459.89	P	0.002	401.71	P	0.001
101486_at	163.61	P	0.071	152.9	P	0.063	356.74	P	0.008	342.14	P	0.015	177.65	M	0.275	151.65	M	0.087	247.7	P	0.017	267.12	P	0.044	300.15	P	0.013	272.18	P	0.013	230.71	P	0.026	209.92	P	0.02
101487_f_at	882.98	P	0.001	937.47	P	0.001	2220.89	P	0	2421.2	P	0	821.76	P	0.001	760.47	P	0.001	1527.18	P	0	1761.9	P	0	1257.61	P	0	1332.33	P	0	1124.23	P	0.001	980.49	P	0.001
101488_r_at	12.04	A	0.468	31.91	A	0.537	30.72	A	0.195	25.24	A	0.257	13.98	A	0.537	30.77	P	0.03	14.17	A	0.214	12.62	A	0.794	29.4	A	0.214	36.99	A	0.11	20.23	A	0.759	20.44	A	0.355
101489_at	728.5	P	0.001	679.16	P	0	520.63	P	0.001	638.83	P	0.001	684.74	P	0.001	688.49	P	0.001	599.56	P	0	487.75	P	0.001	552.52	P	0.001	565.53	P	0.001	431.8	P	0.001	462.45	P	0.001
101490_at	775.31	P	0	891.91	P	0.001	830.1	P	0	791.51	P	0	810.84	P	0.001	728.82	P	0	722.16	P	0.001	627.78	P	0	671.02	P	0.007	673.41	P	0	666.13	P	0	653.28	P	0
101492_at	115.31	P	0.002	87.89	P	0.001	151.92	P	0.001	148.42	P	0.001	76.01	P	0.006	82.39	P	0.002	134.64	P	0.001	98.74	P	0.001	108.75	P	0.001	110.41	P	0.001	76.61	P	0.001	86.2	P	0
101493_at	7.69	A	1	6.08	A	0.955	9.18	A	0.891	3.73	A	0.832	3.81	A	0.759	14.49	A	0.871	12.11	A	0.646	8.91	A	0.794	9.52	A	0.955	4.46	A	0.794	14.33	A	0.955	-1.02	A	0.537
101494_at	17.96	A	0.603	11.64	A	0.603	11.56	A	0.891	13.07	A	0.575	21.29	A	0.407	9.67	A	0.676	14.22	M	0.195	21.59	A	0.537	11.03	A	0.11	18.91	A	0.501	7.77	A	0.955	3.99	A	0.316
101495_at	1133.87	P	0.001	1213.11	P	0.001	1004.23	P	0	1094	P	0.001	1400.45	P	0.001	1268.48	P	0.001	1183.72	P	0.001	1148.72	P	0.001	1560.98	P	0	1497.59	P	0	1261.71	P	0	1179.92	P	0
101498_at	102.72	M	0.087	94.6	P	0.079	112.83	P	0.049	84.5	M	0.063	110.39	P	0.026	116.18	P	0.026	84.88	P	0.098	73.84	M	0.098	74.41	M	0.087	80.68	M	0.087	89.53	M	0.034	81.88	P	0.02
101499_at	253.21	P	0.001	272.59	P	0.002	191.77	P	0.001	181.87	P	0.001	303.52	P	0.001	291.11	P	0.01	256.97	P	0.001	258.73	P	0.002	249.07	P	0.001	251.04	P	0.001	270.47	P	0.002	245.87	P	0.001
101500_at	111.85	M	0.098	121.57	A	0.079	158.99	M	0.034	124.6	M	0.039	66.59	M	0.087	56.82	A	0.135	95.47	A	0.135	84.38	M	0.087	94.67	M	0.044	91.71	P	0.03	90.28	M	0.063	89.6	A	0.11
101501_r_at	172.7	P	0.001	181.91	P	0.001	221.79	P	0.001	210.32	P	0.001	140.32	P	0.013	134.57	P	0.004	189.06	P	0.011	160.57	P	0.011	431.2	P	0.001	411.22	P	0.001	112.72	P	0.002	126.5	P	0.039
101502_at	12.24	A	0.302	16.61	A	0.162	14.47	A	0.776	10.27	A	0.776	17.51	A	0.178	20.4	P	0.087	15.79	A	0.275	17.79	A	0.955	25.08	P	0.017	31.53	P	0.02	16.54	A	0.355	22.31	A	0.195
101503_at	32.54	A	0.148	23.83	A	0.324	26.76	A	0.302	27.15	A	0.468	5.28	A	0.871	8.99	A	0.912	30.84	P	0.071	40.13	M	0.087	47.2	P	0.02	46.97	P	0.026	53.1	P	0.005	57.93	P	0.01
101505_at	158.36	P	0.008	192.83	P	0.015	97.86	P	0.017	103.09	P	0.02	90.41	M	0.063	107.32	M	0.049	176.13	P	0.01	131.96	P	0.02	135.5	P	0.005	130.61	P	0.005	130.54	P	0.02	106.31	P	0.015
101506_at	48.9	P	0.002	56.79	P	0.001	54.43	P	0.001	35.15	P	0.003	100.83	P	0.001	100.2	P	0.001	64.84	P	0.002	54.03	P	0.004	72.8	P	0.001	72.25	P	0.001	38.14	P	0.003	44.51	P	0.001
101507_at	37.84	A	0.676	44.4	A	0.178	37.71	A	0.324	25.08	A	0.234	68.67	A	0.195	59.14	A	0.12	53.93	A	0.178	45.12	A	0.537	87.01	P	0.007	71.75	P	0.011	45.29	A	0.537	59.61	A	0.195
101508_at	94.02	P	0.002	106.45	P	0.002	90.91	P	0.008	106.25	P	0.001	102.97	P	0.002	96.5	P	0.003	156.11	P	0.001	138.64	P	0.002	164.94	P	0.001	152.87	P	0.001	121.44	P	0.002	125.15	P	0.001
101509_at	476.01	P	0	557.19	P	0	516.03	P	0	521.53	P	0.001	784.52	P	0	913.71	P	0.001	728.05	P	0	545.02	P	0.001	843.64	P	0.001	946.91	P	0	450.29	P	0	534.72	P	0
101510_at	141.15	P	0.004	135.64	P	0.002	143.44	P	0.001	137.79	P	0	129.09	P	0.013	127.75	P	0.01	220.69	P	0.006	193.13	P	0.011	397.7	P	0	348.79	P	0.001	229.47	P	0.001	186.55	P	0.001
101511_at	7.66	A	0.501	-2.45	A	0.575	4.11	A	0.955	2.52	A	0.437	3.53	A	0.832	-1.95	A	0.214	8.21	A	0.135	15.09	A	0.537	5.14	A	0.437	10.75	P	0.015	2.33	A	0.891	5.63	A	0.501
101513_at	74.05	P	0.004	51.86	P	0.008	64.71	P	0.007	44.44	P	0.013	50.86	P	0.015	55.69	P	0.006	42.12	P	0.013	49.18	P	0.005	25.95	P	0.026	30.59	M	0.049	42.3	P	0.017	46.04	P	0.007
101514_at	338.91	P	0	375.93	P	0.001	328.78	P	0	327.98	P	0.001	462.32	P	0	494.56	P	0	275.68	P	0	288.56	P	0.001	291.85	P	0	285.85	P	0.001	315.88	P	0.001	319.86	P	0.001
101515_at	315.35	P	0.001	320.06	P	0.001	279.65	P	0.002	299.24	P	0.001	221.87	P	0.001	199.05	P	0.001	242.02	P	0.001	201.89	P	0.001	279.41	P	0.001	306.42	P	0.001	284.47	P	0.002	223.42	P	0.002
101516_at	112.99	P	0.01	108.97	P	0.003	21.92	A	0.501	39.04	M	0.056	122.09	P	0.001	71.23	P	0.002	42.15	M	0.044	51.15	M	0.056	141.96	P	0.001	95.19	P	0.001	66.35	P	0.02	80.9	P	0.007
101517_at	179.2	P	0.001	197.52	P	0.001	189.89	P	0.001	166.89	P	0.001	341.54	P	0	385.12	P	0	193.33	P	0.001	199.97	P	0.001	183.67	P	0.001	203.3	P	0.001	192.57	P	0.002	182.79	P	0.001
101518_at	76.7	P	0.004	74.65	P	0.003	119.17	P	0.001	77.11	P	0.001	91.44	P	0.01	90.88	P	0.004	102.81	P	0	87.54	P	0.02	102.64	P	0	94.96	P	0	77.49	P	0.004	106.72	P	0.001
101519_at	688.19	P	0	693.69	P	0	748.32	P	0	559.48	P	0	695.72	P	0	642.11	P	0	850.99	P	0	817.36	P	0	1154.77	P	0	1139.1	P	0	721.97	P	0	677.82	P	0
101520_at	43.07	P	0.006	49.94	M	0.049	37.85	P	0.011	42.25	P	0.01	73.7	P	0.006	58.27	P	0.011	49.45	P	0.015	54.78	M	0.098	60.49	P	0.003	57.36	P	0.023	50.9	P	0.006	45.53	P	0.014
101521_at	16.69	A	0.214	4.9	A	0.724	7.6	A	0.676	6.98	A	0.646	8.84	A	0.468	12.04	A	0.468	20.3	A	0.324	14.51	M	0.11	34.52	A	0.162	29.38	A	0.214	7.1	A	0.724	12.29	A	0.234
101522_at	9.77	A	0.257	8.21	A	0.275	15.85	M	0.063	5.97	A	0.575	16.81	M	0.056	12.54	M	0.044	10.23	P	0.056	15.52	P	0.017	6.29	A	0.537	6.61	A	0.302	8.85	A	0.398	3.33	A	0.575
101523_at	513.58	P	0.001	579.21	P	0.001	601.92	P	0.001	577.54	P	0.001	633.11	P	0.001	769.13	P	0	728.14	P	0.001	594.58	P	0.001	641.97	P	0.001	700.01	P	0.001	527.4	P	0.001	607.94	P	0
101524_at	57.72	P	0.008	77.06	P	0.001	80.73	P	0.008	80.44	P	0.001	154.61	P	0.001	149.3	P	0	102.09	P	0.004	81.53	P	0.011	85.66	P	0.003	101.43	P	0.006	121.57	P	0.001	129.72	P	0.001
101525_at	798.22	P	0.001	831.95	P	0.001	727.6	P	0	519.71	P	0.001	853.53	P	0	871.23	P	0.001	740.34	P	0	584.6	P	0.001	762.17	P	0	781.38	P	0.001	741.33	P	0.001	818.55	P	0.001
101526_at	74.21	A	0.676	75.82	A	0.38	80.35	A	0.257	76.59	A	0.437	81.1	M	0.162	87.56	A	0.537	66.02	A	0.162	69.69	A	0.178	44.79	A	0.195	43.23	A	0.195	68.01	A	0.324	66.49	A	0.38
101527_at	578.07	P	0.001	500.93	P	0.001	483.42	P	0.001	533.02	P	0.001	402.49	P	0	407.82	P	0	516.29	P	0.001	538.03	P	0.008	555.27	P	0.001	546.23	P	0.008	403.01	P	0.001	508.53	P	0.001
101528_at	242.15	P	0	239.77	P	0	236.11	P	0	281.59	P	0	237.1	P	0	228.85	P	0	235.34	P	0	246.69	P	0	265.9	P	0	262.98	P	0	203.79	P	0	243.97	P	0
101529_g_at	207.89	P	0.001	204.06	P	0.001	197.34	P	0.001	297.7	P	0.001	181.93	P	0.002	212.41	P	0.001	214.94	P	0.001	194.72	P	0.001	230.43	P	0.007	230.41	P	0	167.56	P	0.001	213.58	P	0.001
101530_at	332.98	P	0.002	320.43	P	0.001	287.78	P	0.001	327.04	P	0.001	276.73	P	0.002	243.33	P	0.001	270.68	P	0.001	280.06	P	0.026	229.97	P	0.003	222.91	P	0.001	224.02	P	0.003	219.69	P	0.001
101531_at	29.34	A	0.646	37.5	A	0.437	33.1	A	0.257	40.59	A	0.302	42.83	A	0.148	52.75	A	0.257	33.96	A	0.324	31.34	A	0.38	49.84	A	0.11	61.66	P	0.023	30.25	A	0.38	23.33	A	0.676
101532_g_at	11.28	A	0.759	2.88	A	0.724	12.27	A	0.288	26.46	M	0.063	10.2	A	0.501	11.69	A	0.912	8.96	A	0.468	6.3	A	0.468	10.05	A	0.437	12.28	P	0.044	11.92	A	0.575	7.97	A	0.204
101534_at	-12.85	A	0.178	3.62	A	0.38	-2.05	A	0.214	-5.03	A	0.214	-22.12	A	0.063	-6.39	A	0.148	-5.7	A	0.135	-26.06	RP	0.034	-9.83	RP	0.049	-7.4	A	0.162	0.54	A	0.195	-3.15	A	0.257
101536_at	354.86	P	0.001	332.41	P	0.001	364.64	P	0.001	309.55	P	0.001	381.11	P	0.001	447.48	P	0.001	432.4	P	0.001	440.13	P	0.001	240.33	P	0.001	230.86	P	0	344.3	P	0.001	374.35	P	0.001
101537_at	3.61	A	0.575	11.72	A	0.38	2.82	A	0.955	8.08	A	0.871	-0.08	A	0.955	-0.02	A	0.603	7.58	A	1	12.01	A	0.355	3.54	A	0.871	6.9	A	0.676	18.82	A	0.288	5.56	A	0.912
101538_i_at	19.16	A	0.55	11.72	A	0.603	13.11	A	0.813	11.7	A	0.282	21.4	A	0.813	17.36	A	0.501	43.1	A	0.174	37.28	A	0.468	82.91	M	0.033	72.59	P	0.011	-5.89	A	0.912	14.45	A	0.309
101539_f_at	-16.09	RP	0.044	-21.85	RP	0.023	-12.44	RP	0.013	-6.86	RP	0.039	-2.03	A	0.11	-8.87	RP	0.013	-11.1	RP	0.023	-21.27	RP	0.003	2.44	A	0.38	11.25	A	0.603	-3.57	A	0.234	-7.39	A	0.178
101540_at	282.53	P	0.001	249.23	P	0.001	220.73	P	0.002	299.97	P	0.002	213.92	P	0.004	223.38	P	0.003	204.5	P	0.007	216.45	P	0.006	146.08	P	0.004	141.52	P	0.011	271.93	P	0.002	235.05	P	0.001
101541_at	5.58	A	0.724	20.59	A	0.676	24.09	A	0.195	13.27	A	0.912	1.67	A	0.676	8.87	A	0.794	19.95	A	0.955	11.26	A	0.955	12.77	A	0.468	12.14	A	0.468	21.4	A	0.676	13.57	A	0.912
101542_f_at	355.75	P	0.001	325.18	P	0.001	397	P	0.001	453.23	P	0.001	601.2	P	0.001	552.27	P	0.001	450.75	P	0.001	424.9	P	0.001	505.96	P	0.001	439.74	P	0.001	404.67	P	0.001	509.01	P	0.001
101543_f_at	5563.19	P	0	5585.2	P	0	7128.35	P	0	8029.84	P	0	4692.88	P	0	4130.4	P	0	5204.06	P	0.001	5610.03	P	0	5836.64	P	0	5853.38	P	0	8647.64	P	0	8464.46	P	0
101546_at	115.35	P	0.001	108.12	P	0.001	127.24	P	0.001	108.65	P	0.001	112.36	P	0.001	143.03	P	0.001	136.44	P	0.01	138.81	P	0.002	149.71	P	0.001	153.46	P	0.001	121.44	P	0.001	142.26	P	0.001
101548_at	37.01	P	0.001	45.25	P	0.006	48.89	P	0.003	35.92	P	0.002	73.65	P	0.001	86.16	P	0.002	62.1	P	0.001	64.91	P	0.004	64.03	P	0.001	58.79	P	0.002	43.04	P	0.001	40.81	P	0.001
101550_at	2.89	A	1	2.94	A	0.871	1.32	A	0.55	13.76	A	0.178	7.59	A	0.324	6.57	A	0.794	-0.59	A	0.646	0.29	A	0.437	2.79	A	0.832	3.44	A	1	3.49	A	0.955	7.17	A	0.832
101551_s_at	14.23	A	0.468	4.05	A	0.871	4.93	A	0.912	13.72	A	0.302	8.64	A	0.646	11.09	A	0.955	5.91	A	0.871	7.95	A	0.468	7.04	A	0.832	1.48	A	0.794	17.66	P	0.003	29.99	P	0.019
101552_at	14.71	A	0.195	22.94	P	0.001	13.26	A	0.437	29.26	P	0.005	14.12	A	0.437	13.79	A	0.537	11.78	A	0.234	13.7	A	0.468	12.07	P	0.087	7.97	A	0.437	14.04	A	0.407	17.44	A	0.148
101553_at	3.04	A	0.759	-4.58	A	0.214	2.61	A	0.407	4.14	A	0.692	1.64	A	0.501	-0.45	A	0.407	2.28	A	0.437	-1.02	A	0.355	0.46	A	0.302	7.18	A	0.407	-2.83	A	0.501	1.24	A	0.724
101554_at	138.25	P	0.015	106.39	M	0.039	78.94	M	0.071	85.51	A	0.12	108.67	M	0.049	130.02	P	0.023	108.61	P	0.03	206.82	P	0.011	174.73	P	0.015	128.77	P	0.011	149.36	P	0.007	165.41	P	0.015
101555_at	3177.89	P	0	3270.68	P	0	3313.54	P	0	3533.22	P	0	2391.57	P	0	2311.82	P	0	2766.31	P	0	2578.25	P	0	2604.65	P	0	2578.23	P	0	2889.61	P	0	2784	P	0.001
101557_at	283.67	P	0.001	278.45	P	0.001	332.94	P	0.001	353.63	P	0	295.71	P	0.001	284.57	P	0.001	286.31	P	0	278.26	P	0.001	260.92	P	0	245.76	P	0.001	331.51	P	0.001	307.9	P	0.001
101558_s_at	390.2	P	0	429.2	P	0	508.34	P	0	479.2	P	0	525.08	P	0	535.67	P	0	677.64	P	0	547.29	P	0	536.07	P	0	528.58	P	0	384.98	P	0.001	431.66	P	0
101560_at	75.98	P	0.044	52.46	P	0.063	104.06	P	0.034	84.66	P	0.013	152.75	P	0.007	102.42	P	0.02	96.76	P	0.008	98.36	P	0.03	178.01	P	0.001	175.44	P	0.001	38.31	A	0.162	41.98	A	0.234
101561_at	1712.53	P	0.001	1768.27	P	0.001	1336.94	P	0.001	988.27	P	0.001	2421.53	P	0.001	2376.3	P	0.001	1970.04	P	0.001	2249.85	P	0.001	2096.98	P	0.001	2005.21	P	0.001	1573.93	P	0.001	1678.29	P	0.001
101562_at	52	P	0.023	59.05	M	0.071	34.89	M	0.044	42.57	P	0.026	87.05	P	0.008	104.6	P	0.007	69.65	P	0.013	64.33	P	0.026	48.66	P	0.003	55.81	P	0.007	57.96	P	0.02	60.67	P	0.002
101564_at	203.75	P	0.001	159.42	P	0.001	159.69	P	0.001	175.58	P	0.001	125.57	P	0.007	116.81	P	0.001	176.03	P	0.001	150.94	P	0.001	106.16	P	0.001	131.57	P	0.001	128.21	P	0.004	173.9	P	0.001
101565_f_at	44.19	A	0.724	32.55	A	0.912	49.3	A	0.575	23.66	A	0.955	63.53	A	0.575	58.29	A	1	47.01	A	0.955	51.56	A	0.955	39.19	A	0.794	60.96	A	0.676	41.05	A	0.724	37.93	A	0.575
101566_f_at	3.61	A	0.794	7.78	A	0.912	8.33	A	1	10.15	A	0.912	-3.17	A	0.832	4.27	A	0.724	1.9	A	0.794	-2.18	A	0.437	6.09	A	0.468	11.84	A	0.234	4.11	A	0.794	-3	A	0.617
101567_at	38.89	A	0.759	58.94	A	0.195	61.54	A	0.355	59.58	A	0.148	71.37	A	0.214	60.16	A	0.407	38.63	A	0.257	50.86	A	0.195	37.15	A	0.178	21.94	A	0.575	52.43	A	0.324	69.19	A	0.275
101568_at	134.2	P	0.017	125.38	P	0.015	116.56	P	0.02	121.31	M	0.039	145.08	P	0.02	124.58	P	0.03	155.55	P	0.01	125.06	M	0.039	151.97	P	0.005	164.92	P	0.006	114.3	P	0.02	118.68	A	0.148
101569_at	11.06	A	0.794	37.84	A	0.912	49.09	A	0.537	42.98	A	0.407	21.54	A	0.759	15.41	A	0.759	41.14	A	0.794	57.02	A	0.355	27.52	A	0.407	27.52	A	0.355	41.46	A	0.38	52.3	A	0.355
101570_at	1.8	A	0.794	23.23	A	0.324	9.83	A	0.955	6.66	A	0.912	7.62	A	0.871	12.31	A	0.575	8.21	A	0.257	19.59	A	0.575	12.29	A	0.468	6.4	A	0.955	5.98	A	0.955	2.56	A	0.832
101571_g_at	206.88	P	0.017	180.85	P	0.015	293.45	P	0.004	272.01	P	0.011	30.4	A	0.468	32.14	A	0.501	236.79	P	0.01	273.85	P	0.006	62.24	A	0.11	61.37	M	0.034	330.92	P	0.004	290.23	P	0.008
101572_f_at	-2.36	A	0.407	10.53	A	0.871	11.56	A	0.617	8.2	A	0.933	10.31	A	1	23.25	A	0.437	13.19	A	0.537	26.84	A	0.38	18.86	A	0.214	17.45	A	0.257	6.15	A	0.575	8.05	A	0.832
101573_f_at	2542.04	P	0	2733.87	P	0	2667.61	P	0	1968.39	P	0	2302.58	P	0	2161.07	P	0	2510.41	P	0	2449.74	P	0	2904.63	P	0	2801.51	P	0	2747.52	P	0	2674.69	P	0
101574_f_at	46.36	A	0.275	36.24	A	0.234	33.54	A	0.324	30.44	A	0.204	33.13	A	0.257	51.77	M	0.098	35.46	A	0.148	41.06	M	0.056	27.36	P	0.039	24.71	M	0.063	24.76	A	0.288	24.39	A	0.501
101575_i_at	25.87	A	0.158	15.81	A	0.676	32.87	A	0.158	30.1	A	0.123	28.9	A	0.933	23.23	A	0.2	21.12	P	0.065	26.36	A	0.245	18.01	A	0.2	10.36	A	0.676	21.67	M	0.048	12.37	A	0.871
101576_f_at	10.03	A	0.676	10.23	A	0.724	19.75	A	0.676	15.22	A	0.871	7.89	A	0.646	13.84	A	0.794	6.05	A	0.501	10.13	A	0.832	13.84	A	0.955	19.18	A	0.724	14.62	A	0.794	17.74	A	0.912
101577_at	3640.92	P	0	3370.44	P	0	3132.55	P	0	2878.49	P	0.001	3185.13	P	0	2846.11	P	0	3252.26	P	0	3628.28	P	0	3808.53	P	0	3726.05	P	0	3170.68	P	0	2888.56	P	0
101578_f_at	819.52	P	0	797.01	P	0	1059.58	P	0	783.92	P	0	351.54	P	0	478.6	P	0	346.11	P	0	223.27	P	0.001	348.04	P	0	357.49	P	0	592.88	P	0.001	649.22	P	0.001
101579_at	349.16	P	0.001	362.42	P	0.001	514.85	P	0.001	518.97	P	0.001	473.36	P	0.001	456.92	P	0.001	539.95	P	0.002	471.09	P	0.001	621.91	P	0	657.99	P	0	502.51	P	0.001	434.47	P	0.01
101580_at	615.51	P	0	578.8	P	0	848	P	0	647.27	P	0	984.46	P	0	960.64	P	0	814.01	P	0	858.27	P	0	757.65	P	0	719.12	P	0	709.54	P	0	804.4	P	0
101581_at	93.7	M	0.049	107.28	P	0.004	81.49	P	0.001	85.15	P	0.007	203.36	P	0.001	179.35	P	0.001	150.9	P	0.003	127.61	P	0.001	203.05	P	0.006	191.16	P	0.001	110.47	P	0.003	94.83	P	0.02
101582_at	74.08	P	0.006	70.43	P	0.008	60.68	P	0.023	76.71	P	0.007	47.61	M	0.044	58.19	P	0.015	80.5	P	0.013	83.33	P	0.039	90.73	P	0.001	96.65	P	0.002	81.52	P	0.005	80.2	P	0.008
101583_at	174.76	M	0.063	158.36	A	0.135	251.98	M	0.098	255.29	P	0.02	221.75	M	0.063	281.97	P	0.026	165.12	M	0.056	198.47	M	0.063	147.23	M	0.034	147.22	P	0.026	232.42	P	0.017	404.67	P	0.015
101584_at	146.97	P	0.007	129.65	P	0.004	163.01	P	0.006	155.04	P	0.002	141.66	P	0.008	173.75	P	0.003	156.39	P	0.006	179.9	P	0.044	175.86	P	0.002	160.82	P	0.004	199.63	P	0.004	187.32	P	0.004
101585_at	857.8	P	0.001	961.47	P	0.001	805.57	P	0	1031.09	P	0	596.23	P	0	537.04	P	0.001	856.49	P	0	918.51	P	0	1675.84	P	0	1599.84	P	0	867.42	P	0	837.31	P	0.001
101587_at	74.69	M	0.087	101.59	P	0.017	33.89	A	0.257	24.8	A	0.302	142.18	P	0.017	112.39	P	0.013	67.7	P	0.026	42.48	A	0.501	109.92	P	0.004	74.94	P	0.017	18.28	A	0.955	15.73	A	0.437
101588_at	20.56	P	0.079	10.04	A	0.234	12.35	A	0.257	15.63	A	0.646	12.78	A	0.195	16.98	A	0.11	19.53	P	0.03	20.31	P	0.013	24.24	P	0.015	24.94	P	0.007	18.78	A	0.186	11.19	A	0.162
101589_at	233.79	P	0.001	265.34	P	0.001	162.42	P	0.001	86.94	P	0.002	222.89	P	0.01	231.42	P	0	179.41	P	0	176.18	P	0.001	224.06	P	0	240.82	P	0.001	184.68	P	0.001	226.86	P	0.001
101590_at	134.64	P	0.001	119.01	P	0.001	121.34	P	0.001	145.46	P	0.001	252.58	P	0.001	210.04	P	0	134.59	P	0.001	140.87	P	0.001	197.71	P	0.001	183.19	P	0	172.34	P	0.001	207.22	P	0.001
101591_at	164.05	P	0.001	169.29	P	0.001	168.03	P	0.001	143.19	P	0.001	200.41	P	0	185.39	P	0	200.82	P	0.001	175.31	P	0.001	174.97	P	0.001	174.03	P	0	177.53	P	0.001	168.3	P	0.001
101593_at	277.63	P	0.023	320.87	P	0.004	231	M	0.079	288.97	P	0.011	31.32	A	0.302	19.73	M	0.234	81.18	P	0.034	91.37	M	0.056	161.13	P	0.007	142	P	0.015	147.82	P	0.028	121.13	P	0.023
101595_at	27.26	M	0.079	22.06	P	0.034	41.41	P	0.007	24.96	P	0.016	31.88	P	0.026	33.89	P	0.017	26.64	P	0.011	34.67	P	0.03	15.5	P	0.01	23.48	P	0.071	23.43	P	0.021	39.02	P	0.004
101596_at	178.63	P	0.001	207.64	P	0	92.11	P	0.001	90.3	P	0.003	35.63	P	0.02	37.04	P	0.01	79.72	P	0	70.57	P	0.001	26.06	P	0.011	39.93	P	0.03	121.03	P	0.001	107.74	P	0.03
101597_at	10.44	A	0.468	3.41	A	0.912	0.53	A	0.245	11.16	A	0.646	2.03	A	0.324	8.02	A	0.468	-4.39	A	0.12	1.89	A	0.407	-3.06	A	0.257	3.26	A	0.794	0.66	A	0.234	4.57	A	0.813
101598_at	16.97	A	0.275	30.87	A	0.195	13.26	A	0.468	20.5	A	0.437	15.84	A	0.871	15.31	A	0.794	19.81	A	0.603	24.2	A	0.955	1.13	A	0.724	10.93	A	0.724	8.02	A	0.955	20	M	0.214
101599_at	24.77	A	0.724	21.47	A	0.575	23.62	A	0.724	37.34	A	0.724	5.5	A	0.724	12.91	A	1	21.38	A	0.603	18.02	A	0.724	12.71	A	0.575	16.01	A	0.646	47.99	A	0.234	42.53	A	0.437
101600_at	43.95	A	0.355	42.1	A	0.324	43.93	A	0.355	41.48	A	0.575	54.81	A	0.275	44.63	A	0.407	38.6	A	0.407	58.67	A	0.234	37.57	A	0.12	31.23	A	0.324	41.8	A	0.302	52.01	A	0.234
101601_at	19.51	P	0.013	16.71	A	0.12	21.63	A	0.437	19.03	M	0.083	15.34	A	0.214	18.81	A	0.087	23.89	A	0.148	24.75	M	0.079	17.73	A	0.178	21.64	P	0.044	22.44	M	0.049	13.17	M	0.071
101602_at	17.96	A	0.759	31.85	A	0.912	47.27	A	1	21.23	A	0.955	49.53	A	0.501	44.03	A	0.537	19.1	A	0.871	40.97	A	0.912	22.83	A	0.759	42.25	A	0.794	41.09	A	0.724	56.94	A	0.676
101603_g_at	43.57	A	0.135	35.11	A	0.162	54.05	P	0.087	26.87	A	0.49	49.03	M	0.12	49.4	M	0.148	37.01	A	0.324	43.81	A	0.234	31.95	M	0.148	36.2	A	0.437	50.52	P	0.034	41.07	P	0.079
101604_at	14.96	A	0.275	5.78	A	0.724	3.7	A	0.741	1.54	A	0.776	6.81	A	0.38	2.37	A	0.955	2.18	A	1	12.56	A	0.501	0.49	A	0.955	2.89	A	0.575	2.53	A	0.692	4.43	A	0.871
101605_at	6.24	A	0.759	5.07	A	0.646	4.7	A	0.794	3.13	A	0.871	15.12	A	0.955	10.41	A	1	9.62	A	0.832	14.3	A	0.912	14.77	A	0.871	19.52	A	0.724	9.81	A	0.794	11.15	A	0.871
101606_at	28.79	A	0.234	26.65	A	0.724	28.26	A	0.603	38.72	A	0.501	12.37	A	0.759	9.99	A	0.955	-2.28	A	0.832	-1.36	A	0.912	40.41	A	0.355	13.51	A	0.501	17.95	A	0.813	20.48	A	0.794
101607_at	94.97	P	0.001	108.29	P	0.001	79.14	P	0.002	60.39	P	0.023	160.06	P	0.001	165.83	P	0	100.07	P	0.001	105.01	P	0.004	156.95	P	0.001	161	P	0	89.41	P	0.001	76.07	P	0
101608_at	7.6	A	0.759	-1.02	A	0.11	-2.29	A	0.148	-9.82	A	0.17	0.22	A	0.437	2.1	A	0.355	-10.89	RP	0.063	2.93	A	0.437	4.21	A	0.468	-3.01	A	0.178	-0.29	A	0.214	2.82	A	0.324
101609_at	14.39	A	0.759	1.71	A	0.501	18.81	A	0.912	26.54	A	0.871	-18.26	A	0.12	-11.04	A	0.407	-4.04	A	0.234	-1.77	A	0.257	-5.42	A	0.575	6.74	A	0.794	27.21	A	0.955	37.85	A	0.646
101610_at	10.09	A	0.468	15.2	A	0.912	5.63	A	0.692	6.37	A	0.617	0.83	A	0.407	2.3	A	0.724	6.81	A	0.724	3.51	A	0.646	12.8	M	0.468	7.97	A	0.794	9.47	A	0.501	2.52	A	0.49
101611_at	40.14	A	0.355	42.76	A	0.178	57.25	M	0.098	26.67	A	0.871	13.92	A	0.603	43.46	A	0.575	22.79	A	0.324	29.83	A	0.724	37.42	A	0.234	35.74	A	0.195	35.36	A	0.234	46.23	A	0.234
101612_at	9.83	A	0.575	-4.48	A	0.38	11.36	A	0.794	0	A	0.324	22.34	A	0.676	20.35	A	0.759	1.95	A	0.724	7.63	A	0.724	16.16	A	0.724	14.24	A	0.832	7.31	A	0.871	9.73	A	0.646
101613_at	23.93	A	0.603	9.34	A	0.468	11.71	A	0.912	24.68	A	0.603	18.82	A	0.676	10.36	A	0.676	13.94	A	0.501	14.07	A	1	11.03	A	0.955	7.22	A	0.955	12.88	A	0.851	8.85	A	0.759
101614_at	14.28	A	0.407	11.83	A	0.302	23.53	P	0.019	19.89	M	0.063	25.21	P	0.056	26.92	P	0.004	17.67	A	0.148	20.54	A	0.162	13.37	A	0.794	23.51	A	0.234	14.67	A	0.214	18.76	P	0.047
101615_at	-0.18	A	0.355	5.95	A	0.832	-1.56	A	0.407	5.44	A	0.501	-0.56	A	0.468	7.09	A	0.501	-7.39	A	0.135	-16.48	A	0.162	10.25	A	0.832	-0.23	A	0.355	0.5	A	0.324	-1.28	A	0.257
101616_at	9.24	A	0.537	9.76	A	0.646	25.41	A	0.912	28.61	A	0.676	7.92	A	0.759	15.48	A	0.501	21.19	A	0.794	21.62	A	0.501	31	A	0.575	27.15	A	0.724	2.49	A	0.468	17.19	A	0.575
101617_s_at	52.29	A	0.11	68.64	A	0.214	81.64	P	0.044	44	A	0.162	46.91	M	0.148	54.12	A	0.214	34.76	A	0.275	56.23	M	0.234	41.25	A	0.214	60.86	A	0.12	66.27	A	0.11	79.36	M	0.195
101618_r_at	79.75	P	0.039	84.16	P	0.026	119.29	P	0.023	75.21	P	0.017	74.82	P	0.056	82.87	P	0.02	62.89	P	0.034	108.52	P	0.034	84.31	P	0.026	84.28	P	0.02	60.24	P	0.071	89.97	P	0.03
101619_at	-8.74	RP	0.023	-5.86	A	0.044	-1.61	A	0.162	-10.63	RP	0.026	-1.89	A	0.087	-5.04	A	0.056	-1.13	A	0.148	2.76	A	0.195	5.36	A	0.302	-2.39	A	0.234	-8.97	RP	0.056	-5.08	A	0.052
101620_at	1.84	A	0.955	2.43	A	0.912	0.65	A	0.912	4.79	A	0.724	5.06	A	0.955	5.87	A	0.912	13.61	A	0.646	-4.87	A	0.575	25.46	A	0.437	6.77	A	0.871	2.83	A	0.646	-4.72	A	0.724
101621_at	92.99	P	0.015	87.76	P	0.011	93.08	P	0.023	88.03	P	0.013	82.13	M	0.034	87.71	P	0.004	70.76	P	0.03	67.98	P	0.026	41.73	M	0.063	51.78	P	0.013	62.86	P	0.026	59.9	P	0.008
101622_at	-3.5	A	0.355	-2.34	A	0.302	14.03	A	0.501	5.11	A	0.832	-9.53	A	0.234	14.11	A	0.603	-9.65	A	0.162	2.35	A	0.468	0.62	A	0.257	-4.69	A	0.38	-3.7	A	0.871	39.06	A	0.537
101623_at	49.81	A	0.234	59.81	A	0.302	45.28	A	0.646	42.17	A	0.195	53.17	A	0.162	60.26	A	0.195	55.9	M	0.079	60.53	A	0.234	73.33	M	0.087	70.45	M	0.11	41.42	A	0.162	44.33	A	0.407
101624_at	42.7	A	0.098	53.65	P	0.03	85.69	P	0.079	61.65	P	0.026	31.32	A	0.676	32.19	A	0.501	25.93	A	0.955	37.31	A	0.537	33.12	A	0.501	26.76	A	0.437	23.77	A	0.178	54.6	P	0.034
101625_at	126.85	P	0	100.38	P	0	82.52	P	0.001	113.03	P	0.011	24.04	P	0.02	42.31	P	0.044	76.6	P	0.002	82.81	P	0.002	26.21	P	0.008	46.29	P	0.01	63.15	P	0.02	81.81	P	0
101626_at	22.58	M	0.214	12.11	A	1	20.6	A	0.501	25.53	A	0.38	12.45	A	0.537	14.24	A	0.407	11.64	A	0.794	10.47	A	0.912	24.33	A	0.178	20.8	A	0.603	14.13	A	0.603	11.08	A	0.759
101627_at	27.81	A	0.148	28.33	P	0.098	21.36	A	0.178	27.48	M	0.148	20.62	A	0.355	7.87	A	0.437	22.74	A	0.11	24.02	A	0.178	25.73	P	0.013	22.05	P	0.063	23.1	A	0.324	19.79	A	0.257
101628_g_at	23.3	P	0.023	16.03	A	0.148	28.76	P	0.011	23.01	A	0.437	23.07	P	0.034	23.48	A	0.11	17.2	M	0.148	12.04	A	0.437	40.16	P	0.004	34.42	P	0.03	30.45	A	0.135	18.72	M	0.052
101629_s_at	76.77	P	0.013	77.48	P	0.006	105.35	P	0.013	82.59	P	0.004	62.87	P	0.011	60.11	P	0.01	71.69	P	0.03	67.63	P	0.049	59.31	P	0.026	71.66	P	0.013	79.06	P	0	125.15	P	0.004
101630_f_at	5.76	A	0.794	14.77	A	0.676	14.2	A	0.437	31.33	A	0.204	12.59	A	0.794	25.25	A	0.355	16.38	A	0.676	20.69	A	0.537	3.85	A	0.955	6.33	A	0.794	24.72	A	0.214	14.96	A	0.437
101631_at	241.76	P	0.001	180.34	P	0.001	92.38	P	0.003	111.65	P	0.015	40.58	P	0.007	38.91	P	0.002	141.16	P	0.002	115.34	P	0.002	190.14	P	0.001	197.45	P	0.001	452.66	P	0.001	436.45	P	0.001
101632_at	46.73	A	0.275	50.26	A	0.234	49.39	M	0.11	60.39	A	0.214	38.21	A	0.468	52.2	A	0.178	38.58	A	0.794	39.23	A	0.759	42.95	A	0.195	38.04	M	0.302	41.13	A	0.214	40.05	A	0.275
101633_at	19.51	A	1	3.56	A	0.832	21.6	A	0.646	23.34	A	0.794	14.37	A	0.794	17.48	A	0.646	17.48	A	0.676	33.14	A	0.407	27.79	M	0.148	22.3	A	0.257	15.08	A	0.912	9.84	A	0.759
101634_at	603.71	P	0	698.38	P	0	642.44	P	0	609.28	P	0	841.69	P	0	933.42	P	0	788.87	P	0	646.58	P	0	1181.05	P	0	1165.45	P	0.001	629.86	P	0	695.6	P	0
101635_f_at	14.36	A	0.575	25.43	A	0.214	17.78	A	0.275	14.49	A	0.676	9.34	A	0.794	5.59	A	0.832	10.16	A	0.676	7.11	A	1	9.52	A	0.501	15.13	A	0.162	14.04	A	0.646	13.46	A	1
101636_at	0	A	0.724	9.27	A	0.407	7.04	A	0.912	3.77	A	0.832	0.14	A	0.575	7.64	A	0.676	5.56	A	0.724	7.08	A	0.759	12.07	A	0.603	5.17	A	0.724	9.35	A	0.646	3.22	A	0.646
101637_at	2.34	A	0.537	6.42	A	0.912	8.69	A	0.955	4.26	A	0.955	-1.86	A	0.302	6.37	A	0.871	5.16	A	0.832	4.61	A	0.759	4.38	A	1	12.53	A	0.676	5.11	A	0.871	7.9	A	0.603
101638_s_at	0.04	A	0.324	-2.75	A	0.135	-0.79	A	0.195	2.35	A	0.501	-5.39	A	0.234	-3.5	A	0.098	-4.86	A	0.11	-4.7	A	0.087	-4.61	A	0.098	-3.19	A	0.098	3.74	A	0.912	-1.94	A	0.407
101639_r_at	1.55	A	0.955	-7.7	A	0.214	-4.28	A	0.437	1.95	A	0.437	-1.75	A	0.275	-0.45	A	0.407	-1.76	A	0.234	3.57	A	0.871	5.73	A	0.676	4.94	A	0.575	-4.03	A	0.126	2.56	A	0.724
101640_f_at	26.67	A	0.912	2.54	A	0.537	-4.25	A	0.468	6.33	A	0.437	2.36	A	0.468	6.09	A	0.575	27.32	A	0.832	30.38	A	0.871	30.71	A	0.871	33.55	A	0.575	7.4	A	0.871	5.27	A	0.38
101641_at	4.09	A	0.537	13.71	A	0.214	2.23	A	0.676	3.73	A	0.407	6.73	A	0.955	10.99	A	0.214	3.52	A	0.871	5.69	A	0.759	-1.39	A	0.302	1.89	A	0.871	3.41	A	0.891	6.03	A	0.234
101642_at	-14.01	A	0.098	-5.44	A	0.214	-1.73	A	0.38	-16.36	A	0.11	-19.95	A	0.11	2.5	A	0.178	-10.82	A	0.275	-10.94	A	0.214	7.42	A	0.501	4.94	A	0.214	6.02	A	0.324	0.48	A	0.302
101643_at	85.2	A	0.257	44.72	A	0.195	63.77	A	0.234	89.86	A	0.407	61.56	A	0.646	79.8	A	0.234	44.68	A	0.324	53.13	A	0.38	61.99	A	0.148	58.59	A	0.302	101.46	A	0.214	90.22	A	0.178
101644_f_at	8.1	A	0.955	-1.04	A	0.794	10.24	A	0.759	14.81	A	0.49	7.5	A	0.724	6.44	A	0.912	6.81	A	0.955	4.64	A	0.676	5.16	A	0.832	1.03	A	0.603	13	A	0.955	0.48	A	0.646
101645_f_at	12.55	A	0.537	5.24	A	0.468	6.43	A	0.676	11.89	A	0.676	-0.78	A	0.537	-4.57	A	0.603	9.86	A	0.537	10.18	A	0.437	3.06	A	0.832	-2.67	A	0.501	2.41	A	0.468	14.48	A	0.724
101646_at	-2.69	A	0.575	1.36	A	0.759	11.44	A	1	4.75	A	1	6.64	A	0.759	9.24	A	0.794	4.2	A	0.871	11.46	A	0.759	0.75	A	0.794	8.63	A	0.38	8.18	A	1	-2.89	A	0.437
101647_at	14.52	A	0.537	24.64	A	0.195	28.79	A	0.316	22.36	M	0.11	10.34	A	0.832	8.47	A	0.603	25.81	A	0.324	25.88	A	0.214	26.28	A	0.12	29.38	A	0.12	33.74	A	0.355	36.39	A	0.501
101648_at	1.14	A	0.537	5.65	A	0.407	5.11	A	0.759	-1.83	A	0.468	0.08	A	0.646	5.37	A	0.871	1.29	A	0.501	-0.49	A	0.234	5.62	A	0.955	-2.44	A	0.275	-2.2	A	0.12	-1.72	A	0.912
101649_at	12.37	A	0.912	4.35	A	0.794	0.73	A	0.501	8.89	A	1	15.17	A	0.871	12.56	A	0.871	15.7	A	0.955	28.61	A	0.759	7.26	A	0.794	3.99	A	0.912	8.06	A	0.912	10.94	A	0.603
101650_at	487.15	P	0.005	510.74	P	0.004	842.31	P	0.004	889.77	P	0.002	666.68	P	0.004	596.45	P	0.004	641.19	P	0.002	738.24	P	0.001	348.9	P	0.003	392.02	P	0.003	511.99	P	0.006	535.05	P	0.003
101651_at	50.08	P	0.087	45.51	A	0.178	43.99	A	0.355	60.07	A	0.135	36.85	A	0.355	39.31	A	0.468	37.92	A	0.302	1.97	A	0.955	59.45	P	0.023	60.32	P	0.006	60.04	M	0.063	65.83	M	0.063
101652_i_at	-55.73	RP	0.089	-44.62	A	0.089	-33.5	A	0.257	-50.39	A	0.054	-62.3	A	0.089	-17.4	A	0.282	-37.51	A	0.141	-52.32	A	0.112	-20.55	A	0.141	-4.67	A	0.174	-52.14	A	0.174	-48.52	A	0.234
101653_f_at	5.98	A	0.437	15.62	A	0.724	14.79	A	0.676	11.2	A	0.912	6.64	A	0.759	-3.7	A	0.759	-1.74	A	0.407	-1.8	A	0.437	24.31	A	0.676	22.96	A	0.676	14.54	A	0.603	2.67	A	0.759
101654_at	-4.01	A	0.148	-0.32	A	0.214	-7.34	A	0.214	3.25	A	0.55	-9.23	A	0.162	-10.51	A	0.087	-4.98	A	0.148	-16.51	A	0.148	3.85	A	0.38	-7.72	A	0.355	-8.81	A	0.12	-5.23	A	0.155
101655_at	5.65	A	0.832	14.58	A	0.275	5.28	A	0.955	13.72	A	0.741	4.39	A	0.537	5.09	A	0.871	5.73	A	0.603	1.83	A	0.676	8.15	A	0.955	11.16	A	0.537	15.08	A	0.234	6.4	A	0.759
101656_f_at	13.99	A	0.724	0.28	A	0.724	9.48	A	1	11.28	A	0.759	5.06	A	1	0.15	A	0.646	9.08	A	0.912	11.61	A	0.912	7.39	A	0.871	11.25	A	0.302	5.53	A	0.977	8.96	A	0.407
101657_at	22.6	M	0.178	19.5	A	0.955	31.28	A	0.234	17.05	A	0.275	17.4	M	0.324	16.16	A	0.324	15.77	A	0.501	32.44	A	0.646	29.67	M	0.195	12.69	A	0.437	23.97	A	0.355	18.1	A	0.871
101658_f_at	43.92	A	0.135	70.07	A	0.135	60.92	M	0.044	47.28	A	0.245	55.67	P	0.071	47.95	M	0.071	45.13	A	0.11	54.93	A	0.38	74.43	P	0.013	67.04	M	0.039	69.18	A	0.102	53.03	A	0.676
101659_at	10.27	A	0.955	6.69	A	0.912	11.74	A	0.955	9.33	A	0.955	10.92	A	0.759	18.91	A	0.676	16.47	A	0.468	0.44	A	0.676	16.05	A	0.537	6.4	A	1	12.09	A	0.457	11.89	A	0.676
101660_at	15.39	A	0.646	5.35	A	0.794	8.6	A	0.398	-6.49	A	0.646	0.67	A	0.646	11.41	A	0.501	11.41	A	0.501	5.72	A	0.912	22.43	P	0.087	29.52	A	0.148	1.95	A	0.537	-4.39	A	0.302
101661_r_at	11.5	A	0.38	19.27	P	0.034	9.33	A	0.575	19.4	A	0.178	17.84	P	0.071	19.73	M	0.071	16.71	A	0.234	28.93	M	0.098	10.25	A	0.214	13.8	A	0.11	10.18	A	0.195	8.08	A	0.178
101662_at	17.93	A	0.355	18.99	A	0.437	19.78	A	0.676	23.26	A	0.437	31.35	A	0.257	35.51	A	0.11	23.61	A	0.324	31.63	A	0.148	30.91	A	0.234	19.64	A	0.178	22.56	A	0.589	28.23	A	0.38
101663_s_at	-20.54	RP	0.017	-8.06	RP	0.03	-4.75	RP	0.049	3.37	A	0.38	-2.75	A	0.071	-4.75	A	0.079	-5.73	A	0.214	-10.79	A	0.12	-1.77	A	0.162	-6.95	A	0.148	-12.38	RP	0.034	0.44	A	0.316
101664_at	2944.39	P	0	3154.27	P	0	3140.2	P	0	2508.55	P	0	2657.96	P	0	2758.87	P	0	2962.36	P	0	2508.23	P	0	3285.41	P	0	3472.27	P	0	3108.98	P	0	3014.81	P	0
101665_at	395.93	M	0.079	395.25	A	0.12	430.81	M	0.044	393.2	M	0.071	416.24	A	0.148	449.25	A	0.11	292.03	A	0.178	368.41	A	0.195	353.55	P	0.011	403.39	P	0.011	411.11	M	0.071	460.59	M	0.039
101666_at	19.16	A	0.537	21.38	A	0.407	31.87	A	0.324	19.2	A	0.468	39.8	A	0.355	36.59	A	0.302	30.98	A	0.257	35.69	A	0.38	36.84	A	0.275	34.9	A	0.162	23.52	A	0.363	15.21	A	0.513
101667_at	-12.92	RP	0.071	4.58	A	0.407	-3.58	A	0.11	2.48	A	0.537	-5.89	A	0.12	-0.97	A	0.162	-3.12	A	0.079	-3.22	A	0.098	-2.63	RP	0.079	-5.19	A	0.049	-2.12	A	0.257	-1.28	A	0.195
101668_at	32.43	A	0.468	27.67	A	0.501	35.74	A	0.407	37.95	A	0.324	39.6	A	0.178	57.29	A	0.178	20.58	A	0.234	18.42	A	0.302	21.43	P	0.015	42.12	P	0.049	47.45	A	0.275	37.12	A	0.501
101669_at	13.86	A	0.324	10.66	A	0.437	6.31	A	0.275	15.1	A	0.195	15.15	A	0.195	16.36	A	0.468	9.22	A	0.759	11.78	A	0.759	11.69	A	0.437	19.79	A	0.257	5.78	A	0.759	12.18	A	0.407
101670_at	14.98	A	0.724	-3.35	A	0.302	12.97	A	0.575	11.81	A	0.55	16.26	A	0.355	16.21	A	0.148	10.44	A	0.575	9.23	A	0.871	8.5	A	0.437	5.31	A	0.955	18.36	A	0.302	10.9	A	0.741
101671_at	5.91	A	0.759	0.79	A	0.912	10.15	A	0.933	6.21	A	0.933	6.95	A	0.871	12.29	A	0.603	11.64	A	0.832	10.97	A	1	9.61	A	0.537	15.76	A	0.437	5.07	A	0.933	6.29	A	1
101672_at	-4.75	RP	0.044	5.07	A	0.724	-6.31	A	0.083	-9.58	RP	0.071	-1.67	A	0.178	-3.32	A	0.098	-0.8	A	0.214	-9.31	A	0.079	-1.93	A	0.148	1.46	A	0.195	-17.08	RP	0.039	-8.7	RP	0.056
101673_r_at	6.72	A	0.324	1.39	A	0.832	0.23	A	0.589	7.39	A	0.759	3.39	A	0.871	4	A	0.575	6.24	A	0.575	6.93	A	0.324	2.17	A	0.676	-4.03	RP	0.039	4.36	A	0.741	4.64	A	0.851
101674_at	12.61	A	0.437	16.14	A	0.275	11.86	A	0.759	4.46	A	0.871	11.03	A	0.871	26.47	A	0.355	31.56	A	0.234	31.05	A	0.214	21.12	A	0.38	24.01	A	0.324	18.03	A	0.234	17.55	A	0.195
101675_at	22.75	A	0.955	20.87	A	0.832	27.26	A	0.955	34.21	A	0.832	15.65	A	1	3.37	A	0.871	16.78	A	1	-15.03	A	0.437	37.42	A	0.759	34.1	A	0.832	27.55	A	0.832	23.88	A	0.794
101676_at	41.52	A	0.12	21.57	A	0.537	57.28	A	0.11	52.56	A	0.148	57.72	A	0.195	34.09	A	0.407	62.31	M	0.056	53.88	A	0.407	1402.23	P	0	1471.85	P	0	61.32	P	0.039	72.56	M	0.034
101677_at	39.13	M	0.275	40.39	A	0.324	49.97	M	0.257	37.99	M	0.234	68.06	M	0.178	67.43	M	0.195	32.03	A	0.214	49.33	M	0.214	27.85	A	0.275	35.51	M	0.257	49.44	A	0.407	57.82	A	0.214
101678_r_at	92.58	A	0.794	77.93	A	0.832	79.08	A	0.955	112.3	A	0.759	81.85	A	0.676	133.87	A	0.38	90.3	A	0.646	103.82	A	0.955	58.07	A	0.575	67.54	A	0.759	88	A	0.646	96.33	A	0.575
101679_at	21.79	A	0.646	19.5	A	0.537	24.24	A	0.794	10.47	A	0.955	17.93	A	0.871	31.19	A	0.537	7.35	A	0.871	16.36	A	0.832	17.96	A	0.234	16.06	A	0.871	20.57	A	0.977	11.26	A	0.575
101680_at	866.01	P	0	879.34	P	0	782.89	P	0	678.8	P	0	966.22	P	0	958.64	P	0	898.07	P	0	861.26	P	0	1052.6	P	0	1010.69	P	0	920.81	P	0	985.21	P	0
101681_f_at	79.7	P	0.02	110.63	P	0.026	93.79	P	0.026	109.79	M	0.044	147.8	P	0.049	143.48	P	0.013	80.1	A	0.11	72.94	A	0.162	162.09	M	0.087	148.97	P	0.026	150.9	P	0.011	169.4	P	0.004
101682_f_at	5.08	A	0.912	11.83	A	0.955	15.88	A	0.832	15.95	A	0.794	6.45	A	0.871	19.03	A	0.575	9.6	A	0.794	7.46	A	0.871	2.04	A	0.832	7.81	A	0.832	14.21	A	0.468	9.18	A	0.912
101683_at	-4.6	A	0.407	-15.07	RP	0.056	-6.69	A	0.407	-9.58	A	0.195	-6.81	A	0.257	-6.77	A	0.257	-16.15	A	0.12	-12.97	A	0.178	-5.27	A	0.162	-5.6	A	0.324	5.98	A	0.832	-14.78	A	0.224
101684_r_at	561.47	P	0.005	622.71	P	0.003	606.35	P	0.003	625.43	P	0.039	471.77	P	0.002	515.21	P	0.001	468	P	0.002	768.65	P	0.007	413.46	P	0.002	556.96	P	0.003	609.62	P	0.011	639.24	P	0.004
101685_f_at	254.35	M	0.079	249.72	A	0.11	260.38	M	0.087	275.34	A	0.148	226.65	A	0.178	268.11	M	0.063	223.3	P	0.056	298.05	P	0.087	173.29	P	0.02	200.2	M	0.049	278.12	P	0.026	263.68	M	0.056
101686_at	2.91	A	0.955	-0.11	A	0.468	-5.31	A	0.178	24.19	A	0.407	6.28	A	0.676	2.55	A	0.38	7.93	A	0.38	-7.02	A	0.098	3.48	A	0.437	9.84	A	0.407	13.79	A	0.832	7.57	A	0.692
101687_r_at	12.26	P	0.017	9.4	A	0.575	11.12	A	0.234	13.52	P	0.012	12.7	A	0.079	10.36	M	0.063	10.14	A	0.135	7.78	A	0.468	11.45	A	0.195	19.64	P	0.004	17.12	P	0.008	17.85	P	0.007
101688_at	32.45	M	0.098	29.03	P	0.039	27.35	M	0.12	30.03	A	0.102	22.65	P	0.087	28.6	A	0.11	24.81	A	0.162	33.43	A	0.234	27.79	P	0.049	14.97	A	0.324	38.22	M	0.098	33.87	A	0.234
101689_at	0.09	A	0.38	7.93	A	0.603	9.63	A	0.832	10.96	A	0.646	6.03	A	0.437	-0.75	A	0.407	18.23	A	0.759	5.57	A	0.537	12.15	A	0.603	11.09	A	0.955	4.32	A	0.646	2.63	A	0.355
101690_r_at	3.81	A	0.794	0.55	A	0.603	1.47	A	0.759	5.28	A	0.575	2.33	A	0.437	2.1	A	1	3.05	A	0.912	5.08	A	0.676	1.64	A	0.832	4.58	A	0.468	8.31	A	0.126	-2.01	A	0.955
101691_s_at	-4.88	A	0.056	-0.75	A	0.148	2.67	A	0.407	-0.89	A	0.234	-3.17	A	0.071	-1.8	A	0.275	-1.67	A	0.098	2.12	A	0.468	1.77	A	0.407	0.8	A	0.178	7.6	A	0.871	-8.7	RP	0.019
101692_r_at	5.28	A	0.676	5.12	A	0.676	-20.78	A	0.178	-0.93	A	0.468	-6.11	A	0.214	-10.99	A	0.234	-7.28	A	0.38	-1.22	A	0.38	-0.33	A	0.575	-1.48	A	0.407	-6.36	A	0.646	-6.91	A	0.224
101693_f_at	8.58	A	0.832	20.55	A	0.501	19.95	A	0.692	11.24	A	0.955	28.32	A	0.832	60.07	A	0.537	8.73	A	0.794	-7.81	A	0.302	79.77	A	0.501	50.11	A	0.355	7.64	A	0.759	4.21	A	0.437
101694_f_at	45.81	A	0.12	55.91	P	0.011	39.56	M	0.034	39.77	A	0.214	57.72	A	0.11	51.65	P	0.03	32.03	P	0.008	46.19	M	0.063	40.56	P	0.011	41.07	P	0.013	52.35	P	0.004	58.99	P	0.004
101695_at	8.74	A	0.794	0.7	A	0.537	6.07	A	0.537	-4.87	A	0.38	-7	A	0.234	-6.87	A	0.355	-0.38	A	0.871	1.97	A	0.676	3.12	A	0.676	-0.34	A	0.407	18.65	A	0.537	2.74	A	0.871
101696_r_at	2.72	A	0.832	2.9	A	0.724	6.81	A	0.871	-9.25	RP	0.004	9.76	A	0.912	-3.4	A	0.148	6.1	A	0.759	4.56	A	0.575	6.09	A	1	8.47	A	0.575	-7.6	A	0.214	1.54	A	0.468
101697_f_at	177.84	P	0.013	180.12	P	0.055	95.13	P	0.003	61.96	P	0.023	120.02	P	0.028	140.57	P	0.011	55.93	P	0.039	65.82	M	0.033	82.21	P	0.004	75.82	P	0.007	91.75	A	0.132	157.56	P	0.011
101698_f_at	53.6	A	0.11	44.02	M	0.162	63.18	M	0.087	52.03	A	0.324	68.2	A	0.214	61.86	A	0.148	49.28	A	0.148	51.18	M	0.087	37.28	A	0.11	39.04	A	0.148	31.45	P	0.087	48.17	A	0.195
101699_at	7.95	A	0.871	4.56	A	0.646	2.76	A	0.977	6.78	A	0.617	1.81	A	0.794	7.84	A	0.724	0.47	A	0.832	11.64	A	0.178	9.43	A	0.12	5.95	A	0.275	-2.12	A	0.457	6.33	A	0.437
101700_at	67.81	A	0.437	70.26	M	0.079	77.91	M	0.11	85.35	A	0.178	243.18	P	0.005	319.53	P	0.003	151.84	M	0.044	191.01	P	0.03	118.56	P	0.03	134.9	P	0.03	107.57	P	0.015	101.12	P	0.026
101701_at	111.08	P	0.001	109.16	P	0.001	43.17	P	0.044	45.5	P	0.001	39.69	P	0.002	32.82	M	0.044	62.96	P	0.001	66.16	P	0.005	49.08	P	0.003	50.82	P	0.002	11.84	A	0.162	16.13	M	0.049
101702_at	9.81	A	0.794	13.47	A	0.724	10.86	A	0.871	-9.13	A	0.11	12.51	A	1	14.24	A	0.724	11.08	A	0.794	15.58	A	0.832	20.15	A	0.324	29.5	A	0.324	2.62	A	0.407	3.55	A	0.646
101703_at	185.7	M	0.034	190.67	M	0.039	166.88	P	0.023	136.65	M	0.056	217.67	P	0.039	164.54	A	0.162	191.9	M	0.044	185.84	A	0.234	226.14	P	0.01	163.73	P	0.017	116	P	0.026	94.9	A	0.11
101704_at	-0.94	A	0.537	11.64	A	0.759	6.6	A	1	6.29	A	0.871	5.61	A	0.955	6.94	A	0.912	19.24	A	0.871	-5.75	A	0.275	9.32	A	0.724	10.75	A	0.871	0.96	A	0.776	11.26	A	0.871
101705_at	53.34	A	0.178	70.58	A	0.12	56.08	A	0.275	56.9	A	0.257	75.96	A	0.407	95.33	A	0.135	85.21	A	0.234	96.33	A	0.38	61.17	M	0.049	86.13	M	0.079	39.26	A	0.468	49.12	A	0.355
101706_at	3.88	A	0.178	-6.93	A	0.12	-14.26	A	0.11	-15.95	A	0.034	-3.59	A	0.275	1.6	A	0.275	4.86	A	0.468	-10.36	A	0.214	5.8	A	0.676	-2.12	A	0.437	-9.76	A	0.087	-4.21	A	0.407
101707_at	6.09	A	0.355	15.54	A	0.646	21.42	A	0.468	3.49	A	0.257	17.7	A	0.871	1.82	A	0.603	-1.62	A	0.302	-4.82	A	0.234	25.88	A	0.38	28.59	A	0.302	27.71	A	0.457	25.97	A	0.575
101708_at	64.68	A	0.195	31.93	A	0.537	61.95	A	0.162	45.66	A	0.468	44.19	A	0.468	38.21	A	0.676	25.09	A	0.501	41.78	A	0.324	34.49	A	0.355	39.98	A	0.38	53.39	A	0.302	58.41	A	0.12
101709_at	-0.09	A	0.257	-4.18	A	0.214	2.35	A	0.537	10.35	A	0.832	-2.47	A	0.234	6.12	A	0.646	1.41	A	0.501	-2.61	A	0.501	7.42	A	0.794	2.78	A	0.759	-4.99	A	0.355	1.28	A	0.195
101710_at	21.94	A	0.324	19.4	A	0.302	23.92	A	0.575	35.23	P	0.039	159.86	P	0.001	169.38	P	0.002	13.45	A	0.575	24.87	A	0.302	30.53	A	0.355	18.72	A	0.12	35.36	A	0.162	43.26	A	0.071
101711_at	15.88	A	0.759	17.88	A	0.575	18.05	A	0.324	18.06	M	0.302	17.23	A	0.437	11.64	A	0.646	13.99	A	0.724	26.67	M	0.407	15.06	A	0.724	17.29	A	0.537	10.59	A	0.912	16.46	A	0.724
101712_at	128.99	P	0.023	95.01	M	0.071	99.74	P	0.039	124.88	P	0.01	115.56	A	0.11	138.61	M	0.034	111.78	P	0.034	115.19	P	0.034	97.35	P	0.017	101.96	P	0.03	97.93	P	0.017	120.07	P	0.026
101713_at	9.88	A	0.407	10.62	A	0.437	14.09	A	0.148	8.2	A	0.537	9.98	A	0.468	7.17	A	0.676	11.8	A	0.178	16.48	P	0.026	14.9	P	0.087	11.46	A	0.302	15.66	A	0.102	16.64	A	0.11
101714_at	33.94	M	0.162	25.3	M	0.195	37.09	A	0.195	43.31	A	0.195	55.11	M	0.178	49.73	A	0.178	23.14	M	0.302	6.56	A	0.832	30.6	A	0.214	20.5	A	0.603	23.68	A	0.501	19.97	M	0.324
101715_at	2.1	A	0.234	2.77	A	0.355	-6.69	A	0.214	6.86	A	0.646	-0.36	A	0.38	12.79	A	0.676	11.45	A	0.603	7.81	A	0.575	10.85	A	0.955	4.67	A	0.955	-2.53	A	0.302	4.46	A	0.38
101716_at	17.3	P	0.003	7.35	M	0.079	15.99	P	0.001	11.32	P	0.02	12.59	A	0.11	11.46	P	0.056	22.53	P	0.002	14.36	P	0.006	11.65	P	0.039	15.63	P	0.01	5.44	A	0.468	9.62	A	0.457
101717_at	152.88	M	0.11	138.88	M	0.034	177.98	P	0.015	176.75	P	0.015	144.32	P	0.023	142.48	P	0.017	159.75	P	0.087	256.87	P	0.013	95.82	P	0.011	116.24	P	0.026	173.38	P	0.063	186.37	P	0.034
101718_f_at	17.74	A	0.955	12.15	A	0.537	12.71	A	0.724	3.73	A	0.427	15.06	A	0.759	13.96	A	0.955	16.9	A	0.794	17.41	A	0.912	27.43	A	0.676	21.53	A	0.501	25.18	A	0.575	0.99	A	0.794
101719_at	49.2	A	0.468	60.39	A	0.355	73.63	A	0.603	42.25	A	0.501	29.15	A	0.871	38.39	A	0.501	15.16	A	0.871	49.33	A	0.955	25.95	A	0.646	37.13	A	0.214	54.3	A	0.468	51.79	A	0.537
101720_f_at	5.41	A	0.871	-2.69	A	0.407	0.73	A	0.759	11.36	A	0.794	3.67	A	0.912	6.19	A	0.759	5.98	A	0.912	26.55	A	0.794	1.97	A	0.794	1.55	A	0.912	17.24	A	0.955	0.77	A	0.468
101723_r_at	184.24	A	0.12	159.23	A	0.11	197.87	M	0.044	252.61	M	0.044	138.35	A	0.234	156.54	M	0.087	152	A	0.135	161.76	A	0.257	128.59	M	0.044	144.49	M	0.034	157.46	A	0.148	189.92	M	0.087
101724_at	24.55	A	0.603	27.18	A	0.575	9.24	A	0.676	6.7	A	0.977	30.77	A	0.575	27.85	A	0.603	33.14	A	0.759	26.93	A	0.794	27.19	A	0.575	22.12	A	0.794	22.73	A	0.457	13.53	A	0.759
101725_at	24.52	A	0.275	37.3	A	0.214	43.02	A	0.148	59.46	A	0.195	12.7	A	1	15.23	A	0.912	37.27	A	0.302	23.71	A	0.501	28.45	M	0.214	30.93	A	0.234	30.04	A	0.214	34.3	A	0.257
101726_at	12.13	A	0.575	16.63	A	0.912	33.28	A	0.214	35.88	M	0.12	19.87	A	0.871	24.18	A	0.912	27.86	A	0.234	39.9	A	0.871	28.89	P	0.098	27.31	A	0.501	19.44	A	0.537	33.68	M	0.178
101727_at	25.95	A	0.832	29.99	A	0.759	43.05	A	0.38	19.68	A	0.912	55.89	A	0.575	48.08	A	0.437	18.33	A	0.871	25.77	A	1	30.75	A	0.234	33.94	A	0.501	18.9	A	0.759	22.46	A	0.676
101728_at	42.37	A	0.195	38.28	A	0.275	57.28	A	0.275	65.95	A	0.302	54.78	A	0.537	48.6	A	0.302	53.58	A	0.195	53.88	A	0.148	46.91	A	0.148	39.52	A	0.11	58.04	A	0.148	41.77	A	0.178
101729_at	20.54	A	0.537	23.94	A	0.407	4.75	A	0.676	20.5	A	0.661	2.86	A	0.501	12.81	A	0.871	1.9	A	0.575	10.79	A	0.437	20.7	A	0.603	2.64	A	1	19.11	A	0.38	29.99	P	0.098
101730_at	34.6	M	0.063	51.54	P	0.011	55.08	P	0.005	50	P	0.004	26.85	M	0.087	19.96	A	0.355	30.3	A	0.12	27.62	P	0.087	53.69	P	0.007	54.19	P	0.005	54.22	P	0.003	60.09	P	0.001
101731_at	-1.36	A	0.257	1.43	A	0.437	6.31	A	0.871	-0.61	A	0.871	0.53	A	0.407	1.5	A	0.407	-4.44	RP	0.071	-2.23	A	0.234	-2.99	A	0.724	-5.63	A	0.275	9.56	A	0.55	5.71	A	0.933
101732_at	254.53	P	0.013	231.62	P	0.017	237.13	P	0.01	231.14	P	0.011	370.11	P	0.013	392.16	P	0.006	374.34	P	0.01	438.8	P	0.015	413.55	P	0.004	405.48	P	0.004	232.12	P	0.007	267.63	P	0.013
101733_at	-0.5	A	0.38	-0.92	A	0.38	5.49	A	0.759	-4.26	A	0.339	-3.28	A	0.501	10.29	A	0.646	-12.91	A	0.12	-16.8	A	0.324	2.15	A	0.575	-5.85	A	0.355	-0.33	A	0.468	11.45	A	0.832
101734_at	59.12	M	0.039	65.72	P	0.013	47.16	M	0.098	39.49	A	0.603	600.28	P	0	539.11	P	0	44.92	A	0.355	43.35	M	0.355	94.98	P	0.044	102.69	P	0.017	33.2	A	0.363	54.13	A	0.162
101735_f_at	16.75	A	0.302	20.93	A	0.575	31.99	A	0.135	17.74	A	0.195	24.48	A	0.178	21.8	A	0.275	21.92	A	0.214	27.65	A	0.324	26.37	A	0.162	28.59	M	0.087	25.18	M	0.049	24.32	A	0.11
101736_at	6.74	A	0.676	7.55	A	0.676	17.23	A	0.912	4.67	A	0.724	-1.31	A	0.407	6.24	A	0.759	2.16	A	0.537	4.27	A	0.537	1.64	A	0.832	8.72	A	1	5.03	A	0.468	23.74	A	0.955
101737_at	13.34	A	0.759	6.93	A	0.832	20.22	A	0.407	40.79	A	0.214	18.29	A	0.676	7.74	A	0.912	18.63	A	0.234	25.27	A	0.275	39.23	M	0.087	10.52	A	0.759	4.49	A	0.955	16.02	A	0.832
101738_at	114.54	A	0.324	112.02	A	0.324	131.49	A	0.275	87.46	A	0.355	116.45	A	0.234	96.03	A	0.355	91.74	A	0.234	109.91	A	0.195	98.88	P	0.063	78.59	A	0.275	126.26	A	0.302	94.39	A	0.437
101739_at	-39.59	A	0.214	-6.59	A	0.407	-18.05	A	0.324	-30.48	A	0.38	-5.86	A	0.501	4.47	A	0.575	20.77	A	0.537	7.89	A	0.234	26.94	A	0.537	13.64	A	0.603	-16.12	A	0.355	-16.02	A	0.355
101740_at	15.98	A	0.437	17.48	A	0.537	17.55	M	0.257	28.33	A	0.38	11.62	A	0.195	10.09	A	0.603	15.61	A	0.275	21.41	A	0.575	21.34	A	0.275	17.06	A	0.234	15.08	M	0.324	27.5	M	0.178
101741_at	638	P	0.004	614.97	P	0.004	752.08	P	0.01	623.89	P	0.006	682.13	P	0.004	657.34	P	0.01	706.46	P	0.004	678.18	P	0.007	579.03	P	0.003	612.27	P	0.004	523.99	P	0.004	658.26	P	0.007
101742_at	5.85	A	0.794	4.8	A	0.832	13.73	A	0.178	6.09	A	0.794	7.11	A	0.257	11.19	P	0.02	10.37	M	0.056	14.83	A	0.302	8.92	A	0.355	6.38	M	0.178	6.52	A	0.912	11.41	A	0.257
101743_f_at	44.38	M	0.063	30.44	A	0.355	44.08	A	0.135	53.05	M	0.087	35.74	A	0.214	35.96	M	0.071	38.02	M	0.098	45.32	A	0.195	27.01	A	0.302	27.84	P	0.087	41.75	A	0.12	37.45	A	0.12
101744_i_at	-4.23	A	0.49	-6.93	A	0.054	3.52	A	0.427	0.88	A	0.2	-1.25	A	0.646	-5.49	RP	0.054	-2.07	A	0.174	-0.39	A	0.282	-0.92	A	0.234	-4.06	A	0.06	-4.15	A	0.105	3.35	A	0.708
101745_f_at	3.99	A	0.468	-2.47	A	0.195	3.08	A	0.275	-9.01	A	0.224	-13.15	A	0.056	-7.54	RP	0.056	-15.54	RP	0.039	-14.51	A	0.071	-6	A	0.071	-20.2	RP	0.056	-8.81	A	0.324	2.38	A	0.468
101746_i_at	0.84	A	0.427	3.27	A	0.603	-1.71	A	0.06	-2.77	A	0.112	-0.46	A	0.955	-1.67	A	0.871	-1.25	A	0.234	0.97	A	0.537	5.72	A	0.257	-3.04	A	0.912	4.02	A	0.776	-3.54	RP	0.031
101747_f_at	-0.64	A	0.12	5.84	A	0.794	2.58	A	0.537	-3.13	A	0.178	-1.61	A	0.214	1.95	A	0.407	-3.94	A	0.195	-14.01	RP	0.063	11.18	A	0.537	3.03	A	0.676	-7.27	A	0.162	3.22	A	0.537
101748_at	102.43	M	0.098	81.6	A	0.234	119.29	M	0.063	88.27	A	0.234	80.18	A	0.437	116.56	A	0.234	74.49	A	0.257	92.27	M	0.214	57.61	A	0.275	78.54	A	0.676	83.22	M	0.098	121.42	A	0.178
101749_at	-0.94	A	0.324	1.26	A	0.437	0.15	A	0.776	8.6	A	0.302	9.39	A	0.178	3.5	A	0.871	-0.35	A	0.257	-1.42	A	0.575	4.25	A	0.955	3.87	A	0.955	12.3	A	0.55	5.19	A	0.759
101751_f_at	11.67	A	0.912	12.02	A	0.537	24.88	A	0.537	2.56	A	0.813	15.59	A	0.871	6.64	A	0.794	2.44	A	0.759	17.61	A	0.912	12.75	A	0.646	18.86	A	0.195	16.04	A	0.302	24.39	A	0.537
101752_f_at	3.13	A	0.407	1.68	A	0.955	2.49	A	0.501	-2.6	A	0.407	4.2	A	0.501	-1.75	A	0.676	0.42	A	0.38	-11.75	A	0.098	5.69	A	1	14.94	A	0.912	5.9	A	0.912	-2.85	A	0.302
101753_s_at	-4.45	A	0.162	-10.57	A	0.178	7.42	A	0.437	-18.02	RP	0.071	2	A	0.302	-7.92	A	0.087	-4.55	A	0.178	-16.94	RP	0.02	18.51	A	0.575	8.2	A	0.832	42.17	A	0.162	31.67	M	0.098
101754_f_at	248.96	A	0.302	262.4	A	0.257	318.48	A	0.257	288.57	A	0.257	241.1	A	0.355	250.97	A	0.257	213.21	A	0.324	296.45	A	0.38	204.57	A	0.234	248.81	A	0.275	329.51	A	0.234	310.5	A	0.302
101755_f_at	249.58	P	0.079	186.11	P	0.098	248.87	M	0.063	216.49	A	0.11	286.26	A	0.11	226.27	M	0.079	208.35	P	0.071	305.97	A	0.178	218.1	M	0.049	236.22	P	0.017	253.65	P	0.049	240.9	M	0.063
101756_f_at	120.83	A	0.302	132.97	A	0.324	136.57	A	0.468	129.55	A	0.38	186.79	A	0.537	158.89	A	0.407	141.61	A	0.676	161.38	A	0.676	123.21	A	0.537	125.58	A	0.324	114.63	A	0.098	108	A	0.162
101757_at	323.46	P	0.004	289.15	P	0.003	240.22	P	0.006	306.63	P	0.004	149.41	P	0.015	147.23	P	0.017	246.16	P	0.007	224.87	P	0.03	226.67	P	0.004	234.1	P	0.004	236.57	P	0.006	204.73	P	0.006
101758_at	-0.81	A	0.275	1.3	A	0.257	11.68	A	0.38	-6.9	A	0.162	-9.37	A	0.195	1.97	A	0.407	0.54	A	0.407	7.37	A	0.646	11.27	A	0.794	5.92	A	0.537	20.69	A	0.955	23.19	A	0.832
101759_at	16.01	P	0.087	14.24	A	0.148	13.62	M	0.079	6.86	A	0.363	8.42	A	0.214	10.89	P	0.056	15.65	P	0.049	13.78	A	0.178	23.25	P	0.039	14.4	A	0.12	11.76	A	0.275	14.37	M	0.083
101760_at	5.06	A	0.537	-0.38	A	0.257	22.95	A	0.832	18.18	A	0.617	-7.34	A	0.162	9.02	A	0.832	-3.99	A	0.501	12.56	A	0.759	5.05	A	0.603	7.79	A	0.537	19.65	A	0.912	10.24	A	0.724
101761_f_at	-21.87	A	0.324	-18.03	A	0.355	-22.51	A	0.355	-20.94	A	0.324	-31.18	A	0.162	-9.34	A	0.646	8.8	A	0.646	-32.09	A	0.437	12.15	A	0.537	-14.69	A	0.468	0	A	0.257	-8.37	A	0.38
101762_at	-1.09	A	0.437	-0.9	A	0.234	-4.87	A	0.195	6.78	A	0.871	-0.28	A	0.38	10.91	A	0.832	-5.94	A	0.135	-12.8	A	0.302	-9.96	A	0.195	-7.06	A	0.257	13.09	A	0.955	-0.44	A	0.468
101763_at	205	P	0.044	191.53	M	0.087	222.78	P	0.063	209.42	P	0.071	200.52	A	0.11	226.47	P	0.056	147.38	M	0.079	245.41	A	0.11	218.61	P	0.002	270.66	P	0.004	228.22	P	0.026	278.75	P	0.026
101764_at	152.51	P	0.003	179.38	P	0.001	130.17	P	0.013	71.15	M	0.11	114.62	P	0.023	93.63	M	0.056	63.97	P	0.098	64.27	P	0.071	55.35	P	0.01	67.9	P	0.023	135.44	P	0.026	115.64	M	0.102
101765_at	23.54	A	0.603	6.03	A	0.575	-11.88	A	0.407	19.97	A	1	-3.5	A	0.324	5.97	A	0.676	-3.9	A	0.275	0.23	A	0.275	-3.76	A	0.437	0.52	A	0.575	24.14	A	0.955	10.17	A	0.575
101768_at	1.88	A	0.324	-6.29	RP	0.056	-3.99	A	0.115	-12.01	RP	0.021	-2.08	A	0.437	0	A	0.275	-13.07	RP	0.015	-11.03	A	0.302	1.2	A	0.302	-2.28	A	0.355	0.21	A	0.589	-11.34	A	0.071
101769_at	160.22	A	0.407	149.64	A	0.275	174.28	A	0.195	171.88	P	0.021	160.83	P	0.049	180.15	M	0.079	133.06	A	0.214	150.39	A	0.135	104.83	A	0.135	112.69	M	0.098	162.32	M	0.087	145.52	M	0.079
101770_i_at	-12.37	A	0.309	-25.47	A	0.646	2.69	A	0.427	16.71	A	0.603	-32.79	RP	0.069	-21.15	A	0.174	-29.8	A	0.257	-49.57	A	0.234	0.92	A	0.537	7.18	A	0.537	8.79	A	0.49	11.82	A	0.646
101771_r_at	358.32	A	0.355	301.62	A	0.178	468.4	A	0.355	285.36	A	0.324	473.63	A	0.407	663.19	A	0.407	453.78	A	0.195	608.51	A	0.38	414.97	M	0.071	641.72	M	0.071	401.26	P	0.056	356.58	A	0.275
101772_r_at	42.79	A	0.724	32.83	A	0.646	45.48	A	0.955	15.34	A	0.955	14.81	A	0.759	39.46	A	0.646	16.43	A	0.537	11.84	A	0.575	8.68	A	0.468	2.39	A	0.355	45.08	A	0.871	24.32	A	0.676
101773_r_at	60.13	A	0.324	74.2	M	0.098	60.22	A	0.537	66.11	A	0.214	91.74	A	0.234	86.06	A	0.257	98.33	A	0.234	101.18	A	0.178	84.57	A	0.11	73.28	A	0.178	77.28	A	0.11	73.99	M	0.079
101774_at	7.73	A	0.724	16.41	A	0.955	9.18	A	0.759	12.7	A	0.912	2.14	A	0.759	8.17	A	0.603	-3.54	A	0.437	7.31	A	0.871	11.45	A	0.724	8.36	A	0.955	15.58	A	0.794	0.8	A	0.646
101775_at	26.78	A	0.955	48.67	A	0.724	50.33	A	0.977	25.45	A	0.603	40.52	A	0.724	51.67	A	0.832	60.38	A	0.871	40.82	A	0.871	76.4	A	0.759	76.56	A	0.832	10.59	A	0.912	25.89	A	0.871
101776_at	-3.57	A	0.468	-0.87	A	0.275	-3.87	A	0.355	-7.95	A	0.676	2.81	A	0.355	7.79	A	0.501	-1.81	A	0.759	-6.35	A	0.275	15.34	A	0.912	10.96	A	0.537	6.86	A	0.575	8.05	A	0.832
101777_at	16.93	A	0.302	11.4	A	0.501	35.27	A	0.148	17.33	A	0.407	14.62	A	0.501	7.34	A	1	20.72	A	0.11	5.89	A	0.537	19.57	A	0.178	28.88	M	0.11	18.03	A	0.302	32.55	P	0.098
101778_at	72.7	P	0.026	63.95	M	0.044	54.58	A	0.135	41.56	P	0.079	69.06	M	0.044	63.44	A	0.12	45.55	A	0.38	89.86	A	0.11	74.5	A	0.234	53.14	A	0.162	62.82	A	0.257	73.66	P	0.011
101779_at	23.65	A	0.724	12.38	A	0.603	18.72	A	0.832	12.05	A	0.871	3.86	A	0.437	21.3	A	0.955	11.66	A	0.537	7.25	A	0.575	9.08	A	0.724	16.72	A	0.912	19.49	A	0.871	9.4	A	0.589
101780_at	-1.14	A	0.275	2.22	A	0.603	0.23	A	0.676	3.17	A	0.589	-9.7	A	0.148	2.57	A	0.468	-3.71	A	0.437	-7.2	A	0.162	-4.63	A	0.575	4.15	A	0.724	4.03	A	0.324	-2.38	A	0.324
101781_f_at	151.48	P	0.004	175.09	P	0.005	171.31	P	0.005	156.7	P	0.007	253.46	P	0.003	252.82	P	0.015	191.78	P	0.004	186.37	P	0.008	142.25	P	0.007	154.05	P	0.005	204.91	P	0.002	275.31	P	0.004
101782_at	-7.25	A	0.098	7.84	A	0.759	2.05	A	0.234	-7.1	A	0.11	2.92	A	0.501	2.7	A	0.468	9.62	A	0.955	4.76	A	0.575	15.06	A	0.832	12.89	A	0.832	-10.64	RP	0.056	-11.78	A	0.098
101783_i_at	8.47	A	0.676	-4.62	A	0.513	8.8	A	0.832	10.01	A	0.977	9.87	A	0.871	9.45	A	0.933	2.46	A	0.776	1.45	A	0.776	9.52	A	0.871	0	A	0.589	-6.58	A	0.331	7.8	A	0.776
101784_f_at	9.26	A	0.955	8.46	A	0.759	7.78	A	0.912	16.15	A	0.537	10.62	A	0.871	10.54	A	0.912	8.31	A	0.759	2.73	A	0.603	13.24	A	0.646	13.26	A	0.603	11.22	A	0.676	2.08	A	0.832
101786_at	129.78	P	0.001	134.65	P	0.002	62.01	M	0.12	48.87	P	0.004	25.26	A	0.501	32.64	A	0.324	44.1	M	0.087	55.62	P	0.011	53.27	M	0.071	65.37	P	0.026	112.68	P	0.008	133.01	P	0.001
101787_f_at	1144.56	P	0.001	1696.22	P	0.001	1650.43	P	0.001	1269.21	P	0.001	2146.45	P	0.001	2482.32	P	0.001	1563.27	P	0.008	1325.16	P	0.001	1618.65	P	0.001	1677.45	P	0.001	2104.2	P	0.001	1869.74	P	0.001
101788_f_at	-3.7	A	0.234	-4.09	A	0.257	-2.44	A	0.355	6.98	A	0.977	-8	A	0.407	22.6	A	0.871	-6.5	A	0.214	16.92	A	0.759	9.5	A	0.871	13.03	A	0.794	-0.5	A	0.234	4.75	A	0.603
101789_i_at	-0.26	A	0.347	3.87	A	0.813	12.96	A	0.813	3.38	A	0.891	7.27	A	0.977	14.65	A	0.501	-0.04	A	0.708	2.95	A	0.912	9.7	A	0.309	3.04	A	0.813	7.82	A	0.977	1.1	A	0.603
101790_f_at	37.55	A	0.195	36.19	M	0.178	47.86	A	0.17	33.2	A	0.468	38.85	A	0.162	32.02	A	0.257	34.8	A	0.302	31.05	M	0.214	38.41	A	0.214	34.01	M	0.135	35.65	A	0.178	26.48	A	0.245
101791_f_at	51.57	A	0.355	50.31	A	0.302	58.34	A	0.178	53.98	A	0.275	40.35	A	0.575	44.11	A	0.178	47.59	A	0.575	25.19	A	0.468	46.87	A	0.537	45.99	A	0.437	40.34	A	0.468	36.43	A	0.759
101792_at	8.19	A	0.676	10.87	A	0.871	8.51	A	0.912	2.6	A	0.457	5.75	A	0.794	3.25	A	0.871	1.69	A	0.501	-0.52	A	0.324	11.38	A	1	11.28	A	0.871	3.86	A	0.891	3.58	A	0.759
101793_at	-3.11	A	0.575	-3.41	A	0.148	-4.61	A	0.355	2.44	A	0.501	-6.31	A	0.195	-15.73	A	0.098	-7.74	A	0.087	-18.63	RP	0.063	-1.88	A	0.162	-6.26	A	0.12	9.97	A	0.724	8.96	A	0.468
101794_f_at	29.98	A	0.646	27.71	A	0.794	39	A	0.324	47.93	A	0.617	37.1	A	0.468	29.75	A	0.501	35.08	A	0.355	42.25	A	0.38	18.24	A	0.355	20.75	A	0.501	41.92	A	0.537	32.18	A	0.871
101795_f_at	134.07	P	0.01	115.79	P	0.02	145.31	P	0.013	113.28	P	0.003	139.49	M	0.063	155	M	0.044	100.75	P	0.02	168.35	M	0.098	113.58	P	0.006	122.09	P	0.015	100.42	P	0.007	121.05	P	0.023
101796_at	11.67	A	0.955	11.89	A	0.676	31.02	A	0.603	70.25	P	0.063	-4.14	A	0.302	-4.07	A	0.759	17.84	A	0.437	21.09	A	0.794	50.08	A	0.12	35.03	P	0.071	18.78	A	0.38	52.52	A	0.162
101797_at	-7.12	A	0.275	-4.05	A	0.12	-2.73	A	0.257	-8.4	A	0.071	-4.92	RP	0.071	-14.91	A	0.11	-16.01	A	0.056	1.65	A	0.098	8.63	A	0.955	-5.63	A	0.162	-7.27	A	0.148	-12	A	0.12
101798_at	-3.88	A	0.214	12.68	A	0.912	15.76	A	0.724	-1.91	A	0.214	-1.58	A	0.501	-1.62	A	0.38	3.99	A	0.355	11.84	A	0.324	5.47	A	0.955	5.79	A	0.794	6.23	A	0.871	2.19	A	0.794
101799_at	-14.8	RP	0.03	-12.32	A	0.162	-8.22	A	0.039	2.92	A	0.501	-8.95	A	0.214	4.57	A	0.603	-11.66	A	0.234	-3.28	A	0.355	1.88	A	0.407	-2.35	A	0.257	-12.3	A	0.071	-8.56	RP	0.098
101800_at	6.46	A	0.275	5.01	A	0.437	11.94	A	0.162	4.87	A	0.832	5.14	A	0.302	6.62	A	0.407	14.62	P	0.087	14.42	A	0.257	7.53	M	0.079	4.46	A	0.162	1.2	A	0.955	10.72	A	0.468
101801_at	2.5	A	0.603	3.69	A	0.794	-3.87	A	0.427	12.74	A	0.55	13.92	A	0.759	19.03	A	0.575	12.23	A	0.912	14.13	A	0.871	19.86	A	0.603	23.01	A	0.646	3.2	A	0.794	6.77	A	0.955
101802_at	6.7	A	0.871	7.89	A	0.468	2.76	A	0.851	3.08	A	1	4.5	A	0.676	8.17	A	0.603	2.09	A	0.724	8.85	A	0.871	7.59	A	0.676	9.73	M	0.214	12.09	A	0.537	11.26	A	0.759
101803_at	-1.05	A	0.257	6.82	A	0.759	-1.56	A	0.234	4.3	A	0.794	-4.95	A	0.12	4.27	A	0.501	10.87	A	0.871	7.2	A	0.871	5.14	A	0.759	8.84	A	0.912	4.78	A	0.692	2.45	A	0.955
101804_at	-2.12	A	0.603	-3.77	A	0.38	-1.91	A	0.407	-9.82	A	0.38	2.17	A	0.832	-0.62	A	0.794	9.79	A	0.676	-0.55	A	0.537	7.08	A	1	13.19	A	0.407	11.3	A	0.776	-9	A	0.355
101805_f_at	23.76	A	0.646	25.77	A	1	47.89	A	0.501	17.25	A	0.759	47.66	A	0.437	34.37	A	0.676	31.96	A	0.724	26.58	A	0.575	27.39	A	0.275	30.8	A	0.501	52.18	A	0.603	57.64	A	0.234
101806_at	233.35	M	0.079	193.23	M	0.071	213.39	A	0.135	179.72	A	0.162	204.75	M	0.098	195.6	A	0.257	167.16	A	0.11	236.91	P	0.087	126.91	P	0.026	156.56	P	0.039	174.29	A	0.12	195.18	P	0.079
101807_at	13.69	A	0.912	5.76	A	0.912	21.51	A	0.468	11.4	A	0.759	5.75	A	0.832	13.49	A	0.468	1.17	A	0.575	5.08	A	0.302	8.04	A	1	6.79	A	0.759	6.27	A	0.851	5.3	A	0.676
101808_at	-1.12	A	0.355	4.6	A	0.575	6.69	A	0.603	1.5	A	0.55	-4.11	A	0.302	-2.9	A	0.355	-0.84	A	0.178	-6.96	A	0.12	-0.82	A	0.12	8.72	A	0.832	11.43	A	0.851	10.97	A	0.676
101809_at	28.86	M	0.079	23.43	A	0.759	16.37	A	0.759	29.1	A	0.324	10.98	A	0.794	5.87	A	0.501	29.8	A	0.468	47	A	0.537	49.99	P	0.017	69.07	P	0.008	66.06	P	0.026	42.02	A	0.257
101810_at	75.65	A	0.11	72.45	A	0.135	77.06	P	0.087	79.26	M	0.056	71.37	A	0.178	87.41	A	0.135	67.7	P	0.063	104.22	M	0.071	62.32	A	0.257	70.59	P	0.071	64.94	M	0.079	85.32	A	0.195
101811_at	-8.85	A	0.257	-17.16	A	0.148	18.58	A	0.955	9.86	A	0.603	45.3	A	0.407	48.88	A	0.302	1.46	A	0.501	-23.24	A	0.087	14.35	A	0.912	0.34	A	0.355	-8.89	A	0.38	-21.47	A	0.234
101814_at	4.93	A	0.871	6.84	A	0.955	13.53	A	0.776	9.21	A	0.794	3.39	A	0.759	7.47	A	0.912	11.43	A	0.955	0.2	A	0.12	9.14	A	0.759	9.45	A	0.759	11.92	A	0.692	10.02	A	0.912
101815_at	25.99	A	0.214	35.24	M	0.071	41.9	M	0.098	30.97	A	0.162	23.23	A	0.437	38.34	P	0.063	46.47	A	0.302	42.71	A	0.135	56.39	M	0.079	52.35	M	0.044	31.87	A	0.102	26.7	A	0.148
101816_at	10.4	A	0.501	8.68	A	0.575	5.19	A	0.794	6.37	A	0.832	-0.19	A	0.537	3.67	A	1	8.12	A	0.407	11.26	A	0.575	8.39	A	0.501	6.95	A	0.832	6.02	A	0.55	3.84	A	0.759
101820_at	16.82	A	0.302	5.44	A	0.955	9.83	A	0.126	5.8	A	0.871	3.45	A	0.912	11.39	A	0.575	8.71	A	0.437	8.36	A	0.955	14.79	M	0.056	17.84	P	0.034	17.99	A	0.537	7.17	A	0.794
101821_at	61.33	A	0.178	35.34	A	0.355	15.85	A	0.955	16.84	A	0.646	2.28	A	0.724	26.05	A	0.794	16.08	A	0.955	9.14	A	0.646	17.2	A	0.501	22.85	A	0.646	2.7	A	0.646	40.52	A	0.676
101822_at	16.64	A	0.955	12.32	A	0.912	8.28	A	0.955	11.73	A	0.759	2.89	A	0.468	14.34	A	1	9.88	A	0.912	-6.38	A	0.501	36.44	A	0.135	50.04	M	0.044	18.57	A	0.501	12.14	A	0.832
101823_at	19.29	A	0.537	10.94	A	0.676	8.66	A	0.646	-2.84	A	0.468	4.81	A	0.759	10.26	A	1	6.34	A	0.955	5.28	A	0.724	9.06	A	0.759	6.15	A	0.676	13.42	A	0.501	1.1	A	0.794
101824_at	30.04	M	0.12	6.48	A	0.955	19.04	A	0.537	5.2	A	0.977	26.26	A	0.214	23.8	A	0.38	23.94	A	0.575	37.05	A	0.537	27.14	A	0.324	31.16	A	0.324	18.53	A	0.234	8.92	A	0.871
101825_at	12.96	A	0.355	-2.24	A	0.871	14.23	A	0.355	-5.2	A	0.676	22.4	A	0.11	16.21	A	0.407	6.95	A	0.575	8.39	A	1	22.83	A	0.214	14.35	A	0.302	11.59	A	0.646	9.4	A	0.49
101826_at	0.92	A	0.871	6.65	A	0.537	7.54	A	0.794	10.02	A	1	3.64	A	0.759	-1.1	A	0.871	10	A	0.195	6.44	A	1	6.2	A	0.234	5.4	A	0.955	1.95	A	0.912	7.31	A	0.794
101827_at	15.98	A	0.912	12.73	A	0.871	38.59	A	0.324	47.93	A	0.407	12.34	A	0.955	19.61	A	0.575	1.83	A	0.676	-4.06	A	0.437	-5.69	A	0.501	5.4	A	0.912	19.11	A	0.724	37.01	A	0.724
101828_at	10.07	A	0.794	17.76	A	0.302	4.93	A	0.955	-7.06	A	0.275	21.37	A	0.195	32.67	A	0.148	26.17	A	0.676	17.9	A	0.871	44.55	P	0.011	51.05	P	0.011	13.59	A	0.38	11.7	A	0.437
101829_at	261.77	P	0.002	255.99	P	0.001	153.71	P	0.01	188.85	P	0.001	17.76	A	0.759	18.71	A	1	226.75	P	0.001	282.17	P	0.003	19.26	A	0.537	25.74	A	0.275	89.12	P	0.008	114.47	P	0.005
101830_at	518.31	P	0.001	521.35	P	0	92.58	P	0.001	102.64	P	0.001	81.6	P	0.001	84.27	P	0.001	210.32	P	0.001	254.61	P	0.001	127.77	P	0.001	142.23	P	0.001	162.49	P	0.001	167.61	P	0.001
101831_at	35.03	A	0.234	35.85	A	0.324	49.15	M	0.162	43.22	A	0.12	60.36	M	0.12	47.13	A	0.148	23.51	A	0.178	27.88	A	0.355	44.57	P	0.023	44.53	P	0.044	32.74	A	0.234	42.35	A	0.302
101834_at	513.93	P	0.006	495.88	P	0.02	358.45	P	0.001	508.79	P	0.002	208.02	P	0.002	267.91	P	0.002	496.7	P	0.004	503.04	P	0.004	507.03	P	0.011	459.93	P	0.003	665.46	P	0.003	528.43	P	0.003
101835_at	24.94	M	0.407	25.98	M	0.324	32.19	M	0.12	27.31	M	0.178	23.29	A	0.537	19.21	A	0.468	19.31	A	0.646	28.7	A	0.324	18.04	A	0.468	16.01	M	0.234	22.81	A	0.468	21.47	M	0.38
101836_at	28.36	P	0.001	20.29	P	0.003	25.3	P	0.002	9.54	P	0.019	44.61	P	0.002	48.43	P	0.001	18.63	P	0.011	16.63	P	0.087	21.32	P	0.004	18.82	P	0.011	28.38	P	0.002	28.12	P	0.014
101837_g_at	494.27	P	0.001	516.36	P	0.001	423.24	P	0	622.51	P	0	658.06	P	0	570.18	P	0	386.16	P	0	402.94	P	0	366.75	P	0	373.96	P	0	465.33	P	0.001	513.14	P	0
101838_r_at	146.07	P	0.01	129.71	P	0.008	66.99	P	0.02	153.13	P	0.004	141.96	P	0.002	116.46	P	0.005	99.11	P	0.004	105.67	P	0.026	61.99	P	0.005	72.48	P	0.007	126.76	P	0.017	127.75	P	0.005
101839_at	9.31	A	0.437	17.63	A	0.214	11.68	A	0.759	19.36	A	0.224	4.17	A	0.724	7.92	A	0.468	5.12	A	0.501	6.5	A	0.575	2.66	A	0.676	5.47	A	0.501	18.03	A	0.178	5.23	A	0.832
101840_at	13.79	A	0.407	21.72	A	0.148	32.72	A	0.148	22.57	M	0.098	20.2	A	0.257	10.16	A	0.646	19.71	A	0.195	28.55	M	0.071	16.65	A	0.195	13.62	M	0.056	20.57	A	0.234	29.18	A	0.195
101841_at	5.58	A	0.955	1.6	A	0.676	6.81	A	0.955	5.07	A	0.759	-4.84	A	0.302	3.87	A	1	2.82	A	0.468	8.24	A	0.955	16.6	A	0.324	2.85	A	0.794	4.99	A	1	3.11	A	0.724
101842_g_at	25.99	A	0.646	23.41	A	0.437	24.06	A	0.407	20.46	A	0.355	23.54	A	0.468	30.09	A	0.355	24.01	A	0.724	9.43	A	0.832	26.57	A	0.234	24.71	A	0.257	20.48	A	0.759	35.69	A	0.407
101843_at	114.91	P	0.003	112.32	P	0.004	111.54	P	0.006	84.18	P	0.004	86.43	P	0.004	75.1	P	0.011	98.92	P	0.002	78.05	M	0.034	112.14	P	0.001	100.16	P	0.003	127.3	P	0.002	136.89	P	0.004
101844_at	64.22	P	0.034	42.06	P	0.039	67.7	P	0.034	62.22	M	0.12	47.77	P	0.015	54.52	P	0.007	53.84	P	0.049	43.99	A	0.195	80.92	P	0.003	72.96	P	0.006	78.52	P	0.008	73.91	P	0.015
101845_s_at	-4.18	A	0.407	5.61	A	0.794	2.99	A	0.912	5.8	A	0.794	-5.48	A	0.178	0.75	A	0.676	0.28	A	0.501	13	A	0.355	3.85	A	0.955	8.93	A	0.355	2.58	A	0.871	-0.37	A	0.575
101846_r_at	10.75	A	0.759	6.5	A	0.794	9.42	A	0.912	10.96	A	0.794	8.5	A	0.955	11.06	A	0.955	8.03	A	0.871	4.93	A	0.724	9.92	A	0.912	2.03	A	0.832	2.87	A	0.646	1.68	A	0.646
101847_at	17.41	A	0.912	19.44	A	0.759	14.61	A	0.724	17.17	A	0.724	19.18	A	0.646	9.44	A	0.832	8.28	A	0.912	16.54	A	0.912	17.38	A	0.302	8.66	A	1	11.43	A	0.912	10.53	A	0.776
101848_g_at	14.06	M	0.087	23.75	P	0.034	20.89	M	0.047	23.86	A	0.257	15.09	A	0.178	8.24	A	0.437	19.69	P	0.017	26.2	M	0.039	27.01	P	0.02	13.85	A	0.275	16	A	0.204	30.06	P	0.011
101850_at	21.92	M	0.087	26.58	P	0.063	18.84	P	0.02	17.41	A	0.178	19.23	M	0.098	18.98	P	0.034	16.71	M	0.098	15.81	P	0.056	38.61	P	0.004	33.46	P	0.006	29.08	P	0.044	44.95	P	0.015
101851_at	138.67	P	0.001	152.13	P	0.001	277.19	P	0	321.12	P	0.001	174.34	P	0	165.21	P	0.001	284.38	P	0	297.93	P	0	673.05	P	0	708.17	P	0	151.15	P	0	191.38	P	0.001
101853_f_at	70.27	P	0.002	67.72	P	0.011	83.13	P	0.001	66.97	P	0.044	89.57	P	0.003	74.78	P	0.002	68.5	P	0.002	98.22	P	0.002	109.68	P	0.001	96.01	P	0.001	64.81	P	0.001	82.51	P	0.002
101854_r_at	363.37	P	0.017	444.78	P	0.007	404.19	P	0.017	378.95	P	0.017	300.66	P	0.056	213.56	P	0.01	233.27	P	0.011	213.41	P	0.006	254.41	P	0.02	246.78	P	0.008	436.95	P	0.012	455.06	P	0.017
101855_at	116.6	P	0.001	120.97	P	0.002	190.07	P	0.001	208.08	P	0.001	94.47	P	0.004	80.79	P	0.006	127.31	P	0.002	99.38	P	0.007	215.27	P	0.001	200.07	P	0.001	118.83	P	0.001	100.35	P	0.001
101856_at	918.93	P	0	981.78	P	0	407.6	P	0	391.62	P	0	260.14	P	0.001	257.34	P	0	341.39	P	0	351.72	P	0.001	228.24	P	0.001	199.54	P	0.001	344.88	P	0.001	294.11	P	0.001
101857_at	282.88	P	0.001	261.1	P	0.001	275.34	P	0.001	322.98	P	0.001	214.78	P	0.002	179.85	P	0.001	187.2	P	0.001	218.28	P	0.001	180.53	P	0.01	199.88	P	0.001	185.09	P	0.01	268.36	P	0.001
101858_at	473.69	P	0	491.77	P	0	522.13	P	0	499.05	P	0	513.91	P	0	511.29	P	0	428.24	P	0	486.91	P	0	326.23	P	0	371.07	P	0	544.48	P	0	473.61	P	0
101859_at	29.36	A	0.324	19.44	A	0.794	11.71	A	0.603	16.76	A	0.759	21.26	A	0.912	39.64	A	0.162	18.12	A	0.676	20.95	A	0.832	14.44	A	0.646	19.59	A	0.468	16.83	A	0.912	13.9	A	0.646
101860_at	46.03	P	0.001	44.55	P	0.001	34.42	P	0.002	39.17	P	0.007	28.38	P	0.023	20.85	P	0.006	46.23	P	0.002	47.56	P	0.004	23.8	P	0	35.01	P	0.004	47.28	P	0.001	29.07	P	0.002
101861_at	290.76	P	0.002	253.07	P	0.002	239.39	P	0.002	191.97	P	0.003	270.36	P	0.004	279.6	P	0.002	236.49	P	0.002	268.94	P	0.004	327.25	P	0.001	336.05	P	0.002	220.57	P	0.003	242.07	P	0.002
101862_at	9.04	A	0.324	1.9	A	0.38	-14.53	A	0.049	3.65	A	0.55	-4	A	0.098	3.45	A	0.302	-7.06	RP	0.03	-2.84	A	0.087	-9.68	RP	0.063	-12.53	RP	0.026	-6.73	RP	0.079	4.64	A	0.302
101863_at	27.15	P	0.023	23.66	P	0.015	20.98	P	0.039	18.79	M	0.087	9.06	A	0.575	6.47	A	0.646	10.11	A	0.38	13.43	A	0.575	14.55	A	0.38	9.41	A	0.178	28.58	P	0.004	26.22	P	0.012
101864_at	-17.96	RP	0.079	-12.11	A	0.135	1.82	A	0.214	-3.77	A	0.162	-4.97	A	0.214	-3.82	A	0.38	-19.43	A	0.275	5.45	A	0.724	-15.43	A	0.12	5.4	A	0.234	-21.31	A	0.12	-15.58	A	0.039
101865_at	198.27	P	0.007	185.37	P	0.002	159.43	P	0.003	175.9	P	0.003	96.33	P	0.007	66.63	P	0.005	158.95	P	0.002	172.5	P	0.004	119.13	P	0.004	126.99	P	0.004	173.25	P	0.008	165.31	P	0.001
101866_at	123.93	P	0.003	130.2	P	0.001	113.27	P	0.01	106.01	P	0.002	110.5	P	0.003	107.44	P	0.002	96.1	P	0.001	74.37	P	0.01	122.7	P	0.001	125.01	P	0.001	120.36	P	0.001	107.23	P	0.004
101867_at	362.56	P	0	381.67	P	0	281.03	P	0.002	344.86	P	0.001	418.33	P	0	359.27	P	0	374.81	P	0	378.53	P	0	375.74	P	0	411.91	P	0	422.29	P	0	419.19	P	0
101868_i_at	17.41	A	0.646	5.83	A	0.813	26.51	A	0.871	33.62	A	0.49	7.32	A	0.813	5	A	0.692	-2.15	A	0.813	17.31	A	0.309	31.44	P	0.003	16.32	P	0.041	36.49	A	0.126	19.32	A	0.955
101869_s_at	2284.51	P	0	2364.51	P	0	2442.56	P	0	1344.9	P	0	3248.07	P	0	2376.53	P	0	2198.43	P	0	1915.91	P	0	3712.09	P	0	2672.51	P	0	1570.9	P	0	1282.94	P	0
101870_at	-2.56	A	0.234	-6.12	A	0.302	-2.55	A	0.302	-7.87	A	0.098	1.5	A	0.407	-6.69	A	0.407	14.55	A	0.871	-2.5	A	0.537	10.69	A	0.871	-1.98	A	0.468	-11.13	A	0.049	8.59	A	0.38
101871_f_at	-0.53	A	0.275	-0.49	A	0.501	-6.95	A	0.234	1.83	A	0.468	6.09	A	0.955	8.59	A	1	7.18	A	0.871	0.09	A	0.38	2.48	A	0.759	6.97	A	0.603	3.45	A	0.813	1.83	A	0.468
101872_at	31.01	A	0.575	22.13	A	1	27.2	A	0.871	30.32	A	1	40.3	A	0.407	26.55	M	0.275	19.31	A	0.603	41.17	A	0.575	14.63	A	0.724	27.72	A	0.759	38.22	A	0.437	28.82	A	0.501
101873_at	10.01	A	0.603	16.37	A	0.135	19.57	A	0.759	16.36	A	0.537	17.65	A	0.214	15.21	A	0.178	19.17	P	0.026	12.51	A	0.501	20.81	A	0.11	26.45	P	0.02	33.4	P	0.01	26.15	M	0.071
101874_s_at	-3.07	A	0.955	9.46	A	0.537	4.64	A	0.813	5.56	A	0.537	8.81	A	0.38	1.52	A	0.724	0.94	A	1	6.04	A	0.955	9.92	P	0.087	6.58	A	0.603	3.24	A	0.977	1.5	A	0.759
101875_at	415.66	P	0.001	446.28	P	0.001	139.21	P	0.004	232.23	P	0.004	179.18	P	0.004	185.51	P	0.007	192.06	P	0.002	227.34	P	0.004	176.19	P	0.002	191.5	P	0.002	232.46	P	0.026	131.22	P	0.003
101876_s_at	75.94	P	0.001	81.04	P	0.002	98.83	P	0.001	100.98	P	0.001	124.43	P	0.001	111.14	P	0.001	76.86	P	0.003	48.54	P	0.011	84.35	P	0.001	84.96	P	0.001	119.78	P	0	106.53	P	0.001
101877_at	101.34	P	0.001	112.14	P	0.001	114.59	P	0.001	118.51	P	0.001	178.29	P	0	125.45	P	0.002	108.26	P	0.008	88.21	P	0.003	110.15	P	0.002	99.98	P	0.001	121.65	P	0.001	150.6	P	0
101878_at	21.85	A	0.437	19.57	P	0.044	1.03	A	0.316	0.73	A	0.832	-1.14	A	0.178	-3.55	A	0.11	0.14	A	0.407	-3.05	A	0.087	-3.37	A	0.039	5.28	A	0.275	-1.83	A	0.079	-4.64	A	0.195
101879_s_at	33.04	M	0.135	49.71	A	0.234	44.57	M	0.195	39.81	A	0.355	20.32	A	0.646	41.41	A	0.468	64.07	A	0.257	29.22	A	0.646	73.19	A	0.12	64.44	M	0.355	51.6	M	0.234	49.3	M	0.302
101880_at	8.85	A	0.794	11.51	A	0.724	14.23	A	0.832	1.34	A	1	13.2	A	0.871	5.24	A	0.912	10.21	A	0.468	4.38	A	0.724	20.7	A	0.324	15.44	A	0.324	12.59	A	0.955	20.19	A	0.832
101881_g_at	-13.71	RP	0.008	2.45	A	0.832	-5.81	A	0.087	-6.62	A	0.049	126.59	P	0.017	133.62	P	0.002	3.52	A	0.38	9.37	A	0.955	32.19	A	0.437	33.33	P	0.079	26.59	A	0.162	5.23	A	0.871
101882_s_at	-31.36	RP	0.044	-43.61	RP	0.063	-20.48	A	0.135	-41.8	RP	0.039	0.28	A	0.759	13.41	A	0.468	-3.1	A	0.38	-23.56	RP	0.098	4.65	A	0.832	0.23	A	0.832	0.12	A	0.501	-17.74	A	0.871
101883_s_at	49.75	P	0	44.98	P	0.001	20.51	P	0.011	26.99	P	0.019	149.16	P	0	102.15	P	0.001	79.13	P	0.001	38.21	P	0.008	83.84	P	0	81.14	P	0.001	8.97	A	0.537	47.29	P	0.001
101884_at	4.42	A	0.871	11.87	A	0.794	11.68	A	0.759	9.54	A	0.955	8.75	A	0.468	9.97	A	0.275	15.16	A	0.537	19.64	A	0.603	15.08	A	0.355	22.21	P	0.011	9.56	A	0.49	14.74	A	0.115
101885_at	11.39	A	0.12	-0.3	A	0.537	4.55	A	0.955	8.81	A	0.676	4.45	A	0.912	4.4	A	0.832	0.21	A	0.355	4.64	A	0.646	5.18	M	0.355	6.15	A	0.437	3.86	A	0.468	5.85	A	0.603
101886_f_at	228.38	P	0.002	223.01	P	0.001	202.74	P	0.001	245.38	P	0.002	611.01	P	0	647.2	P	0	200.86	P	0.002	227.92	P	0.001	291.94	P	0.001	293.85	P	0.001	344.01	P	0.007	386.57	P	0
101887_at	232.54	P	0.001	171	P	0.001	41.93	A	0.275	56.01	A	0.437	456.21	P	0.001	414.04	P	0.001	148.01	P	0.007	171.71	P	0.039	1549.35	P	0	1378.32	P	0	237.4	P	0.001	228.39	P	0.001
101888_at	-2.63	A	0.38	6.29	A	0.794	7.13	A	0.501	-2.11	A	0.355	9.92	A	0.871	13.56	A	0.955	6.99	A	0.955	7.25	A	0.724	8.77	A	1	3.35	A	0.676	-3.41	A	0.269	7.24	A	0.575
101889_s_at	77.91	P	0.002	75.23	P	0.001	130.53	P	0	133.12	P	0	734.35	P	0	738.81	P	0	82.72	P	0.001	84.14	P	0.002	121.44	P	0.001	124.99	P	0	87.42	P	0	101.08	P	0
101890_f_at	193.46	P	0.001	188.03	P	0.001	128.27	P	0.002	108.69	P	0.003	99.69	P	0.007	89.49	P	0.005	175.68	P	0.003	187.67	P	0.004	165.32	P	0.001	151.52	P	0.002	103.74	P	0.002	84.74	P	0.003
101891_at	16.25	A	0.468	9.02	A	0.575	18.02	A	0.214	8.24	A	0.912	20.43	A	0.537	10.86	A	0.955	8.42	A	0.759	10.01	A	0.912	5.65	A	0.871	9.36	A	0.759	32.28	M	0.178	23.81	A	0.302
101892_f_at	191.62	P	0	225.27	P	0	256.88	P	0	186.49	P	0	227.9	P	0	247.63	P	0	196.9	P	0	161.09	P	0.001	305.38	P	0	290.84	P	0	79.56	P	0.001	108.84	P	0
101893_r_at	9.48	A	0.355	2.88	A	0.794	1.5	A	0.813	13.35	P	0.006	2.42	A	0.832	2.87	A	0.178	5.16	A	0.38	4.61	A	0.724	4.3	A	0.912	0.36	A	0.955	7.73	M	0.126	3.84	A	0.575
101894_s_at	311.48	P	0.001	310.56	P	0.001	365.75	P	0.001	349.45	P	0.002	261.3	P	0.002	245.01	P	0.001	277.79	P	0.001	258.56	P	0.003	355.68	P	0.001	357.92	P	0.001	157.92	P	0.002	159.78	P	0.002
101896_at	8.47	A	0.724	7.2	A	0.759	3.29	A	0.302	2.96	A	0.513	4.39	A	0.724	5.04	A	0.871	6.52	A	0.955	9.46	A	1	9.12	A	0.676	8.45	A	0.955	7.06	A	0.794	12	A	0.871
101897_g_at	58.95	P	0.044	53.59	M	0.071	81.08	M	0.049	51.5	A	0.162	33.38	A	0.603	61.16	A	0.195	23.82	A	0.38	25.07	A	0.501	60.4	P	0.044	62.16	M	0.063	92.53	P	0.011	103.21	P	0.03
101898_s_at	44.71	A	0.302	32.57	A	0.38	61.98	A	0.214	57.35	A	0.832	50.44	A	0.537	55.87	A	0.38	33.32	A	0.646	58.18	A	0.324	31.95	A	0.407	30.84	A	0.324	48.36	A	0.275	39.64	A	0.468
101899_at	1.97	A	0.38	-3.47	A	0.275	1.82	A	0.468	-1.06	A	0.17	0.61	A	0.355	-6.29	A	0.234	3.19	A	0.832	3.13	A	0.537	4.94	A	1	11.09	A	0.12	-9.56	A	0.079	-7.09	A	0.115
101900_at	5.19	A	0.832	5.9	A	0.871	-3.61	A	0.195	0.41	A	0.646	11.06	A	0.676	7.37	A	0.501	16.05	A	0.794	14.07	A	1	22.27	M	0.234	18.95	A	0.468	4.65	A	0.891	8.27	A	0.575
101901_at	119.73	P	0.071	102.74	P	0.044	104.67	M	0.12	88.44	M	0.11	117.76	P	0.098	133.24	P	0.056	95.89	A	0.178	129.23	A	0.12	118.6	P	0.008	120.09	P	0.03	103.45	M	0.034	119.33	P	0.044
101902_at	69.11	P	0.002	66.44	P	0.002	70.28	P	0.002	97.45	P	0.002	99.3	P	0.001	105.15	P	0.001	67.09	P	0.003	66.45	P	0.006	101.25	P	0.001	89.98	P	0	75.49	P	0.001	76.18	P	0.002
101903_at	10.03	A	0.912	5.46	A	0.832	6.07	A	0.724	0.08	A	0.55	1.81	A	1	1.6	A	0.603	7.98	A	0.955	9.14	A	1	14.7	A	0.38	17.52	A	0.575	5.98	A	0.912	5.05	A	0.759
101904_at	12.26	A	0.912	16.73	A	0.759	16.9	A	0.38	6.94	A	0.759	18.9	A	0.955	33.24	M	0.12	15.91	A	0.437	24.81	A	0.759	11.18	A	0.724	11.66	A	0.794	16.08	A	0.617	13.71	A	1
101905_at	342.35	P	0	279.2	P	0.001	309.47	P	0.023	266.65	P	0.003	230.01	P	0.004	276.75	P	0.002	256.2	P	0.001	267.12	P	0.004	258.77	P	0.001	220.36	P	0.002	246.92	P	0.002	334.08	P	0.001
101906_at	50.87	P	0	43.78	P	0.001	45.72	P	0.001	38.76	P	0.001	83.88	P	0.001	84.24	P	0.007	56.93	P	0.001	37.05	P	0	49.75	P	0.001	57.58	P	0.001	45.16	P	0.001	61.15	P	0.001
101907_s_at	16.53	A	0.575	20.89	A	0.603	15.49	A	0.759	6.25	A	0.912	21.84	A	0.759	22	A	0.646	11.15	A	1	14.01	A	0.794	15.76	A	0.603	13.3	A	0.676	10.59	A	0.832	26.4	A	0.234
101908_s_at	29.3	P	0.056	27.22	A	0.11	29.37	P	0.021	29.79	P	0.049	28.57	P	0.056	35.36	P	0.049	36.61	M	0.039	34.44	M	0.087	31.95	A	0.148	40.89	P	0.02	22.6	A	0.589	21.28	A	0.141
101909_f_at	0.61	A	0.646	0.87	A	0.437	4.25	A	0.832	0.61	A	0.407	-8.81	RP	0.087	-6.74	A	0.214	-5.63	A	0.38	-7.43	A	0.501	-5.93	A	0.794	0.73	A	0.501	20.07	A	0.832	10.24	A	0.692
101910_f_at	10.4	A	0.759	13.45	A	0.955	13.5	A	0.955	11.49	A	0.912	-4.75	A	0.148	5.89	A	0.832	3.8	A	0.832	-3.77	A	0.12	3.43	A	0.759	12.48	A	0.759	10.8	A	1	12.98	A	0.776
101912_at	14.41	A	0.794	24.17	A	0.646	15.85	A	0.871	16.11	A	0.646	20.84	A	1	41.08	A	0.501	13.73	A	0.912	29.33	A	0.676	10.83	A	0.832	26.51	A	0.724	15.04	A	0.646	12.22	A	0.832
101913_at	55.14	P	0.004	43.46	P	0.01	33.78	P	0.026	35.72	A	0.195	78.85	P	0.023	89.59	P	0.01	43.53	M	0.087	36.18	A	0.195	214.31	P	0.002	193.16	P	0.001	56.17	P	0.017	61.81	P	0.004
101914_at	276.84	P	0	302.48	P	0.001	258.7	P	0.001	161.33	P	0.001	190.57	P	0	194.01	P	0.001	219.73	P	0.001	249.18	P	0.001	187.7	P	0	195.44	P	0	282.73	P	0	246.09	P	0
101916_at	87.54	A	0.11	84.39	A	0.178	97.19	A	0.148	107.39	M	0.044	77.1	A	0.11	78.85	P	0.071	74.09	A	0.11	86.99	A	0.275	75.17	M	0.039	70.16	M	0.079	67.02	A	0.437	46.52	M	0.098
101917_at	2.3	A	0.955	5.93	A	0.955	7.31	A	0.794	-1.26	A	0.724	4.14	A	1	6.04	A	0.912	8.05	A	0.871	13.52	A	0.912	16.89	A	0.437	5.65	A	0.676	7.15	A	0.871	-0.66	A	0.355
101918_at	0.33	A	0.437	3.07	A	0.575	0.41	A	0.324	-17.49	A	0.135	-10.73	A	0.11	-9.74	A	0.063	-4.34	A	0.257	-10.18	A	0.11	6.27	A	0.407	-4.74	A	0.214	8.68	A	0.912	5.19	A	0.676
101919_at	68.03	P	0.01	68.72	P	0.01	44.4	P	0.02	37.38	P	0.02	56.61	P	0.013	60.54	P	0.01	48.81	P	0.026	46.6	P	0.034	41.4	P	0.03	50.16	P	0.017	71.25	P	0.017	76.44	P	0.003
101920_at	-0.72	A	0.407	3.56	A	0.871	-1.91	A	0.363	0.89	A	0.851	-4.84	A	0.302	-0.27	A	0.437	-3.61	A	0.162	-9.14	RP	0.071	-7.04	RP	0.034	-7.33	RP	0.01	-11.47	RP	0.011	-4.53	A	0.275
101921_at	236.5	P	0	253.77	P	0	214.07	P	0	231.26	P	0	373.03	P	0.001	391.21	P	0	262.44	P	0	246.02	P	0	334.16	P	0.001	311.5	P	0	181.77	P	0	205.75	P	0
101922_at	167.6	P	0.006	148.21	P	0.01	232.7	P	0.001	215.03	P	0	139.77	P	0.006	137.14	P	0.006	174.46	P	0.003	166.32	P	0.004	235.08	P	0.001	218.58	P	0.001	197.93	P	0.002	192.19	P	0.098
101923_at	440.23	P	0.004	414.96	P	0.023	515.32	P	0.015	429.16	P	0.003	825.87	P	0.001	819.53	P	0.001	557.48	P	0.013	485.46	P	0.001	543.82	P	0.007	505.25	P	0	1051.52	P	0.001	880.4	P	0.001
101924_at	47.38	A	0.162	50.63	M	0.071	29.81	M	0.162	28.33	A	0.302	35.96	M	0.11	42.76	A	0.257	28.65	A	0.501	30.03	A	0.437	45.34	A	0.162	34.6	A	0.178	20.15	A	0.316	24.87	A	0.407
101926_at	132.26	P	0.004	125.04	P	0.001	144.43	P	0.001	150.86	P	0.001	101.39	P	0.011	105.59	P	0.017	140.34	P	0.001	143.92	P	0.002	158.19	P	0	164.58	P	0	148.16	P	0.001	138.57	P	0.006
101927_at	866.84	P	0.001	849.43	P	0.001	1797.89	P	0	2338.25	P	0	868.76	P	0	666.26	P	0.001	1184.12	P	0	1405.82	P	0	1414.96	P	0	1503.08	P	0	1060.37	P	0.001	963.56	P	0.001
101928_at	21.94	A	0.794	7.31	A	0.832	16.67	A	0.871	3.86	A	0.794	6.36	A	0.468	18.31	A	0.832	23.7	A	0.955	24.37	A	0.955	9.3	A	0.759	20.34	A	0.955	2.87	A	0.468	18.4	A	0.759
101929_at	1626.52	P	0.001	1777.37	P	0	1811.48	P	0	1920.21	P	0.001	1365.43	P	0.001	1275.05	P	0.001	1156.29	P	0.007	1232.98	P	0.001	1377.17	P	0.001	1070.08	P	0.007	987.16	P	0	1119.91	P	0.001
101930_at	328.93	P	0.003	323.94	P	0.003	1471.4	P	0.001	1231.46	P	0.001	2083.69	P	0.001	2061.79	P	0.001	1550.64	P	0.001	1607.36	P	0.001	404.54	P	0.002	358.67	P	0.001	500.93	P	0.002	501.11	P	0.004
101931_at	332.28	P	0.001	342.74	P	0.001	430.57	P	0.001	355.41	P	0.001	374.47	P	0.001	384.69	P	0.001	386.78	P	0	328.34	P	0	463.74	P	0	454.85	P	0	362.67	P	0	355.26	P	0.001
101932_at	207.82	P	0.002	221.86	P	0.002	144.23	P	0.004	151.1	P	0.005	248.3	P	0.002	272.15	P	0.002	338.34	P	0.001	294.07	P	0.001	237.27	P	0.002	241.14	P	0.002	117.37	P	0.005	131.26	P	0.005
101933_at	153.06	P	0.001	125.25	P	0.001	211.37	P	0.001	186.05	P	0.001	177.31	P	0.001	176.57	P	0.001	314.35	P	0.001	316.79	P	0	279.83	P	0	292.71	P	0	210.27	P	0.001	220.24	P	0.001
101934_at	116.93	P	0.003	127.58	P	0.004	114.56	P	0.004	123.5	P	0.001	155.25	P	0.02	144.36	P	0.011	87.63	M	0.034	85.04	M	0.098	133.61	P	0.011	147.72	P	0.005	52.47	P	0.03	64.81	P	0.03
101936_at	291.57	P	0	292.91	P	0.001	194.2	P	0.001	159.02	P	0.011	178.48	P	0.001	212.79	P	0.007	182.44	P	0.001	169.01	P	0.002	182.99	P	0.001	175.01	P	0.001	267.02	P	0	268.22	P	0.001
101937_s_at	132.23	P	0.03	148.53	P	0.002	91.53	P	0.001	97.61	P	0.01	113.56	P	0.004	103.85	P	0.008	85.49	P	0.01	100.54	P	0.011	106.21	P	0.004	93.6	P	0.004	190.78	P	0.002	156.05	P	0.004
101938_at	54.19	A	0.135	48.96	P	0.049	68.29	P	0.079	53.25	P	0.071	70.93	M	0.063	66.96	P	0.034	47.19	P	0.087	71.9	P	0.056	47.71	P	0.071	54.62	P	0.023	59.2	P	0.03	71.06	P	0.023
101939_at	727.99	P	0.023	786.53	P	0.002	622.2	P	0.001	720.48	P	0.001	640.94	P	0.001	563.89	P	0.001	783.15	P	0	718.88	P	0.001	527.42	P	0.01	508.99	P	0.013	706.3	P	0.004	670.51	P	0.003
101940_at	59.06	M	0.087	70.3	P	0.017	68.84	P	0.026	69.81	M	0.056	46.08	A	0.135	77.07	P	0.015	68.71	P	0.02	65.95	M	0.071	93.87	P	0.004	115.56	P	0.002	93.27	P	0.011	104.05	P	0.007
101942_at	228.99	P	0.005	255.69	P	0.002	272.35	P	0.003	263.36	P	0.005	216.72	P	0.004	218.41	P	0.003	233.76	P	0.002	232.53	P	0.002	229.1	P	0.001	231.39	P	0.001	286.01	P	0.001	250.92	P	0.003
101943_at	142.33	P	0.008	145.95	P	0.011	147.19	P	0.011	181.26	P	0.01	150.41	P	0.008	143.98	P	0.004	178.29	P	0.004	153.26	P	0.004	175.57	P	0.002	185.44	P	0.002	196.39	P	0.002	179.9	P	0.003
101944_at	196.74	P	0.01	175.97	P	0.015	235.17	P	0.008	307.76	P	0.007	308.05	P	0.004	259.57	P	0.01	166.18	P	0.01	165.82	P	0.023	150.22	P	0.006	162.46	P	0.006	338.4	P	0.003	385.94	P	0.002
101945_g_at	27.7	P	0.002	16.73	P	0.034	33.16	P	0.001	42.33	P	0.026	37.21	P	0.004	30.97	P	0.007	17.32	P	0.015	22.66	M	0.056	10.72	A	0.135	19.54	P	0.008	55.76	P	0.002	63.67	P	0.003
101946_at	40.38	P	0.026	60.01	P	0.001	105	P	0.001	150.09	P	0.001	136.1	P	0.001	119.38	P	0.001	74.79	P	0.001	34.82	P	0.013	61.73	P	0.002	69.75	P	0.001	139.6	P	0	194.12	P	0.001
101947_at	509.95	P	0.001	485.84	P	0.001	422.65	P	0.001	362.6	P	0.001	354.96	P	0.001	368.73	P	0	387.39	P	0.001	378.36	P	0.001	419.44	P	0	419.52	P	0.001	451.49	P	0.001	364	P	0.001
101948_at	77.91	P	0.004	69.66	P	0.004	42.76	P	0.011	46.35	P	0.02	38.58	P	0.007	27.82	P	0.02	66.86	P	0.007	71.84	P	0.01	29.69	P	0.01	25.15	P	0.013	51.44	P	0.005	50.03	P	0.03
101949_at	28.2	A	0.794	52.22	A	0.794	33.45	A	0.537	48.26	A	0.603	40.85	A	0.575	57.29	A	0.537	80.61	A	0.575	49.01	A	0.603	63.14	A	0.468	84.14	A	0.38	37.64	A	0.355	46.19	A	0.955
101950_at	56.12	M	0.044	48.03	P	0.017	23.27	M	0.056	22.24	A	0.324	60.73	P	0.01	57.89	P	0.03	5.75	A	0.437	5.72	A	0.794	29.65	P	0.004	28.11	A	0.162	31.41	M	0.098	18.62	A	0.363
101952_at	49.49	A	0.355	66.59	A	0.275	42.05	A	0.38	25.85	A	0.513	57.28	A	0.437	36.24	A	0.646	29.9	A	0.794	17.38	A	0.832	37.46	A	0.407	36.47	A	0.537	29.37	A	0.355	37.74	A	0.468
101953_at	3.02	A	0.912	3.82	A	0.759	6.84	A	0.832	0.45	A	0.501	5.64	A	0.794	8.22	A	0.871	-2.46	A	0.302	-1.51	A	0.275	3.94	A	0.871	0.5	A	0.407	-2.16	A	0.148	8.16	A	0.537
101954_at	510.72	P	0	583.3	P	0.001	680.27	P	0.001	568.33	P	0.001	664.29	P	0	803.45	P	0.001	646.61	P	0.001	519.49	P	0.001	582.24	P	0.001	579.83	P	0.001	402.05	P	0.001	476.72	P	0.001
101955_at	856.11	P	0	790.19	P	0	753.98	P	0	869.88	P	0	684.83	P	0	613.59	P	0	859.56	P	0	554.25	P	0	1177.45	P	0	1113.95	P	0	495.99	P	0	602.89	P	0
101956_at	4.34	A	0.912	16.05	A	0.575	22.3	A	0.603	31.45	A	0.302	21.29	A	0.355	17.41	A	0.676	33.91	A	0.646	12.85	A	0.676	19.64	A	0.912	36.17	A	0.324	42.17	A	0.11	23.22	A	0.537
101957_f_at	72.37	A	0.135	80.53	M	0.071	78.73	M	0.036	74.11	M	0.056	98.63	M	0.049	92.68	M	0.063	137.99	M	0.039	141.71	M	0.044	45.76	M	0.098	37.97	P	0.071	65.85	M	0.063	49.74	M	0.044
101958_f_at	59.45	P	0.007	90.57	P	0.001	84.22	P	0.001	62.18	P	0	79.43	P	0.001	89.84	P	0.001	89.81	P	0.001	68.39	P	0.007	79.7	P	0.001	91.71	P	0.001	74.62	P	0.001	67.37	P	0.001
101959_r_at	251.5	P	0.001	262.98	P	0.002	242.27	P	0.001	206.26	P	0.001	216.42	P	0.001	211.61	P	0.001	278.38	P	0.001	269.55	P	0.001	273.25	P	0.001	268.9	P	0.001	212.51	P	0.002	220.64	P	0.001
101960_at	230.35	P	0	250.51	P	0	197.87	P	0	240.96	P	0	266.17	P	0	266.58	P	0	273.71	P	0	248.81	P	0	325.5	P	0	342.82	P	0	231.21	P	0	185.16	P	0
101961_at	561.98	P	0.001	610.35	P	0.001	505.11	P	0.001	579.04	P	0.001	623.71	P	0.001	631.97	P	0.001	475.58	P	0.001	473.53	P	0.01	629.93	P	0	639.76	P	0.001	518.38	P	0.001	454.08	P	0.001
101962_at	1196.52	P	0	1083.19	P	0	960.42	P	0	1009.09	P	0	972.81	P	0	1082.04	P	0	918.54	P	0	960.79	P	0	1077.88	P	0	1090.69	P	0	1751.05	P	0	1737.06	P	0
101963_at	263.55	P	0.001	295.7	P	0.001	310.67	P	0.001	332.56	P	0.001	431.14	P	0	425.25	P	0.001	304.87	P	0.001	259.11	P	0.002	463.96	P	0	423.84	P	0.001	465.12	P	0	457.66	P	0.001
101964_at	454.11	P	0.001	483.86	P	0	487.21	P	0	569.63	P	0	380.11	P	0	278.07	P	0	474.78	P	0	547.32	P	0	767.41	P	0	719.17	P	0	423.78	P	0	419.37	P	0
101965_at	572	P	0.001	602.72	P	0.001	413.53	P	0.001	415.11	P	0.001	599.03	P	0.001	632.07	P	0.001	479.26	P	0.001	502.57	P	0.001	509.22	P	0.001	458.01	P	0.001	274.09	P	0.001	294.51	P	0.001
101966_s_at	359.98	P	0.001	392.52	P	0.001	253.54	P	0.001	345.35	P	0.001	401.74	P	0.001	336.56	P	0.001	361.19	P	0	377.34	P	0.001	322.73	P	0	305.71	P	0.001	224.85	P	0.001	228.25	P	0.001
101967_at	114.26	M	0.098	106.28	A	0.234	122.84	A	0.214	111	A	0.214	139.52	A	0.214	131.79	A	0.195	105.25	A	0.12	98.1	A	0.12	117.9	A	0.234	120.89	A	0.234	122.23	A	0.162	143.91	A	0.195
101968_at	27.28	A	0.302	27.43	A	0.302	31.05	A	0.575	35.51	P	0.079	72.26	A	0.178	64.74	A	0.257	29.29	A	0.603	27.62	A	0.832	28.78	A	0.407	27.81	A	0.195	22.35	A	0.603	29.55	A	0.214
101969_at	-0.68	A	0.468	15.97	A	0.832	38	A	0.324	42.05	A	0.38	56.36	A	0.214	54.32	A	0.148	66.34	A	0.257	70.04	A	0.162	57.61	A	0.148	45.94	A	0.178	60.58	A	0.135	58	A	0.324
101970_at	8.1	A	0.603	-5.24	A	0.302	-3.43	A	0.468	7.95	A	0.871	4.59	A	0.603	12.24	A	0.832	-4.15	A	0.214	-6.82	A	0.38	-0.66	A	0.407	0.14	A	0.437	-3.57	A	0.234	12.65	A	0.676
101971_at	339.13	P	0	458.56	P	0	338.11	P	0	382.12	P	0	413.46	P	0	434.84	P	0	384.4	P	0	330.08	P	0	430.98	P	0	401.79	P	0	365.41	P	0	446.91	P	0.001
101972_at	-17.12	A	0.257	-28.44	RP	0.079	-15.64	A	0.234	-23.42	RP	0.063	-35.71	A	0.178	-33.27	RP	0.049	-19.92	A	0.148	-21.99	A	0.12	-14.26	A	0.079	-10.87	A	0.214	-16	A	0.468	-25.12	A	0.12
101973_at	233.42	P	0.001	201.99	P	0.001	221.41	P	0	208.82	P	0	635.33	P	0	757.99	P	0	247.28	P	0	218.49	P	0.007	320.1	P	0	359.17	P	0	647.85	P	0	757.88	P	0
101975_at	92.05	P	0.008	86.16	P	0.026	89.53	M	0.049	74.96	M	0.049	85.27	P	0.02	66.48	P	0.03	88.54	P	0.098	104.17	P	0.034	432.84	P	0	355.21	P	0	94.77	P	0.023	77.35	P	0.017
101976_at	150.5	P	0.004	183.66	P	0.004	164.12	P	0.004	179.31	P	0.015	172.98	P	0.002	199.33	P	0.003	195.35	P	0.002	177.92	P	0.002	274.56	P	0.001	294.3	P	0.001	150.44	P	0.006	145.37	P	0.044
101977_at	2032.37	P	0	1924.69	P	0	1744.54	P	0	1992.9	P	0	1426.6	P	0	1362.02	P	0	1792.04	P	0	1906.6	P	0	1244.55	P	0	1293.4	P	0	1318.96	P	0	1110.87	P	0
101978_at	63.24	P	0.034	53.55	P	0.087	56.64	P	0.02	57.39	P	0.044	63.53	A	0.162	55.89	M	0.079	63.2	M	0.071	73.7	M	0.071	60.84	P	0.03	62.87	P	0.023	40.05	A	0.102	56.94	P	0.034
101979_at	61.09	P	0.079	61.69	A	0.162	43.55	M	0.098	67.74	A	0.135	102.05	P	0.026	114.01	P	0.007	56.68	P	0.063	66.56	P	0.071	76.09	P	0.026	75.56	P	0.03	66.56	P	0.014	84.52	P	0.034
101980_at	224.75	P	0.001	234.99	P	0	244.82	P	0	261.13	P	0	146.35	P	0.001	149.98	P	0.001	249.07	P	0.001	226.76	P	0.001	210.4	P	0.001	219.02	P	0.001	155.39	P	0	194.45	P	0
101981_at	117.23	P	0.001	125.66	P	0.001	115.09	P	0.001	124.6	P	0.002	117.26	P	0.002	115.91	P	0.002	107.69	P	0.002	105.67	P	0.003	98.15	P	0.001	99.16	P	0.001	111.22	P	0.001	121.05	P	0.001
101982_at	43.55	P	0.02	64.38	P	0.013	65.97	P	0.015	59.78	P	0.098	108.31	P	0.004	116.11	P	0.003	76.62	P	0.004	71.81	P	0.004	85.88	P	0.002	102.3	P	0.002	112.97	P	0.002	119.88	P	0.002
101984_at	456.54	P	0	530.41	P	0	604.27	P	0	510.53	P	0.001	591.39	P	0	549.75	P	0	538.94	P	0	526.86	P	0.001	493.17	P	0	499.83	P	0	637.54	P	0	678.59	P	0.001
101985_at	4.31	A	0.832	5.97	A	0.794	18.66	A	0.38	19.28	A	0.646	13.12	A	0.437	8.04	A	0.437	16.12	A	0.501	16.34	A	0.468	10.56	A	0.724	21.46	A	0.257	20.61	A	0.355	5.81	A	0.851
101989_at	878.82	P	0	942.56	P	0	886.5	P	0	1103.62	P	0	1151.01	P	0	1201.6	P	0	1080.42	P	0	1108.39	P	0	870.65	P	0	938.92	P	0	1137.98	P	0	964	P	0
101990_at	1320.1	P	0.001	1501.77	P	0.001	1156.8	P	0.001	968.79	P	0.01	1398.06	P	0.001	1256.12	P	0.001	770.52	P	0.001	810.28	P	0.001	693.82	P	0	726.78	P	0	1773.9	P	0.001	1590.7	P	0.001
101991_at	51.5	P	0.002	53.87	P	0.004	50.88	P	0.008	32.43	P	0.039	37.32	P	0.03	35.06	P	0.03	41.42	P	0.002	44.6	P	0.006	98.7	P	0	84.21	P	0.001	134.9	P	0	156.93	P	0
101992_at	363.37	P	0.001	499.48	P	0.001	357.86	P	0.001	373.31	P	0.001	549.42	P	0.001	516.23	P	0.001	497.4	P	0.001	368.76	P	0.001	566.23	P	0.001	573.77	P	0.001	454.73	P	0.001	461.43	P	0.001
101993_at	29.06	P	0.017	24.17	P	0.017	35.8	M	0.034	38.39	P	0.006	91.8	P	0.001	84.74	P	0.001	60.5	P	0.003	69.14	P	0.007	52.38	P	0.006	45.22	P	0.004	30.54	P	0.004	52.99	P	0.003
101995_at	902.42	P	0	944.18	P	0.001	987.8	P	0	1135.27	P	0	753.31	P	0	707.84	P	0	976.97	P	0	1022.7	P	0.001	1282.99	P	0	1302.85	P	0	752.3	P	0	798.33	P	0
101996_at	32.56	P	0.049	23.38	A	0.257	42.4	P	0.026	46.19	M	0.079	38.35	P	0.044	46.58	P	0.03	38.77	P	0.034	40.04	M	0.087	32.57	P	0.026	32.39	P	0.063	24.8	P	0.039	32.29	M	0.079
101997_at	397.86	P	0	420.8	P	0.001	300.2	P	0.002	403.59	P	0.001	287.48	P	0.002	302.22	P	0.001	345.21	P	0.001	351.14	P	0.001	283.17	P	0.008	270.32	P	0	302.38	P	0.001	329.4	P	0
101998_at	119.64	P	0.001	113.38	P	0.001	104.53	P	0.001	112.1	P	0	135.43	P	0	146.18	P	0	123.37	P	0	137.85	P	0	143.4	P	0.001	129.2	P	0	192.53	P	0	166.15	P	0
102000_f_at	657.75	P	0	646.31	P	0.001	745.27	P	0	661.63	P	0	868.42	P	0.001	764.99	P	0.001	747.59	P	0	752.22	P	0	740.67	P	0.001	735.68	P	0.001	580.71	P	0.001	650.83	P	0
102001_at	33.94	P	0.008	41.31	P	0.017	39.82	A	0.135	14.94	A	0.148	30.07	A	0.275	34.79	P	0.049	24.17	A	0.38	23.15	A	0.38	16.36	P	0.015	19.98	A	0.148	39.39	P	0.049	27.32	A	0.214
102002_at	452.36	P	0.008	469	P	0	466.73	P	0	344.33	P	0.001	291.32	P	0.001	336.04	P	0	566.26	P	0	503.5	P	0	564.68	P	0.001	505.1	P	0	270.1	P	0.006	324.69	P	0.001
102003_at	181.92	P	0.001	210.52	P	0.001	253.71	P	0.001	212.35	P	0	222.73	P	0.001	216.11	P	0.001	246.41	P	0.001	249.42	P	0.001	229.24	P	0	281.61	P	0.001	188.42	P	0	193.25	P	0.001
102004_at	140.36	A	0.162	141.8	A	0.135	140.83	A	0.135	142.5	M	0.087	91.38	A	0.302	71.98	A	0.355	159.23	A	0.11	153.96	A	0.178	155.07	A	0.087	132.34	A	0.11	142.55	A	0.098	161.98	M	0.079
102007_at	8.65	A	0.575	20.48	P	0.087	21.95	A	0.257	16.44	A	0.575	22.09	A	0.195	31.27	M	0.056	29.1	M	0.071	31.08	M	0.044	36.64	P	0.017	24.65	P	0.002	18.28	M	0.066	33.79	A	0.162
102009_at	1265.51	P	0	1350.21	P	0	1715.58	P	0	1696.09	P	0	525.19	P	0	500.55	P	0	795.45	P	0	857.58	P	0	438.61	P	0	433.98	P	0	710.54	P	0	745.52	P	0
102010_at	8.96	A	0.407	3.58	A	0.912	8.28	A	0.692	17.82	A	0.11	13.62	A	0.324	12.64	A	0.324	4.15	A	0.759	4.67	A	0.955	6.91	A	0.407	10.93	A	0.302	12.59	A	0.468	12.18	A	0.17
102011_at	53.1	A	0.11	59.07	M	0.079	66.41	A	0.257	45.46	P	0.049	30.35	A	0.355	44.76	A	0.214	56.09	A	0.148	58.03	A	0.324	75.45	P	0.056	70.89	P	0.049	36.85	A	0.214	62.54	M	0.071
102012_at	97.33	P	0.008	84.52	P	0.013	70.08	M	0.071	70.21	P	0.056	93.6	M	0.087	83.69	P	0.098	86.83	P	0.034	77.85	M	0.063	88.74	P	0.008	94.28	P	0.013	72.17	A	0.162	80.57	P	0.015
102013_at	-0.88	A	0.178	0.6	A	0.214	-2.76	A	0.234	-12.5	RP	0.013	1.7	A	0.324	10.99	A	0.912	0.56	A	0.195	-2.5	A	0.11	11	A	0.676	5.24	A	0.759	4.07	A	0.692	-1.43	A	0.11
102014_at	40.4	A	0.257	40.67	A	0.302	35.21	A	0.363	44.52	A	0.257	615.21	P	0.002	647.85	P	0.001	99.43	P	0.023	110.2	M	0.034	24.04	A	0.302	36.67	A	0.214	89.2	M	0.056	67.55	M	0.039
102015_at	24.81	A	0.501	19.74	A	0.501	18.25	A	0.603	26.3	A	0.178	9.31	A	0.955	17.93	A	1	28.21	A	0.501	16.65	A	0.794	22.38	A	0.355	25.74	A	0.468	27.59	A	0.437	15.91	A	0.575
102016_at	-4.75	A	0.275	2.15	A	0.794	-6.72	A	0.269	1.54	A	0.537	-6.45	A	0.11	-3.1	A	0.407	0.05	A	0.537	1.31	A	0.437	8.26	A	0.912	8.97	A	0.871	-1.54	A	0.575	-7.24	A	0.275
102017_at	28.99	P	0.01	25.39	M	0.039	46.63	P	0.02	32.27	P	0.013	44.75	P	0.003	51.12	P	0.001	37.71	P	0.003	36.21	P	0.001	27.63	P	0.002	40.02	P	0.002	42.34	P	0.003	38.84	P	0.02
102018_at	156.85	P	0.001	102.23	P	0.001	99.95	P	0.002	102.48	P	0.002	106.72	P	0.002	116.33	P	0.002	88.99	P	0.011	91.63	P	0.015	83.42	P	0.002	82.6	P	0.004	169.6	P	0.001	137.25	P	0
102019_at	134.9	P	0.001	152.67	P	0.001	163.83	P	0.001	127.68	P	0.001	195.74	P	0.001	197	P	0.001	225.71	P	0	201.71	P	0.001	251.6	P	0	268.13	P	0	176.87	P	0.001	129.28	P	0.003
102020_at	5.06	A	0.794	-3.99	A	0.324	11	A	0.661	7.51	A	0.794	65.31	A	0.195	95.55	M	0.044	18.42	A	0.676	1.86	A	0.871	26.94	M	0.071	25.9	A	0.135	16.49	A	0.38	18.14	A	0.537
102021_at	30.26	A	0.537	16.48	A	0.407	34.57	A	0.275	37.34	A	0.501	14.04	A	0.537	20.03	A	0.468	25.39	A	0.575	28.87	A	0.794	49.48	P	0.02	43.1	A	0.162	33.36	A	0.302	22.97	A	0.603
102022_at	78.28	P	0.001	82.34	P	0.001	92.38	P	0	70.94	P	0	85.27	P	0.001	81.27	P	0.001	92.98	P	0.001	88.87	P	0.001	98.74	P	0.001	102.78	P	0	69.18	P	0.001	73.51	P	0.001
102024_at	21.98	A	0.302	15.13	A	0.575	29.34	P	0.007	19.68	P	0.01	21.96	M	0.098	20.65	P	0.039	33.63	P	0.011	21.09	A	0.195	25.11	P	0.02	22.35	P	0.01	23.18	P	0.071	19.75	M	0.063
102025_at	7.01	A	0.871	11.51	A	0.912	17.78	A	0.316	9.54	A	0.759	1.03	A	0.724	4.22	A	0.794	8.57	A	1	3.6	A	0.794	6.27	A	1	5.92	A	0.676	4.15	A	0.724	-4.5	A	0.245
102026_s_at	85.27	P	0.006	90.13	P	0.001	95.34	P	0.002	77.4	P	0.004	114.48	P	0.005	142.16	P	0.002	76.74	P	0.001	69.17	P	0.002	66	P	0.002	71.73	P	0.003	86.75	P	0.034	99.44	P	0.004
102027_s_at	231.53	P	0.034	245.31	P	0.023	286.7	P	0.026	263.53	P	0.026	441.2	P	0.013	491.01	P	0.01	227.57	P	0.017	227.51	P	0.039	243.16	P	0.004	265.69	P	0.006	344.47	P	0.013	312.98	P	0.026
102028_at	83.54	P	0.006	73.26	P	0.013	117.17	P	0.001	160.48	P	0.007	118.48	P	0.001	93.88	P	0.001	125.67	P	0	135.56	P	0.001	159.14	P	0	181.2	P	0	41.51	P	0.034	65.83	P	0.002
102029_at	24.7	M	0.324	7.42	A	0.724	18.52	P	0.056	27.27	A	0.135	297.15	P	0	344.16	P	0	50.46	P	0.011	51.88	P	0.013	9.81	A	0.794	14.15	A	0.234	16	A	0.407	22.35	A	0.12
102030_at	45.26	P	0.004	38.63	P	0.005	46.13	P	0.011	51.26	P	0.001	44.33	P	0.003	60.02	P	0.003	36.75	M	0.098	40.04	P	0.03	24.91	P	0.011	29.02	P	0.026	44.46	P	0.01	44.73	P	0.013
102031_at	9.98	A	1	40.42	A	0.955	25.68	A	0.933	16.76	A	0.871	6.25	A	0.646	23.8	A	0.955	17.06	A	0.832	31.86	A	0.955	31.82	A	0.468	24.71	A	0.603	29	A	0.513	33.46	A	0.676
102032_at	60.15	A	0.195	62.12	P	0.039	24.83	A	0.214	52.03	P	0.049	138.41	P	0.011	106.29	P	0.011	61.2	M	0.135	101.67	A	0.38	84.62	P	0.039	104.69	M	0.044	55.3	A	0.148	73.14	P	0.034
102033_at	370.97	P	0.003	356.34	P	0.003	287.08	P	0.003	312.03	P	0.002	158.03	M	0.162	155.77	P	0.098	269.06	P	0.004	244.74	P	0.004	238.05	P	0.003	231.55	P	0.005	196.89	P	0.004	193.03	P	0.007
102035_at	41.65	P	0.03	27.52	A	0.355	36.53	M	0.063	43.95	M	0.079	43.27	M	0.034	34.39	A	0.079	38.25	P	0.006	39.37	P	0.015	53.91	P	0.002	64.26	P	0.004	33.28	M	0.079	51.6	M	0.079
102036_at	78.35	A	0.468	98.23	A	0.302	105.96	A	0.275	101.26	A	0.195	71.2	A	0.759	75.37	A	0.603	51.09	A	0.759	50.92	A	0.912	53.65	A	0.871	31.23	A	1	77.78	A	0.38	74.24	A	0.468
102037_at	240.14	P	0.001	298.77	P	0.001	223.34	P	0.001	311.7	P	0.001	312.44	P	0.001	337.79	P	0.001	216.33	P	0.001	214.08	P	0.001	225.54	P	0.001	235.12	P	0.001	268.19	P	0.001	261.56	P	0.001
102038_at	30.66	M	0.234	24.73	A	0.355	64.15	M	0.071	57.27	M	0.141	47.47	A	0.162	36.19	P	0.056	41.77	A	0.195	40.53	A	0.195	64.38	M	0.063	54.78	P	0.063	57	P	0.039	57.42	A	0.195
102039_at	176.44	P	0.013	166.1	P	0.001	181.61	P	0.001	209.22	P	0	179.59	P	0.001	168.61	P	0.001	173.85	P	0.001	202.3	P	0.002	154.94	P	0	150.04	P	0.001	143.34	P	0.001	155.65	P	0.001
102040_at	114.23	P	0.039	105.28	P	0.056	121.66	P	0.044	131.09	P	0.026	60.53	A	0.257	64.41	A	0.324	124.87	P	0.03	103.5	P	0.039	129.96	P	0.02	114.46	P	0.02	134.03	P	0.023	128.04	P	0.023
102041_at	-6.2	A	0.034	-7.95	A	0.049	1.7	A	0.759	-4.26	A	0.098	4.25	A	0.871	6.89	A	0.676	-3.29	A	0.071	0.12	A	0.257	-9.1	RP	0.01	-3.83	A	0.275	-11.43	RP	0.005	1.32	A	0.195
102042_at	107.45	P	0.044	119.26	P	0.023	101.62	M	0.034	84.78	M	0.034	121.17	A	0.148	134.19	P	0.049	106.54	M	0.098	106.14	A	0.195	120.22	P	0.013	124.92	M	0.039	120.99	P	0.011	135.1	P	0.01
102043_at	43.14	A	0.38	32.68	A	0.38	29.73	A	0.302	32.92	A	0.437	71.54	M	0.11	57.17	A	0.148	27.83	A	0.355	40.68	A	0.324	32.88	A	0.234	38.84	A	0.214	17.08	A	0.457	37.19	A	0.427
102044_at	25.77	A	0.38	15.56	A	0.275	43.2	A	0.234	54.1	P	0.03	35.71	M	0.079	23.48	A	0.234	17.13	A	0.355	15.93	A	0.407	17.29	A	0.195	17.04	A	0.257	110.56	P	0.001	105.58	P	0.001
102046_at	25.95	P	0.02	12.34	A	0.178	23.71	M	0.126	16.07	M	0.071	48.39	P	0.005	50.6	P	0.007	17.93	M	0.11	29.04	P	0.044	43.62	P	0.003	40.25	P	0.004	35.15	A	0.141	28.86	A	0.135
102047_at	279.44	P	0.001	331.98	P	0	333.27	P	0	372.66	P	0	354.82	P	0.001	308.14	P	0	423.74	P	0	436.83	P	0	296.85	P	0	283.28	P	0	328.93	P	0	341.36	P	0
102048_at	6.72	A	0.724	11.57	A	0.437	4.81	A	0.955	6.9	A	0.676	1.83	A	0.955	3.1	A	0.955	7.46	A	0.537	2.99	A	0.537	7.06	A	0.676	7.29	A	0.724	11.22	A	0.427	5.71	A	0.832
102049_at	61.27	P	0.017	47.26	P	0.005	30.96	P	0.071	29.14	A	0.234	19.73	A	0.148	30.22	M	0.049	34.66	M	0.098	46.48	M	0.071	27.7	P	0.063	23.28	M	0.071	18.49	A	0.759	16.6	A	0.162
102050_at	-5.76	A	0.148	-0.66	A	0.214	0.73	A	0.603	-4.46	A	0.214	-8.06	RP	0.098	-2.57	A	0.575	-0.89	A	0.195	-15.32	RP	0.039	4.87	A	0.955	6.29	A	1	11.09	A	0.955	-3.58	A	0.178
102052_at	53.8	P	0.008	62.97	P	0.004	40.55	P	0.026	41.52	A	0.135	40.35	P	0.026	49.9	P	0.034	53.72	P	0.063	44.45	P	0.02	52.38	P	0.002	41.02	P	0.004	77.61	P	0.002	62.39	P	0.001
102053_at	-1.2	A	0.302	2.81	A	0.275	-7.48	RP	0.044	5.88	A	0.759	6.06	A	0.234	3.32	A	0.676	3.92	A	0.955	-2.76	A	0.178	5.42	A	0.724	4.78	A	0.832	8.06	A	0.468	4.5	A	0.575
102054_at	226.3	P	0.006	198.58	P	0.02	162.36	P	0.071	158.89	P	0.02	153	P	0.02	153.65	P	0.015	194.43	P	0.03	172.55	P	0.023	222.11	P	0.013	182.12	P	0.015	201.5	P	0.011	196.94	P	0.01
102056_f_at	164.27	P	0.001	197.99	P	0.001	139.21	P	0.001	146.52	P	0.002	392.04	P	0	445.68	P	0	170.45	P	0.001	128.8	P	0.002	278.34	P	0	245.71	P	0	130.54	P	0.001	131.04	P	0.002
102057_r_at	24.26	A	0.724	27.41	A	0.676	46.45	A	0.234	31.62	A	0.724	28.54	A	0.955	33.59	A	0.759	44.71	A	0.38	43.38	A	0.871	34.29	A	0.407	44.6	A	0.38	38.02	A	0.603	34.67	A	0.575
102058_at	86.8	P	0.071	100.19	M	0.098	84.42	A	0.12	73.1	M	0.044	116.81	M	0.098	130.19	P	0.049	95.87	P	0.087	83.16	A	0.214	98.72	P	0.044	118.45	M	0.039	86.13	M	0.056	87.59	M	0.079
102059_at	236.02	P	0.008	190.57	P	0.008	290.34	P	0.001	379.28	P	0.002	277.37	P	0.003	263.04	P	0.001	393.77	P	0.001	349.14	P	0.008	441.51	P	0.001	443.43	P	0.001	285.89	P	0.002	274.58	P	0.004
102060_at	302.79	P	0	315.54	P	0	300.31	P	0	278.7	P	0	217.28	P	0.001	253.8	P	0.001	184.39	P	0	157.15	P	0.001	197	P	0	202.16	P	0	312.44	P	0	312.8	P	0.001
102061_at	0.81	A	0.178	-1.32	A	0.195	-4.49	A	0.093	-4.46	RP	0.059	4.2	A	0.407	-5.12	A	0.063	0.82	A	0.257	-5.11	A	0.178	10.36	A	0.676	12.28	M	0.501	-2.99	A	0.071	-5.6	A	0.178
102062_at	234.62	P	0.002	219.62	P	0.001	215.16	P	0.001	297.21	P	0.001	86.8	M	0.044	79.57	P	0.015	185.87	P	0.003	199.89	P	0.003	247.75	P	0.001	230.57	P	0.001	155.84	P	0.002	159.6	P	0.002
102063_at	98.01	P	0.017	78.57	M	0.079	102.62	P	0.002	51.75	P	0.007	88.57	P	0.013	61.01	P	0.013	64.04	M	0.039	43.44	P	0.049	91.44	P	0.006	78.34	A	0.11	56.42	P	0.039	68.76	P	0.063
102064_at	11.54	A	0.437	1.09	A	0.955	14.7	M	0.12	23.66	P	0.026	5.22	A	0.759	11.19	A	0.355	3.07	A	0.724	6.59	A	0.794	10.74	A	0.437	1.18	A	0.759	45.29	P	0.006	51.09	P	0.001
102065_at	13.03	A	0.912	19.55	A	0.794	16.14	A	0.692	22.2	A	0.912	27.38	A	0.324	17.68	A	0.437	24.57	A	0.148	23.53	A	0.912	17.58	A	0.275	27.24	A	0.098	26.26	A	0.437	33.28	A	0.468
102069_at	224.33	P	0.001	208.94	P	0.001	215.1	P	0	240.47	P	0	156.97	P	0.001	175.95	P	0.001	145.64	P	0.001	153.14	P	0.001	160.69	P	0	154.21	P	0	213.01	P	0.001	233.8	P	0.001
102070_at	254.77	P	0.002	238.44	P	0.003	270.7	P	0.015	221.48	P	0.005	411.6	P	0.001	366.13	P	0	272.91	P	0.001	304.31	P	0.004	210.4	P	0.002	221.41	M	0.039	300.84	P	0.002	276.96	P	0.004
102071_at	473.67	P	0.005	383.48	P	0.007	327.78	P	0.017	317.59	M	0.056	284.76	M	0.034	298.05	P	0.015	339.04	P	0.005	424.87	P	0.01	232.91	P	0.003	280.86	P	0.008	361.75	P	0.004	352.88	P	0.004
102072_g_at	318.86	P	0.003	300.2	P	0.003	225.57	P	0.02	219.37	P	0.01	278.78	P	0.004	263.24	P	0.004	289.48	P	0.01	306.17	P	0.017	234.22	P	0.011	244.14	P	0.017	305.7	P	0.003	302.96	P	0.005
102073_at	-11.65	A	0.38	12.64	A	0.759	16.14	A	0.759	1.42	A	0.661	-3.81	A	0.162	-0.35	A	0.603	4.41	A	0.468	7.25	A	0.537	0.66	A	0.575	8.5	A	0.832	6.44	A	0.912	29.26	A	0.871
102074_at	46.09	A	0.12	36.92	P	0.079	36.01	A	0.324	33.36	M	0.275	55.17	A	0.257	42.28	A	0.234	45.06	A	0.214	53.74	M	0.214	34.25	A	0.257	44.94	M	0.135	30.95	A	0.245	50.18	M	0.148
102075_at	-1.99	A	0.324	9.98	A	0.794	7.6	A	0.603	5.68	A	0.832	-4.36	A	0.214	8.19	A	0.912	15.54	A	0.759	-0.2	A	0.38	9.48	A	0.724	6.97	A	1	-0.37	A	0.38	21.28	A	0.589
102076_at	7.01	A	0.603	13.66	A	0.603	15.49	A	0.955	1.14	A	0.676	11.45	A	0.676	13.16	A	0.646	1.95	A	0.324	1.16	A	0.468	8.26	A	0.832	2.98	A	0.537	8.93	A	0.977	17.12	A	0.603
102077_at	33.5	P	0.02	16.73	A	0.257	30.2	A	0.324	39.17	A	0.49	23.23	A	0.234	29.02	A	0.257	45.46	A	0.135	54.69	A	0.148	57.9	A	0.087	40.52	A	0.098	24.97	A	0.38	23.88	A	0.135
102078_at	9.24	A	0.501	13.11	P	0.071	13.23	A	0.135	10.35	A	0.603	6.59	A	1	12.06	A	0.275	-6.29	A	0.275	14.25	A	0.468	6.31	A	0.468	11.09	A	0.178	9.02	A	0.437	15.51	A	0.288
102079_at	11.5	A	0.832	3.99	A	0.575	18.96	A	0.537	-3.17	A	0.676	2.86	A	0.794	25.7	A	0.603	9.22	A	0.912	6.76	A	0.646	32.88	P	0.049	39.09	A	0.501	-1.04	A	0.468	10.86	A	0.832
102080_at	23.69	A	0.537	33.68	M	0.162	4.67	A	0.955	20.09	A	0.501	23.4	M	0.178	14.61	A	0.501	16.43	A	0.257	39.95	A	0.178	17.2	A	0.724	11.57	A	1	17.82	A	0.724	9.76	A	1
102081_at	30.37	A	0.912	19.04	A	0.912	44.28	A	0.457	24.84	A	0.871	8.48	A	0.759	17.48	A	0.759	28.37	A	0.871	13.81	A	0.955	15.83	A	0.794	32.89	A	0.832	16.16	A	0.912	35.84	A	0.661
102082_at	35.58	A	0.324	28.22	A	0.178	25.09	A	0.275	19.77	A	0.537	19.98	A	0.537	15.83	M	0.148	18.77	P	0.063	14.04	A	0.537	48.2	P	0.071	39.52	M	0.079	0.62	A	0.646	8.85	A	1
102083_at	130.63	A	0.087	136.25	M	0.056	162.89	A	0.148	194.61	M	0.074	157.33	A	0.12	179.85	M	0.049	128.04	P	0.02	116.87	P	0.026	108.95	M	0.039	130.52	P	0.02	169.76	A	0.148	182.27	A	0.148
102084_f_at	41.45	A	0.676	49.28	A	0.646	50.12	A	0.38	68.18	A	0.245	38.16	A	0.468	72.98	A	0.603	42.97	A	0.355	90.96	A	0.324	44.52	M	0.135	43.89	M	0.178	49.9	A	0.437	55.7	A	0.407
102085_at	40.66	M	0.063	32.91	M	0.039	22.36	A	0.11	24.03	A	0.269	13.12	A	0.676	5.32	A	0.832	17.37	A	0.437	23.85	A	0.437	35.58	A	0.234	28.2	A	0.148	54.09	P	0.001	50.1	P	0.017
102086_r_at	2.19	A	1	0	A	0.794	-0.38	A	0.692	5.36	A	0.676	4.97	A	0.468	1.42	A	0.955	2.77	A	1	-0.73	A	0.575	-1.48	A	0.871	4.19	A	0.759	2.41	A	0.955	10.64	A	0.257
102087_at	21.9	A	0.468	16.39	A	0.646	18.11	A	0.832	22.44	A	0.955	11.26	A	0.955	16.63	A	0.955	18.42	A	0.759	7.6	A	0.537	9.59	A	0.912	6.7	A	0.794	28.21	A	0.468	20.3	A	0.832
102088_at	-9.74	A	0.214	-3.9	A	0.501	4.17	A	0.912	5.15	A	0.537	2.64	A	0.537	2.6	A	0.871	8.87	A	0.724	0.73	A	0.912	3.28	A	0.575	-2.46	A	0.324	11.76	A	0.55	15.4	A	0.407
102089_at	0	A	0.275	7.76	A	0.407	2.14	A	0.468	7.06	A	0.646	-4.67	A	0.11	4.45	A	0.676	1.71	A	0.355	-3.86	A	0.162	1	A	0.575	1.48	A	0.871	2.37	A	0.49	5.12	A	0.776
102090_f_at	61.92	P	0.013	64.31	P	0.034	58.16	P	0.026	56.5	P	0.023	51.33	P	0.098	33.89	P	0.079	38.25	A	0.135	42.01	P	0.087	45.48	P	0.049	52.53	P	0.049	43.83	P	0.098	38.14	P	0.079
102091_f_at	31.2	P	0.005	38.07	P	0.002	41.29	P	0	26.99	P	0.032	36.85	P	0.006	32.22	P	0.001	20.77	P	0.098	33.45	P	0.03	21.34	P	0.001	20.87	P	0.004	37.64	P	0.003	41.18	P	0.002
102092_s_at	9.74	A	0.724	15.73	A	0.832	11.97	A	0.603	-2.23	A	0.603	22.46	A	0.355	43.28	M	0.039	12.98	A	0.955	5.89	A	0.724	41.03	A	0.12	37.31	M	0.071	28.67	P	0.087	19.2	A	0.234
102093_f_at	58.97	P	0.034	48.28	P	0.034	49.89	P	0.02	47	P	0.015	77.51	P	0.005	76.3	P	0.011	50.27	P	0.026	51.94	P	0.034	70.38	P	0.008	48.29	P	0.011	53.76	P	0.039	59.98	M	0.039
102094_f_at	1431.82	P	0.006	1478.77	P	0.03	1084.7	P	0.007	1064.33	P	0.013	1067.92	P	0.008	1002.92	P	0.006	1219.63	P	0.01	1395.41	P	0.011	1469.96	P	0.006	1414.83	P	0.006	1297.56	P	0.02	1119.87	P	0.013
102095_f_at	104.6	P	0.071	125.45	M	0.079	205.62	P	0.006	156.58	P	0.02	173.62	P	0.005	184.57	P	0.013	133.18	P	0.008	130.13	P	0.003	169.7	P	0.001	191.82	P	0.002	79.65	P	0.017	69.34	P	0.02
102096_f_at	26.56	A	0.178	22.74	A	0.575	27.47	A	0.214	8.69	A	0.776	7.23	A	0.832	18.91	A	0.355	21.73	A	0.407	10.88	A	0.759	22.91	A	0.178	16.49	A	0.437	19.53	A	0.186	21.47	A	0.355
102097_f_at	66.65	A	0.135	61.28	P	0.03	60.98	A	0.38	50.53	M	0.032	71.01	M	0.044	80.59	M	0.034	67.12	A	0.38	50.78	M	0.071	62.7	P	0.015	59.32	P	0.013	47.07	M	0.098	91.28	M	0.034
102098_at	906.93	P	0.004	1063.45	P	0.001	1134.52	P	0.002	828.48	P	0.001	1108.08	P	0.015	1034.44	P	0.002	1214.56	P	0.002	1256.86	P	0.001	1325.19	P	0.001	1333.1	P	0.004	920.77	P	0.001	951.93	P	0.002
102099_f_at	605.44	P	0.001	667.94	P	0.001	435.83	P	0.002	396.53	P	0.001	292.85	P	0.001	339.49	P	0.001	256.22	P	0.002	259.83	P	0.002	186.06	P	0.001	191	P	0.002	269.97	P	0.002	248.69	P	0.023
102100_f_at	8.78	A	0.724	5.95	A	0.955	12.71	A	0.759	25.98	A	0.468	7.45	A	0.646	10.29	A	0.646	9.88	A	0.468	19.21	A	0.603	14.99	A	0.257	8.04	A	0.646	1.83	A	0.776	11.34	A	0.832
102101_f_at	173.9	P	0.004	168.55	P	0.005	185.87	P	0.039	159.42	P	0.011	213.83	P	0.011	289.09	P	0.005	257.75	P	0.003	286.29	P	0.013	280.96	P	0.004	259.81	P	0.003	128.17	P	0.005	151.19	P	0.007
102102_at	20.1	A	0.135	12.9	A	0.195	22.01	P	0.03	26.3	A	0.234	24.46	M	0.039	37.84	A	0.195	35.3	M	0.049	27.16	A	0.302	28.05	M	0.049	19.98	A	0.162	21.77	A	0.339	16.75	A	0.49
102103_f_at	764.47	P	0.003	644.01	P	0.001	871.3	P	0.001	840.5	P	0.002	738.97	P	0.002	613.89	P	0.003	767.59	P	0.004	796.12	P	0.005	690.37	P	0.005	664.57	P	0.002	573.52	P	0.002	615.87	P	0.003
102104_f_at	16.2	M	0.098	-0.19	A	0.759	17.96	A	0.363	15.79	A	0.195	9.37	A	0.275	8.49	M	0.071	13.52	M	0.071	10.71	A	0.234	14.9	P	0.008	6.04	A	0.575	20.11	M	0.093	12.87	A	0.275
102105_f_at	2486.46	P	0.001	2183.85	P	0.001	3635.95	P	0.001	2763.44	P	0.001	4001.29	P	0.001	4055.41	P	0.001	2400.18	P	0.001	4157.8	P	0.001	5752.73	P	0.001	5318.45	P	0.001	7008.11	P	0.001	6861.26	P	0.001
102106_at	25.79	A	0.275	17.33	A	0.646	5.78	A	0.955	10.55	A	0.871	13.95	A	0.676	14.74	A	0.437	13.07	A	0.871	15.35	A	0.759	12.29	A	0.178	16.86	A	0.871	14.54	A	0.724	12.36	A	0.871
102107_at	12.28	A	0.537	18.99	A	0.275	13.03	M	0.11	9.46	A	1	7.95	A	0.676	15.78	A	0.234	8.78	A	0.955	10.3	A	0.832	2.3	A	0.871	4.35	A	0.832	4.57	A	0.794	7.06	A	0.741
102108_f_at	91.59	P	0	96.31	P	0.001	128.12	P	0.003	123.95	P	0	113.2	P	0.003	164.89	P	0.002	157.4	P	0.001	103.64	P	0.001	98.19	P	0.001	91.34	P	0.001	81.72	P	0.013	108.47	P	0.003
102109_at	2551.45	P	0.001	2775.23	P	0	2360.93	P	0.001	2291.45	P	0	2585.79	P	0	2429.7	P	0	2652.51	P	0	3026.33	P	0	2837.96	P	0	3008.75	P	0	3023.6	P	0	2559.45	P	0
102110_at	23.28	A	0.302	17.48	M	0.098	15.08	A	0.468	10.96	A	0.437	31.18	P	0.03	26.8	M	0.063	20.18	A	0.355	19.56	A	0.407	21.14	A	0.214	22.28	A	0.355	27.34	M	0.041	15.62	A	0.324
102111_f_at	25.29	M	0.055	24.69	M	0.174	26.12	M	0.309	31.25	A	0.501	48.03	A	0.132	54.24	P	0.065	32.15	M	0.151	52.47	M	0.282	41.48	P	0.028	38.15	P	0.047	39.75	M	0.115	30.78	P	0.074
102112_s_at	43.14	A	0.955	54.8	A	0.794	71.54	A	0.794	30.8	A	0.871	56.75	A	0.912	68.46	A	1	37.83	A	0.832	54.98	A	0.646	49.66	A	0.832	72.85	A	0.794	63.73	A	0.759	50.47	A	0.912
102113_f_at	78.76	A	0.437	76.74	A	0.162	105.29	M	0.087	83.65	A	0.234	106.97	A	0.11	126.5	P	0.039	85.78	A	0.407	95.49	A	0.38	78.66	P	0.063	97.45	A	0.162	81.56	A	0.275	79.43	A	0.407
102114_f_at	8.28	A	0.955	17.63	A	0.724	22.95	A	0.437	14.94	A	0.603	1.25	A	0.437	11.74	A	0.871	23.47	A	0.832	20.31	A	1	24.42	A	0.257	30.68	A	0.468	35.52	A	0.437	27.25	M	0.195
102115_r_at	15.88	M	0.468	14.18	A	0.871	14.79	A	0.871	17.74	A	0.851	10.37	A	0.871	13.69	A	0.832	19.15	A	0.501	23.27	A	0.537	14.17	A	0.955	16.13	A	0.724	9.56	A	0.933	29.33	A	0.871
102116_f_at	38.76	M	0.071	42.16	P	0.023	34.13	P	0.044	31.86	M	0.087	34.8	M	0.12	29.8	A	0.195	51.21	P	0.026	44.13	M	0.087	31.04	M	0.044	31.21	P	0.039	19.86	A	0.195	25.6	A	0.269
102117_at	88.13	A	0.12	103.41	P	0.044	89.12	P	0.026	77.24	M	0.063	128.9	P	0.034	149.7	P	0.011	87.68	P	0.015	77.44	P	0.02	124.09	P	0.026	121.91	P	0.006	75.62	A	0.195	61.48	A	0.135
102118_at	32.19	P	0.003	28.93	P	0.001	16.81	M	0.041	22.12	P	0.063	23.26	P	0.007	19.31	P	0.004	12.72	M	0.324	18.34	A	0.275	26.7	P	0.026	15.22	M	0.098	11.51	M	0.098	26.77	P	0.03
102119_at	11.47	A	0.871	-1.73	A	0.537	10.09	A	0.468	2.96	A	0.724	10.23	A	0.575	15.08	A	0.468	-0.23	A	0.759	5.02	A	0.759	7.82	A	0.603	5.31	A	0.955	8.31	A	0.871	3.55	A	1
102120_f_at	78.35	P	0.007	76.29	P	0.01	86.48	P	0.02	112.1	P	0.003	233.09	P	0.015	247.25	P	0	87.89	P	0.001	51.07	P	0.011	126.71	P	0.01	129.95	P	0.001	54.22	P	0.013	37.05	P	0.017
102121_f_at	5.43	A	0.537	0.11	A	0.537	-4.2	A	0.302	-3.25	A	0.437	-2.45	A	0.355	-0.12	A	0.324	-0.38	A	0.38	16.02	A	0.794	21.59	A	0.537	2.37	A	0.759	3.86	A	0.513	1.54	A	0.724
102122_f_at	36.24	A	0.214	44.68	A	0.135	34.33	A	0.355	27.76	A	0.162	11.53	A	0.214	18.98	A	0.195	11.45	A	0.162	14.65	A	0.501	22.29	M	0.071	34.62	A	0.178	27.5	M	0.093	50.21	A	0.162
102123_at	16.38	M	0.257	3.43	A	0.871	0.38	A	0.759	17.33	A	0.355	2.53	A	0.646	-0.82	A	1	23.42	A	0.537	23.94	A	0.501	38.43	A	0.12	40.77	P	0.039	19.94	A	0.437	7.75	A	0.794
102124_f_at	113.95	P	0.02	126.87	P	0.017	150.89	P	0.021	100.49	M	0.044	163.17	P	0.017	172.23	P	0.013	164.25	P	0.02	150.3	M	0.056	117.63	P	0.02	104.51	P	0.026	85.84	A	0.355	101.93	P	0.03
102125_f_at	15.2	A	0.234	21.83	A	0.38	25.03	A	0.11	15.54	A	0.148	15.34	A	0.38	14.49	A	0.162	24.43	A	0.148	22.72	A	0.324	24.91	P	0.044	17.2	A	0.302	21.94	A	0.148	14.92	A	0.195
102126_at	3074.78	P	0	3041.94	P	0	2607.69	P	0	2029.55	P	0	2232.99	P	0	2118.18	P	0	2696	P	0	2852.88	P	0	3218.66	P	0	3167.79	P	0	2829.99	P	0	3313.78	P	0
102127_at	39.26	A	0.38	25.15	A	0.537	38.09	A	0.214	36.41	A	0.214	27.6	A	0.537	27.47	A	0.501	44.05	M	0.063	45.96	A	0.275	29.45	A	0.148	23.44	A	0.195	31.58	A	0.288	42.5	A	0.155
102128_f_at	122.69	P	0.011	113.4	P	0.01	147.43	P	0.011	127.4	P	0.017	132.04	P	0.013	101.45	P	0.013	148.6	P	0.006	115.16	P	0.01	147.5	P	0.003	135.78	P	0.004	119.66	P	0.008	119.55	P	0.005
102129_at	31.25	A	0.501	32.93	A	0.537	31.84	A	0.646	29.51	A	0.457	32.43	A	0.11	22.45	A	0.603	26.73	A	0.832	20.77	A	0.832	27.3	A	0.324	12.39	A	0.794	34.48	A	0.676	25.45	A	0.759
102130_f_at	53.1	P	0.034	56.4	P	0.004	58.95	P	0.007	61.65	M	0.049	66.06	P	0.013	89.74	P	0.008	73.38	M	0.087	49.09	A	0.12	80.06	P	0.001	84.05	P	0.003	80.98	P	0.002	88.21	P	0.001
102131_f_at	93.48	P	0.079	87.42	A	0.195	112.62	A	0.178	71.96	A	0.501	87.05	A	0.178	110.64	A	0.302	78.9	A	0.178	44.28	A	0.38	65.6	M	0.087	84.74	P	0.063	74.45	A	0.11	64.18	A	0.135
102132_i_at	10.95	A	0.776	10.05	A	0.776	10.66	A	0.776	24.22	A	0.871	7.64	A	0.741	23.52	A	0.331	1.76	A	0.813	-7.98	A	0.741	-1.4	A	0.741	-1.97	A	0.912	20.15	A	0.692	13.59	A	0.955
102133_at	40.29	A	0.162	33.3	A	0.324	40.64	M	0.162	33.08	A	0.11	26.96	A	0.537	22.23	A	0.832	14.69	A	0.955	26.9	A	0.871	27.19	A	0.537	28.36	A	0.407	27.34	A	0.178	36.43	A	0.38
102134_f_at	129.98	P	0.004	126	P	0.001	148.19	P	0.001	115.39	P	0.005	164.53	P	0.002	173.8	P	0.001	156.06	P	0.002	184.51	P	0.02	151.22	P	0.002	154.71	P	0.001	187.96	P	0.002	176.79	P	0.003
102135_at	322.25	P	0.002	250.53	P	0.003	133.4	P	0.005	112.95	P	0.03	262.25	P	0.003	223.58	P	0.002	130.6	P	0.03	173.86	P	0.026	175.7	P	0.011	143.44	P	0.008	135.65	P	0.023	120.94	P	0.034
102136_r_at	13.25	A	0.794	13.92	A	0.603	8.89	A	0.617	8.81	A	0.724	15.12	A	0.501	16.63	A	0.162	8.38	A	0.955	17.18	A	0.38	4.8	A	0.676	6.49	A	0.832	23.27	A	0.11	24.58	A	0.214
102137_f_at	1175.71	P	0.017	1131.72	P	0.008	1350.15	P	0.011	1548.52	P	0.015	966.47	P	0.015	851.65	P	0.015	1237.42	M	0.044	1117.73	P	0.015	1213.84	P	0.011	1207.7	M	0.049	942.79	P	0.014	1040.47	P	0.013
102138_at	-6.33	A	0.148	12.68	A	0.646	-4.84	A	0.093	-5.93	A	0.275	-9.5	RP	0.079	2.55	A	0.38	-7.06	A	0.407	-8.36	RP	0.044	10.18	A	0.955	11.82	A	0.646	-2.2	A	0.178	-2.82	A	0.214
102139_at	0.18	A	0.324	-3.47	A	0.195	4.78	A	0.355	-9.21	A	0.056	-11.98	A	0.034	-11.56	A	0.039	-3.38	A	0.087	0.32	A	0.214	0.4	A	0.275	0.52	A	0.162	-3.12	A	0.148	-11.48	RP	0.039
102140_at	18.02	A	0.11	22.49	P	0.011	21.1	A	0.257	16.92	A	0.195	30.04	P	0.02	15.33	A	0.11	23	A	0.12	13.84	A	0.178	22.72	A	0.302	20.57	P	0.056	33.32	M	0.044	13.2	A	0.832
102141_f_at	162.08	P	0.002	164.5	P	0.005	196.32	P	0.004	188.24	P	0	180.4	P	0.004	211.04	P	0.003	151.79	P	0.004	142.67	P	0.013	226.8	P	0.002	239.63	P	0.003	140.72	P	0.015	118.2	P	0.005
102142_r_at	19.05	P	0.034	18.46	A	0.195	24.62	P	0.003	30.36	P	0.003	15.7	P	0.026	14.04	P	0.01	27.62	P	0.005	26.29	P	0.034	8.92	A	0.257	16.22	P	0.015	19.07	P	0.049	19.68	A	0.056
102143_at	64.09	M	0.087	37.3	A	0.148	64.5	M	0.044	52.96	M	0.063	52.25	A	0.12	65.86	M	0.049	57.52	A	0.087	60.24	M	0.071	45.83	M	0.044	55.63	P	0.034	66.27	M	0.079	55.77	A	0.214
102144_f_at	22.95	P	0.02	28.39	P	0.004	29.3	P	0.005	40.25	P	0.01	31.41	P	0.004	23.56	P	0.003	34.5	P	0.001	34.72	P	0.001	29.22	P	0.002	29.8	P	0.001	31.85	M	0.089	28.34	P	0.01
102145_f_at	85.55	A	0.178	91.45	M	0.049	82.93	A	0.12	78.9	M	0.087	112.34	A	0.135	101.15	M	0.071	59.96	A	0.178	48.08	A	0.468	39.74	A	0.135	41.34	A	0.12	87.12	M	0.056	102.33	M	0.049
102146_at	3.9	A	0.955	4.88	A	0.955	8.98	A	0.955	8.93	A	0.794	-0.5	A	0.275	3.5	A	0.871	15.58	A	0.676	5.57	A	1	17.42	A	0.275	13.17	A	0.324	18.11	A	0.49	7.46	A	0.794
102147_at	17.69	A	0.955	8.74	A	0.468	22.89	A	0.955	13.47	A	0.676	4.56	A	0.501	6.07	A	1	-6.76	A	0.12	-2.99	A	0.162	8.04	A	0.832	23.55	A	0.38	23.02	A	0.724	23.77	A	0.646
102148_f_at	14.98	A	0.759	37.2	A	0.759	30.52	A	0.603	7.1	A	0.575	22.12	A	0.603	23.23	A	0.955	15.14	A	1	14.57	A	0.407	20.9	A	0.871	25.06	A	1	9.76	A	0.871	29.22	A	0.537
102149_f_at	16.36	A	0.603	23.38	A	0.38	20.75	A	0.288	20.74	A	0.302	40.33	A	0.324	50.03	A	0.257	40.6	A	0.407	37.63	A	0.832	36.62	A	0.178	27.22	A	0.324	13.21	A	0.49	22.27	A	0.537
102150_f_at	10.29	A	0.832	5.29	A	0.794	15.49	A	0.676	4.55	A	1	28.13	A	0.724	22.35	A	0.871	12.56	A	0.832	10.82	A	0.912	28.43	A	0.468	21.8	A	0.759	9.64	A	0.977	6.14	A	1
102151_at	127.09	P	0.006	125.08	P	0.008	196.73	P	0.001	259.55	P	0.001	30.21	A	0.302	16.48	A	0.794	72.75	P	0.023	80.17	M	0.044	73	P	0.079	51.94	P	0.079	98.22	P	0.017	84.66	P	0.026
102152_f_at	99.19	M	0.034	101.21	P	0.023	103.97	P	0.039	91.12	P	0.01	102.64	M	0.071	131.17	P	0.01	65.55	P	0.03	88.9	P	0.008	55.35	A	0.135	74.08	P	0.017	100.09	M	0.049	112.39	P	0.03
102153_at	24.48	A	0.724	43.59	A	0.162	30.52	A	0.407	20.29	A	0.724	41.97	A	0.195	33.17	A	0.38	55.62	A	0.178	49.99	A	0.162	55.19	M	0.071	43.78	M	0.098	19.49	A	0.537	18.36	A	0.676
102154_f_at	3.22	A	0.724	3.77	A	0.501	10.09	A	0.501	4.75	A	0.676	3.7	A	0.468	7.62	A	0.794	3.83	A	0.912	19.44	A	0.955	25.15	A	0.195	20.73	A	0.501	-0.5	A	0.437	13.79	A	0.794
102155_f_at	7.31	A	1	3.28	A	0.794	20.98	A	0.437	9.9	A	0.871	0.78	A	0.603	4.12	A	0.871	6.64	A	0.871	10.21	A	0.912	6.93	A	0.955	6.54	A	0.646	5.94	A	0.832	10.31	A	1
102156_f_at	13.62	A	0.407	16.01	A	0.676	18.72	A	0.186	13.39	A	0.38	15.06	A	0.437	13.31	A	0.575	15.54	A	0.162	12.88	A	0.794	17.38	A	0.324	14.03	A	0.214	40.88	P	0.087	1.9	A	0.589
102157_f_at	-4.49	A	0.087	8.46	A	0.759	2.55	A	0.575	10.55	A	0.955	3.42	A	0.275	3.97	A	0.407	13.17	A	0.676	0.84	A	0.275	18	A	0.724	13.01	A	0.871	-0.75	A	0.224	1.94	A	0.468
102158_at	8.01	A	0.646	25.52	A	0.676	29.2	A	0.501	22.04	A	0.912	25.54	A	0.759	27.55	A	0.575	31.73	A	0.871	33.45	M	0.407	16.25	A	0.575	24.05	A	0.38	34.03	A	0.603	21.07	A	0.794
102159_at	7.23	A	0.724	10.64	P	0.049	8.89	A	0.912	19.56	A	0.55	11.51	A	0.537	20.75	A	0.302	27.11	M	0.195	17.32	A	0.646	22.98	A	0.38	16.81	A	0.832	20.77	A	0.646	15.51	A	0.794
102160_at	9.37	A	0.832	29.63	P	0.063	29.76	A	0.794	37.22	A	0.457	42.47	A	0.195	39.39	A	0.214	35.51	A	0.324	18.54	A	0.195	45.1	A	0.12	37.56	A	0.257	41.01	A	0.38	40.34	A	0.324
102161_f_at	59.34	A	0.12	81.81	P	0.034	113.51	P	0.026	109.99	P	0.039	178.95	P	0.039	166.08	P	0.02	80.68	M	0.071	70.71	A	0.12	179.31	P	0.015	170.36	P	0.015	172.09	P	0.01	120.58	P	0.02
102162_at	54.19	A	0.234	59.02	A	0.178	60.07	A	0.468	51.54	A	0.11	65.42	A	0.178	63.56	A	0.195	48.53	A	0.275	48.28	A	0.275	30.89	A	0.355	37.24	A	0.38	47.36	A	0.214	66.01	A	0.195
102163_at	1085.92	P	0.001	1161.52	P	0.001	1529.24	P	0	1295.27	P	0	940.49	P	0.002	966.29	P	0.002	894.5	P	0.001	895.91	P	0.001	936.67	P	0.001	1004.86	P	0.001	1081.31	P	0.001	1166.32	P	0.001
102164_at	0.81	A	0.437	6.12	A	1	5.81	A	0.759	11.57	A	0.661	-11.26	RP	0.063	-3.8	A	0.234	2.75	A	0.955	2.52	A	0.38	25.7	A	0.324	10.71	A	0.832	-1.12	A	0.589	6.07	A	0.468
102165_at	53.58	A	0.537	32.27	A	0.537	61.62	A	0.794	50.61	A	0.501	50.39	A	0.537	55.19	A	0.468	40.88	A	0.676	70.22	A	0.501	38.92	A	0.437	46.56	A	0.501	56.01	A	0.468	50.65	A	0.676
102166_g_at	6.57	A	0.871	0.6	A	0.38	11.39	A	0.646	7.1	A	0.851	12.28	P	0.049	-0.45	A	0.468	8.73	A	0.794	1.97	A	0.759	9.08	A	0.575	4.26	A	0.912	14.29	A	0.724	5.67	A	0.977
102167_at	15.83	A	0.676	15.99	A	0.676	13.03	A	0.955	9.54	A	0.977	12.17	A	0.759	24.5	A	0.437	12.25	A	0.794	10.42	A	0.759	18.38	A	0.759	10.98	A	0.871	17.16	A	1	25.16	A	0.794
102168_at	0.48	A	0.38	-7.18	A	0.044	-3.05	A	0.275	-5.97	A	0.087	5.14	A	0.38	6.29	A	0.468	-4.39	A	0.275	-2.76	A	0.275	-1.22	A	0.234	6.17	A	0.603	4.86	A	0.537	2.49	A	0.178
102169_at	104.95	A	0.12	90.94	A	0.12	121.13	P	0.034	117.98	M	0.063	81.51	M	0.098	70.43	A	0.275	82.04	M	0.079	108.69	A	0.135	64.74	P	0.034	69.48	P	0.023	124.23	A	0.135	124.93	A	0.063
102170_at	14.93	A	0.832	4.67	A	0.468	20.48	A	0.871	31.21	A	0.832	28.38	A	0.759	40.93	A	0.646	23.66	A	0.912	25.04	A	0.724	25.17	A	1	2.92	A	0.537	20.48	A	0.871	26.08	A	1
102171_r_at	193.76	P	0.017	167.8	P	0.006	191.97	P	0.006	143.67	P	0.003	154.44	P	0.023	162.79	P	0.004	148.55	P	0.02	203.98	P	0.039	165.56	P	0.004	180.52	P	0.002	123.19	P	0.056	187.8	P	0.002
102192_r_at	6.83	A	0.324	5.44	A	0.537	8.86	A	0.759	6.86	A	0.355	5.25	A	0.12	4.42	A	0.407	5.82	A	0.871	10.39	A	0.234	0.11	A	0.676	2.73	A	0.501	2.53	A	1	3.22	A	0.575
102193_at	117.19	P	0.002	106.71	P	0.003	106.17	P	0.003	109.74	P	0.001	93.05	P	0.005	84.47	P	0.004	86.43	P	0.003	77.99	P	0.003	81.19	P	0.001	83.53	P	0.001	146.54	P	0.001	119.59	P	0.002
102194_at	127.64	P	0.007	130.14	P	0.006	117.23	P	0.007	114.78	P	0.011	236.51	P	0.002	222.98	P	0.001	150.31	P	0.01	170	P	0.015	178.6	P	0.001	176.81	P	0.002	147.04	P	0.003	131.11	P	0.006
102195_at	16.4	A	0.407	9.51	A	0.724	7.04	A	0.871	7.02	A	0.724	11.26	A	0.468	29.32	A	0.302	18.77	A	0.407	4.53	A	0.676	25.51	A	0.234	26.83	A	0.257	29.04	A	0.257	16.27	A	0.851
102196_at	316.12	P	0.001	272.61	P	0.001	311.99	P	0.001	327.49	P	0.001	273.59	P	0.001	245.93	P	0.001	350.38	P	0.001	323.52	P	0.001	298.67	P	0.001	280.22	P	0.001	237.15	P	0.001	211.39	P	0.001
102197_at	46.81	P	0.049	61.65	P	0.002	34.33	P	0.001	39.37	P	0.011	18.98	P	0.026	15.98	P	0.02	40.13	P	0.01	44.57	P	0.026	93.43	P	0.001	88.29	P	0.001	25.22	A	0.102	28.64	P	0.01
102198_at	70.68	A	0.214	61.45	A	0.646	82.25	A	0.257	73.7	A	0.275	110.28	A	0.178	115.91	A	0.162	112.93	M	0.12	138.98	A	0.195	135.21	M	0.079	117.95	P	0.044	72.29	A	0.12	76.18	A	0.646
102199_at	103.7	P	0.026	149.94	P	0.026	108.78	A	0.12	104.92	M	0.056	96.94	A	0.11	78.62	A	0.214	95.05	A	0.135	81.79	A	0.148	98.57	M	0.063	103.51	P	0.02	97.68	M	0.052	89.24	M	0.093
102200_at	16.38	A	0.955	13.83	A	0.912	12.21	A	0.537	14.94	A	0.955	13.2	A	0.832	14.99	A	0.676	13.33	A	0.871	21.12	A	0.871	12.22	A	0.955	9.68	A	0.603	29.04	A	0.646	22.05	A	0.676
102201_s_at	344.1	P	0.001	334.45	P	0.001	258.32	P	0.001	270.1	P	0.01	267.92	P	0.001	256.99	P	0.001	256.48	P	0.001	259.69	P	0.001	308.19	P	0.007	298.47	P	0.001	206.16	P	0.001	213.91	P	0
102202_s_at	45.5	A	0.195	38.05	A	0.38	90.97	P	0.015	59.7	P	0.023	97.97	P	0.003	93.91	P	0.004	115.51	P	0.007	94.74	P	0.004	93.92	P	0.003	92.8	P	0.002	73.95	P	0.01	56.47	M	0.071
102203_at	5.26	A	0.437	11	A	0.724	23.62	A	0.832	8.73	A	0.724	2.11	A	0.355	8.04	A	0.575	5.23	A	0.437	8.5	A	0.646	19.24	A	0.646	13.37	A	0.871	7.52	A	0.832	19.24	A	0.871
102204_at	13.86	A	0.178	15.77	A	0.355	32.46	P	0.002	26.71	A	0.355	2.61	A	0.603	9.12	A	0.912	21.26	M	0.049	10.04	A	0.794	21.7	A	0.302	21.12	A	0.214	8.68	A	0.575	4.53	A	0.575
102205_at	64.75	M	0.056	63.42	P	0.039	54.17	A	0.071	73.58	P	0.023	43.77	A	0.214	41.13	A	0.38	71.25	A	0.079	67.4	A	0.12	55.59	M	0.034	53.71	P	0.017	46.74	P	0.049	46.89	A	0.079
102206_at	-2.74	A	0.676	15.13	A	0.955	12.65	A	0.794	9.01	A	0.832	2.95	A	0.794	31.27	A	0.468	20.63	A	0.759	2.67	A	0.794	18.44	A	1	25.74	A	0.575	12.38	A	0.955	31.56	A	0.603
102207_at	302.04	P	0	319	P	0	257.41	P	0.001	273.88	P	0.001	341.98	P	0	378.52	P	0	342.82	P	0	337.16	P	0	449.77	P	0	438.24	P	0	227.64	P	0.001	196.35	P	0.001
102208_at	54.06	P	0.015	82.88	P	0.002	59.22	P	0.002	82.19	P	0.005	138.07	P	0	108.87	P	0	58.06	P	0.001	78.78	P	0.002	73.39	P	0.003	67.45	P	0.001	72.42	P	0.001	71.39	P	0.001
102209_at	4.45	A	0.468	17.2	A	0.603	5.66	A	0.537	11.12	A	0.912	2.67	A	0.501	2.2	A	0.794	-1.69	A	0.324	-2.99	A	0.38	4.76	A	0.724	10.27	A	0.724	43.96	M	0.049	32.18	A	0.135
102210_at	180.98	P	0.015	175.8	P	0.013	109.69	M	0.039	149.28	P	0.026	27.49	A	0.355	36.19	A	0.234	99.93	P	0.039	71.61	P	0.087	73.44	P	0.063	64.69	M	0.079	87.54	A	0.195	91.25	M	0.087
102211_r_at	22.58	P	0.002	28.09	P	0.023	29.9	P	0.004	29.22	A	0.234	25.35	P	0.006	29.4	P	0.001	19.69	P	0.002	15.03	A	0.11	31.37	P	0.017	22.32	M	0.044	15.04	M	0.039	23.63	A	0.162
102212_at	15.35	A	0.501	21.27	A	0.603	39.09	A	0.195	53.09	A	0.234	33.18	A	0.257	30.27	A	0.195	46.82	A	0.162	37.66	A	0.501	42.13	M	0.234	47.36	P	0.079	27.13	M	0.135	2.01	A	0.871
102213_at	63.17	M	0.11	48.56	P	0.087	47.95	M	0.155	63.72	A	0.324	65.84	M	0.355	57.52	M	0.162	76.69	P	0.063	89.57	P	0.056	75.67	P	0.034	81.78	M	0.044	43.17	A	0.178	43.05	M	0.12
102214_at	24.28	A	0.871	37.26	A	0.912	50.21	A	0.603	28.09	A	0.871	28.76	A	0.912	41.53	A	0.355	8.92	A	0.871	37.92	A	0.912	27.96	A	0.724	25.88	A	0.832	14.42	A	0.912	34.56	A	0.646
102215_at	132.45	P	0	147.4	P	0.001	205.03	P	0.001	232.96	P	0	198.02	P	0	207.52	P	0	189.53	P	0	195.59	P	0	257.33	P	0	258.08	P	0	192.95	P	0.001	197.63	P	0
102216_at	11.32	A	1	15.97	A	0.12	26.32	P	0.049	25.57	M	0.11	-4.56	A	0.38	3.97	A	0.871	43.44	M	0.056	39.23	M	0.098	13.06	A	0.275	13.26	A	0.871	14.21	A	0.537	11.7	A	0.575
102217_at	79.7	P	0.003	77.66	P	0.005	60.92	P	0.01	73.66	P	0.005	76.15	P	0.005	83.92	P	0.026	33.75	P	0.006	31.34	P	0.03	40.36	P	0.004	42.78	P	0.005	28.83	P	0.003	44.29	P	0.004
102218_at	5.04	A	0.832	7.57	A	0.162	4.72	A	0.759	1.91	A	0.759	-3.28	A	0.162	3.87	A	0.871	5.07	A	0.871	1.07	A	0.759	1.11	A	0.676	-2.85	A	0.501	-1	A	0.457	6.14	A	0.871
102219_at	31.79	A	0.759	38.43	A	0.468	29.29	A	0.871	49.56	A	0.676	36.71	A	0.955	23.73	A	0.575	47.99	A	0.724	49.24	A	0.794	57.03	A	0.12	50.98	A	0.162	22.31	A	0.794	32.07	A	0.676
102220_at	29.56	A	0.724	42.25	A	0.355	33.01	A	0.955	18.59	A	0.794	14.79	A	0.794	8.34	A	0.759	46.58	A	0.148	33.45	A	0.468	37.73	A	0.275	47.54	A	0.214	46.99	A	0.437	43.37	A	0.676
102221_at	320.94	P	0.002	295.89	P	0.002	342.63	P	0.002	488.78	P	0.002	187.04	P	0.026	182.37	P	0.013	242.1	P	0.002	243.29	P	0.004	231.78	P	0.001	232.87	P	0.002	382.98	P	0.001	413.45	P	0.001
102222_at	122.62	P	0.001	170.32	P	0.001	130.5	P	0.001	137.71	P	0.001	218.5	P	0	206.29	P	0	127.2	P	0.001	130.02	P	0.001	130.25	P	0.001	120.73	P	0	129.59	P	0.001	156.27	P	0.01
102223_at	86.43	M	0.071	66.21	P	0.049	93.26	M	0.063	94.69	M	0.056	116.7	P	0.008	116.88	P	0.004	124.15	P	0.015	160.45	A	0.11	123.81	P	0.011	111.32	P	0.015	92.73	A	0.195	96.81	A	0.324
102224_at	347.24	P	0	327.1	P	0.001	306.95	P	0.001	288.45	P	0.001	330.39	P	0.001	312.86	P	0.001	247.54	P	0.001	269.26	P	0.001	265.81	P	0.001	243.73	P	0.001	437.28	P	0.001	388.91	P	0
102225_at	163.39	P	0.007	157.51	P	0.001	390.17	P	0	451.72	P	0.001	299.57	P	0	317.23	P	0	521.67	P	0	437.61	P	0	354.73	P	0	335.03	P	0	391.5	P	0.001	336.64	P	0.001
102226_at	-5.04	A	0.468	9.46	A	0.603	14.06	A	0.794	17.94	A	0.871	2.56	A	0.407	7.24	A	0.437	13.19	A	0.676	33.74	A	0.955	11.98	A	0.501	16.24	A	0.871	13	A	0.912	-0.37	A	0.724
102227_g_at	12.22	A	0.832	11.87	A	0.355	9.98	A	0.646	11.16	A	0.575	3.22	A	0.832	10.36	A	0.324	17.51	A	0.38	15.9	A	0.407	12.84	A	0.537	12.48	A	0.302	20.98	A	0.195	18.72	A	0.355
102228_at	88.79	P	0.026	119.12	P	0.005	107.7	P	0.004	79.02	P	0.056	87.52	P	0.007	82.84	P	0.004	67.31	M	0.044	101.7	P	0.02	85.84	P	0.01	88.65	P	0.034	106.44	P	0.003	75.81	P	0.02
102229_at	18.42	A	0.724	6.39	A	0.955	9.74	A	0.832	15.5	A	0.676	6	A	1	9.62	A	0.646	9.79	A	0.537	19.88	A	0.603	8.15	A	0.437	20.14	A	0.257	12.67	A	0.617	7.79	A	0.741
102230_at	38.36	P	0.044	38.28	P	0.02	27	A	0.135	38.48	A	0.162	31.57	M	0.063	25.12	P	0.087	49.78	P	0.03	73.23	P	0.015	58.45	P	0.006	49.59	P	0.013	38.22	P	0.023	32.07	P	0.044
102231_at	240.31	M	0.195	227.27	M	0.234	271.41	M	0.148	206.26	M	0.148	230.81	M	0.257	248.5	M	0.214	222.17	M	0.257	234.39	M	0.234	187.19	P	0.063	218.99	P	0.087	236.9	P	0.063	284.71	P	0.071
102232_at	126.72	P	0.006	144.27	P	0.003	138.07	P	0.004	107.31	P	0.005	94.08	P	0.002	92.71	P	0.002	113.94	P	0.002	76.51	P	0.008	165.63	P	0.001	150.95	P	0.001	123.48	P	0.005	106.42	P	0.015
102233_at	13.71	A	0.603	12.85	A	0.501	14.03	A	0.324	14.57	A	0.891	26.6	A	0.501	24.68	A	0.135	15.47	A	0.468	16.05	A	0.676	35.31	P	0.039	37.72	M	0.039	20.94	A	0.162	9.69	A	0.617
102234_at	51.54	M	0.049	46.15	M	0.071	58.04	P	0.014	58.48	P	0.01	33.68	A	0.12	48.58	M	0.056	64.4	P	0.017	60.85	M	0.071	66.2	P	0.049	71.96	P	0.007	38.47	A	0.214	61.4	M	0.056
102235_at	23.76	A	0.407	24.07	A	0.195	34.13	A	0.214	35.51	A	0.302	-1.67	A	0.794	1.35	A	0.676	135.01	P	0.004	117.43	P	0.017	89.49	P	0.015	91.64	P	0.002	83.59	P	0.011	81.48	P	0.013
102237_at	17.36	A	0.195	8.21	A	0.537	8.57	A	0.324	6.49	A	0.977	21.37	P	0.017	17.23	P	0.056	3.9	A	0.603	13.61	A	0.437	13.51	A	0.407	13.85	A	0.214	22.52	A	0.195	20.92	A	0.214
102238_at	27.81	A	0.575	23.94	A	0.603	36.59	A	0.575	22.44	A	1	15.12	A	0.832	20.35	A	0.912	9.86	A	0.871	10.65	A	0.955	13.22	A	0.676	8.97	A	0.832	14.42	A	1	10.53	A	0.437
102239_at	-9.96	A	0.195	-6.31	A	0.214	2.96	A	0.468	11	A	0.407	-1.58	A	0.676	-13.94	A	0.214	13.8	A	0.646	2.96	A	0.324	10.72	A	0.724	1.48	A	0.676	-3.03	A	0.575	-4.06	A	0.407
102240_at	28.16	M	0.044	21.66	M	0.056	44.02	P	0.021	51.06	P	0.013	31.13	M	0.034	23.95	M	0.087	19.06	A	0.11	13.49	A	0.38	20.44	M	0.034	31.66	A	0.257	53.51	P	0.006	65.32	P	0.013
102241_f_at	48.94	A	0.302	41.99	A	0.234	51.27	A	0.355	47.85	A	0.234	46.58	A	0.724	77.6	M	0.11	43.13	A	0.437	47.9	A	0.468	45.39	A	0.195	39.82	A	0.162	56.59	A	0.575	32	A	0.501
102242_at	116.71	P	0.004	102.47	P	0.002	124.71	P	0.001	99.88	P	0.002	98.8	P	0.011	125.85	P	0.003	113.3	P	0.004	114.29	P	0.003	97.44	P	0.002	124.37	P	0.001	128.59	P	0.005	98.49	P	0.001
102243_at	2.3	A	0.676	10.42	A	0.501	3.37	A	0.589	-0.2	A	0.575	-3.34	A	0.162	-8.72	RP	0.044	2.72	A	0.468	-2.96	A	0.407	-5.87	A	0.135	1.32	A	0.575	-4.94	A	0.162	3.69	A	0.575
102244_at	6.28	A	0.575	11.4	A	0.759	8.8	A	0.794	3.25	A	0.437	20.9	A	0.871	17.61	A	0.759	9.57	A	0.759	8.68	A	0.468	11.51	A	0.759	14.28	A	0.871	14.08	A	0.912	5.92	A	0.692
102247_at	51.48	P	0.002	42.59	P	0.001	35.77	P	0.001	53.29	P	0.03	62.73	P	0.001	55.52	P	0.007	63.88	P	0.01	64.7	P	0.001	71.53	P	0	94.94	P	0.001	70.71	P	0.001	61.08	P	0.001
102248_f_at	236.7	P	0	233.95	P	0	262.43	P	0	336.74	P	0	236.48	P	0.001	243.88	P	0.001	221.98	P	0.001	188.02	P	0.001	210	P	0.001	196.74	P	0.001	403.92	P	0	385.47	P	0
102249_at	23.08	A	0.603	38.03	A	0.501	31.99	A	0.759	32.47	A	0.537	14.17	A	0.724	23.73	A	0.407	36.59	A	0.603	32.56	A	0.257	54.04	M	0.098	42.12	M	0.12	17.66	A	0.537	13.24	A	0.537
102250_at	156.25	A	0.162	132.05	A	0.257	150.66	A	0.148	116.2	A	0.324	129.26	A	0.407	155.47	A	0.11	88.36	M	0.049	129.38	M	0.098	96.75	P	0.034	127.72	P	0.034	134.78	M	0.071	166.77	A	0.178
102251_at	54.04	P	0.03	52.93	M	0.056	43.58	A	0.676	39.86	M	0.087	47.25	A	0.12	58.82	P	0.013	61.11	A	0.302	92.41	M	0.098	58.47	M	0.063	41.75	P	0.026	44.79	M	0.087	60.01	M	0.063
102252_at	637.04	P	0	671.57	P	0	649.63	P	0	642.23	P	0	678.63	P	0	709.69	P	0	598.27	P	0	573.05	P	0	871.52	P	0	833.54	P	0	616.02	P	0	599.89	P	0
102253_at	7.42	A	0.832	9.89	A	0.38	9.39	A	0.977	1.7	A	0.794	23.15	A	0.407	23.58	A	0.234	27.39	A	0.12	29.77	A	0.501	30	A	0.148	21.73	A	0.12	-5.19	A	0.355	-2.6	A	0.302
102254_f_at	-1.42	A	0.676	10.62	A	0.646	2.44	A	0.501	-3.61	A	0.214	7.36	A	0.407	11.06	A	0.537	-4.46	A	0.676	-7.46	A	0.234	-0.49	A	0.407	6.61	A	0.832	0.79	A	0.468	-8.74	A	0.575
102255_at	25.07	P	0.011	18.37	M	0.044	25.27	P	0.003	24.19	P	0.006	19.57	P	0.01	13.49	M	0.044	33.58	P	0.001	33.86	P	0.003	31.33	P	0.001	25.17	P	0.001	32.74	P	0.002	24.06	P	0.079
102256_at	3.72	A	0.912	-0.28	A	0.195	2.93	A	0.724	4.95	A	0.646	-3.81	A	0.195	5.42	A	0.501	2.07	A	0.437	6.18	A	0.38	8.77	A	0.912	9.91	A	0.871	0.75	A	0.513	5.56	A	0.933
102257_at	75.21	M	0.11	64.59	A	0.162	58.84	M	0.234	64.53	A	0.575	86.07	M	0.098	77.57	P	0.063	68.71	A	0.162	60.56	M	0.162	42.51	A	0.178	46.92	A	0.135	194.44	P	0.017	179.64	P	0.015
102258_at	7.16	A	0.955	14.96	A	0.468	17.64	A	0.437	-0.49	A	0.724	13.87	A	0.759	16.01	A	0.724	35.86	A	0.407	33.69	A	0.302	19.31	A	0.324	20.34	A	0.302	12.55	A	0.646	29.11	A	0.407
102259_at	341.65	P	0.001	313.09	P	0.001	501.71	P	0.001	741.95	P	0	171.39	P	0.002	186.54	P	0.001	402.76	P	0.001	398.12	P	0.001	364.69	P	0.001	376.21	P	0.001	399.23	P	0.001	433.93	P	0.001
102260_at	17.04	A	0.537	13.58	A	0.955	17.96	A	0.871	31.05	A	0.646	25.85	A	0.871	14.09	A	0.794	26.66	A	0.759	20.54	A	0.912	28.98	A	0.38	29.38	A	0.603	30.54	A	0.955	40.59	A	0.468
102261_f_at	15.96	A	0.676	15.52	A	1	17.17	A	0.646	10.96	A	0.955	47.47	A	0.135	52.32	A	0.214	30.98	A	0.148	23.3	M	0.162	51.36	P	0.063	35.08	P	0.049	11.84	A	0.912	35.11	A	0.468
102262_r_at	11.56	A	0.912	0.79	A	0.646	7.89	A	0.977	7.31	A	0.759	5.75	A	0.575	4.45	A	0.871	8.57	A	0.912	14.39	A	0.676	11.62	A	0.407	15.15	M	0.162	-3.07	A	0.575	6.51	A	0.759
102263_at	27.52	A	0.162	26.03	M	0.098	17.81	A	0.501	24.76	A	0.195	55.03	P	0.026	36.81	A	0.11	41.02	M	0.098	25.94	A	0.302	31.48	P	0.03	28.75	M	0.056	33.45	A	0.102	29.22	A	0.234
102264_at	26.95	M	0.135	14.99	A	0.302	29.64	A	0.537	19.48	A	0.288	17.93	A	0.234	15.76	A	0.302	13.49	A	0.178	34.09	A	0.12	12.51	A	0.38	17.49	A	0.275	20.77	A	0.363	29.22	A	0.195
102265_at	27.22	A	0.537	21.64	A	0.302	9.04	A	0.437	20.62	A	0.148	16.54	A	0.603	12.36	A	0.468	14.34	A	0.575	6.67	A	0.676	11.51	A	0.468	15.63	A	0.407	18.95	A	0.363	31.74	A	0.234
102266_at	48.22	A	0.148	49.11	A	0.148	42.46	A	0.234	45.25	A	0.275	43.94	A	0.195	67.01	A	0.162	40.93	A	0.178	27.54	A	0.257	71.73	P	0.015	72.96	M	0.034	23.35	A	0.407	38	A	0.302
102267_at	89.05	M	0.12	71.77	A	0.234	59.8	A	0.162	75.49	A	0.135	39.24	A	0.468	41.13	A	0.407	41.91	A	0.38	52.2	A	0.275	43.62	M	0.11	36.45	A	0.178	86.71	A	0.257	84.55	A	0.407
102268_at	177.47	P	0.011	226.1	P	0.002	196.84	P	0.015	265.23	P	0.005	204.41	P	0.005	193.48	P	0.034	151.09	P	0.007	169.54	P	0.006	94.14	P	0.004	134.6	P	0.007	206.32	P	0.017	195.37	P	0.005
102269_at	-4.55	A	0.437	-8.78	A	0.302	-10.04	A	0.437	8.93	A	0.646	-12.45	A	0.162	4.05	A	0.676	12.09	A	0.955	-10.82	A	0.162	2.44	A	0.603	20.16	A	0.871	2.12	A	0.575	1.1	A	0.724
102271_at	939.3	P	0.001	884.86	P	0.001	1011.95	P	0	1168.6	P	0.001	581	P	0.001	507.17	P	0.002	682.17	P	0	702.11	P	0.001	494.38	P	0.001	465.6	P	0.001	719.64	P	0.001	719.81	P	0.001
102272_at	8.61	A	0.603	13.81	A	0.501	15.29	A	0.38	9.01	A	0.955	11.31	A	0.302	5.99	A	0.676	20.07	A	0.537	17.7	A	0.794	12.66	A	0.603	13.17	A	0.162	12.8	A	0.794	11.23	A	0.589
102273_at	118.31	P	0.001	97.29	P	0.001	80.64	P	0.002	79.67	P	0.001	56	P	0.001	62.41	P	0.004	60.41	P	0.002	57.57	P	0.004	61.9	P	0.001	60.04	P	0.002	103.24	P	0.001	100.61	P	0.001
102274_at	13.2	A	0.832	20.93	A	0.912	27.53	A	0.871	36.12	A	0.468	43.44	A	0.724	42.83	A	0.501	37.43	A	0.832	24	A	0.871	35.16	A	0.724	42.12	A	0.537	32.91	A	0.724	26.55	A	0.603
102275_at	-9.85	A	0.178	-4.46	A	0.11	4.58	A	0.437	3.17	A	0.912	1.36	A	0.355	-2.45	A	0.214	2.04	A	0.38	-7.72	A	0.087	-8.04	A	0.056	-4.85	A	0.195	-2.24	A	0.257	-3.66	A	0.214
102277_at	97.81	P	0.002	91.23	P	0.007	75.53	P	0.002	111.61	P	0.008	129.62	P	0.001	140.26	P	0.001	102.27	P	0.002	85.42	P	0.023	73.42	P	0.002	105.69	P	0.001	102.75	P	0.003	145.59	P	0.003
102278_at	19.33	A	0.676	13.07	A	0.603	11.33	A	0.955	9.05	A	0.955	8.48	A	0.912	15.93	A	0.537	22.72	A	0.794	6.09	A	0.724	24.24	A	0.575	20.84	A	0.646	19.53	A	0.575	15.47	A	0.759
102279_at	28.36	A	0.575	23.32	A	0.407	32.16	A	0.257	31.98	M	0.135	22.37	A	0.676	20.73	A	0.912	13.24	A	0.871	30.06	A	0.468	19.64	A	0.162	26.4	A	0.355	40.51	A	0.135	46.08	P	0.063
102280_at	8.32	A	0.257	12.13	A	0.646	11.44	A	0.832	5.36	A	0.724	6.78	A	0.832	-2.57	A	0.098	10.28	A	0.724	12.48	A	0.759	9.5	A	0.676	9.57	A	0.195	8.27	A	0.741	8.05	A	0.759
102281_at	26.85	A	0.871	27.2	A	0.832	22.42	A	0.912	46.8	A	0.955	23.87	A	0.832	25.77	A	0.955	0.35	A	0.646	4.93	A	0.468	11.31	A	0.871	23.74	A	0.832	31.83	A	0.912	47.51	A	0.955
102282_g_at	38.95	A	1	35.02	A	0.724	36.39	A	0.178	32.67	A	0.407	30.79	A	0.468	40.56	A	0.275	52.12	M	0.098	34.04	A	0.832	41.87	P	0.063	35.53	A	0.195	31.37	A	0.178	43.48	A	0.302
102283_at	247.37	P	0	221.16	P	0.001	277.37	P	0	259.75	P	0.001	565.65	P	0.001	632.57	P	0	257.49	P	0.001	248.26	P	0.001	125.93	P	0.001	121.66	P	0.001	626.12	P	0.001	596.05	P	0
102284_at	1.03	A	0.759	4.28	A	0.832	3.52	A	0.851	3.86	A	0.851	6.75	A	0.912	-2.4	A	0.195	1.34	A	0.912	3.86	A	0.912	1.66	A	0.912	1.05	A	0.759	-1.99	A	0.102	2.85	A	0.955
102285_at	19.77	A	0.38	6.91	A	0.912	20.78	A	0.724	18.99	A	0.724	11.67	A	0.871	11.91	A	0.759	5.75	A	0.832	16.45	A	1	11	A	0.832	7.11	A	0.724	14.17	A	0.871	23.95	A	0.355
102286_at	13.69	A	0.437	33.45	P	0.079	7.84	A	0.776	-2.07	A	0.603	28.01	A	0.302	35.31	A	0.135	8.66	A	0.676	5.51	A	0.603	33.39	A	0.162	30.07	A	0.275	69.84	M	0.049	37.52	A	0.178
102287_at	25.03	A	0.912	18.5	A	0.603	24.03	A	0.617	21.02	A	0.646	17.84	A	0.603	26.62	A	0.603	33.75	A	0.912	46.16	A	0.759	38.28	A	0.575	30.93	A	0.676	33.45	A	0.603	27.25	A	0.692
102288_at	8.36	A	0.832	21.38	A	0.257	28.17	A	0.724	20.17	A	0.275	24.74	A	0.759	30.87	A	0.214	23.84	A	0.234	20.95	A	0.468	18.8	M	0.178	23.58	A	0.214	15.58	A	0.355	19.68	A	0.537
102289_r_at	8.54	A	0.912	2.84	A	0.724	4.4	A	0.955	6.09	A	0.832	3.89	A	1	5.39	A	0.575	8.33	A	0.575	5.86	A	0.794	3.3	A	0.871	2.05	A	0.871	5.86	A	0.55	0.33	A	0.724
102290_at	-2.47	A	0.234	2.05	A	0.355	1.91	A	0.275	6.98	A	0.501	1.2	A	0.603	6.67	A	0.501	-12.37	A	0.071	-10.88	A	0.056	-13.79	A	0.178	-7.13	RP	0.03	14.58	A	0.603	22.13	A	0.871
102291_at	-6.07	A	0.12	1.28	A	0.468	-7.04	A	0.12	10.43	A	0.355	-4.67	A	0.162	0.25	A	0.214	-5.05	RP	0.044	-15.09	RP	0.02	-0.2	A	0.355	-0.66	A	0.302	-2.53	A	0.079	-13.97	RP	0.007
102292_at	49.05	P	0.044	40.65	P	0.063	59.42	P	0.026	57.15	P	0.013	96.41	P	0.023	80.24	P	0.023	45.15	M	0.079	50.98	P	0.056	89.25	P	0.006	82.73	P	0.011	49.19	P	0.056	44.14	P	0.02
102293_at	34.09	P	0.079	28.22	A	0.12	28.26	A	0.12	28.49	A	0.162	18.76	A	0.355	22.63	A	0.407	37.41	A	0.257	43.67	A	0.275	39.3	P	0.049	31.73	A	0.12	25.22	A	0.355	13.53	A	0.537
102294_at	10.51	A	0.832	12.26	A	1	11	A	1	12.18	A	0.794	11.78	A	0.676	24.6	A	0.38	10.16	A	0.759	11.17	A	0.759	6.2	A	0.912	9.41	A	0.759	14.42	A	0.324	17.01	A	0.676
102295_at	264.16	P	0.001	210.28	P	0.001	9.39	A	0.676	3.04	A	0.646	7.25	A	0.603	11.11	A	0.955	9.5	A	0.871	5.86	A	0.38	124.58	P	0.001	119.52	P	0.002	75.12	P	0.008	67.11	P	0.008
102296_at	937.94	P	0.001	880.98	P	0.001	988.68	P	0.001	1175.25	P	0	226.37	P	0.001	210.07	P	0.001	549.15	P	0.001	568.06	P	0.001	416.45	P	0.001	401.82	P	0.001	360.09	P	0.001	386.64	P	0.001
102297_at	21.09	A	0.832	20.46	A	0.955	37.47	A	0.832	38.68	A	0.724	23.85	A	1	45.65	A	0.603	42.1	A	0.832	3.02	A	0.832	23.05	A	0.832	9.18	A	0.871	25.22	A	0.871	15.8	A	0.912
102298_at	-2.21	A	0.087	2.73	A	0.575	17.49	A	0.871	5.32	A	1	2.45	A	0.257	-1.07	A	0.234	-0.31	A	0.407	-4.35	A	0.148	-3.43	A	0.302	2.46	A	0.407	6.77	A	0.832	7.35	A	1
102299_at	75.57	P	0.007	67.57	P	0.011	125.95	P	0.002	117.82	P	0.002	83.9	P	0.02	63.54	P	0.03	199.13	P	0.001	194.05	P	0.001	44.63	P	0.004	65.81	P	0.003	152.94	P	0.049	225.43	P	0.001
102300_at	100.48	M	0.044	78.61	M	0.098	57.84	A	0.437	58.53	A	0.871	44.94	A	0.537	60.21	A	0.355	23.54	A	0.646	37.69	A	0.324	21.96	A	0.437	37.13	A	0.437	78.94	A	0.288	70.47	A	0.195
102301_at	6.2	M	0.195	3.99	A	0.759	5.72	A	0.692	5.97	A	0.38	5.5	A	0.355	3.82	A	0.832	3.33	A	0.676	1.8	A	0.724	5.65	A	0.355	3.69	A	0.759	8.23	A	0.257	10.86	A	0.955
102302_at	201.71	P	0.001	175.01	P	0.002	180.91	P	0.001	169.2	P	0.001	256.91	P	0.001	210.79	P	0.001	186.1	P	0.001	165.33	P	0.001	186.46	P	0.001	181.09	P	0.001	200.63	P	0.001	180.59	P	0.001
102303_i_at	131.56	P	0.023	122.28	P	0.019	84.51	P	0.016	99.64	P	0.016	85.97	P	0.023	96.07	P	0.005	100.91	P	0.005	91.79	P	0.013	80.15	P	0.004	80.75	P	0.009	60.38	M	0.047	97.83	P	0.019
102304_f_at	64.99	P	0.001	69.75	P	0.004	60.24	P	0.004	66.44	P	0.001	69.31	P	0.002	80.74	P	0.002	86.06	P	0.002	69.35	P	0.005	90.04	P	0.002	83.19	P	0.001	68.84	P	0.001	69.05	P	0.002
102305_at	695.59	P	0	705.33	P	0	784.74	P	0.001	738.46	P	0.001	1650.22	P	0	1566.84	P	0	613.43	P	0	647.77	P	0.001	565.19	P	0	589.49	P	0	803.9	P	0	812.48	P	0
102306_at	57.13	P	0	53.38	P	0.001	83.49	P	0	77.56	P	0.001	57.39	P	0.001	65.13	P	0.001	62.35	P	0	72.92	P	0.001	63.61	P	0.007	70	P	0.001	59.91	P	0.001	65.24	P	0.001
102307_at	85.02	P	0.002	89.81	P	0.001	190.39	P	0	168.19	P	0.001	30.79	P	0.071	34.92	P	0.056	84.37	P	0.002	80.58	P	0.015	104.39	P	0	97.38	P	0.001	1030.7	P	0	836.14	P	0
102308_at	222.58	P	0.002	174.37	P	0.003	143	P	0.003	137.18	P	0.001	247.68	P	0.003	252	P	0	195.49	P	0.004	193.3	P	0.002	192.13	P	0.001	199.25	P	0.008	285.43	P	0.001	278.5	P	0.001
102309_at	70.55	P	0.001	92.62	P	0	84.37	P	0	85.43	P	0.001	92.46	P	0.001	92.36	P	0	112.25	P	0.001	78.69	P	0.001	122.04	P	0.001	125.06	P	0.001	77.4	P	0	116.92	P	0.001
102310_at	38.58	A	0.355	26.69	A	0.832	70.19	A	0.501	47.65	A	0.724	30.15	A	0.955	59.89	A	0.603	38.21	A	0.724	35.78	A	0.955	55.84	A	0.603	54.49	A	0.603	57.29	A	0.501	75.89	A	0.646
102311_at	98.78	A	0.355	60.88	A	0.603	24.56	A	0.794	42.09	A	0.676	22.32	A	0.646	44.41	A	0.724	33.32	A	0.759	4.24	A	0.832	23.27	A	0.214	15.38	A	0.955	60.24	A	0.501	78.26	A	0.38
102312_r_at	127.39	A	0.11	155.1	M	0.071	138.3	P	0.02	130.73	M	0.039	230.65	M	0.063	230.42	P	0.017	268.26	A	0.178	275.85	A	0.11	244.25	P	0.017	210.73	M	0.049	104.87	M	0.071	108.07	A	0.135
102313_at	20.96	M	0.214	18.57	A	0.195	8.66	A	0.204	8.93	A	0.955	17.93	M	0.079	12.84	A	0.355	5.75	A	0.871	15.44	A	0.302	15.94	A	0.162	19.36	P	0.015	21.36	A	0.275	37.96	M	0.098
102314_at	55.55	A	0.275	46.9	A	0.257	34.22	A	0.257	36.61	A	0.355	37.35	A	0.324	31.24	A	0.603	37.69	A	0.676	32.73	A	0.646	47.93	A	0.324	34.85	A	0.501	34.15	A	0.324	36.97	A	0.501
102315_at	161.86	P	0	127.77	P	0	118.44	P	0	133.37	P	0	119.31	P	0	128.02	P	0	184.22	P	0	163.85	P	0	121.68	P	0	117.93	P	0	96.1	P	0.001	104.41	P	0.001
102316_at	150.78	P	0.02	175.71	P	0.023	228.3	P	0.011	267.87	P	0.005	118.03	M	0.079	131.84	P	0.034	257.89	P	0.008	304.52	P	0.013	160.27	P	0.007	168.11	P	0.008	152.52	P	0.02	131.29	P	0.023
102317_at	186.25	P	0.007	182.96	P	0.001	233.55	P	0.001	175.94	P	0.008	206.3	P	0.002	218.28	P	0.001	211.56	P	0.001	180.71	P	0.001	197.09	P	0.002	193.39	P	0	122.98	P	0.001	163.29	P	0.001
102318_at	68.51	P	0.002	59.51	P	0.001	57.6	P	0.001	72.93	P	0.001	51.03	P	0.003	49.38	P	0.034	81.67	P	0.001	76.19	P	0.002	177.34	P	0	166.6	P	0.001	90.99	P	0.001	118.75	P	0
102319_at	94.7	P	0.013	107.54	P	0.013	86.48	P	0.013	86.73	P	0.011	66.06	P	0.02	67.06	P	0.015	105.42	P	0.017	113.33	P	0.015	88.94	P	0.01	96.38	P	0.015	123.19	P	0.007	103.24	P	0.011
102320_at	61.24	M	0.049	72.35	P	0.017	64.5	M	0.063	72.61	P	0.006	59.67	A	0.148	60.36	M	0.039	105.82	M	0.063	59.1	M	0.044	60.8	P	0.02	59.84	P	0.01	75.2	P	0.03	41.62	M	0.071
102321_at	77.75	P	0.023	83.99	P	0.026	152.74	P	0.01	142.7	P	0.026	115.81	P	0.03	120.55	P	0.023	153.55	P	0.002	136.17	P	0.004	201.41	P	0.002	199.02	P	0.002	187.88	P	0.002	126.83	P	0.002
102322_at	279.33	P	0.008	259.21	P	0.002	264.45	P	0.001	365.15	P	0.001	339.15	P	0.001	318.06	P	0.001	365.87	P	0	373.14	P	0	409.88	P	0	405.76	P	0.001	390.5	P	0	390.15	P	0
102323_at	366.64	P	0.001	348.2	P	0.002	246	P	0.004	232.56	P	0.001	185.24	P	0.087	196.93	P	0.01	383.58	P	0.001	304.92	P	0.004	1534.98	P	0	1658.09	P	0	821.06	P	0	729.28	P	0
102324_at	72.28	P	0.017	56.13	P	0.017	99.98	P	0.004	79.26	P	0.063	141.05	P	0.003	148.7	P	0.001	126.23	P	0.015	131.67	P	0.023	114.02	P	0.026	110.32	P	0.007	96.97	P	0.004	107.63	P	0.002
102326_at	9.53	A	0.724	4.28	A	0.759	11	A	0.759	-0.85	A	0.603	7.62	A	0.537	15.31	A	0.501	10.51	A	0.575	10.56	A	0.724	15.68	A	0.195	14.4	A	0.324	3.24	A	0.955	-3	A	0.302
102327_at	12.13	A	0.257	23.66	A	0.11	15.79	A	0.135	15.79	A	0.269	21.82	M	0.087	24.7	A	0.162	5.33	A	0.832	17.99	A	0.501	8.57	A	0.871	19.23	P	0.044	22.02	P	0.026	25.67	M	0.036
102328_at	16.31	A	0.257	6.01	A	0.355	13.56	M	0.044	22	P	0.044	18.4	P	0.017	10.79	A	0.148	24.27	P	0.023	27.71	A	0.178	15.61	M	0.087	19.11	M	0.039	15.7	P	0.034	25.34	P	0.02
102329_at	37.22	P	0.063	58.79	P	0.007	63.62	P	0.03	62.91	M	0.044	33.3	M	0.039	21.18	A	0.148	36.19	P	0.071	41.87	A	0.079	58.12	P	0.006	61.32	P	0.034	72.58	P	0.007	66.85	P	0.02
102330_at	19.05	A	0.575	33.45	A	0.195	26.44	A	0.195	25	A	0.407	16.62	A	0.871	7.79	A	0.832	19.48	A	0.724	12.27	A	1	31.66	A	0.407	24.67	A	0.355	24.14	A	0.468	21.83	A	0.501
102331_at	66.61	A	0.12	66.27	M	0.063	58.63	A	0.513	57.02	A	0.178	124.87	P	0.023	121.08	M	0.044	83.43	P	0.026	84.06	P	0.039	72.09	P	0.007	79.04	P	0.023	109.52	P	0.003	107.01	M	0.039
102332_at	227.2	P	0.001	199.84	P	0.001	257.24	P	0.001	264.38	P	0.001	261.89	P	0.001	299.25	P	0.001	252.33	P	0.001	249.1	P	0.001	197.86	P	0.001	232.16	P	0.001	280.24	P	0.001	198.88	P	0
102333_at	699.24	P	0.001	609.64	P	0.001	472.68	P	0.002	584.85	P	0.001	630.66	P	0.001	596.98	P	0.002	585.36	P	0.001	648.44	P	0.001	324.64	P	0.001	374.66	P	0.001	658.27	P	0.001	514.71	P	0.001
102334_at	21.72	A	0.871	18.37	A	1	21.22	A	0.955	32.35	A	0.955	-0.22	A	0.575	19.41	A	0.832	-0.07	A	0.603	-8.59	A	0.603	5.23	A	0.724	8.41	A	0.759	20.28	A	0.794	20.55	A	0.676
102335_at	706.1	P	0	708.68	P	0.001	677.45	P	0.001	609.56	P	0.002	1277.41	P	0.008	1195.76	P	0.001	547.44	P	0.002	580.54	P	0.003	282.39	P	0.001	274.78	P	0.002	407.08	P	0.004	368.13	P	0.001
102336_at	146.12	P	0.001	148.83	P	0.001	185.84	P	0.001	158.37	P	0.01	158.47	P	0.001	198.33	P	0.001	212.99	P	0.001	197.16	P	0	200.03	P	0.001	212.71	P	0	193.73	P	0.001	175.33	P	0.001
102337_s_at	12.28	A	0.759	21.42	A	0.275	6.78	A	0.851	2.64	A	0.537	-1.11	A	0.437	1.37	A	0.468	12.27	P	0.063	11.03	A	0.955	21.54	P	0.03	17.27	M	0.12	19.19	A	0.871	22.93	P	0.056
102338_at	85.13	P	0.017	70.94	P	0.015	48.62	P	0.049	38.23	P	0.087	122.9	P	0.002	124.75	P	0.001	81.34	P	0.011	61.89	M	0.079	89.62	P	0.008	85.63	P	0.004	45.62	P	0.03	32.88	P	0.026
102340_at	21.9	A	0.178	24.71	P	0.026	23.53	A	0.135	28.94	P	0.039	10.98	A	0.501	7.77	A	0.162	15.96	M	0.079	13.7	A	0.501	21.92	M	0.063	13.83	M	0.148	14.13	P	0.011	20.77	P	0.056
102341_at	30.7	P	0.015	26.47	P	0.013	39.41	P	0.004	23.09	M	0.071	23.76	M	0.063	21.9	A	0.098	23.59	P	0.034	24.05	A	0.195	35.18	M	0.079	26.76	P	0.049	26.09	P	0.004	31.89	M	0.039
102342_at	1425.4	P	0.001	1329.52	P	0.001	1748.3	P	0.001	2207.28	P	0	1211.88	P	0.001	1007.79	P	0.001	2434.66	P	0	2496.16	P	0	1332.82	P	0	1396.88	P	0	1400.14	P	0	1426.63	P	0
102343_at	106.42	P	0.02	102.81	M	0.049	108.72	P	0.034	100.25	P	0.034	81.35	M	0.071	89.29	A	0.195	67.66	M	0.079	64.53	A	0.234	83.14	P	0.007	84.71	P	0.006	73.75	M	0.049	117.21	P	0.034
102344_s_at	1.09	A	0.407	-4.22	A	0.162	-2.2	A	0.468	1.01	A	0.38	11.67	A	0.955	8.07	A	0.603	-1.13	A	0.302	-2.41	A	0.275	2.5	A	0.468	13.07	A	0.794	4.86	A	0.871	1.9	A	0.407
102345_at	29.25	A	0.501	35.77	A	0.575	28.88	A	0.407	26.1	A	0.437	22.79	A	0.537	33.92	A	0.355	62.07	P	0.056	80.31	A	0.11	18.27	A	0.646	20.87	A	0.437	30.16	A	0.437	37.05	A	0.324
102346_at	45.22	P	0.003	54.78	M	0.044	65.82	P	0.006	81.38	P	0	75.87	P	0.001	65.13	P	0.001	73.01	P	0.001	59.68	P	0.001	60.82	P	0.001	61.84	P	0.007	54.39	P	0.007	66.12	P	0.002
102348_at	202.35	P	0	231.09	P	0	255.21	P	0	169.69	P	0	214.28	P	0	255.82	P	0	229.49	P	0.001	230.09	P	0.001	255.23	P	0	231.82	P	0	217.67	P	0	230.66	P	0
102349_at	30.39	A	0.955	53.55	A	0.759	17.02	A	0.912	57.63	A	0.468	26.85	A	0.912	8.34	A	0.832	20.84	A	0.724	-4.09	A	0.603	34.29	A	0.468	43.28	A	0.468	75.12	A	0.214	35.18	A	0.501
102350_at	75.19	A	0.162	90.64	A	0.468	62.01	A	0.646	61.24	A	0.912	57.81	A	0.794	44.66	A	0.537	70.4	A	0.501	57.54	A	0.724	68.3	A	0.468	59.45	A	0.468	116.66	P	0.03	87.33	A	0.135
102351_at	4.77	A	0.955	-1.09	A	0.407	6.4	A	0.955	12.09	A	0.832	1.95	A	0.955	8.47	A	0.501	12.09	A	0.234	12.88	A	0.468	4.85	A	0.724	10.64	A	0.355	2.91	A	0.891	15.32	A	0.407
102352_at	42.09	M	0.087	29.44	P	0.079	26.62	A	0.234	27.96	A	0.135	30.04	M	0.049	27.35	P	0.056	22.9	M	0.063	30.03	M	0.087	86.5	P	0.002	98.88	P	0.001	90.37	P	0.003	72.23	P	0.006
102353_at	12.04	A	0.135	11.87	A	0.148	15.64	A	0.11	16.72	A	0.38	10.42	A	0.275	7.02	A	0.676	12.41	M	0.11	26.55	A	0.135	16.29	P	0.044	12.98	A	0.148	8.31	A	0.589	20.08	A	0.234
102354_at	36.61	A	0.275	38.09	A	0.178	48.24	P	0.071	42.25	P	0.026	27.4	A	0.38	27.65	A	0.468	30.48	A	0.257	35.49	A	0.355	11.51	A	0.646	17.88	A	0.302	34.19	A	0.275	32.62	A	0.501
102356_at	126.19	M	0.044	129.84	P	0.039	119.67	M	0.044	126.1	P	0.02	159.89	P	0.034	157.82	P	0.044	130.25	A	0.135	101.79	A	0.178	137.58	P	0.056	120.54	M	0.087	149.32	P	0.017	141.46	A	0.071
102357_at	64.55	M	0.049	54.48	M	0.063	32.54	A	0.234	37.58	A	0.275	42.05	A	0.148	45.68	A	0.11	60.45	M	0.079	31.66	A	0.302	64.34	M	0.034	65.99	M	0.044	40.63	A	0.12	45.35	M	0.098
102360_at	35.8	A	0.148	27.39	A	0.257	27.41	A	0.12	43.47	P	0.02	29.54	A	0.214	37.66	P	0.098	40.06	A	0.275	39.61	A	0.234	49.44	P	0.049	46.15	P	0.056	14.33	A	0.148	21.98	A	0.288
102362_i_at	169.19	P	0.016	128.71	P	0.023	142.81	P	0.023	111.61	P	0.009	8.52	A	0.646	17.11	A	0.708	119.88	P	0.013	184.49	P	0.019	38.93	A	0.347	45.56	A	0.501	105.95	P	0.019	163.17	P	0.007
102363_r_at	194.44	P	0.026	145.31	P	0.026	172.81	P	0.013	181.22	P	0.044	22.51	A	0.355	29.72	A	0.302	152.28	P	0.023	238.65	P	0.015	54.07	A	0.162	52.57	A	0.234	159.13	M	0.135	204.62	P	0.017
102364_at	3032.13	P	0	3121.72	P	0	3010.47	P	0	2824.18	P	0	2147.31	P	0	1992.46	P	0	2127.49	P	0	2641.53	P	0	2846.86	P	0.001	2882.99	P	0.001	3497.44	P	0.001	3009.03	P	0.001
102366_at	22.23	A	0.794	3.15	A	0.575	-7.04	A	0.603	4.87	A	0.676	0.97	A	0.912	-4.37	A	0.302	-8.12	A	0.148	-9.78	A	0.148	-7.24	A	0.12	-5.85	A	0.275	9.56	A	1	-1.39	A	0.355
102368_at	93.45	P	0.049	112.51	P	0.03	88.27	P	0.034	104.79	P	0.056	88.21	P	0.026	87.84	P	0.023	85.42	M	0.079	81.91	P	0.049	88.49	P	0.03	105.99	P	0.026	84.05	M	0.098	78.26	P	0.034
102370_at	285.97	P	0.002	245.52	P	0.001	218.06	P	0.001	288.4	P	0.001	193.6	P	0.002	204.07	P	0.002	290.11	P	0.001	264.71	P	0.001	334.65	P	0.001	343.28	P	0.001	436.54	P	0.001	489.7	P	0.001
102371_at	490.11	P	0.001	264.11	P	0	413.94	P	0.001	375.83	P	0.001	39.08	P	0.006	111.39	P	0.001	282.58	P	0.001	387.88	P	0.001	56.7	P	0.001	49.73	P	0.002	539.12	P	0.001	834.02	P	0.001
102372_at	28.12	P	0.004	43.66	P	0.02	38.91	A	0.162	34.74	P	0.008	35.44	A	0.079	37.34	M	0.098	30.2	P	0.023	45.67	P	0.026	26.26	P	0.004	29.16	P	0.003	26.13	P	0.025	31.38	P	0.023
102373_at	18.17	P	0.026	15.77	M	0.12	28.26	P	0.001	12.38	M	0.079	23.68	P	0.004	27.75	P	0.002	20.46	P	0.003	16.02	P	0.011	20.81	P	0.004	19.93	P	0.003	21.6	P	0.003	21.18	P	0.079
102374_at	185	P	0.001	135.34	P	0.001	55.34	M	0.044	83.81	P	0.005	374.22	P	0.001	352.4	P	0.001	89.15	P	0.007	67.4	A	0.12	319.12	P	0	317.69	P	0	205.91	P	0.001	188.05	P	0.001
102375_at	177.06	P	0.003	176.14	P	0.002	119.43	P	0.015	156.26	P	0.006	36.49	A	0.195	45.95	A	0.11	124.52	P	0.003	102.63	P	0.013	132.51	P	0.002	118.13	P	0.001	65.85	A	0.148	78.7	M	0.034
102376_r_at	155.86	A	0.603	196.32	A	0.275	178.42	A	0.407	167.13	A	0.603	2229.91	P	0.001	2185.37	P	0	59.61	A	0.501	139.62	A	0.468	124.94	A	0.257	64.83	A	0.501	191.7	A	0.234	234.13	A	0.355
102378_at	42.48	P	0.003	52.22	P	0.02	30.4	P	0.03	20.29	A	0.162	50.22	P	0.015	52.85	P	0.003	51.56	P	0.004	49.18	P	0.013	83.73	P	0.002	72.48	P	0.001	64.19	P	0.002	52.19	P	0.015
102379_at	33.39	A	0.275	22.98	P	0.087	33.81	A	0.155	44.52	M	0.071	63.09	A	0.162	45.83	P	0.049	45.62	A	0.178	30.41	A	0.407	65.58	A	0.11	51.55	M	0.044	46.57	P	0.013	44.25	M	0.071
102380_s_at	4.49	A	0.955	-0.7	A	0.871	8.51	A	0.794	-4.02	A	0.676	10.95	A	0.794	3.87	A	0.912	1.27	A	0.759	7.72	A	0.871	19.59	A	0.407	5.13	A	0.955	9.35	A	0.871	1.87	A	0.912
102381_at	85.7	P	0	86.97	P	0.001	226.34	P	0	193.07	P	0	109.86	P	0	116.51	P	0.001	225.71	P	0	184.71	P	0	161.05	P	0	157.24	P	0	71.67	P	0	85.94	P	0.001
102382_at	214.91	P	0.001	158.02	P	0	149.45	P	0.001	181.18	P	0	166	P	0.001	170.98	P	0	140.88	P	0.001	151.08	P	0.001	117.52	P	0.001	120.09	P	0	127.97	P	0.001	75.63	P	0.023
102383_at	57.81	M	0.063	64.27	P	0.039	31.4	M	0.214	28.33	M	0.148	114.5	P	0.02	123.88	P	0.02	49.78	A	0.135	67.87	P	0.098	72.11	P	0.087	79.43	P	0.049	74.12	P	0.017	55.41	P	0.049
102384_at	126.78	P	0	125.28	P	0	248.64	P	0	194.53	P	0	292.82	P	0	285.46	P	0	209.92	P	0	205.57	P	0	208.12	P	0	202.34	P	0	67.89	P	0	84.88	P	0
102385_at	99.8	P	0.034	100.61	P	0.03	99.42	P	0.044	102.36	P	0.039	115.89	P	0.039	118.78	P	0.008	81.9	P	0.023	101.35	P	0.049	103.46	P	0.011	104.21	P	0.015	107.36	P	0.011	109.97	P	0.017
102387_at	312.55	P	0.002	308.7	P	0.002	278.13	P	0.02	296.6	P	0.002	211.72	P	0.002	216.28	P	0.002	239.04	P	0.002	268.39	P	0.002	273.45	P	0.015	262.98	P	0.011	276.12	P	0.002	257.94	P	0.002
102389_s_at	854.34	P	0	853.55	P	0	945.96	P	0	702.63	P	0	612.4	P	0	750.75	P	0	641.89	P	0.001	445.39	P	0.001	1465.95	P	0	1546.67	P	0	420.67	P	0.001	436.92	P	0
102393_at	12.37	A	0.912	9.06	A	0.912	27.35	A	0.676	19.6	A	0.794	25.21	A	0.912	26.9	A	1	13.89	A	0.832	12.04	A	0.724	32.83	A	0.759	26.95	A	0.759	32.12	A	0.468	35.66	A	0.501
102395_at	144.01	P	0	157.65	P	0.001	98.89	P	0	110.43	P	0.001	201.49	P	0.001	172.35	P	0	142.12	P	0.001	133.56	P	0.001	154.6	P	0	132.46	P	0.001	115.88	P	0.001	129.83	P	0.001
102396_at	169.68	P	0.015	188.12	P	0.011	176.36	P	0.015	198.47	P	0.006	120.4	P	0.044	144.23	P	0.03	120.39	P	0.03	123.03	M	0.087	145.19	P	0.001	131.55	P	0.004	202.21	P	0.005	180.45	P	0.01
102397_at	60.98	P	0.004	41.08	P	0.003	93.4	P	0.002	103.45	P	0.002	248.68	P	0.017	235.22	P	0.002	123.07	P	0.004	104.02	P	0.002	30.77	M	0.087	27.2	P	0.03	36.69	P	0.026	48.53	A	0.38
102398_at	239.44	P	0.023	266.3	P	0.023	208.96	P	0.034	254.72	M	0.034	151.55	A	0.148	169.16	M	0.049	162	M	0.034	118.73	A	0.162	121.04	P	0.034	129.36	M	0.049	192.99	P	0.017	152.43	P	0.023
102399_at	15.15	A	0.407	9.76	A	0.676	10.71	A	0.851	1.87	A	0.912	17.18	A	0.676	7.97	A	0.646	14.5	A	0.575	15.73	A	0.38	14.92	A	0.38	23.58	A	0.11	20.48	A	0.759	19.97	A	0.537
102400_at	152.36	P	0.006	147.53	P	0.004	118.41	P	0.007	141.44	P	0.017	123.84	P	0.013	98.05	P	0.023	153.53	P	0.008	180.36	P	0.026	126.06	P	0.004	111.11	P	0.005	130.25	P	0.002	131.91	P	0.003
102401_at	35.69	A	0.646	54.12	A	0.148	75.47	P	0.021	78.9	A	0.302	72.43	A	0.355	86.69	A	0.12	91.13	P	0.02	93.86	P	0.044	100.56	P	0.008	93.39	P	0.008	69.05	P	0.087	73.51	P	0.025
102402_at	718.73	P	0	678.75	P	0	622.4	P	0	626.97	P	0.001	915	P	0.001	906.05	P	0	568.51	P	0.007	584.66	P	0.001	546.7	P	0.001	572.5	P	0	740.08	P	0.001	811.35	P	0
102403_at	25.62	A	0.646	13.43	A	0.794	23.77	A	0.832	22.2	A	0.759	12.65	A	0.832	29.3	A	0.832	9.86	A	0.759	17.06	A	0.794	8.86	A	0.724	18.93	A	0.955	18.7	A	0.871	20.3	A	0.871
102404_at	0.37	A	1	-0.75	A	0.537	-7.1	A	0.195	4.63	A	0.794	3.86	A	0.832	4.27	A	1	-4.76	A	0.195	-1.71	A	0.501	0.89	A	0.38	-4.44	A	0.071	-1.25	A	0.692	11.26	A	0.912
102405_at	691.06	P	0.001	742.72	P	0.001	272.26	P	0.002	377.86	P	0.001	374.67	P	0.001	315.06	P	0.001	439.01	P	0.001	560.92	P	0.001	395.95	P	0.001	341.34	P	0.001	204.08	P	0.003	187.54	P	0.005
102406_at	-0.55	A	0.871	3.35	A	0.955	6.43	A	0.575	16.68	A	0.257	10.76	A	0.178	5.92	A	0.794	23.26	M	0.087	8.82	A	0.646	30.24	M	0.063	34.01	M	0.039	2.7	A	1	-2.3	A	0.724
102407_at	14.82	A	0.234	7.84	A	0.437	20.25	M	0.087	21.19	A	0.324	13.98	A	0.676	23.28	A	0.148	12.39	P	0.071	15.81	A	0.537	15.99	A	0.11	14.44	P	0.039	13.92	A	0.513	9.87	A	0.355
102408_g_at	-54.39	RP	0.023	-47.96	RP	0.02	-43.69	RP	0.034	-39.9	RP	0.013	-60.2	RP	0.02	-70.18	RP	0.017	-37.13	A	0.039	-53.1	RP	0.017	-7.48	A	0.12	-10	A	0.087	-66.93	RP	0.005	-58.15	RP	0.049
102409_at	139.77	P	0.001	174.22	P	0.001	165.94	P	0	164.17	P	0.001	203.97	P	0.001	201.75	P	0.001	223.09	P	0.001	211.29	P	0.001	126.18	P	0.013	139.66	P	0.001	127.63	P	0.001	162.75	P	0
102410_at	14.01	A	0.38	16.5	A	0.214	67.73	P	0.001	47.81	P	0.001	140.6	P	0.001	166.91	P	0	55.9	P	0.001	52.11	P	0.001	57.76	P	0.015	47.95	P	0.001	117.99	P	0.013	137.95	P	0
102411_at	237.8	P	0.001	229.55	P	0	253.01	P	0.001	283.21	P	0.001	118.14	P	0.002	117.96	P	0.001	211.49	P	0.001	220.02	P	0.001	192.88	P	0.001	181.16	P	0	95.93	P	0.001	82.25	P	0.044
102412_at	81.5	A	0.12	110.55	P	0.087	71.89	A	0.148	82.47	A	0.214	76.71	A	0.162	81.67	A	0.214	91.38	A	0.437	75.47	M	0.148	77.27	M	0.11	94.42	M	0.135	101.75	M	0.079	99.84	M	0.087
102413_at	85.68	M	0.087	88.76	P	0.034	103.32	M	0.049	87.99	P	0.087	102.5	P	0.03	105.52	P	0.03	271.85	P	0.002	256.29	P	0.004	110.77	P	0.01	117.47	P	0.007	161.49	P	0.01	156.24	P	0.008
102414_i_at	35.76	P	0.028	41.1	P	0.011	47.44	P	0.005	53.91	P	0.016	64.71	P	0.007	48.08	P	0.011	61.92	P	0.028	18.13	A	0.151	70.11	P	0.002	71.98	P	0.002	59.69	P	0.011	54.25	P	0.007
102415_r_at	57.54	M	0.044	51.31	P	0.007	51.59	P	0.015	49.52	P	0.013	50.67	P	0.015	46.55	M	0.063	64.33	P	0.003	65.31	M	0.049	61.06	M	0.039	46.74	P	0.03	66.6	P	0.03	62.57	P	0.015
102416_at	-2.85	A	0.275	12.34	A	0.724	19.31	A	0.724	22.04	A	0.724	9.64	A	0.603	11.19	A	0.832	22.29	A	0.832	8.04	A	0.501	22.03	A	0.794	28.59	A	0.676	4.49	A	0.724	16.06	A	0.646
102418_at	-5.74	A	0.135	4.97	A	0.537	-12.27	A	0.234	-3.57	A	0.302	-10.2	A	0.178	-2.15	A	0.302	0.92	A	0.468	-13.41	A	0.234	11.65	A	0.955	-5.1	A	0.178	5.48	A	0.302	-10.86	A	0.162
102419_at	6.74	A	1	20.08	A	0.871	3.96	A	0.537	13.8	A	0.955	15.98	A	0.832	17.41	A	0.871	1.43	A	0.501	5.92	A	0.724	1.33	A	0.575	11.46	A	0.871	5.9	A	0.603	-1.39	A	0.407
102421_at	209.99	P	0.007	185.09	P	0.007	107.61	P	0.063	117.33	P	0.026	101.36	A	0.11	99.75	P	0.026	131.35	P	0.017	126.97	P	0.039	115.15	P	0.005	121.09	P	0.011	115.88	P	0.017	109.86	P	0.017
102423_at	18.13	M	0.044	23.87	P	0.004	25.88	P	0.001	32.18	P	0.003	21.07	P	0.006	29.92	P	0.001	16.43	P	0.02	17.5	P	0.03	14.63	P	0.006	18.56	P	0.034	28.75	P	0.004	32.99	P	0.004
102424_at	22.12	A	0.646	17.42	A	0.871	26.26	A	0.724	21.02	A	0.646	26.76	A	0.468	23.3	A	0.676	13.07	A	0.912	4	A	0.912	15.3	A	0.302	23.39	A	0.257	14.67	A	0.603	24.39	A	0.589
102425_at	128.91	P	0	98.16	P	0	82.02	P	0.003	69.93	P	0.008	44.52	P	0.01	26.52	P	0.011	135.67	P	0	118.61	P	0.002	86.1	P	0.001	77.22	P	0	56.34	P	0.001	45.35	P	0
102426_at	105.32	P	0.034	98.55	M	0.071	115.15	M	0.098	108.28	A	0.324	72.54	A	0.275	70.01	A	0.214	54.09	A	0.234	112.23	A	0.178	53.89	P	0.017	88.15	M	0.044	94.23	A	0.759	95.93	A	0.214
102427_at	323.08	P	0.003	343.98	P	0	341.01	P	0	393.44	P	0.002	358.07	P	0.001	360.17	P	0	453.42	P	0.001	405.72	P	0.003	620.43	P	0	631.88	P	0.001	302.55	P	0.001	342.31	P	0.001
102429_at	19.36	A	0.437	27.78	A	0.355	31.63	A	0.148	34.38	A	0.257	43.72	A	0.12	55.42	M	0.087	35.51	M	0.056	43.03	M	0.087	50.88	P	0.03	61.05	P	0.006	30.95	A	0.257	34.67	A	0.257
102430_at	7.55	A	1	16.09	A	0.603	29.49	A	0.407	42.41	M	0.257	17.68	A	0.724	23.15	A	0.646	20.89	A	0.501	49.53	A	0.257	21.43	A	0.38	20.64	M	0.437	46.41	A	0.355	40.89	A	0.724
102431_at	1452.14	P	0	1530.51	P	0	2384.14	P	0	2881.29	P	0	1983.06	P	0	1949.98	P	0	1642.8	P	0	1578.99	P	0	1926.33	P	0	1830.57	P	0	1804.02	P	0	1530.54	P	0
102476_f_at	333.48	P	0	395.97	P	0	282.88	P	0.001	385.37	P	0.001	422.11	P	0.001	389.34	P	0.007	359.36	P	0.001	310.12	P	0.001	355.61	P	0.001	392.48	P	0	269.02	P	0.001	239.98	P	0.001
102477_at	19.4	A	0.912	38.11	A	0.871	60.1	A	0.324	56.7	A	0.302	46.69	A	0.437	66.41	A	0.214	46.65	A	0.257	52.72	A	0.195	53.03	A	0.12	56.15	P	0.098	45.04	A	0.324	60.89	A	0.437
102478_f_at	80.43	P	0.004	85.76	P	0.011	85.98	P	0.011	93.63	P	0.006	74.71	P	0.01	68.01	P	0.008	87.3	P	0.006	86.84	P	0.013	94.6	P	0.007	88.68	P	0.023	66.81	P	0.007	80.06	M	0.056
102552_at	6.66	A	0.537	8.89	A	0.955	22.45	A	0.355	12.99	A	0.759	23.76	M	0.324	11.14	A	0.324	17.86	A	0.355	19.15	A	0.407	23.14	P	0.034	22.78	A	0.257	16.37	A	0.234	5.19	A	0.724
102553_at	8.04	A	0.912	14.18	A	0.646	16.67	A	0.55	17.94	A	0.38	8.53	A	0.537	24.6	M	0.162	9.55	A	0.912	21.47	A	0.676	19.99	A	0.214	19.66	A	0.407	15.5	M	0.135	10.94	A	0.575
102554_at	1.93	A	0.178	-1.3	A	0.302	-2.17	A	0.12	-1.83	A	0.468	-4.09	A	0.098	-0.92	A	0.214	-2.51	A	0.135	-6.76	RP	0.098	-1.11	A	0.355	1.25	A	0.676	-1.54	A	0.162	-3.07	A	0.355
102555_at	0.11	A	0.759	-3.52	A	0.275	-11.24	A	0.148	1.14	A	0.832	-12.62	A	0.12	-3.8	A	0.575	-5.23	A	0.437	-6.99	A	0.135	-7.44	A	0.162	1.32	A	0.324	5.03	A	0.55	-5.56	A	0.275
102556_at	19.25	A	0.575	20.38	A	0.234	21.57	A	0.38	31.54	P	0.039	27.29	M	0.178	21.98	A	0.468	23.84	A	0.501	38.39	A	0.162	76.45	P	0.001	84.81	P	0.001	76.95	P	0.002	39.02	P	0.002
102557_at	24.02	A	0.234	34.06	A	0.12	35.83	M	0.039	28.17	A	0.178	27.01	A	0.234	29.1	M	0.079	22.11	A	0.257	19.5	A	0.195	12.51	A	0.195	22.94	A	0.135	40.51	M	0.044	39.35	M	0.056
102558_at	32.01	A	0.214	46.62	M	0.039	33.95	A	0.148	33.89	A	0.148	51.8	A	0.148	47.38	A	0.234	37.27	A	0.148	38.01	A	0.355	39.96	M	0.087	41.87	M	0.056	156.63	P	0.004	116.77	P	0.003
102559_at	10.95	A	1	18.76	M	0.437	10.74	A	0.741	-8.81	A	0.052	-0.92	A	0.275	-1.35	A	0.162	5.91	A	0.468	6.53	A	0.575	21.19	A	0.355	9.61	A	0.871	2.91	A	0.437	2.01	A	0.537
102560_at	29.91	A	0.148	52.72	M	0.079	53.17	M	0.056	77.72	M	0.063	27.79	M	0.214	24.18	A	0.355	12.32	A	0.912	6.59	A	0.759	22.29	A	0.794	33.35	A	0.324	18.74	A	0.724	34.67	A	0.468
102561_at	50.69	M	0.056	46.43	M	0.071	95.11	P	0.011	50.37	A	0.316	79.49	M	0.098	62.31	A	0.178	53.44	M	0.039	55.42	A	0.178	71.22	P	0.007	44.05	P	0.015	39.01	A	0.135	59.87	M	0.063
102562_at	72.39	P	0.079	73.37	A	0.302	55.75	A	0.162	52.76	A	0.275	63.7	A	0.646	73.98	A	0.355	83.69	A	0.575	91.25	A	0.724	95.76	P	0.079	74.94	A	0.178	54.43	M	0.098	86.2	A	0.275
102566_at	14.71	A	0.759	39.09	A	0.437	21.25	A	0.891	15.1	A	0.537	1.72	A	0.955	-2.87	A	0.724	34.87	A	0.38	31.28	A	0.162	43.39	A	0.234	51.71	A	0.11	23.27	A	0.871	21.65	A	0.468
102567_at	-22.07	RP	0.015	-21.27	RP	0.007	-14.06	RP	0.025	-39.37	RP	0.01	-9.87	RP	0.008	-22.78	RP	0.004	-11.73	RP	0.002	-30.38	RP	0.008	-8.39	RP	0.008	-13.96	RP	0.008	-29.91	RP	0.001	-30.35	RP	0.007
102568_at	-2.87	A	0.437	15.16	A	0.955	11.8	A	0.871	7.14	A	0.759	10.42	A	0.794	10.74	A	0.912	11.36	A	0.912	1.92	A	0.676	10.94	A	0.912	0.73	A	0.724	14.42	A	0.912	-5.56	A	0.537
102569_at	-22.66	A	0.12	5.99	A	0.324	-1.61	A	0.38	-1.5	A	0.275	-10.98	A	0.257	-5.64	RP	0.098	-2.51	A	0.437	-12.19	A	0.135	9.92	A	1	6.04	A	0.575	-13.17	A	0.098	-15.43	A	0.148
102570_at	28.05	A	0.38	43.49	A	0.275	34.54	A	0.214	19.08	A	0.501	37.58	A	0.214	45.65	A	0.12	38.21	M	0.079	54.2	M	0.162	36.27	M	0.079	44.99	A	0.275	28.09	A	0.603	44.73	A	0.302
102571_at	173.97	P	0.003	152.41	P	0.008	199.6	P	0.003	222.13	P	0.004	195.16	P	0.002	199.63	P	0.002	231.75	P	0.002	265.49	P	0.007	403.9	P	0.001	367.65	P	0.001	226.43	P	0.003	223.53	P	0.002
102572_at	2.63	A	1	12.88	A	0.676	58.37	P	0.063	75	P	0.008	-4.06	A	0.071	-5.22	A	0.044	16.33	A	0.257	9.66	A	0.537	57.59	P	0.039	78.84	P	0.01	26.13	M	0.234	32	A	0.407
102573_at	83.47	P	0.034	75.31	P	0.02	96.51	P	0.015	124.44	P	0.03	51.55	A	0.162	52.45	A	0.12	113.23	M	0.044	121.66	P	0.026	126.13	P	0.006	124.71	P	0.015	254.64	P	0.004	250.74	P	0.001
102574_at	58.68	P	0.039	68.77	A	0.12	39.26	A	0.257	27.68	A	0.724	44.13	A	0.214	51.22	A	0.195	39.33	M	0.135	62.53	M	0.148	23.58	A	0.257	24.71	M	0.275	41.05	A	0.11	37.49	A	0.257
102575_at	18.04	A	0.724	13.56	A	0.955	7.84	A	0.933	20.82	A	0.871	16.68	A	0.955	16.96	A	0.912	5.87	A	0.676	-10.68	A	0.214	0.93	A	0.646	-3.01	A	0.832	11.84	A	1	14.63	A	0.955
102576_at	46.71	A	0.257	41.44	A	0.11	65.26	P	0.063	65.51	P	0.039	66.17	P	0.079	76.02	P	0.02	53.74	M	0.098	62.03	A	0.178	99.65	P	0.002	89.82	P	0.003	57.34	M	0.071	54.05	A	0.12
102577_at	72.92	M	0.049	54.12	A	0.162	126.68	P	0.017	143.11	P	0.005	61.64	A	0.11	61.06	A	0.324	44.5	A	0.162	56.73	A	0.11	36.66	P	0.063	43.96	A	0.355	302.51	P	0.002	278.93	P	0.006
102578_at	4.88	A	0.955	2.45	A	0.603	15.9	A	0.794	-3.33	A	0.646	14.34	A	0.871	-0.82	A	0.501	-4.62	A	0.537	-5.8	A	0.468	-2.99	A	0.437	10.82	A	0.832	0.91	A	0.832	-1.46	A	0.676
102579_f_at	-8.32	A	0.079	-6.93	A	0.38	-1.03	A	0.324	-8.12	A	0.102	-4.2	A	0.214	-8.44	A	0.234	-5.61	A	0.257	-4.32	A	0.324	-2.72	A	0.437	6.15	A	0.603	-0.83	A	0.316	-0.59	A	0.214
102580_r_at	44.01	A	0.759	34.04	A	0.501	36.27	A	0.646	36.53	A	0.676	37.85	A	0.537	56.12	A	0.676	30.41	A	0.646	17.55	A	0.832	22.98	A	0.676	51.73	A	0.501	48.11	A	0.407	63.96	A	0.437
102581_at	44.56	A	0.355	25.45	A	0.537	36.01	A	0.407	27.72	A	0.724	24.93	A	0.871	34.84	A	0.214	38.96	A	0.603	53.88	A	0.407	29.05	A	0.302	30.36	A	0.575	29.04	A	0.355	24.06	A	0.537
102582_at	60.06	A	0.214	65.31	A	0.302	19.51	A	0.832	69	A	0.676	-6.25	A	0.195	12.24	A	0.676	33.86	A	0.759	40.85	A	0.537	55.77	M	0.234	77.11	A	0.214	66.6	A	0.646	56.17	A	0.501
102583_at	24.28	A	0.437	18.65	M	0.098	9.95	A	0.724	18.26	M	0.162	11.67	A	0.214	5.94	A	0.575	16.08	A	0.407	22.98	M	0.039	15.99	P	0.03	10.18	A	0.38	7.81	A	0.355	3.91	A	0.891
102584_at	57.19	P	0.056	52.69	A	0.11	60.95	A	0.11	60.51	A	0.12	24.74	A	0.759	29.25	A	0.437	39.19	A	0.135	31.34	A	0.257	29.96	M	0.079	37.22	A	0.195	27.05	A	0.38	43.56	P	0.049
102585_f_at	24.85	A	0.955	13.6	A	0.832	36.53	A	0.759	22.48	A	0.871	37.55	A	0.603	37.06	A	0.407	21.47	A	0.575	34.82	A	0.501	36.55	A	0.135	37.33	P	0.098	37.18	M	0.135	34.96	A	0.275
102586_at	0.28	A	0.437	0.43	A	0.38	-3.9	A	0.214	-6.41	A	0.324	-4.61	A	0.407	2.75	A	0.575	-13.61	A	0.098	-12.65	A	0.195	-5.07	A	0.355	-15.31	A	0.275	0.62	A	0.355	-6.4	A	0.355
102599_at	5263.6	P	0	5423.56	P	0	5324.59	P	0	4896.67	P	0	4590.77	P	0.001	4017.34	P	0.001	4450.67	P	0.001	4179.17	P	0.001	3655.79	P	0.001	3764.48	P	0.001	5798.33	P	0	6633.23	P	0
102612_at	33.85	A	0.468	34.81	A	0.676	40.35	A	0.302	52.84	A	0.407	29.79	A	0.501	29.5	A	0.38	29.38	A	0.38	31.86	A	0.437	49.26	A	0.148	39.04	A	0.11	32.16	A	0.603	41.95	A	0.676
102613_at	21.35	A	0.832	28.82	A	0.955	36.59	A	0.575	9.21	A	0.575	20.09	A	0.832	28.97	A	0.603	21.57	A	0.955	32.44	A	0.832	32.21	A	0.603	37.58	A	0.724	8.85	A	0.407	20.41	A	0.955
102614_at	16.09	A	0.355	23.79	A	0.355	5.52	A	0.832	14.53	A	0.759	31.04	M	0.044	29.95	P	0.023	64.35	P	0.004	58.12	P	0.01	23.25	M	0.044	27.77	P	0.026	6.86	A	0.933	2.05	A	0.603
102619_at	13.6	A	0.759	5.54	A	0.676	21.39	A	0.759	10.59	A	0.871	6.28	A	0.646	5.54	A	0.724	2.89	A	0.759	5.86	A	0.912	7.11	A	1	13.17	A	0.871	32.53	A	0.537	17.01	A	0.832
102620_at	238.89	P	0.013	179.72	P	0.006	120.31	P	0.023	176.75	P	0.079	39.83	A	0.302	49.33	A	0.302	181.88	P	0.004	209.11	P	0.007	95.91	P	0.01	67.38	P	0.02	308.82	P	0.002	291.59	P	0.004
102621_at	79.97	P	0.087	65.25	P	0.034	61.21	M	0.11	53.45	M	0.098	58.72	A	0.162	91.71	P	0.063	70.15	M	0.079	79.85	P	0.071	61.79	A	0.11	74.19	P	0.039	57.96	P	0.079	79.98	A	0.275
102622_r_at	12.59	A	0.759	7.78	A	0.832	6.84	A	0.912	12.5	A	0.275	5.78	A	0.912	7.77	A	0.912	9.74	A	1	16.94	A	0.603	13	A	0.437	12.14	A	0.324	18.61	A	0.257	14.23	A	0.676
102623_at	19.69	A	0.324	32.61	A	0.302	21.48	A	0.407	18.39	A	0.794	-5.84	A	0.468	12.06	A	0.871	19.6	A	0.759	5.37	A	0.537	12.89	A	0.676	20.05	A	0.407	16.41	A	0.661	11.89	A	0.955
102624_at	21.09	A	0.324	31.95	P	0.098	34.86	P	0.098	35.63	P	0.039	38.88	M	0.098	39.01	A	0.148	37.22	A	0.234	39.69	A	0.324	28.41	P	0.063	29.93	M	0.11	26.71	A	0.214	29.48	A	0.162
102625_f_at	16.09	M	0.034	12.09	A	0.12	19.75	P	0.004	23.78	P	0.007	14.12	M	0.071	10.76	P	0.015	13.02	M	0.044	17.9	M	0.039	10.83	A	0.302	14.31	A	0.148	15.33	P	0.083	11.81	A	0.339
102626_r_at	2.63	A	0.871	4.97	A	0.955	15.82	M	0.098	7.43	A	0.457	10.84	M	0.063	9.34	A	0.234	10.21	P	0.079	15.76	A	0.12	17.36	P	0.011	9.84	A	0.162	10.8	A	0.355	8.52	A	0.324
102627_at	4.55	A	0.832	14.92	A	0.324	8.45	A	0.955	13.88	A	0.871	17.93	A	0.234	26.35	M	0.162	9.55	A	0.832	14.42	A	0.257	9.08	A	0.794	6.88	A	0.646	10.01	A	0.933	11.81	A	0.794
102628_at	28.18	A	0.234	33.45	A	0.12	34.39	A	0.257	21.84	A	0.457	20.07	A	0.38	18.43	A	0.355	18.84	A	0.537	18.13	A	0.832	32.28	M	0.087	25.9	A	0.537	16.66	A	0.676	12.87	A	0.676
102629_at	2.41	A	0.575	0.79	A	0.501	-0.15	A	0.794	0.41	A	0.324	8.5	A	0.575	-2.27	A	0.302	6.38	A	0.468	7.11	A	0.724	14.39	A	1	6.9	A	0.912	1.25	A	0.355	-5.12	A	0.141
102630_s_at	-11.89	A	0.135	-1.71	A	0.355	-4.4	A	0.676	-6.41	A	0.162	-29.6	RP	0.034	-11.29	A	0.234	-23	RP	0.049	-3.25	A	0.38	-6.07	A	0.178	0.93	A	0.302	-10.93	RP	0.056	-5.05	A	0.17
102631_at	5.04	A	0.955	4.33	A	0.832	18.31	A	0.646	18.87	A	0.603	16.31	A	0.468	4.67	A	0.832	12.51	A	0.794	3.25	A	0.871	13.11	A	0.12	8.84	A	0.794	27.05	A	0.288	19.09	A	0.646
102632_at	3.55	A	0.38	4.26	A	0.646	3.58	A	0.537	-1.83	A	0.692	-4.34	A	0.071	-5.49	A	0.12	6.36	A	1	-7.98	A	0.162	5.73	A	0.794	2.67	A	0.537	-1.12	A	0.355	-3.11	A	0.135
102633_at	2.47	A	0.912	7.8	A	0.794	7.19	A	0.832	9.9	A	0.912	1.22	A	0.794	1.5	A	0.759	18.89	A	0.355	21.62	A	0.646	13.51	A	0.794	14.17	A	0.724	3.32	A	0.851	11.04	A	0.794
102635_at	25.77	A	0.195	30.16	P	0.03	25.38	A	0.407	52.6	P	0.008	14.12	A	0.501	14.66	A	0.324	10.09	A	0.724	0.12	A	0.912	16.49	A	0.257	13.1	A	0.468	47.07	P	0.015	34.74	M	0.087
102636_at	325.82	P	0.023	272.27	P	0.023	467.75	P	0.01	461.67	P	0.007	219.22	P	0.03	233.39	P	0.015	255.03	P	0.026	275.12	M	0.049	229.7	P	0.013	237.4	P	0.015	316.01	P	0.02	282.66	P	0.015
102637_at	55.84	P	0.049	49.26	M	0.034	51.56	P	0.017	39.81	M	0.079	50.55	P	0.02	45.03	M	0.039	39.64	M	0.034	47.93	M	0.071	56.46	P	0.01	45.17	M	0.11	43.67	P	0.079	60.71	P	0.013
102638_at	1.69	A	0.38	1.24	A	0.501	5.28	A	0.955	-0.32	A	0.195	14.95	A	0.794	7.49	A	0.676	10.94	A	0.407	13.14	A	0.501	8.52	A	0.537	10.09	A	0.832	-6.19	A	0.195	14.15	A	0.537
102639_at	209.44	P	0.001	231.39	P	0	240.83	P	0.001	221.32	P	0.001	106.47	P	0.001	112.19	P	0.001	332.87	P	0.001	255.51	P	0	135.56	P	0.001	120.84	P	0.001	137.56	P	0.003	144.35	P	0.001
102640_at	2.45	A	0.724	8.1	A	0.912	7.69	A	0.832	9.74	A	0.912	11.31	A	0.575	20.03	A	0.724	7.23	A	0.955	1.89	A	0.759	6.31	A	0.832	5.99	A	1	9.18	A	1	17.19	A	0.832
102641_at	29.23	A	0.275	39.82	A	0.195	36.97	A	0.234	39.29	A	0.501	25.99	A	0.407	24.65	A	0.275	26.94	A	0.257	35.6	A	0.468	18.71	A	0.407	20.43	A	0.324	28.34	A	0.275	42.9	M	0.079
102642_at	204.8	P	0.002	173.41	P	0.003	170.73	P	0.004	159.06	P	0.003	211.42	P	0.001	215.06	P	0.001	213.04	P	0.001	219.73	P	0.002	243.27	P	0.001	213.94	P	0.001	231.96	P	0.001	211.86	P	0.001
102643_at	22.16	M	0.087	27.78	P	0.039	43.78	M	0.044	28	A	0.12	49.28	P	0.017	57.87	P	0.013	39.97	P	0.063	34.91	A	0.275	36.13	P	0.034	35.85	P	0.034	43.04	A	0.355	38.66	P	0.034
102644_at	29.01	P	0	18.8	P	0.004	21.48	P	0.005	18.34	P	0.01	55.67	P	0.001	29.17	P	0.007	38.02	P	0.002	34.53	P	0.026	27.61	P	0.002	26.56	P	0.001	45.83	P	0.015	44.98	P	0.001
102645_at	76.68	P	0.001	85.16	P	0.001	110.19	P	0.001	120.62	P	0	110.97	P	0.002	136.06	P	0	157.59	P	0	129.21	P	0	205.17	P	0	205.51	P	0	68.64	P	0.001	76.91	P	0.001
102646_at	154.55	P	0.002	168.78	P	0.001	257.79	P	0	251.63	P	0.001	230.31	P	0.001	211.66	P	0.001	216.02	P	0.001	219.04	P	0.001	272.17	P	0.001	263.28	P	0.001	239.73	P	0.001	230.11	P	0.001
102647_g_at	596.68	P	0	546.34	P	0	546.16	P	0	695.16	P	0	737.27	P	0	657.29	P	0	560.11	P	0	646.14	P	0	682.42	P	0	720.56	P	0	752.84	P	0	618.72	P	0
102648_at	6.83	A	0.324	9.57	A	0.832	10.09	A	0.912	12.58	A	0.977	10.62	A	0.955	11.11	A	0.759	20.77	A	0.437	4.58	A	0.537	14.99	A	0.38	8.41	A	0.794	12.26	A	0.692	5.56	A	0.759
102649_s_at	27.37	A	0.603	49.35	P	0.049	32.07	P	0.049	32.27	A	0.162	24.96	A	0.234	27.27	A	0.135	32.43	A	0.11	22.86	A	0.302	25.59	A	0.11	26.08	M	0.063	28.42	A	0.234	28.93	A	0.178
102650_at	146.01	P	0.003	198.94	P	0.006	128.5	P	0.013	112.14	M	0.039	8.45	A	0.912	14.24	A	0.832	142.59	P	0.007	123.14	P	0.023	135.76	P	0.004	131.59	P	0.004	138.06	P	0.003	127.71	P	0.01
102651_at	19.99	A	0.871	26.43	A	0.501	41.55	A	0.537	20.41	A	0.955	42.11	A	0.324	32.84	A	0.603	17.95	A	0.871	18.71	A	0.955	109.92	P	0.013	107.47	P	0.02	12.13	A	0.676	27.94	A	0.427
[truncated: 10,489 more rows]

## Sheet: TERA.STR
entrezgene_id	value1	call1	value2	call2
12502	7.27	A	13.54	A
16426	197.13	P	180.68	P
20190	125.03	P	118.31	P
77065	164.71	P	185.81	P
12552	48.33	P	40.03	P
272359	403.62	P	381.9	P
20674	293.22	P	326.71	P
16792	258.31	P	221.16	P
70110	2.54	A	-0.53	A
24086	117.63	P	118.52	P
17385	24.31	A	9.08	A
17764	77.47	A	82.39	A
13003	52.29	P	38.01	P
20535	248.99	P	250.7	P
11435	17.8	A	26.75	A
12700	195.84	P	203.76	P
27428	33.61	A	27.07	A
12035	396.88	P	327.03	P
20683	71.97	P	87.03	P
17685	108.61	P	114.4	P
20724	-4.27	A	-0.04	A
18160	2.54	A	2.71	A
56530	161.88	P	189.91	P
68066	316.95	P	312.94	P
14651	251.94	P	270.65	P
76943	6.28	A	7.03	A
20614	3596.09	P	3502.41	P
15361	0.7	A	0	A
15901	137.25	P	136.02	P
227695	101.23	P	134.14	P
30050	342	P	333.9	P
67711	137.23	P	112.55	P
14450	97.26	P	75.74	P
11668	362.54	P	319.51	P
26371	235.26	P	246.42	P
68043	99.48	P	110.12	P
67511	295.98	P	275.24	P
11808	-2.96	A	-17.24	A
66218	829.51	P	914.77	P
19194	10.64	A	0.43	A
20867	208.3	P	191.1	P
21405	107.42	A	108.76	A
22350	148.09	P	128.37	P
14598	10.84	A	21.89	A
16976	317.76	P	319.7	P
19046	375.7	P	380.99	P
19038	3.04	A	4.54	A
110172	574.37	P	576.26	P
18555	702.05	P	668.52	P
20924	586.32	P	587.88	P
20778	220.83	P	268.33	P
20597	902.84	P	896.88	P
66222	6.04	A	15.13	A
53607	213.23	P	238.53	P
21786	2.21	A	-7.27	A
69232	177.62	P	202.59	P
18073	8.93	A	9.63	A
14697	633.77	P	737.14	P
18813	82	P	73.54	P
93696	94.16	P	120.22	P
12534	10.07	A	7.2	A
16476	120.37	P	109.42	P
20394	549.54	P	637.16	P
14360	174.03	P	210.69	P
13805	229.08	P	236.33	P
30052	1865.26	P	2167.69	P
22793	-8.8	A	4.6	A
17975	1623.1	P	1789.07	P
11428	4.01	A	16.24	A
13018	136.55	P	131.97	P
17219	4.38	A	1.47	A
16334	19.09	A	26.97	A
26943	1421.17	P	1440.02	P
12305	260.37	P	262.36	P
67945	7169.22	P	7671.68	P
16323	82.02	P	81.83	P
20444	42.48	A	46.83	A
107970	48.15	P	47.79	P
23885	24.13	A	42.1	A
15566	56.87	A	61.56	A
22774	3.39	A	-4.97	A
15235	27.5	A	35.81	A
50540	6.42	A	2.34	A
13638	324.51	P	409.17	P
12402	81.56	P	73.01	P
27371	27.09	A	10.72	A
333883	77.12	P	81	P
13368	33.68	A	22.57	A
21763	75.26	A	69.24	A
19197	16.71	A	24.58	A
545851	0	A	14.45	A
13058	34.6	A	20.29	A
26380	0.53	A	9.29	A
17133	24.68	A	23.23	A
12837	5.34	A	17.71	A
13586	1.58	A	-1.81	A
11980	455.78	P	441.61	P
76958	29.28	P	22.42	P
13647	-4.29	A	5.54	A
11979	37.36	A	23.34	A
226527	680.61	P	633.11	P
97670	-57.48	A	-31.55	A
54524	105.74	P	123.63	P
54525	123.32	P	98.42	P
50935	242.37	P	238.55	P
57138	223.72	P	201.33	P
14405	43.07	P	46.41	P
50796	2.74	A	1.71	A
15078	350.76	P	467.21	P
22671	334.19	P	325.88	P
26386	25.62	A	37.09	A
14687	198.38	P	210.65	P
382864	98.73	P	102.34	P
12075	16.93	A	14.77	A
30878	122.64	P	135.23	P
27205	0.31	A	5.86	A
22177	125.75	P	140.75	P
22789	3.92	A	8.31	A
17898	13.97	A	2.24	A
12417	228.67	P	147.3	P
19259	1293.15	P	1304.6	P
59001	54.13	P	44.27	P
12560	22.36	A	44.7	A
68280	58.68	P	44.89	P
11568	17.43	A	6.76	A
56531	329.78	P	304.08	P
17279	7.88	A	0.98	A
14702	71.16	P	79.68	P
13870	46.33	A	102.15	A
19277	141.01	P	144.25	P
14745	197.51	P	178.69	P
12036	30.3	P	31.1	P
12568	484.7	P	518.45	P
15499	141.12	P	118.75	P
12323	3012.88	P	2890.19	P
19273	68.67	A	65.01	A
20616	249.2	P	224.37	P
19360	72.81	P	79.23	P
20022	188.79	P	193.68	P
12993	-3.18	A	1.96	A
73205	259.56	P	225.91	P
18044	104.36	P	118.48	P
109689	407.47	P	358.75	P
20450	41.98	A	45.51	A
56277	-0.07	A	-0.06	A
213753	305.24	P	294.74	P
15975	39.76	A	29.76	A
17386	4.71	A	1.17	A
14055	138.45	P	156.31	P
14466	184.87	P	206.62	P
18583	35.1	P	32.51	P
20502	73.2	P	60.22	P
15484	-1.66	A	3.13	A
14164	228.95	P	194.7	P
18484	24.63	A	30.55	A
14082	4.18	A	-6.78	A
18575	10.07	A	13.43	A
17305	93.35	A	65.87	A
30945	145.06	P	143.31	P
104069	769.34	P	701.58	P
70719	28.25	A	29.03	A
56207	77.47	P	77.23	P
18550	190.96	P	177.14	P
12660	196.46	P	175.62	P
11841	22.23	A	10.49	A
52469	432.28	P	490.59	P
19730	669.99	P	627.93	P
53424	682.41	P	712.11	P
77989	158.75	P	138.73	P
66379	-2.98	A	5.58	A
20655	1181.12	P	1315.17	P
70025	1059.62	P	891.51	P
16993	385.77	P	364.36	P
17287	12.37	A	6.57	A
19653	11.54	A	10.23	A
18611	748.97	P	753.7	P
15126	26.21	A	28.84	A
15979	11.89	A	21.15	A
19720	161.88	P	157.78	P
54720	331.51	P	361.65	P
69192	90.26	P	94.81	P
18472	938.64	P	948.66	P
57785	37.01	A	35.62	A
13202	169.35	P	206.49	P
231914	62.32	P	61.77	P
16011	448.18	P	394.97	P
11770	8.98	A	-1.24	A
24015	465.87	P	456	P
114128	359.65	P	362.21	P
68059	401.14	P	425.07	P
20641	48.52	P	44.66	P
23918	185.62	P	190.52	P
13014	400.23	P	430.46	P
11746	8.01	A	3.62	A
19188	135.98	P	124.32	P
76614	9.53	A	18.4	A
19244	391.47	P	400.36	P
20341	38.08	A	31.7	A
27357	31.22	P	44.93	P
11911	531.43	P	472.37	P
12484	157.61	P	142.03	P
16419	83.78	A	81.34	A
20054	18.35	A	11.45	A
13427	114.98	P	123.36	P
19122	2916.95	P	3172.33	P
18807	902.58	P	1187.98	P
268656	294.49	P	307.38	P
14962	12.26	A	6.99	A
12336	420.7	P	412.45	P
20133	24.13	A	36.86	A
14232	1248.83	P	1276.35	P
17189	18.57	A	0.64	A
15445	-4.12	A	-1.3	A
107702	69.59	P	103.64	P
23844	16.03	A	9.51	A
66377	591.54	P	726.76	P
67247	253.19	P	288.84	P
54150	9.81	A	10.51	A
20224	880.64	P	956.55	P
13685	12.37	A	14.73	A
20274	7.31	A	9.83	A
16636	16.36	A	27.5	A
16637	28.03	A	28.14	A
14408	3.24	A	0.02	A
22307	8.78	A	1.02	A
13531	7.58	A	9.78	A
19089	469.18	P	417.91	P
16678	81.78	A	70.45	A
16898	3606.1	P	3784.06	P
22305	16.99	A	6.5	A
12961	-11.63	A	-13.37	A
20941	5.72	A	0.58	A
21823	176.71	P	157.27	P
20269	7.55	A	3.2	A
14407	40.01	P	45.34	P
56040	5367.92	P	5727.57	P
13615	9.59	A	5.22	A
19127	3.44	A	8.25	A
18167	15.72	A	18.82	A
97487	6.42	A	-2.66	A
15081	631.89	P	766.06	P
21984	11.41	A	-1.13	A
18142	63.13	P	53.53	P
170938	53.1	P	67.83	P
12020	18.04	A	4.86	A
17695	5.3	A	-1.53	A
15116	26.95	A	39.16	A
19231	718.23	P	917.66	P
16615	2.01	A	-4.33	A
18458	1368.47	P	1407.96	P
14811	22.55	A	15.62	A
19943	1839.66	P	1908.49	P
19941	2534.26	P	2588.33	P
56290	-2.21	A	6.25	A
20116	1594.55	P	1465.77	P
19166	777.02	P	758.11	P
27367	2452.98	P	2489.74	P
16702	-1.03	A	-0.96	A
12023	4.84	A	7.78	A
20711	23.12	A	21.06	A
20712	6.96	A	5.69	A
100515	23.04	A	25.98	A
102391	13.09	A	9.49	A
28120	7.73	A	8.57	A
240869	26.71	A	20.1	A
102401	45.11	P	38.11	P
11487	122.69	P	155.5	P
20132	5.58	A	-8.57	A
11946	2488.26	P	2613.8	P
50701	38.52	A	39.93	A
12296	281.81	P	349.01	P
17534	51.63	A	54.27	A
13505	30.06	A	15.92	A
20358	11.15	A	16.09	A
51873	8.26	A	9.51	A
320181	13.58	A	10.04	A
13616	2.08	A	1.6	A
16159	15.81	A	11.19	A
28115	102.98	P	100.61	P
13436	38.76	P	48.09	P
240064	12.9	A	12.81	A
12494	25.93	A	27.69	A
16160	7.34	A	6.61	A
20102	2089.85	P	2147.55	P
235180	1564.53	P	1566.04	P
67705	103.77	P	116.24	P
94186	322.43	P	361.16	P
11474	21.39	A	12.9	A
13214	3.13	A	11.85	A
66182	-7.4	A	-2.56	A
14187	18	A	11.87	A
67241	68.1	P	59.96	P
20660	81.06	P	72.05	P
233033	236.48	P	198.77	P
17235	12.92	A	12	A
20773	103.02	P	111.65	P
224092	64.11	P	48.11	P
11546	104.6	P	123.59	P
67345	51.13	P	52.12	P
66240	31.14	A	22.42	A
19262	143.38	P	164.92	P
20931	230.2	P	256.52	P
14731	116.4	P	110.06	P
230579	26.39	A	16.48	A
20517	-6.72	A	-2.32	A
67936	20.69	A	13.9	A
21954	12.52	A	5.09	A
17909	125.69	P	105.41	P
14462	8.69	A	17.01	A
18830	510.3	P	567.01	P
12333	74.89	A	57.53	A
20907	153.87	P	163.75	P
21428	183.21	P	157.04	P
101095	3.72	A	16.41	A
55963	157.61	P	140.22	P
107350	19.33	A	6.89	A
11732	806.49	P	836.41	P
80752	232.94	P	229.09	P
18764	168.25	P	135.04	P
20866	350.67	P	328.14	P
21853	48.46	A	43.12	A
67196	8.69	A	6.35	A
16591	3.07	A	1.58	A
381760	66.46	P	89.7	P
219140	197.05	P	157.1	P
16511	174.58	P	143.1	P
17937	197.33	P	205.06	P
53612	715.03	P	780.88	P
26458	13.84	A	8.78	A
228410	73.16	P	81.15	P
11651	329.81	P	304.42	P
21678	22.29	A	12.3	A
56294	309.81	P	291.27	P
228026	97.88	P	90.59	P
15957	13.84	A	-2.71	A
11908	44.63	P	50.92	P
20437	159.36	A	190.78	A
14200	59.41	P	73.95	P
66245	313.38	P	310.3	P
13619	160.79	P	167.87	P
11302	951.62	P	1059.59	P
68379	5.06	A	0.04	A
13346	9.7	A	21.4	A
14961	13.12	A	9.61	A
18247	449.76	P	529.96	P
68151	92.47	P	97.54	P
54375	624.62	P	583.92	P
110460	92.95	P	164.73	P
56070	101.51	P	112.76	P
16691	27.74	A	13.73	A
11840	4028.99	P	4167.28	P
68332	212.62	P	261.12	P
11852	1740.32	P	1854.79	P
20930	246.01	P	267.41	P
18221	15.55	A	19.95	A
14784	489.8	P	375.27	P
11800	195.69	P	187.26	P
11308	0.2	A	13.94	A
12827	219.8	P	195.85	P
18624	44.95	P	49.03	P
17025	122.12	P	134.06	P
15108	177.84	P	171.21	P
66478	356.63	P	431.38	P
68879	455.12	P	448.75	P
16149	95.03	P	83.67	P
19025	272.44	P	304.89	P
19684	185.57	P	195.07	P
97159	87.15	P	105.84	P
11722	39.55	P	50.86	P
14827	179.57	P	199.99	P
66256	176.73	P	168.87	P
15369	68.32	P	63.05	P
21924	13.23	A	3.15	A
53317	217.67	P	227.66	P
18538	179.05	P	180.61	P
67707	237.69	P	249.36	P
17888	21.9	A	26.09	A
16971	739.78	P	757.47	P
13200	117.37	P	108.03	P
20533	12.88	A	26.52	A
12215	1734.49	P	1794.66	P
53319	86.1	P	83.3	P
13016	825.46	P	835.36	P
17436	90.1	P	81.07	P
27756	27.76	A	39.14	A
68563	160.04	P	146.27	P
64660	233.99	P	236.53	P
22218	679.56	P	760.56	P
12826	151.63	P	157.21	P
56295	134.49	P	162.02	P
17150	29.19	A	23.38	A
23897	195.05	P	203.8	P
353242	108.06	P	103.85	P
19053	568.3	P	601.08	P
18518	106.83	P	119.16	P
13119	16.58	A	7.35	A
13185	238.56	P	234.69	P
23825	335.46	P	389.81	P
12321	195.12	P	232.77	P
50927	6.17	A	3.24	A
12835	7.86	A	22.42	A
20818	2.58	A	3.6	A
17002	28.55	A	20.46	A
99499	-4.71	A	-0.3	A
13840	32.36	A	21.89	A
16432	1751.79	P	1768.12	P
12677	19.77	A	31.57	A
12292	19.05	A	16.14	A
19983	2490.12	P	2833.89	P
12843	-3.88	A	-5.86	A
11441	54.08	A	58.51	A
20272	2.96	A	1.24	A
16820	5.65	A	10.94	A
12311	6.09	A	-3.3	A
21949	19.75	A	7.63	A
27050	2185.15	P	2274.15	P
14401	113.05	P	108.82	P
14369	86.6	P	57.7	P
16182	4.6	A	11.47	A
16328	73.13	A	56.81	A
14842	29.3	A	28.95	A
18759	87.17	P	93.6	P
20418	109.64	P	91.85	P
14008	5.54	A	7.5	A
19674	-17.63	A	10.13	A
15563	82.59	A	53.76	A
18290	-3.94	A	-2	A
99503	1.38	A	6.8	A
15500	-2.45	A	-7.95	A
18153	11.36	A	10.08	A
17342	18.77	P	29.74	P
20310	-1.69	A	3.24	A
17199	32.78	A	40.37	A
17877	4.27	A	3.09	A
19374	-1.97	A	11.25	A
22164	5.15	A	-2.96	A
22691	12.46	A	7.01	A
474332	31.05	P	34.43	P
19133	7.97	A	8.78	A
15557	4.84	A	14.88	A
13544	54.57	A	53.61	A
22754	18.77	A	19.95	A
18559	11.34	A	11.7	A
18261	5.85	A	4.8	A
26405	2.17	A	2.34	A
16821	5.01	A	8.95	A
11479	28.75	A	23.34	A
20348	7.53	A	13.98	A
14634	38.67	P	42.1	P
15487	20.78	A	21.68	A
26930	14.01	A	9.4	A
12123	25.95	A	26.79	A
17773	-3.63	A	3.35	A
13447	106.2	P	118.03	P
16873	0.9	A	-2.66	A
20899	-2.34	A	2.3	A
59310	3.48	A	8.51	A
18553	33.39	A	46.85	A
12889	1217.89	P	1211.64	P
14747	3.35	A	0.64	A
13075	-1.38	A	-1.83	A
75956	13.18	A	6.08	A
97343	-2.3	A	8.7	A
268373	5588.48	P	6537.08	P
11987	10.53	A	8.87	A
14125	-2.52	A	-1.51	A
70300	4.03	A	-3.88	A
20115	2454.8	P	2371.82	P
11837	1864.08	P	1917.99	P
14395	102.08	P	81.43	P
51959	14.61	A	6.57	A
97687	6.94	A	21.66	A
74760	38.28	P	40.1	P
97230	68.49	P	58.02	P
74203	7.29	A	10.17	A
97959	12.22	A	0.13	A
97868	2.96	A	11.23	A
22187	10541.9	P	10633	P
195176	5.69	A	6.57	A
27762	38.74	A	25.11	A
11876	56.89	A	60.88	A
381762	6.15	A	12.11	A
18317	4.42	A	21.47	A
18348	18.02	A	9.38	A
14616	6.57	A	-0.02	A
14352	15.11	A	13.17	A
13646	7.88	A	24.79	A
14714	35.69	A	55.74	A
224756	13.16	A	13.43	A
14990	33.76	A	37.58	A
16506	25.01	P	17.86	P
18312	18.87	A	32.68	A
18993	196.22	P	111.74	P
13118	73.29	A	72.11	A
16500	190.43	P	187.69	P
20607	-83.23	A	-59.41	A
21350	7.27	A	-3.45	A
14812	148.15	P	109.86	P
26947	5.87	A	4.22	A
22421	13.05	A	8.85	A
20605	-0.59	A	-3.28	A
14123	46.81	A	38.11	A
432709	-0.24	A	0.96	A
14426	11.21	A	11.43	A
18089	2.28	A	12.53	A
12570	84.54	A	62.71	A
194357	1.38	A	-5.52	A
14997	98.38	A	77.51	A
26904	15.39	A	9.23	A
12426	174.36	P	152.5	P
81701	-34.68	A	-26.58	A
20508	8.1	A	-4.03	A
17173	22.93	A	11.55	A
57813	92.18	P	100.61	P
11771	357.57	P	349.46	P
18797	-3.09	A	-4.65	A
26420	327.16	P	351.4	P
11540	425.01	P	475.63	P
13191	1164.24	P	1131.15	P
18617	15.37	A	9.78	A
449521	34.22	A	30.97	A
16646	299.83	P	327.78	P
69716	-1.95	A	2.56	A
66174	31.44	A	37.94	A
54189	190.5	P	188.86	P
18515	114.02	P	87.72	P
70059	61.68	A	51.39	A
17192	582.12	P	580.57	P
66289	6.39	A	8.46	A
109652	124.39	P	128.3	P
18663	6.66	A	8.57	A
12492	157.55	P	138.3	P
17832	2.36	A	7.61	A
11745	67.27	P	73.71	P
24053	24.52	A	8.1	A
19291	45.19	A	43.17	A
21410	16.12	A	17.01	A
15530	69.78	A	80.3	A
23989	379.12	P	359.16	P
69668	22.62	P	34.32	P
83797	589.17	P	633.6	P
14297	17.63	A	16.2	A
12740	29.91	A	19.78	A
20408	367.34	P	466.42	P
70790	23.76	A	18.65	A
56296	51.72	A	49.24	A
22153	2529.93	P	2722.21	P
22348	2511.6	P	2706.72	P
54197	487.59	P	618.53	P
55935	132.85	P	160.34	P
64685	7.09	A	8.44	A
14854	80.21	A	92.47	A
223753	124.66	P	114.47	P
13198	132.89	P	107.82	P
19682	23.1	A	9.91	A
216964	61.57	A	66.87	A
15064	8.26	A	3.41	A
11641	24.79	A	20.72	A
17329	-0.72	A	13.96	A
56297	180.43	P	187.6	P
73752	82.57	P	79.77	P
14911	170.68	P	145.16	P
21987	236.22	P	263.94	P
11789	208.87	P	179.33	P
15239	634.23	P	619.6	P
211007	179.44	P	181.55	P
12587	14.28	A	15.39	A
16452	77.51	P	74.12	P
22390	24.92	P	25.58	P
12648	77.78	P	83.3	P
11425	-5.15	A	11.57	A
20846	21.96	P	31.83	P
20203	333.55	P	357.52	P
18636	22.2	P	19.53	P
242584	58.88	P	80.49	P
18113	-3.57	A	10.4	A
17194	7.66	A	0.64	A
12151	329.35	P	357.64	P
54196	467.97	P	493.39	P
54152	320.41	P	311.39	P
80751	182	P	188.05	P
19047	833.23	P	821.17	P
17151	357.83	P	397.44	P
17966	590.88	P	638.91	P
192170	356.06	P	404.05	P
19171	163.61	P	152.9	P
69046	775.31	P	891.91	P
23988	115.31	P	87.89	P
12520	1133.87	P	1213.11	P
16202	253.21	P	272.59	P
16210	172.7	P	181.91	P
21815	12.24	A	16.61	A
22240	32.54	A	23.83	A
67231	158.36	P	192.83	P
68981	48.9	P	56.79	P
69269	37.84	A	44.4	A
20218	94.02	P	106.45	P
22327	476.01	P	557.19	P
20832	7.66	A	-2.45	A
27096	338.91	P	375.93	P
11430	315.35	P	320.06	P
12509	112.99	P	108.97	P
55978	76.7	P	74.65	P
20813	688.19	P	693.69	P
11799	16.69	A	4.9	A
68342	798.22	P	831.95	P
17701	74.21	A	75.82	A
20624	332.98	P	320.43	P
21959	-12.85	A	3.62	A
20185	354.86	P	332.41	P
13884	3.61	A	11.72	A
21665	282.53	P	249.23	P
14161	3.04	A	-4.58	A
19353	3177.89	P	3270.68	P
12041	283.67	P	278.45	P
13723	75.98	P	52.46	P
17750	1712.53	P	1768.27	P
56735	11.06	A	37.84	A
20704	46.36	A	36.24	A
20104	3640.92	P	3370.44	P
27058	349.16	P	362.42	P
66142	615.51	P	578.8	P
230737	74.08	P	70.43	P
20163	146.97	P	129.65	P
53328	857.8	P	961.47	P
15331	233.79	P	265.34	P
170750	164.05	P	169.29	P
68337	277.63	P	320.87	P
52545	10.44	A	3.41	A
109260	24.77	A	21.47	A
97715	43.95	A	42.1	A
97806	14.96	A	5.78	A
52211	6.24	A	5.07	A
52305	28.79	A	26.65	A
97810	94.97	P	108.29	P
97651	7.6	A	-1.02	A
233836	14.39	A	1.71	A
71147	10.09	A	15.2	A
52574	40.14	A	42.76	A
97655	9.83	A	-4.48	A
381778	9.24	A	9.76	A
14723	1.84	A	2.43	A
57426	92.99	P	87.76	P
11695	-3.5	A	-2.34	A
57274	49.81	A	59.81	A
16539	126.85	P	100.38	P
21934	46.73	A	50.26	A
18148	603.71	P	698.38	P
17844	14.36	A	25.43	A
26366	2.34	A	6.42	A
14237	1.14	A	5.65	A
319178	-4.01	A	-0.32	A
15019	43.92	A	70.07	A
15493	10.27	A	6.69	A
238505	15.39	A	5.35	A
20091	2944.39	P	3154.27	P
102422	32.43	A	27.67	A
58231	14.98	A	-3.35	A
98231	6.72	A	1.39	A
269209	12.61	A	16.14	A
14778	41.52	A	21.57	A
14539	21.79	A	19.5	A
14963	79.7	P	110.63	P
17843	5.08	A	11.83	A
20819	561.47	P	622.71	P
22717	2.91	A	-0.11	A
99996	0.09	A	7.93	A
223262	8.58	A	20.55	A
18687	7.95	A	4.56	A
12564	111.08	P	109.16	P
20147	9.81	A	13.47	A
30942	-0.94	A	11.64	A
18686	53.34	A	70.58	A
12790	3.88	A	-6.93	A
19378	6.09	A	15.54	A
17916	64.68	A	31.93	A
11624	-0.09	A	-4.18	A
14802	21.94	A	19.4	A
17251	15.88	A	17.88	A
26570	9.88	A	10.62	A
53877	2.1	A	2.77	A
18948	49.2	A	60.39	A
13522	184.24	A	159.23	A
15206	24.55	A	27.18	A
26877	24.52	A	37.3	A
18101	12.13	A	16.63	A
18037	25.95	A	29.99	A
12273	42.37	A	38.28	A
14617	20.54	A	23.94	A
18690	254.53	P	231.62	P
12770	-0.5	A	-0.92	A
11731	16.75	A	20.93	A
19065	6.74	A	7.55	A
14308	13.34	A	6.93	A
16866	114.54	A	112.02	A
57358	-39.59	A	-6.59	A
11549	15.98	A	17.48	A
77132	638	P	614.97	P
56544	5.85	A	4.8	A
382657	-0.94	A	1.26	A
20764	249.58	P	186.11	P
20765	120.83	A	132.97	A
23892	-0.81	A	1.3	A
14344	5.06	A	-0.38	A
20766	-1.09	A	-0.9	A
15552	152.51	P	179.38	P
11705	23.54	A	6.03	A
12829	7.73	A	16.41	A
16917	26.78	A	48.67	A
13869	16.93	A	11.4	A
16492	129.78	P	134.65	P
13221	134.07	P	115.79	P
20476	-7.12	A	-4.05	A
319402	-3.88	A	12.68	A
14289	6.46	A	5.01	A
14290	2.5	A	3.69	A
14291	6.7	A	7.89	A
546020	-1.05	A	6.82	A
18030	23.76	A	25.77	A
17140	13.69	A	5.76	A
17143	-1.12	A	4.6	A
14309	75.65	A	72.45	A
53404	-8.85	A	-17.16	A
14561	4.93	A	6.84	A
20248	10.4	A	8.68	A
546644	16.82	A	5.44	A
12672	61.33	A	35.34	A
17201	16.64	A	12.32	A
547428	19.29	A	10.94	A
17962	12.96	A	-2.24	A
434035	0.92	A	6.65	A
15456	15.98	A	12.73	A
19713	10.07	A	17.76	A
12669	261.77	P	255.99	P
20423	35.03	A	35.85	A
26417	513.93	P	495.88	P
73481	9.31	A	17.63	A
20399	114.91	P	112.32	P
19193	64.22	P	42.06	P
17470	138.67	P	152.13	P
12628	70.27	P	67.72	P
17760	116.6	P	120.97	P
19719	473.69	P	491.77	P
11832	29.36	A	19.44	A
63985	46.03	P	44.55	P
20392	290.76	P	253.07	P
13094	9.04	A	1.9	A
76688	123.93	P	130.2	P
14732	362.56	P	381.67	P
15000	17.41	A	5.83	A
19113	-3.07	A	9.46	A
21770	415.66	P	446.28	P
434794	4.42	A	11.87	A
11606	232.54	P	171	P
15486	16.25	A	9.02	A
15007	44.71	A	32.57	A
14061	1.97	A	-3.47	A
12579	5.19	A	5.9	A
19664	69.11	P	66.44	P
16396	342.35	P	279.2	P
70099	50.87	P	43.78	P
66107	14.41	A	24.17	A
52477	276.84	P	302.48	P
217325	87.54	A	84.39	A
16184	2.3	A	5.93	A
21803	0.33	A	3.07	A
18974	-0.72	A	3.56	A
19341	236.5	P	253.77	P
66913	167.6	P	148.21	P
27226	440.23	P	414.96	P
18816	21.94	A	7.31	A
68097	1626.52	P	1777.37	P
19210	332.28	P	342.74	P
19267	207.82	P	221.86	P
225020	116.93	P	127.58	P
67150	727.99	P	786.53	P
54194	509.95	P	485.84	P
16777	77.91	P	69.66	P
54128	28.2	A	52.22	A
224440	49.49	A	66.59	A
13609	3.02	A	3.82	A
51788	510.72	P	583.3	P
14828	856.11	P	790.19	P
216197	4.34	A	16.05	A
67040	1196.52	P	1083.19	P
13039	263.55	P	295.7	P
21881	454.11	P	483.86	P
18285	27.28	A	27.43	A
17965	-0.68	A	15.97	A
16206	8.1	A	-5.24	A
66510	339.13	P	458.56	P
17684	233.42	P	201.99	P
13386	92.05	P	86.16	P
26891	150.5	P	183.66	P
56409	2032.37	P	1924.69	P
73373	63.24	P	53.55	P
22260	117.23	P	125.66	P
22323	43.55	P	64.38	P
11927	456.54	P	530.41	P
22273	878.82	P	942.56	P
16832	1320.1	P	1501.77	P
14261	51.5	P	53.87	P
19175	363.37	P	499.48	P
21923	29.06	P	24.17	P
18412	902.42	P	944.18	P
67526	397.86	P	420.8	P
67392	119.64	P	113.38	P
67003	657.75	P	646.31	P
54609	452.36	P	469	P
107338	181.92	P	210.52	P
76884	1265.51	P	1350.21	P
54353	97.33	P	84.52	P
19683	-0.88	A	0.6	A
26558	40.4	A	40.67	A
234374	24.81	A	19.74	A
14311	-4.75	A	2.15	A
232791	156.85	P	102.23	P
68537	134.9	P	152.67	P
16527	5.06	A	-3.99	A
73724	78.28	P	82.34	P
17979	21.98	A	15.13	A
55985	7.01	A	11.51	A
54354	83.54	P	73.26	P
67403	45.26	P	38.63	P
19819	9.98	A	40.42	A
21754	370.97	P	356.34	P
69009	78.35	A	98.23	A
212307	240.14	P	298.77	P
14885	176.44	P	166.1	P
26385	114.23	P	105.28	P
17930	-6.2	A	-7.95	A
66294	107.45	P	119.26	P
22156	43.14	A	32.68	A
22402	25.77	A	15.56	A
18107	279.44	P	331.98	P
107765	6.72	A	11.57	A
27273	61.27	P	47.26	P
67469	53.8	P	62.97	P
18828	-1.2	A	2.81	A
11736	226.3	P	198.58	P
66257	236.02	P	190.57	P
54214	302.79	P	315.54	P
17349	0.81	A	-1.32	A
20588	234.62	P	219.62	P
12362	11.54	A	1.09	A
14133	13.03	A	19.55	A
12841	254.77	P	238.44	P
50873	-11.65	A	12.64	A
17223	-1.99	A	9.98	A
503692	11.5	A	3.99	A
19649	30.37	A	19.04	A
13097	41.45	A	49.28	A
52193	2.19	A	0	A
15400	21.9	A	16.39	A
16597	-9.74	A	-3.9	A
17182	0	A	7.76	A
97784	25.79	A	17.33	A
270106	2551.45	P	2775.23	P
97149	322.25	P	250.53	P
96891	13.25	A	13.92	A
52471	-6.33	A	12.68	A
52561	0.18	A	-3.47	A
16337	3.9	A	4.88	A
11648	17.69	A	8.74	A
11554	127.09	P	125.08	P
14610	0.81	A	6.12	A
258448	0.48	A	-7.18	A
258051	104.95	A	90.94	A
258219	14.93	A	4.67	A
20216	6.83	A	5.44	A
71151	117.19	P	106.71	P
69961	127.64	P	130.14	P
14672	316.12	P	272.61	P
53322	46.81	P	61.65	P
16534	70.68	A	61.45	A
71807	103.7	P	149.94	P
11833	16.38	A	13.83	A
17527	45.5	A	38.05	A
19011	5.26	A	11	A
16658	13.86	A	15.77	A
56299	-2.74	A	15.13	A
223649	302.04	P	319	P
54613	54.06	P	82.88	P
18018	4.45	A	17.2	A
13528	180.98	P	175.8	P
99683	22.58	P	28.09	P
19202	15.35	A	21.27	A
19153	24.28	A	37.26	A
11686	11.32	A	15.97	A
14773	79.7	P	77.66	P
16193	5.04	A	7.57	A
19725	31.79	A	38.43	A
22286	29.56	A	42.25	A
20972	320.94	P	295.89	P
22289	122.62	P	170.32	P
330557	347.24	P	327.1	P
16797	88.79	P	119.12	P
18108	18.42	A	6.39	A
328133	126.72	P	144.27	P
320204	13.71	A	12.85	A
16918	23.76	A	24.07	A
12487	17.36	A	8.21	A
17172	27.81	A	23.94	A
12051	-9.96	A	-6.31	A
18628	116.71	P	102.47	P
13661	2.3	A	10.42	A
21755	6.28	A	11.4	A
22222	51.48	P	42.59	P
12361	236.7	P	233.95	P
11567	23.08	A	38.03	A
50931	156.25	A	132.05	A
18637	637.04	P	671.57	P
380878	7.42	A	9.89	A
20897	7.16	A	14.96	A
14582	17.04	A	13.58	A
17878	27.22	A	21.64	A
16322	48.22	A	49.11	A
66932	177.47	P	226.1	P
11685	-4.55	A	-8.78	A
52915	939.3	P	884.86	P
54215	8.61	A	13.81	A
15001	13.2	A	20.93	A
22673	-9.85	A	-4.46	A
22688	97.81	P	91.23	P
56031	19.33	A	13.07	A
74153	28.36	A	23.32	A
21940	38.95	A	35.02	A
21844	247.37	P	221.16	P
17174	1.03	A	4.28	A
17314	19.77	A	6.91	A
12902	8.54	A	2.84	A
11684	-2.47	A	2.05	A
14071	-6.07	A	1.28	A
13197	49.05	P	40.65	P
16493	264.16	P	210.28	P
18549	937.94	P	880.98	P
52712	21.09	A	20.46	A
18049	-2.21	A	2.73	A
18750	75.57	P	67.57	P
12040	201.71	P	175.01	P
171469	695.59	P	705.33	P
23908	57.13	P	53.38	P
13193	85.02	P	89.81	P
22158	222.58	P	174.37	P
54367	70.55	P	92.62	P
20299	38.58	A	26.69	A
54368	98.78	A	60.88	A
20528	55.55	A	46.9	A
21771	161.86	P	127.77	P
12337	150.78	P	175.71	P
20452	68.51	P	59.51	P
11512	77.75	P	83.99	P
22235	279.33	P	259.21	P
15114	366.64	P	348.2	P
57431	72.28	P	56.13	P
17970	9.53	A	4.28	A
11754	12.13	A	23.66	A
12370	16.31	A	6.01	A
12684	37.22	P	58.79	P
11629	19.05	A	33.45	A
13855	699.24	P	609.64	P
13449	21.72	A	18.37	A
16525	706.1	P	708.68	P
56030	146.12	P	148.83	P
14130	12.28	A	21.42	A
18585	85.13	P	70.94	P
11605	30.7	P	26.47	P
18195	1425.4	P	1329.52	P
21401	1.09	A	-4.22	A
13590	29.25	A	35.77	A
12873	4.77	A	-1.09	A
16414	12.04	A	11.87	A
106795	36.61	A	38.09	A
17769	35.8	A	27.39	A
16478	3032.13	P	3121.72	P
57264	22.23	A	3.15	A
108755	93.45	P	112.51	P
114664	285.97	P	245.52	P
15370	490.11	P	264.11	P
16069	28.12	P	43.66	P
53902	185	P	135.34	P
18545	155.86	A	196.32	A
16651	42.48	P	52.22	P
15436	4.49	A	-0.7	A
11865	214.91	P	158.02	P
67155	126.78	P	125.28	P
225215	312.55	P	308.7	P
14432	854.34	P	853.55	P
12954	12.37	A	9.06	A
67661	169.68	P	188.12	P
12398	60.98	P	41.08	P
20182	239.44	P	266.3	P
433702	152.36	P	147.53	P
16362	35.69	A	54.12	A
14467	718.73	P	678.75	P
12544	25.62	A	13.43	A
226519	0.37	A	-0.75	A
17136	691.06	P	742.72	P
76522	139.77	P	174.22	P
15476	14.01	A	16.5	A
22685	237.8	P	229.55	P
13074	-2.85	A	12.34	A
73679	-5.74	A	4.97	A
19411	6.74	A	20.08	A
76483	209.99	P	185.09	P
20302	22.12	A	17.42	A
21885	128.91	P	98.16	P
69823	323.08	P	343.98	P
20521	19.36	A	27.78	A
17874	7.55	A	16.09	A
14611	6.66	A	8.89	A
18313	1.93	A	-1.3	A
11551	19.25	A	20.38	A
13176	14.71	A	39.09	A
18291	-2.87	A	15.16	A
11921	-22.66	A	5.99	A
19418	2.63	A	12.88	A
18231	83.47	P	75.31	P
18407	18.04	A	13.56	A
15465	46.71	A	41.44	A
17870	44.56	A	25.45	A
26563	0.28	A	0.43	A
18185	33.85	A	34.81	A
223431	21.35	A	28.82	A
19130	16.09	A	23.79	A
30938	13.6	A	5.54	A
56323	238.89	P	179.72	P
57810	79.97	P	65.25	P
20350	19.69	A	32.61	A
140486	4.55	A	14.92	A
14198	28.18	A	33.45	A
21926	2.41	A	0.79	A
12144	5.04	A	4.33	A
12316	3.55	A	4.26	A
17444	2.47	A	7.8	A
16594	325.82	P	272.27	P
13011	1.69	A	1.24	A
57355	2.45	A	8.1	A
20375	29.23	A	39.82	A
16543	29.01	P	18.8	P
216238	76.68	P	85.16	P
20390	6.83	A	9.57	A
103988	19.99	A	26.43	A
18991	163.52	P	115.38	P
20191	130.74	P	160.79	P
14460	6.33	A	22.38	A
15284	26.65	A	22.74	A
16178	13.6	A	13.86	A
12752	136.33	P	110.63	P
15423	30.04	A	32.76	A
11890	-1.09	A	11.13	A
18793	20.67	A	15.88	A
12569	283.6	P	226.93	P
22044	91.97	A	78.27	A
22173	9.59	A	9.29	A
22416	6	A	16.37	A
19013	84.39	P	67.91	P
20612	2.52	A	7.4	A
245944	259.58	P	231.17	P
12802	12.98	A	3.11	A
22788	32.67	A	24.02	A
22346	61.31	A	75.31	A
14570	96.34	P	91.13	P
22163	21.31	A	38.8	A
13842	49.66	P	56.17	P
22784	395.87	P	378.73	P
64707	7.99	A	20.04	A
14941	-3.07	A	-0.68	A
13090	13.66	A	8.48	A
29813	335.72	P	291.99	P
26436	0.77	A	3.11	A
432729	35.23	A	36.28	A
13819	252.95	P	207.54	P
17858	19.71	A	19.55	A
21375	68.14	P	153.65	P
13088	26.49	A	13.26	A
12231	8.19	A	-1.09	A
15260	64.75	A	60.56	A
54519	35.98	P	33	P
51791	726.44	P	771.09	P
20210	14.76	A	22.51	A
14463	64.46	A	62.24	A
15482	9.11	A	10.72	A
13865	83.69	P	75.12	P
14050	65.16	A	58.09	A
23960	-2.63	A	1.28	A
21687	27.28	P	41.99	P
16497	588.12	P	747.41	P
21333	910.79	P	970.27	P
12064	31.09	P	35.36	P
14942	9	A	4.48	A
15497	7.12	A	10.49	A
11797	186.08	P	186.03	P
21778	-5.65	A	-5.35	A
20296	-1.12	A	2.79	A
22652	6.63	A	12.83	A
280621	-6.37	A	-6.52	A
21645	63.22	A	61.14	A
12865	8.19	A	8.21	A
57267	82.48	P	85.44	P
20430	255.2	P	193.44	P
12211	122.66	P	139.86	P
16429	37.33	A	29.59	A
18709	230.86	P	237.29	P
19743	20.74	A	17.71	A
57435	47.14	A	28.18	A
22037	10.47	A	23.49	A
26895	159.56	P	142.56	P
56309	5.58	A	11.7	A
11350	221.09	P	214.44	P
12518	43.57	A	35.45	A
17873	36.28	A	55.76	A
56036	437.58	P	433.68	P
71340	20.1	A	25.54	A
216440	81.43	P	125.55	P
17180	-6.57	A	3.45	A
14766	156.93	P	151.94	P
14461	39.04	A	45.98	A
23922	664.89	P	599.05	P
22256	115.61	P	99.61	P
16703	6.66	A	5.65	A
17292	16.64	A	31.87	A
18150	14.19	A	19.08	A
20148	63.61	P	67.72	P
11535	4.53	A	12.41	A
12269	-1.12	A	3.56	A
14234	15	A	13.32	A
16173	85.11	P	82.28	P
229589	174.14	P	194.04	P
13218	9.92	A	11.3	A
11744	91.09	P	83.71	P
20717	11.52	A	12.41	A
22183	211.52	P	200.27	P
17954	445.2	P	420.06	P
13089	10.03	A	5.37	A
11997	11.08	A	21.19	A
59125	317.74	P	300.52	P
213320	15.13	A	6.78	A
19062	178.46	P	172.66	P
20343	13.12	A	4.48	A
22038	58.42	A	73.33	A
22115	5.36	A	11.34	A
330173	133.09	P	216.98	P
51789	812.98	P	735.28	P
12558	136.15	P	137.04	P
13006	129.76	P	111.76	P
11643	-2.19	A	0.49	A
18768	22.27	A	24.49	A
20715	42.19	A	34.21	A
18400	37.44	A	29.5	A
207781	7.55	A	11.79	A
74570	148.28	P	148.02	P
15404	-9.39	A	-5.82	A
17129	45.96	P	36.92	P
77106	1401.16	P	1503.18	P
13848	248.13	P	275.49	P
21355	36.22	A	23.81	A
19247	5.89	A	5.88	A
320119	49.53	P	53.21	P
14944	16.55	A	21.96	A
14939	23.63	A	27.6	A
19365	128.86	P	117.92	P
68925	88.53	P	77.34	P
20955	24.37	P	38.99	P
14735	-2.78	A	3.54	A
20648	246.34	P	223.18	P
22427	61.68	P	74.18	P
16498	672.33	P	613.06	P
71175	105.32	P	119.33	P
13448	19.86	A	21.59	A
15234	0.31	A	5.09	A
16871	10.51	A	12.17	A
14968	5.89	A	4.05	A
12363	1.97	A	9.36	A
21822	12.9	A	17.93	A
208177	13.25	A	19.57	A
18671	63.63	P	76.42	P
12190	27.04	A	25.43	A
74493	479.71	P	545.33	P
14063	33.52	A	29.1	A
81877	28.84	A	25.41	A
12265	52.99	A	38.99	A
17829	41.32	A	38.58	A
17135	31.95	A	40.86	A
16974	16.09	A	16.01	A
20927	46.68	P	55.74	P
16795	309.35	P	296.57	P
59024	180.71	P	197.54	P
18602	32.78	A	20.53	A
20400	17.74	A	7.46	A
13711	9.92	A	7.01	A
13124	7.23	A	7.2	A
56324	64.46	P	73.33	P
268903	146.2	P	136.49	P
53419	4.34	A	5.33	A
17138	13.31	A	12.9	A
20855	10.75	A	9.4	A
53334	54.11	A	49.03	A
19737	151.66	P	158.27	P
236520	144.74	P	109.76	P
13013	15.39	A	1.07	A
18639	-11.67	A	-8.72	A
192897	37.6	A	67.21	A
97848	6.13	A	-4.16	A
75605	79.79	P	65.8	P
79196	42.65	A	46.68	A
52552	36.79	P	22	P
233833	265.82	P	236.12	P
227634	101.64	P	87.65	P
12810	46.71	P	56.57	P
53380	47.01	P	40.29	P
19895	205.92	P	173.17	P
20204	-2.3	A	14.84	A
21353	129.76	P	120.1	P
223665	10.4	A	33.79	A
70693	14.56	A	13.58	A
12909	81.87	P	69.38	P
23827	0.2	A	6.37	A
67287	249.16	P	253.28	P
19746	19.18	A	6.52	A
51797	260.74	P	265.43	P
13626	72	P	60.47	P
73847	23.82	A	37.79	A
13418	81.61	P	62.5	P
20740	1150.8	P	1216.94	P
12748	199.02	P	165.26	P
57354	91.16	P	77.23	P
17096	11.45	A	22.81	A
17463	734.1	P	764.68	P
13120	48.59	A	42.42	A
57312	197.9	P	218.56	P
69812	88.35	P	100.53	P
20526	5.76	A	1.26	A
22114	16.62	A	17.1	A
76137	17.15	A	12.47	A
19219	3.42	A	-1.02	A
63856	48.72	P	82.75	P
66648	473.53	P	457.72	P
14421	375.64	P	396.59	P
109249	367.14	P	402.28	P
14977	341.15	P	348.01	P
18739	375.64	P	311.45	P
19110	0.7	A	2.81	A
69162	410.74	P	374.36	P
21652	218.55	P	198.28	P
232934	985.74	P	821.42	P
229905	37.44	A	31.48	A
11513	15.22	A	16.24	A
66645	99.08	P	90.72	P
18301	28.95	P	46.21	P
29871	272.68	P	280.48	P
544752	366.77	P	383.46	P
67623	245.07	P	242.73	P
76429	13.79	A	8.1	A
74254	182.75	P	167.42	P
71775	9.2	A	5.99	A
66898	-2.93	A	-1	A
108077	194.22	P	168.63	P
78903	143.9	P	155.86	P
50772	515.75	P	507.43	P
106344	13.86	A	10.44	A
13726	193.39	P	181.61	P
268567	104.29	P	110.93	P
50789	152.12	P	138.07	P
67967	109.77	P	117.96	P
104923	46.17	P	33.04	P
56320	84.56	P	92.13	P
57444	5.87	A	16.5	A
68120	339.64	P	384.8	P
14904	144.96	P	153.26	P
13371	327.97	P	296.34	P
73728	1391.29	P	1237.3	P
14390	39.96	P	51.54	P
216820	125.34	P	120.93	P
71586	9.98	A	9.21	A
223666	406.71	P	348.24	P
20201	17.74	A	31.04	A
241846	476.86	P	559.68	P
19229	1284.01	P	1154.02	P
56189	10.05	A	-0.21	A
20728	4.8	A	-5.46	A
102058	45.59	P	63.44	P
230857	247.74	P	232.86	P
19714	104.18	P	101.68	P
15139	6.04	A	10.94	A
106957	55.18	P	39.71	P
74747	330.84	P	242.3	P
17427	39.85	A	30.63	A
12686	-1.6	A	4.11	A
347711	1.77	A	5.41	A
407814	6.9	A	6.54	A
12590	8.93	A	-0.02	A
12504	316.47	P	334.71	P
105268	71.84	P	93.71	P
277154	21.63	A	22.64	A
16176	0.04	A	12.36	A
23934	892.59	P	906.37	P
20345	292.58	P	294.02	P
22411	-5.78	A	3.43	A
215690	105.94	P	97.07	P
56264	15.2	A	25.92	A
68039	2.72	A	12.83	A
216350	1.09	A	-2.56	A
13496	4.84	A	6.12	A
234728	10.31	P	40.37	P
14527	64.42	P	69.58	P
19290	972.82	P	811.72	P
234779	21.33	A	24.47	A
66970	352.4	P	403.73	P
14411	14.98	A	19.38	A
109270	60.35	A	55.59	A
70026	58.75	A	56	A
22419	23.21	A	12.98	A
76025	271.21	P	218.04	P
12614	7.12	A	3.35	A
12623	9.46	A	5.01	A
22339	117.65	P	78.7	P
75739	30.39	A	29.84	A
232798	341.08	P	272.17	P
68968	82.55	P	72.94	P
72692	255.77	P	273.51	P
18600	130.33	P	152.41	P
103710	92.16	P	121.4	P
66443	21.57	A	38.48	A
15132	9.7	A	4.65	A
56363	203.68	P	172.96	P
21386	20.54	A	22.02	A
21682	-3.46	A	-11.62	A
228140	121.79	P	106.75	P
56747	140.64	P	141.37	P
56361	28.03	A	36.11	A
98396	453.52	P	448.81	P
21334	29.47	A	12.49	A
13618	16.93	A	24.73	A
109135	333.4	P	353.21	P
70024	31.71	A	36.54	A
26360	38.71	A	42.97	A
107305	190.13	P	193.57	P
16660	22.99	A	15.45	A
18747	658.3	P	609.15	P
70082	147.21	P	138.79	P
75234	82.29	P	83.54	P
66276	151.9	P	190.16	P
72313	342.46	P	264.43	P
51795	42.13	A	35.58	A
16988	34.55	A	29.84	A
226251	125.8	P	106.94	P
215751	17.74	A	32.59	A
66799	36.02	P	47.58	P
77208	949.24	P	1048.95	P
11490	233.64	P	255.65	P
16666	59.65	P	51.76	P
56316	28.64	A	21.36	A
21343	21.46	A	28.76	A
23938	180.69	P	184.24	P
66056	50.58	P	66.61	P
13190	17.52	A	12.85	A
13211	79.42	P	119.9	P
17245	0.53	A	9.83	A
13829	1180.79	P	1219.82	P
329384	14.96	A	27.8	A
101592	28.93	A	25.79	A
69955	156.3	P	143.71	P
12964	13.51	A	4.8	A
18578	198.47	P	168.38	P
11827	20.32	A	46.04	A
79459	75.78	A	84.95	A
18034	37.16	A	32.04	A
12815	29.89	A	14.41	A
76722	7.27	A	-6.14	A
20595	125.8	P	140.52	P
56690	208.87	P	227.89	P
14119	26.82	A	36.19	A
68205	115.64	P	127.36	P
114896	154.72	P	129.16	P
16842	57	A	50.52	A
107045	167.14	P	156.03	P
69234	74.16	P	91.13	P
69317	4.58	A	9.21	A
76355	63.48	P	55.74	P
17939	95.69	P	107.18	P
15958	9.04	A	-0.47	A
230766	-0.37	A	-6.46	A
27041	273.82	P	274.02	P
74168	131.49	P	133.93	P
13479	1.14	A	-5.93	A
56691	10.95	A	18.69	A
12908	191.64	P	173.73	P
12091	35.47	A	39.95	A
56185	4.07	A	2.28	A
68299	256.65	P	255.11	P
68705	20.5	A	35.81	A
17532	205.7	P	220.99	P
14768	708.97	P	783.37	P
18631	48	A	31.02	A
17972	6.24	A	5.07	A
68273	122.16	P	129.18	P
67236	150.98	P	150.77	P
15413	9.74	A	26.86	A
20926	273.44	P	287.13	P
53415	17.56	A	28.31	A
78246	152.29	P	132.52	P
26908	182.88	P	220.05	P
24084	1.51	A	-1.28	A
68279	15.11	A	6.86	A
237761	1017.07	P	1005.38	P
76408	60.24	A	45.68	A
117149	12.52	A	3.62	A
227699	25.55	A	19.97	A
106020	144.23	P	119.86	P
72108	192.47	P	192.27	P
383216	69.54	P	57.34	P
226412	601.94	P	576.6	P
20259	2.12	A	7.78	A
74081	122.8	P	139.15	P
17687	9.66	A	10.51	A
114249	31.86	A	33.72	A
170835	508.48	P	464.59	P
72857	83.62	P	92.66	P
52906	371.1	P	311.6	P
22420	4.01	A	7.99	A
70097	202.81	P	185.39	P
14584	19.14	A	26.86	A
93683	238.1	P	263.94	P
15430	20.67	A	6.18	A
22253	109.86	P	106.54	P
217463	144.52	P	130.92	P
74440	292.47	P	270.29	P
108946	146.44	P	162.11	P
27059	17.63	A	13.45	A
236848	196.37	P	197.5	P
98053	231.16	P	222.07	P
192195	514.2	P	445.87	P
100090	27.2	A	20.89	A
108673	55.29	A	45.15	A
381845	10.25	A	18.29	A
68846	1136.34	P	1133.04	P
224648	130.07	P	104.51	P
108857	116.16	P	96.78	P
103794	4.36	A	10.13	A
223701	342.7	P	390.64	P
20909	345.26	P	293.48	P
12733	37.79	A	44.34	A
19775	636.93	P	652.02	P
216766	74.32	P	76.72	P
211006	33.61	P	33.74	P
16485	747.55	P	724.11	P
208624	176.31	P	206.15	P
77407	17.23	A	27.37	A
78388	-1.36	A	-2.05	A
11783	39.81	P	56.34	P
12545	28.68	P	41.23	P
27416	323.74	P	286.11	P
19727	79.64	P	68.87	P
18601	6.77	A	12.96	A
16973	23.28	A	19.29	A
22404	158.42	P	153.48	P
27277	104.93	P	109.93	P
13426	536.9	P	523.7	P
22061	23.6	A	14.41	A
16348	58.64	P	62.31	P
16456	39.41	P	36.49	P
20540	-1.55	A	10.89	A
53609	82.88	P	73.61	P
21976	135.12	P	115.36	P
22393	630.07	P	597.98	P
16969	92.08	P	77.66	P
224705	214.54	P	213.91	P
15204	145.09	P	140.69	P
20613	24.24	A	4.07	A
54723	102.63	P	113.45	P
15258	141.3	P	109.78	P
53602	450.85	P	433.02	P
22380	237.77	P	244.86	P
12365	20.56	A	13.32	A
17306	35.98	A	29.03	A
20698	-6.53	A	0.36	A
19356	68.38	P	80.32	P
26900	147.56	P	162.32	P
16858	0.39	A	-6.05	A
16949	15.98	A	18.08	A
67515	268.71	P	264.28	P
56327	155.22	P	142.93	P
18810	159.84	P	123.42	P
106489	527.51	P	577.24	P
72381	29.74	A	34.98	A
27275	28.2	A	39.97	A
207352	51.94	P	52.25	P
20853	65.51	A	55	A
83485	102.17	P	110.35	P
65961	246.77	P	212.1	P
228875	159.43	P	190.63	P
11774	552.12	P	563.71	P
235169	154.63	P	171.85	P
74776	90.67	P	81.19	P
93721	14.17	A	18.82	A
68988	92.91	P	108.24	P
20202	0.37	A	2.15	A
81004	183.12	P	190.89	P
107035	113.53	P	128.49	P
192192	235.98	P	208.58	P
106064	297.03	P	292.4	P
50770	262.28	P	218.6	P
213990	204.4	P	184.53	P
67581	61.18	P	57.81	P
230935	63.08	A	77.16	A
16012	173.42	P	194.34	P
76459	182.46	P	192.23	P
68112	144.04	P	137.36	P
24075	255.8	P	250.47	P
58911	75.28	P	88.44	P
73699	23.39	A	20.7	A
57743	354.29	P	371.84	P
68671	487	P	420.27	P
57738	87.48	P	70.68	P
83924	32.52	A	19.5	A
52123	297.84	P	231.69	P
70122	142.79	P	140.86	P
80750	105.06	P	89.78	P
14788	819.92	P	767	P
223499	157.39	P	164.92	P
22619	48.41	P	52.33	P
227095	12.74	A	21.36	A
20739	1.75	A	0.13	A
68507	207.54	P	189.89	P
19363	14.06	A	25	A
12627	18.98	A	1.83	A
27140	5.65	A	5.33	A
16147	26.06	A	4.33	A
15417	-5.36	A	-1.56	A
20333	110.23	P	123.31	P
12009	22.86	A	29.29	A
230936	51.57	P	46.19	P
51799	733.56	P	830.1	P
12497	104.45	P	89.36	P
56380	115.35	P	108.5	P
18436	65.76	P	71.41	P
50528	18.15	A	24.41	A
23893	44.19	P	59.77	P
14058	20.01	A	22.77	A
13836	20.85	A	16.41	A
241035	0.74	A	-2.34	A
26412	68.91	A	72.16	A
17441	296.52	P	345.24	P
329015	224.11	P	197.45	P
14282	216.62	P	173.62	P
14794	28.36	A	8.31	A
239528	368.32	P	367.68	P
13857	76.38	P	84.63	P
74374	116.97	P	85.12	P
72361	32.45	A	45.4	A
27081	69.96	P	65.78	P
53418	435.81	P	376.53	P
13858	92.21	P	66.57	P
18408	101.32	P	80.49	P
30051	20.34	A	18.27	A
67235	126.39	P	112.83	P
11761	12.96	A	19.85	A
15216	16.88	A	21.64	A
14622	8.21	A	14.28	A
226413	11.71	A	8.59	A
15396	8.56	A	-1.02	A
67973	18.55	A	25.41	A
56388	3.22	A	8.21	A
50492	142.09	P	133.8	P
12745	77.12	P	77.66	P
217615	133	P	178.4	P
329828	68.82	P	73.03	P
83768	121.35	P	131.65	P
77006	2.15	A	21.32	A
73836	156.6	P	157.95	P
71766	226.41	P	224.57	P
72480	1875.94	P	1814.2	P
27267	65.49	A	64.48	A
74132	37.77	P	48.73	P
22763	1558.07	P	1574.91	P
226591	331.23	P	318.87	P
223435	235.56	P	214.65	P
17713	79.53	P	77.55	P
73825	704.41	P	680.78	P
67197	250.76	P	251.81	P
71943	64.7	P	75.31	P
65962	88.9	A	79.32	A
192193	10.69	A	9.85	A
106522	29.34	A	22.06	A
259279	59.87	P	65.59	P
97387	243.38	A	256.33	A
212999	804.76	P	775.74	P
231887	360.64	P	335.77	P
19328	377.15	P	432.55	P
12562	36.13	P	42.61	P
72938	39.02	P	56.21	P
74129	1.82	A	3.5	A
52717	173.51	P	186.2	P
72655	31.14	A	24.92	A
109246	207.8	P	155.44	P
170707	440.21	P	437.09	P
16985	16.64	A	24.11	A
30794	19.66	A	27.22	A
100317	387.39	P	376.55	P
21946	62.89	P	69.38	P
77031	156.39	P	179.44	P
546024	6.02	A	-0.98	A
74204	464.21	P	450.77	P
19347	931.81	P	875.99	P
231670	300.81	P	281.74	P
216344	152.95	P	135.25	P
66967	168.93	P	116.66	P
103554	100.44	P	118.77	P
52331	12.81	A	10.87	A
69641	54.43	P	44.38	P
67211	96.17	P	106.24	P
225358	215.13	P	207.94	P
226162	312.42	P	278.69	P
16480	224.2	P	252.68	P
223658	202.63	P	189.69	P
74015	396.55	P	332.28	P
83410	273.55	P	248.68	P
106073	198.78	P	211.69	P
170716	13.47	A	23.41	A
24100	33.96	A	38.58	A
18117	116.4	P	102.72	P
14547	127.74	P	121.37	P
56350	531.1	P	528.64	P
228836	187.5	P	128.11	P
11305	615.21	P	607.09	P
100163	10.84	A	-2.81	A
18451	273.27	P	184.11	P
211548	1333.68	P	1170.16	P
28075	735.33	P	672.12	P
56055	258.03	P	287.28	P
21453	112.77	P	78.44	P
94181	72.94	P	75.86	P
100198	212.29	P	200.86	P
56357	227.24	P	212.67	P
26368	3.44	A	4.65	A
320727	244.69	P	209.75	P
26448	41.98	A	61.45	A
22771	140.14	P	100.1	P
14276	11.52	A	4.28	A
18605	4.66	A	12.9	A
269774	86.4	P	97.78	P
58185	-0.39	A	3.94	A
170758	18.66	A	32.61	A
26464	6.07	A	14.71	A
54426	-6.42	A	-2.92	A
18158	10.18	A	9.36	A
69814	20.04	A	29.93	A
110962	206.48	P	230.47	P
74439	31.42	A	28.82	A
72826	150.19	P	174.22	P
15203	22.2	P	21.66	P
67531	78.17	P	72.86	P
67785	146.14	P	155.61	P
93686	76.7	P	65.53	P
109332	4.53	A	5.69	A
56096	55.84	P	45.21	P
216131	195.62	P	201.99	P
11595	18.11	A	24.04	A
67434	110.4	P	90.08	P
224020	586.67	P	580.87	P
72416	358.29	P	273.17	P
50934	75.92	P	79.15	P
226641	115.29	P	120.59	P
56392	38.49	P	26.35	P
68616	20.98	A	22.45	A
66617	22.14	A	16.05	A
20539	384.7	P	348.26	P
54672	17.01	A	11.87	A
106529	5.04	A	4.28	A
55947	15.59	A	8.48	A
432467	247.58	P	228.11	P
14620	8.5	A	8.33	A
223697	580.48	P	544.57	P
27027	11.06	A	15.05	A
17261	1366.39	P	1434.22	P
56430	448.44	P	378.68	P
72008	109.15	P	99.7	P
241296	258.99	P	216.1	P
101757	30.02	A	31.8	A
64144	286.82	P	262.62	P
78255	109.64	P	101.66	P
75572	159.78	P	151.37	P
19227	137.47	P	138.09	P
100177	225.16	P	257.61	P
80877	266.28	P	208.35	P
16542	21.39	A	32.46	A
386531	254.61	P	260.16	P
54338	474.21	P	427.67	P
53420	523	P	573.26	P
110355	100.18	P	102.15	P
384009	-19.64	A	-10.72	A
56737	461.08	P	478.34	P
69833	634.98	P	644.8	P
20618	19.16	A	19.16	A
223739	370.82	P	419.67	P
69354	17.36	A	13.17	A
80886	509.4	P	499.87	P
99375	210.69	P	229.13	P
14049	43.84	A	23.72	A
76582	249.14	P	233.22	P
224454	318.53	P	305.01	P
72083	142.5	P	161.15	P
76501	194.27	P	205.96	P
109093	163.57	P	193.89	P
75221	72.04	P	83.9	P
16411	24.09	A	22.79	A
68401	216.6	P	218.04	P
67812	75.5	P	75.67	P
68644	181.57	P	190.44	P
72157	696.46	P	673.57	P
68721	171.58	P	143.35	P
228359	265.06	P	226.31	P
110750	67.84	P	62.03	P
80986	9.88	A	27.88	A
77037	52.55	A	49.69	A
106543	259.43	P	260.8	P
64008	16.6	A	13.11	A
68927	200.27	P	209.11	P
110956	9.09	A	18.42	A
66358	106.48	P	109.48	P
71336	-3.7	A	-2.13	A
68911	122.18	P	113.85	P
17190	47.47	P	56.49	P
76448	218.02	P	246.69	P
16621	8.61	A	14.39	A
53413	95.53	P	83.64	P
72482	163.9	P	165.33	P
107976	187.22	P	218.85	P
76793	88.29	P	80.28	P
12978	382.77	P	371.27	P
233908	11.61	A	6.44	A
52666	256.47	P	236.25	P
225115	278.15	P	261.59	P
232337	132.63	P	117.69	P
24044	76.16	P	62.18	P
230761	118.33	P	133.23	P
100732	414.9	P	422.7	P
13350	144.1	P	112.34	P
100710	68.54	P	74.54	P
15184	790.31	P	727.65	P
330260	115.42	P	102.79	P
24060	99.17	P	83.45	P
17227	-7.73	A	0.04	A
12933	699.64	P	644.18	P
20522	-2.08	A	4.22	A
20308	20.25	A	23.7	A
74211	39.63	P	45.49	P
56199	21.28	A	40.03	A
320404	176.46	P	189.42	P
232670	84.26	P	64.35	P
108062	273.33	P	230.64	P
56418	119.29	P	116.92	P
319748	12.13	A	34.94	A
269252	58.9	P	72.26	P
78832	236.59	P	192.49	P
64292	17.25	A	15.6	A
11658	365.19	P	358.84	P
14809	783.46	P	802.13	P
59090	274.78	P	172.87	P
97775	-12.31	A	-3.73	A
18126	11.17	A	13.45	A
19275	1727.05	P	1634.15	P
76843	6.46	A	-3.2	A
12279	9.55	A	-2.24	A
12695	10.66	A	-0.09	A
319934	162.25	P	173.58	P
17179	348.86	P	324.58	P
15002	0.55	A	8.95	A
84544	-2.52	A	1.71	A
11858	545.18	P	471.05	P
74772	451.09	P	424.79	P
106840	435.13	P	354.49	P
54450	10.09	A	16.26	A
53422	31.42	A	54.08	A
55992	30.39	A	39.71	A
12775	-3.07	A	2.84	A
77090	51.46	P	57.08	P
66693	236.66	P	219.73	P
14658	738.2	P	755.9	P
277923	30.98	A	23.49	A
83554	13.55	A	7.7	A
50724	331.1	P	352.44	P
18861	29.06	P	45.25	P
12326	108.67	P	139.15	P
320528	9.07	A	5.71	A
12291	15.11	A	17.27	A
105785	0.31	A	0.87	A
28010	73.4	A	66.14	A
14726	47.03	P	43.25	P
15185	437.43	P	388.92	P
18389	43	P	48.77	P
101934	78.98	P	99.23	P
19650	7.49	A	10.44	A
18442	-3.04	A	5.41	A
13631	26.78	A	29.46	A
13852	99.37	A	91.51	A
12839	88.48	A	103.09	A
20865	2.87	A	-0.96	A
67736	30.48	A	44.87	A
232345	12.33	A	3.73	A
232440	15.24	A	13.49	A
101113	81.35	A	66.89	A
20650	21.55	A	9.06	A
68770	140.01	P	115.58	P
18187	-2.69	A	-0.68	A
15932	79.97	P	76.25	P
56491	305.63	P	285.49	P
109333	49.92	P	47	P
105855	61.75	P	47.43	P
12642	11.45	A	20.78	A
12293	149.68	P	162.07	P
100647	11.76	A	18.97	A
69749	68.93	P	95.56	P
13854	1604.58	P	1610.44	P
12741	154.74	P	222.46	P
12957	-0.15	A	2.71	A
16425	-0.48	A	3.54	A
16443	223.3	P	152.41	P
56356	302.98	P	439.01	P
21425	33.22	A	27.46	A
19361	17.5	A	18.59	A
12328	86.38	P	105.98	P
17126	123.47	P	104.66	P
66084	63.76	P	64.16	P
19223	10.2	A	1.49	A
19152	10.53	A	10.81	A
68172	12.37	A	5.76	A
13361	12.2	A	14.07	A
22113	25.75	A	30.31	A
74134	73.33	P	75.42	P
66515	27.46	A	9.74	A
13864	180.98	P	172.51	P
59011	-4.29	A	5.88	A
108653	37.57	P	37.11	P
192173	567.06	P	641.19	P
246696	166.04	P	152.35	P
232853	99.8	P	105.73	P
20255	220.3	P	242.64	P
11782	417.02	P	484.52	P
67308	77.49	P	93.15	P
56744	7.14	A	7.25	A
66162	119.18	P	128.11	P
269061	454.84	P	427.2	P
20481	508.39	P	452.44	P
17350	33.17	P	51.01	P
18799	22.05	A	11.51	A
16775	19.23	A	28.56	A
84506	5.45	A	-1.43	A
19777	111.41	P	128.88	P
75565	13.73	A	12.79	A
14469	8.65	A	7.42	A
19252	299.83	P	225.78	P
21824	7.23	A	11.64	A
215280	67.9	P	74.37	P
14872	2.74	A	21	A
22758	35.14	P	30.29	P
68465	415.33	P	334.96	P
20167	351.88	P	350.65	P
94043	27.2	P	35.36	P
226169	9.74	A	20.51	A
14733	370.77	P	313.95	P
71661	-13.18	A	3.2	A
72098	274.93	P	291.93	P
223455	1082.41	P	1099.94	P
21400	49.79	A	56.32	A
227648	419.21	P	391.58	P
17158	156.41	P	187.09	P
110829	87.21	P	88.14	P
14615	4.71	A	1.32	A
14867	0.99	A	3.62	A
11870	5.96	A	6.14	A
51811	36.61	A	34.11	A
93691	99.19	P	144.67	P
23886	0.31	A	-2.22	A
19225	5.54	A	5.24	A
107975	88.79	P	101.12	P
11423	333.44	P	259.53	P
244962	125.91	P	125.38	P
16526	1053.66	P	1085.94	P
235442	6.77	A	5.48	A
83766	499.53	P	474.44	P
54390	31.93	A	44.66	A
242474	75.41	P	76.87	P
21936	45.81	A	15.24	A
18720	310.73	P	254.69	P
319601	110.95	P	98.86	P
54123	7.66	A	-0.19	A
329877	43.82	P	29.67	P
11717	102.26	P	76.21	P
20378	-11.17	A	-10.7	A
13838	432.46	P	406.84	P
227619	116.03	P	116.88	P
14457	110.82	P	123.53	P
22165	-10.62	A	-1.71	A
51801	1003.98	P	1035.61	P
53857	126.91	A	123.02	A
13611	26.34	A	14.88	A
26411	39.46	A	33.38	A
13560	72.41	P	96.78	P
20344	-8.98	A	-5.39	A
76531	13.82	A	19.57	A
224598	76.77	P	57.92	P
69640	45.26	A	36.19	A
225326	88.24	P	95.24	P
20893	133.02	P	136.36	P
57315	35.1	A	41.89	A
18634	40.9	P	65.01	P
75604	2.93	A	11.85	A
12018	137.73	P	112.61	P
116733	400.84	P	392.43	P
17869	1.51	A	3.18	A
230596	170.57	P	183.53	P
105445	429.83	P	466.04	P
68926	387.81	P	391.54	P
19659	164.42	P	168.36	P
52397	371.85	P	351.29	P
20499	10.58	A	17.22	A
74775	26.3	A	28.39	A
68938	2.1	A	-3.01	A
104215	110.36	P	119.69	P
69379	18.5	A	25.94	A
102323	3.57	A	9.44	A
100019	98.86	P	92.43	P
68910	52.29	P	43.8	P
26370	97.22	P	105.03	P
239217	242.94	P	244.03	P
70045	2.74	A	11.11	A
102791	99.15	P	127.04	P
27878	210.8	P	211.82	P
12554	137.29	P	154.12	P
72519	303.55	P	254.9	P
56298	327.42	P	314.18	P
15953	7.95	A	11.77	A
19132	29.19	A	34.68	A
56369	102.67	P	97.14	P
57783	149.47	P	157.38	P
69666	160.79	P	169.04	P
71989	49.38	P	49.07	P
67467	89.62	P	102.42	P
15983	78.98	P	69.83	P
71914	5.98	A	2.77	A
68975	579.21	P	568.8	P
448850	4.71	A	7.06	A
17083	-4.18	A	7.91	A
53331	589.21	P	581.19	P
29806	15.33	A	18.76	A
60406	23.3	P	31.29	P
18947	16.25	A	23.49	A
69263	31.71	P	31.19	P
24067	62.66	A	48.28	A
13195	95.4	P	98.67	P
27045	139.63	P	116.41	P
53375	197.49	P	238	P
54351	1.53	A	-2.56	A
18938	242.94	P	198.56	P
225131	162.25	P	179.34	P
69219	40.09	A	3.22	A
19982	184	P	203.4	P
11843	471.54	P	478.87	P
546355	58.81	P	62.24	P
22117	189.62	P	184.41	P
14263	4.49	A	1.47	A
16783	1731.69	P	1835.8	P
11674	4869.97	P	5011.47	P
545503	1200.41	P	1233.57	P
15982	46.46	P	28.37	P
68089	384.88	P	523.29	P
16948	8.56	A	7.65	A
20747	742.93	P	650.53	P
56802	-8.78	A	-0.43	A
27984	107.23	P	115.53	P
15368	244.15	P	215.44	P
12469	240.03	P	264	P
57438	162.52	P	154.95	P
101502	30.17	A	28.35	A
329777	187.85	P	187.37	P
12332	35.25	A	31.14	A
15452	755.58	P	763.51	P
56312	20.47	A	43.55	A
68942	54	P	63.99	P
72399	250.06	P	294.42	P
14569	557.68	P	576.22	P
53382	100.33	P	103.68	P
21685	1442.87	P	1464.62	P
17387	96.41	P	48.64	P
76737	99.45	P	89	P
18778	120.72	A	146.37	A
69976	129.8	P	118.37	P
66514	104.67	P	108.24	P
75454	336.37	P	361.35	P
66335	554.25	P	573.17	P
52626	129.65	P	115.75	P
56692	242.92	P	250.64	P
12450	48.96	P	46.58	P
66904	103.31	P	110.76	P
66656	438.59	P	471.28	P
56332	64.86	P	46.58	P
109791	27.76	A	32.95	A
[truncated: 4,027 more rows]

## Sheet: TERA.CTX
entrezgene_id	value1	call1	value2	call2
12502	10.42	A	11.49	A
16426	105.2	P	104.92	P
77065	154.27	P	182.76	P
22032	94.34	P	86.37	P
12552	62.5	P	67.86	P
272359	352.81	P	334.84	P
20674	426.79	P	384.84	P
70110	-5.72	A	2.11	A
24086	108.66	P	111.08	P
22612	41.26	A	21.84	A
17385	11.12	A	14.73	A
17764	85.25	A	83.12	A
13003	16.79	A	32.23	A
20535	156.64	P	159.14	P
11435	23.33	A	36.85	A
12700	209.26	P	192.54	P
12035	326.46	P	400.87	P
17685	139.77	P	137.26	P
56530	186.72	P	138.48	P
68066	344.51	P	346.69	P
14651	322.7	P	288.08	P
76943	15.05	A	15.79	A
20614	6468.01	P	6317.02	P
15361	-2.99	A	1.66	A
15901	117.09	P	80.48	P
227695	96.69	P	131.95	P
30050	302.49	P	378.99	P
67711	120.43	P	111.9	P
14450	84.22	P	111.61	P
11668	301.58	P	225.58	P
13107	64.47	P	43.67	P
26371	241.57	P	252.16	P
68043	109.69	P	100.25	P
67511	340.16	P	435.65	P
11808	-5.16	A	-3.86	A
66218	1013.86	P	748.25	P
19194	24.3	A	17.82	A
20867	215.27	P	244.37	P
21405	128.09	A	111.29	A
22350	139.27	P	137.95	P
14598	28.32	A	9.46	A
16976	336.47	P	358.13	P
19046	584.55	P	435.04	P
19038	6.19	A	4.18	A
110172	578.56	P	573.89	P
18555	910.68	P	896.02	P
20924	557.55	P	617.52	P
20778	155.82	P	173.95	P
20597	1097.49	P	1379.52	P
66222	17.31	A	12.62	A
53607	211.43	P	215.07	P
21786	-8.1	A	-11	A
69232	191.77	P	192.82	P
66593	8.33	A	18.1	A
18073	10.3	A	5.72	A
14697	279.65	P	328.02	P
18813	91.2	P	75.98	P
93696	141.68	P	107.76	P
12904	20.48	A	22.53	A
12534	0.38	A	1.14	A
16476	155	P	133.41	P
20394	838.14	P	750.4	P
14360	226.25	P	257.6	P
13805	213.92	P	350.14	P
56275	46.6	P	55.12	P
30052	2770.61	P	2649.18	P
22793	7.54	A	1.83	A
17975	1291.55	P	1643.7	P
11428	1.44	A	12.5	A
13018	123.19	P	106.13	P
17219	3.4	A	7.83	A
16334	2.14	A	2.07	A
26943	1346.75	P	1315.19	P
12305	166.24	P	149.84	P
67945	8075.07	P	6787.66	P
20592	27.91	A	20.46	A
20444	32.13	A	54.18	A
23885	32.72	A	33.04	A
15566	93.52	A	59.86	A
22774	10.74	A	3.13	A
12828	-6.6	A	-3.49	A
15235	20.31	A	24.96	A
50540	11.15	A	11.49	A
13638	372.12	P	434.76	P
27371	18.11	A	0.69	A
333883	65.88	P	63.31	P
13368	26.35	A	24.07	A
21763	91.64	A	62.87	A
19197	26.91	A	22.24	A
545851	11.15	A	10.23	A
13058	13.15	A	24.03	A
26380	3.46	A	1.01	A
12837	21.66	A	25.2	A
17295	-3.23	A	8.97	A
13586	-0.65	A	1.91	A
11980	296.32	P	403.14	P
19023	12.85	A	-0.65	A
69387	79.58	A	56.9	A
13647	1.67	A	-4.87	A
11979	31.69	A	13.19	A
226527	748.29	P	671.29	P
14180	44.16	P	50.25	P
13957	10.8	A	4.26	A
60510	10.65	A	23.74	A
54524	18.58	A	11	A
54525	84.01	P	61.53	P
50935	197.96	P	269.29	P
57138	167.94	P	223.55	P
14405	40.58	P	40.55	P
50796	6.34	A	1.54	A
15078	434.86	P	331.51	P
11459	89.85	P	80.28	P
20445	-6.25	A	-5.6	A
22671	309.88	P	354.88	P
14654	65.03	A	62.22	A
14687	425.56	P	455.5	P
[truncated: 5,842 more rows]

## Sheet: TERA.CB
entrezgene_id	value1	call1	value2	call2
[truncated: 6,066 more rows]

[truncated: 3 more sheets: TERA.HIPPO, TERA.OLF, TERA.HYPO]
