# Supplementary material for: Quantitative methods for genome-scale analysis of in situ hybridization and correlation with microarray data
Source: Genome Biol. 2008 Jan 30;9(1):R23. doi: 10.1186/gb-2008-9-1-r23 (PMC2395252; doi:10.1186/gb-2008-9-1-r23)
Supplement: Additional data file 4 — GNF microarray data. [file gb-2008-9-1-r23-S4.zip › Additional_data_file_5.xls]

## Sheet: GNF.RAWDATA
genename	STR1	STR1call	STR2	STR2call	CTX1	CTX1call	CB1	CB1call	CB2	CB2call	HIPPO1	HIPPO1call	HIPPO2	HIPPO2call	OLF1	OLF1call	OLF2	OLF2call	HY1	HY1call	HY2	HY2call
AFFX-18SRNAMur/X00686_3_at	6905.7	P	18635.7	P	5203.6	P	5987.4	P	6715.2	P	4000.5	P	4278.6	P	2437	P	5732.9	P	333.7	P	298.7	P
AFFX-18SRNAMur/X00686_5_at	2743.4	P	8133.3	P	438.6	P	3625.1	P	5808.4	P	695.4	P	433	P	1278.2	P	3096.2	P	135.7	P	150.6	P
AFFX-18SRNAMur/X00686_M_at	1279.6	P	5390.6	P	194.7	M	905	P	1222.9	P	272.1	P	188.5	A	329.8	P	592.7	P	90.9	A	66.5	A
AFFX-b-ActinMur/M12481_3_at	11520.7	P	11652.1	P	13460.1	P	8475.9	P	8864.8	P	12463.1	P	13826.4	P	9641.9	P	10266.2	P	10100.1	P	12346.6	P
AFFX-b-ActinMur/M12481_5_at	5816.5	P	7106.3	P	9310.5	P	3872.4	P	4350.6	P	7540.7	P	10051.9	P	5721.2	P	6237.9	P	6744.3	P	7262.3	P
AFFX-b-ActinMur/M12481_M_at	7746.1	P	8515	P	9152.3	P	4530	P	5010.2	P	7464.9	P	9775.1	P	5764.7	P	6866.9	P	7057.6	P	7725	P
AFFX-BioB-3_at	342.5	P	605.3	P	208.2	P	255	P	300.1	P	143.7	P	205	P	220.1	P	218.2	P	272.4	P	176.9	P
AFFX-BioB-5_at	573.4	P	802.6	P	326.2	P	323.9	P	559.7	P	382.9	P	476.6	P	436.4	P	360.4	P	429.2	P	362.3	P
AFFX-BioB-M_at	744.7	P	884.4	P	359.7	P	419.3	P	663.6	P	375.3	P	550.3	P	461.6	P	507	P	433.5	P	428.1	P
AFFX-BioC-3_at	600.7	P	1064	P	388.5	P	412.1	P	667.8	P	404.7	P	509.4	P	412.5	P	345.1	P	411.5	P	461.6	P
AFFX-BioC-5_at	932.7	P	1392	P	670.4	P	722.1	P	1030.5	P	630.8	P	787.7	P	673.4	P	606	P	622.8	P	744.4	P
AFFX-BioDn-3_at	6656	P	9747.4	P	3680.2	P	3528.9	P	5228.5	P	3877.5	P	5306.1	P	4509.1	P	3925.6	P	4363.2	P	5088.7	P
AFFX-BioDn-5_at	905	P	1346.1	P	526.5	P	573.5	P	659.2	P	481.8	P	979.7	P	797.1	P	545.6	P	700.3	P	722.6	P
AFFX-CreX-3_at	17823	P	26804	P	11228.2	P	9977.5	P	13872	P	10920.7	P	14931.7	P	13986.1	P	10367.1	P	13072.4	P	14296.3	P
AFFX-CreX-5_at	13368.5	P	22042.2	P	8061.3	P	6018.6	P	9797.8	P	6318.6	P	11242.7	P	8987.2	P	6598.2	P	9344.2	P	10908.1	P
AFFX-DapX-3_at	13.4	A	12.6	A	10.9	A	15.2	A	7.8	A	12.7	A	12.8	A	14.6	A	11.4	A	27.5	A	6.5	A
AFFX-DapX-5_at	69.9	P	101.8	P	43.3	A	70	A	22.8	A	53.1	A	67.1	A	50	A	40.4	A	76.4	P	50.3	M
AFFX-DapX-M_at	83.3	A	74.3	A	52.9	A	57.6	A	48.7	A	49.5	A	62.2	A	65.5	A	63.1	A	65.2	A	32.2	A
AFFX-GapdhMur/M32599_3_at	9686.4	P	9911.2	P	9919.4	P	7942.8	P	10626.9	P	8738.5	P	9095.7	P	9567.5	P	9914.7	P	7991.2	P	8180.5	P
AFFX-GapdhMur/M32599_5_at	8673	P	10600	P	12547.7	P	8478.7	P	11088.8	P	9126.3	P	10924.7	P	9980.1	P	10594.1	P	8370.2	P	9497	P
AFFX-GapdhMur/M32599_M_at	8553.9	P	10227.8	P	11064.6	P	8705.7	P	11120.1	P	8938.7	P	9857.2	P	9363.2	P	10360.6	P	7727.4	P	8400.7	P
AFFX-LysX-3_at	26.9	A	40	A	24.2	A	40.9	A	19.2	A	23.6	A	27.3	A	25.1	A	7.9	A	27.9	A	33.4	A
AFFX-LysX-5_at	36.6	A	54.8	A	16.7	A	16.8	A	7.6	A	25.9	A	28	A	22.2	A	6.7	A	5	A	4.9	A
AFFX-LysX-M_at	33.9	A	36.6	A	14.6	A	67.1	A	29.5	A	48.4	A	25.5	A	26.8	A	35.3	A	8.9	A	63.9	A
AFFX-MUR_b2_at	1381.4	P	1250.9	P	1339.8	P	1016.8	P	1266.6	P	1246.8	P	1353.7	P	1071.6	P	1050.6	P	1246.1	P	1190.1	P
AFFX-MURINE_b1_at	32295.1	P	42616.5	P	27009.4	P	15959.7	P	25954.3	P	25973.8	P	23583.6	P	19455.6	P	18004.8	P	21672.3	P	25517.7	P
AFFX-MURINE_B2_at	20414.4	P	25918.8	P	18013.3	P	12665.3	P	20730.8	P	15908.4	P	20685	P	16272.5	P	14718.6	P	18319.7	P	18828.9	P
AFFX-PheX-3_at	26.7	A	43.6	A	24	A	23.1	A	17.8	A	26.1	A	27.6	A	21	A	26.5	A	29.7	A	18.9	A
AFFX-PheX-5_at	11.3	A	11.1	A	6.5	A	6.2	A	6.2	A	8.3	A	5.2	A	7.8	A	39.8	A	10.2	A	10.1	A
AFFX-PheX-M_at	10.8	A	6.3	A	6.7	A	38.5	A	6.2	A	8.9	A	6.5	A	7.3	A	9.3	A	12.8	A	6.6	A
AFFX-PyruCarbMur/L09192_3_at	324	A	294.2	A	371.4	P	436.7	P	420.5	P	267.2	M	390.5	P	356	P	367.8	P	398.2	P	484.2	P
AFFX-PyruCarbMur/L09192_5_at	273.4	A	316.1	A	172.8	A	213.9	A	102.7	A	241.6	A	215.7	M	298.2	P	259.7	P	199.1	A	166.1	A
AFFX-PyruCarbMur/L09192_MA_at	69.2	A	140	A	44.4	A	42.1	A	194.4	A	57.4	A	66.3	A	54.1	A	69.2	A	59.6	A	51.9	A
AFFX-PyruCarbMur/L09192_MB_at	44.7	A	64	A	62.3	A	167.1	A	222.5	A	46.3	A	50.7	A	101.1	A	136.7	A	102.5	A	95.4	A
AFFX-r2-Bs-dap-3_at	15.4	A	3.8	A	6.3	A	2.9	A	5.4	A	21.1	A	3.7	A	19.5	A	2.5	A	2.2	A	1.2	A
AFFX-r2-Bs-dap-5_at	8.5	A	11.2	A	5.4	A	5.3	A	9.7	A	7.2	A	10.5	A	5.5	A	10.3	A	7.2	A	7.1	A
AFFX-r2-Bs-dap-M_at	5.7	A	8.8	A	2.7	A	23.4	A	1.9	A	23.8	A	33	A	1.4	A	17.1	A	2.4	A	2.2	A
AFFX-r2-Bs-lys-3_at	66.1	M	92.5	A	91.2	P	106.9	P	124.2	M	80.4	P	80.3	P	67	A	108.4	P	83	P	79.7	P
AFFX-r2-Bs-lys-5_at	32.2	A	18.4	A	2.6	A	37.8	A	24.5	A	10.9	A	14.1	A	25.2	A	23.7	A	11.2	A	10.7	A
AFFX-r2-Bs-lys-M_at	9.1	A	17.8	A	5	A	20.9	A	11.3	A	39	A	14.5	A	14.8	A	35.4	A	38.7	A	82.3	M
AFFX-r2-Bs-phe-3_at	23.9	A	92.2	A	99.4	A	73	A	161.3	A	39.6	A	65.4	A	69.5	A	57.3	A	40.5	A	128	P
AFFX-r2-Bs-phe-5_at	32.7	A	60.7	A	35.4	A	30.7	A	14.1	A	5.8	A	8.5	A	30.1	A	19.1	A	3.7	A	17.7	A
AFFX-r2-Bs-phe-M_at	35.5	A	4.1	A	35.6	A	5.3	A	43.5	A	18	A	46.2	A	26.5	A	11.6	A	31.3	A	22.2	A
AFFX-r2-Bs-thr-3_s_at	24.1	A	28.8	A	86.6	A	28.8	A	92.7	A	20.6	A	24.5	A	40.1	A	12.5	A	79.2	A	33.8	A
AFFX-r2-Bs-thr-5_s_at	196.8	P	186.7	P	97.6	P	97.9	P	130	A	132.6	P	99	P	178.6	P	162.3	P	157	P	125.2	P
AFFX-r2-Bs-thr-M_s_at	112.5	A	85.7	A	61	A	144.7	A	131	A	130.3	A	118	A	92.6	A	134.3	A	88.8	A	73.1	A
AFFX-r2-Ec-bioB-3_at	761	P	1180.4	P	395.4	P	343.7	P	662.9	P	518.8	P	537.7	P	508.5	P	484.1	P	385	P	528.3	P
AFFX-r2-Ec-bioB-5_at	352.4	P	697.3	P	168	P	178.7	P	333.5	P	183.5	P	294.1	P	216.7	P	241.1	P	166.3	P	343.8	P
AFFX-r2-Ec-bioB-M_at	824.2	P	1665.7	P	502	P	454.8	P	851.8	P	504.8	P	590.2	P	669.5	P	609.7	P	530.8	P	572.5	P
AFFX-r2-Ec-bioC-3_at	1604.6	P	2570	P	1124.7	P	1039.6	P	1742.1	P	1205.4	P	1518.9	P	1090	P	1167.5	P	1220.1	P	1344.6	P
AFFX-r2-Ec-bioC-5_at	1198.6	P	1650.8	P	821.1	P	772.6	P	1391.3	P	824.4	P	978	P	834	P	865.6	P	801.6	P	1014.2	P
AFFX-r2-Ec-bioD-3_at	7254.1	P	11286.8	P	3767	P	3030.6	P	5690.6	P	5156.2	P	5227.5	P	5214.6	P	4277.9	P	4387.3	P	5179.8	P
AFFX-r2-Ec-bioD-5_at	6319	P	10200.1	P	3385.3	P	2834.9	P	5048.7	P	4117.4	P	5042.4	P	4394.2	P	3956.4	P	4275.8	P	4955.6	P
AFFX-r2-P1-cre-3_at	33514.2	P	51389.8	P	20009.9	P	15397.8	P	29111.1	P	22256.2	P	24680	P	24206.9	P	23316.9	P	22688.9	P	24973.8	P
AFFX-r2-P1-cre-5_at	24578.9	P	37858.9	P	14310.8	P	11892.6	P	20199.5	P	16440.5	P	18674.5	P	17509.6	P	15799.7	P	17469.8	P	19333.3	P
AFFX-ThrX-3_at	58.8	A	32.9	A	11.7	A	18.7	A	13.6	A	21.1	A	40.4	A	17.3	A	18.9	A	17.2	A	15.9	A
AFFX-ThrX-5_at	16.3	A	47.8	A	11.1	A	24.7	A	34.6	A	18.7	A	14.4	A	11.2	A	10.1	A	15.9	A	13.9	A
AFFX-ThrX-M_at	6.2	A	15.1	A	18	A	34.6	A	23.3	A	30.4	A	40.4	A	15.6	A	28.9	A	28.8	A	29.2	A
AFFX-TransRecMur/X57349_3_at	94.9	P	143.5	P	103.1	P	92.3	P	93	P	133.3	P	133.3	P	143.2	P	82.9	P	95.6	P	155.2	P
AFFX-TransRecMur/X57349_5_at	64.3	A	86.8	A	72.2	A	59.6	A	48.6	A	80	A	46.4	A	46.9	A	49	P	70.5	A	70.2	P
AFFX-TransRecMur/X57349_M_at	9.8	A	8.5	A	7.1	A	15.8	A	6.6	A	8.9	A	7.8	A	5.9	A	6	A	11.6	A	11.7	A
AFFX-TrpnX-3_at	16.9	A	5.6	A	7.6	A	3.6	A	2.3	A	3	A	1.8	A	8.6	A	5.3	A	1.9	A	3.6	A
AFFX-TrpnX-5_at	22.5	A	10.4	A	9.7	A	16.7	A	8	A	5	A	17.6	A	13.4	A	11	A	6.5	A	4.8	A
AFFX-TrpnX-M_at	9.1	A	9.3	A	5.9	A	5	A	5.1	A	6.5	A	9.4	A	7.9	A	9.3	A	5.2	A	8.1	A
Serpinb3c	11	A	56.9	A	20.2	A	36.1	A	18.4	A	65.8	A	15.5	A	31.1	A	4.9	A	17.7	A	31.7	A
Tuba7	303.9	P	320.8	P	383.8	P	360.3	P	422.5	P	207.5	P	300.7	P	245.6	P	278.9	P	265.8	P	310.3	P
Klra4	8.9	A	14.9	A	8.3	A	5	A	4.6	A	6.1	A	6.2	A	9.1	A	5.7	A	19.1	A	10.7	A
Klra1	8.9	A	14.9	A	8.3	A	5	A	4.6	A	6.1	A	6.2	A	9.1	A	5.7	A	19.1	A	10.7	A
Klra9	36.9	A	44.9	A	11.8	A	12.6	A	9.7	A	19.5	A	17.7	A	18.2	A	23.8	A	11.5	A	18.1	A
Klra7	137.6	P	159.5	P	82.6	M	111.3	P	58.8	A	128.4	P	140.8	P	115.4	M	119.7	P	114.4	A	84.6	A
Klra7	73.5	M	156.3	M	39.7	A	52.3	A	58.8	A	71.4	A	105.2	A	45.4	A	85.1	P	100.4	M	60.9	A
Sh3bgrl2	222.6	M	273.7	P	166.8	P	214.2	M	256.6	A	225.8	A	173.5	A	540	P	458.5	P	177.4	M	185.7	M
Hps6	29.1	A	39.7	A	17.8	A	16.2	A	27.6	A	17.1	A	29.8	A	18.2	A	17.3	A	16.3	A	21	A
Il16	215.5	A	210.5	P	158.3	A	751.4	P	771.5	P	230.1	P	182.3	M	125	A	203	A	82.4	A	130.7	A
Tesk1	365.3	P	373.6	P	436	P	265.5	P	365.8	P	317.7	P	405.5	P	289.5	P	309.7	P	264.1	P	265.6	P
Thap7	36	A	40	A	48.7	A	43.9	A	37	A	28.8	A	40.2	A	29.1	A	35.3	A	30.4	A	20.9	A
Scamp5	1324	P	925	M	2007.3	P	1447	P	1428	P	1376.5	P	1968.1	P	1401.6	P	1674	P	1087.9	P	1082.1	P
Cpxm2	131.3	A	163.7	M	117.7	A	109.2	A	110.3	A	196.2	P	168.6	A	136	A	114.2	A	190.4	A	127.5	A
Pik3c2g	78.9	A	153.7	A	121	A	86.4	A	137.9	A	54.3	A	71.8	A	30.3	A	139.4	A	86.8	A	69.7	A
Pwp2h	13.5	A	53.4	A	30.1	A	34.9	A	17.2	A	31.9	A	36.8	A	53.8	A	14.6	A	30.4	A	26	A
Tollip	964.2	P	711.3	P	1044.4	P	808.6	P	1265.2	P	1047.5	P	903.2	P	911	P	932.1	P	987.4	P	925.3	P
Tlx1	175.9	P	207.5	P	159.5	M	157.9	M	193	M	163.7	A	127.6	P	164.2	M	159.3	A	239.6	P	147	P
Mixl1	12.9	A	17.8	A	9.4	A	10.9	A	16.2	A	18.7	A	9.8	A	21.5	A	8.4	A	9	A	10.5	A
Gpr73	204.8	A	228.1	A	210.4	A	219.8	A	179.6	A	158.3	A	194.1	A	135.6	A	188.4	A	172.2	A	177.7	A
Rqcd1	666.1	P	642.1	M	531.1	P	591.8	P	530.4	P	637.1	M	619.3	P	581.8	M	653.4	P	548.5	P	556.7	P
Sdhd	640.5	P	603.8	P	771.1	P	938	P	933.8	P	659.6	P	658.1	P	686.7	P	773.8	P	598.5	P	840.7	P
Kynu	20.9	A	22.3	A	20.8	A	17.7	A	18.7	A	15.3	A	24.5	A	17.8	A	16.9	A	26.1	A	15.9	A
Hmgcs2	174.3	A	228.7	M	71.5	A	153.9	A	143.7	A	161.9	A	82.7	A	146.9	M	209.8	P	93.5	A	214	A
Camta2	934.3	P	908	P	1391.8	P	1061.9	P	1053.9	P	1205.6	P	2083	P	588.3	P	767.4	P	543.7	P	549.9	P
Gch1	103.7	A	112.5	A	93.9	A	188.8	P	157.7	M	159.3	M	149.9	A	133	M	157	M	230.2	P	184.9	M
Gpd1	703.9	P	499.3	P	952	P	870	P	1247.6	P	659.4	P	994.9	P	476.8	P	622.3	P	382.6	P	286.1	P
Rpl4	223.4	A	41	A	246.9	A	183.4	A	168.6	A	156.6	A	169.4	A	203.6	A	228.9	A	321	M	284.1	A
Trim42	66.3	A	105.6	A	97	A	39.7	A	26.9	A	77.6	A	91.1	A	31.8	A	54	A	62.5	A	102.7	A
Prkcn	316.4	A	209.5	A	303.9	M	251.6	M	302.1	P	303.3	P	306.2	P	297	P	321.1	P	313	P	288.3	P
Fmo2	101.3	A	85.1	A	103.6	P	53.4	P	50.8	A	79.4	A	72.6	A	115.3	P	66.5	A	99.6	P	116.3	M
A430106J12Rik	455.6	P	244.5	P	538.4	P	402.9	P	355	P	412.2	P	398	P	617.2	P	706.2	P	502.1	P	479.8	P
Tcea3	122.2	A	158.4	A	112.6	A	140.2	A	134.6	A	140.3	A	181.9	A	64.6	A	116.2	A	177.9	A	146.1	A
BC010250	503.3	A	437.2	A	514.7	A	618.1	A	690.8	A	511.6	A	655.7	A	431.1	A	568.7	A	466.3	A	417.9	A
Camk2g	1457.6	P	1269.6	P	1977.5	P	1348.2	P	1527.7	P	1948.1	P	1287.6	P	1787	P	1578.6	P	1926.6	P	2172.9	P
gnf1m00035_a_at	68.4	A	22.9	A	89	A	75.5	A	47.7	A	64.6	A	20.4	A	18.5	A	130.4	A	32	A	36	A
4632404H12Rik	26.1	A	18.8	A	27.8	A	17.5	A	7.6	A	24.4	A	20.5	A	27	A	16.7	A	28.2	A	24.4	A
Rhbdf1	353.9	A	395.3	A	362.7	P	394.5	P	424.6	P	361.8	A	428	P	420.6	P	367.2	P	365.9	P	351.4	P
gnf1m00038_a_at	10.4	A	13.7	A	5.1	A	4.5	A	4	A	8.1	A	7.5	A	9.2	A	7.6	A	5.5	A	5.2	A
gnf1m00039_s_at	29.3	A	35.9	A	41.4	A	38.3	A	58.6	A	18.6	A	55.2	A	20	A	13.6	A	45.6	A	14.8	A
Atp6v1g2	3220.6	P	2661.8	P	3796.1	P	2207.8	P	2547.5	P	3559.9	P	2310.3	P	2513.6	P	2677.1	P	2256.1	P	2209	P
Lrrc29	10.8	A	18.6	A	9.2	A	103.3	A	36.6	A	51.5	A	14.8	A	43.7	A	36.4	A	42.7	A	46.1	A
Optn	35.9	A	51.1	A	22.8	A	33.9	A	35.5	A	33.8	A	24.8	A	31.6	A	35.1	A	35.3	A	33.2	A
Cldn2	46	A	39.9	A	64.8	A	130.3	A	101.3	A	86	A	148.5	A	75.1	A	92.2	A	98.4	A	114.7	A
Ankrd5	27.6	A	32	A	24.8	A	17.8	A	30	A	78.3	A	85.6	A	43.2	A	29.6	A	71.9	A	53.1	A
BC032265	183.4	P	193.8	P	241.4	P	220.3	P	181.5	P	198.5	P	206.3	P	177.3	P	212.8	P	220.4	M	230.6	P
4930506D23Rik	215.4	P	239.5	P	178.7	P	236.4	P	255.3	P	169.8	P	207.5	P	152.3	P	199.9	P	233.7	P	252.5	P
BC034902	30.1	P	27.8	A	32.8	P	23.8	A	53.5	M	27	A	47.4	M	23.6	A	51.6	A	35.7	A	31.1	A
A530064D06Rik	2.5	A	6.5	A	8.9	A	3.2	A	9.5	A	2.3	A	2.2	A	17.7	A	4.4	A	1.7	A	3.7	A
Lamc1	501.2	P	474.7	P	494.5	P	468.3	P	592.2	P	456.9	P	558.6	P	739.4	P	596.8	P	482.5	P	504.8	P
Dnajc3	84.3	A	40.7	A	73	A	88.1	A	83.4	A	23.7	A	7.3	A	68.5	A	25	A	160.7	P	137.1	P
Arl4	72.9	P	56.1	A	72.6	P	87.5	P	67.5	P	44.5	M	56	P	84.1	P	75.1	P	92.7	P	125	P
Pdrg1	316.4	P	257.9	P	330.6	P	406.2	P	402.9	P	219.3	P	139.2	P	219	P	269.2	P	337.2	P	406.2	P
Gemin4	11.4	A	17.2	A	17.6	A	25.4	A	9.7	A	14.2	A	18.2	A	16.9	A	17	A	9.6	A	9.6	A
Uxs1	282	P	140.8	P	207.2	P	141.9	P	88.4	P	262.8	P	179.2	P	112.6	P	162.1	P	160.9	P	129.9	P
Stk31	65	P	88.9	A	66.2	P	91.5	M	38.1	M	89.4	P	51.5	A	87	P	77.1	P	33.7	A	87.1	M
Fuk	314	P	271.4	P	295.3	P	351.1	P	386.4	P	322.8	P	338.6	P	320.7	P	311	P	240.5	P	266.3	P
Elys	45.9	A	16.5	A	92.1	M	81.4	P	88.3	M	111.5	P	67.8	A	117.3	P	75	A	140	P	138	P
Vcl	375.4	P	344.9	P	412.4	P	425	P	440.5	P	516.6	P	390.2	P	372.3	P	366.3	P	431.5	P	472.4	P
Gpr37l1	1977.3	P	1855.3	P	2411.8	P	4846.7	P	4763	P	1846.5	P	2634.1	P	2472	P	2365.4	P	2373.9	P	2235.7	P
Hs2st1	281	A	349.5	A	347	A	378.7	A	313.7	A	253.5	A	244.2	A	268.7	A	317	A	325.2	A	278	A
Hsd17b7	229.9	A	247.1	A	203.6	A	166.4	A	223	A	130	A	200	A	88.4	A	167.7	A	109.5	A	81.6	A
Usp2	328.3	P	316.7	P	474.2	P	478.6	P	662.8	P	434.7	P	371.3	P	351.7	P	366.2	P	274.4	P	221.4	P
Dpm1	169	A	121.1	A	200.5	P	182.6	A	186.9	A	227.7	M	163.4	A	203.8	M	214.1	A	234.5	P	238.8	A
5730419I09Rik	441.2	P	197.5	P	405.1	P	356.5	P	274.1	P	310.7	P	173.7	P	413.4	P	353.8	P	431.9	P	393.7	P
Gypa	36.7	A	318	A	213	A	290.3	A	204.9	A	213.2	A	185.9	A	230.7	A	238.1	A	118.4	A	169.8	A
BC027828	283.8	A	267.3	A	364	A	381.4	P	457.4	P	295.2	A	255.6	A	253	A	252.8	A	393.3	P	418	P
Mlr1	150.8	A	158.2	A	108.4	A	144.2	A	148.7	A	139.3	A	113.9	A	75	A	102.4	A	481.2	P	292.3	P
Ipo11	475.8	P	253.7	A	313.7	A	221.7	A	272.2	P	268.2	P	325.9	A	273.9	A	264.1	P	306.3	P	314.3	P
B930067F20Rik	35.9	A	12.9	A	7.3	A	16.1	A	8.6	A	19.5	A	20.9	A	23.5	A	14.3	A	19.2	A	21.7	A
Foxb1	121.8	A	93.4	A	96.1	A	63.6	A	102.4	A	47.6	A	61.9	A	58	A	23.7	A	285.6	P	292.3	P
BC027073	238.6	A	297	A	327.2	M	321	A	288.2	A	173.8	A	299.2	A	240	A	253.4	A	128.3	A	275.5	A
Pvr	52.2	A	158.1	A	72	A	104	A	107.4	A	79.8	A	55	A	153.5	A	138.2	A	131	A	176.5	A
M6pr	973	P	626.3	P	839.3	P	764.9	P	965.3	P	835.3	P	820.8	P	911.3	P	749.1	P	933.3	P	1168.9	P
Plaur	180.5	M	107.9	A	72.7	A	108	A	70.6	A	61.5	A	84.8	A	107.6	A	118.8	A	117.2	A	73.2	A
Vtcn1	176.3	P	124.1	A	118.5	A	133.3	P	91.4	A	154.7	A	171.3	P	85.8	M	178	P	115.6	A	70.8	A
BC024806	235.5	M	277.1	M	247.1	A	244.6	P	313.5	P	374.2	A	310.5	A	276.4	M	296.5	M	295	A	286.7	P
Rpl22	338.9	A	116.5	A	480.6	P	393.2	P	495.2	P	204.8	P	528.7	P	506.5	P	404.9	P	323.3	A	397.5	P
Scd1	879.5	P	905.4	P	1103.6	P	1069.4	P	1352.8	P	1175.2	P	911.5	P	1523.1	P	1796.1	P	2093.1	P	2411.9	P
Aldh1a3	30	A	116.4	A	20.3	A	81.5	A	24.8	A	32	A	31.4	A	77.6	A	94.6	A	23.5	A	27.5	A
Ceacam1	54.9	A	8.2	A	54	A	15.9	A	33.7	A	51	A	18.7	A	86.2	A	49.8	A	77	A	76	A
Rb1cc1	172.1	P	90.7	P	174.5	P	139.6	P	148.1	P	145.9	P	135.3	P	159.8	P	101	P	165.8	P	178.2	P
1700040L02Rik	8.9	A	8.3	A	13.5	A	17	A	20.4	A	68.6	A	10.5	A	12.9	A	5.1	A	49.1	A	8.6	A
Mcpt9	130.3	A	307.5	A	134.2	A	134.9	A	206.3	A	168.4	A	182	A	176.3	A	128.4	A	163.6	A	163.4	A
Aspscr1	357	A	485.5	A	723.2	M	380.8	A	393.3	A	326.1	M	491.6	A	401.7	A	502.6	A	501.9	A	509.2	M
LOC382000	281.3	A	411.2	A	313.9	M	285.7	A	252.2	A	382.9	P	285.4	A	314.6	P	382.6	P	361.8	M	336.8	P
Ccr5	46.5	A	42.7	A	55.3	A	46.1	A	49.5	A	88.7	A	53.6	A	39.8	A	82.1	A	40.1	A	70.1	A
D15Ertd785e	342.6	P	248.3	P	383.7	P	423.9	P	313.3	P	324.4	P	241.5	P	345	P	273.5	P	399.2	P	362.5	P
Parva	225	A	184.2	A	203.8	A	275.6	P	385.1	P	228.4	A	240.8	M	350.6	P	384.8	P	313	P	339.7	P
Xrcc2	40	A	41.4	A	53.3	A	164.6	A	181	A	39.3	A	37.2	A	122.3	A	48.1	A	136.9	A	140.2	A
Kcnab1	1549.8	P	1101	P	966.2	P	999	P	941	P	958.2	P	469.9	P	150.7	A	57.2	A	359.5	P	357.1	P
Hrsp12	108.5	A	59	A	172.6	P	221.5	P	390.3	P	131.6	A	146.4	P	152.2	P	84.5	A	224.5	P	201.2	P
Bdnf	410.9	P	379	P	341.2	P	335.4	P	435.2	P	519.2	P	447.4	P	357.2	P	407.4	P	408.1	P	295.5	P
Cd86	217.1	P	226.8	P	181.8	P	168.1	P	178.2	P	182.9	P	207.4	P	174.2	P	125.6	P	156.5	P	158.1	P
Rab1	300.5	P	260.2	P	554.8	P	427.2	P	441.6	P	415.7	P	332.3	P	475	P	378.7	P	519.6	P	596.3	P
9130221H12Rik	72.1	A	70.4	A	75.3	A	242.6	A	218.3	A	70.7	A	85.8	A	64.6	A	115.2	A	186.3	A	194.3	A
Adam1b	93.2	A	149.4	A	192.6	A	178.5	A	135.9	A	116.2	A	143.3	A	160	A	124.7	A	172.6	A	149.4	A
Cbx2	536.9	P	389.4	M	346.2	M	370.7	A	318.7	M	408.9	A	425	M	396.6	A	340.3	A	337.5	M	351.4	A
Gabarapl1	4525.7	P	3614.1	P	5341.8	P	2671.5	P	3080.5	P	4099.3	P	3385.8	P	3564.9	P	4180.2	P	4218.2	P	4428.5	P
Clk3	59.8	A	54.3	A	74.2	A	183.1	A	37.5	A	52.4	A	46.5	A	236.6	A	127.5	A	48.5	A	69	A
Plekha2	392.1	M	285.1	M	374	P	185.2	A	292	A	326.9	P	387.9	P	749	P	651.5	P	186.9	A	227	A
Cspg6	503.5	P	617	P	603.4	P	600.7	P	558	P	541	P	492	P	873.2	P	535.5	P	641.5	P	660	P
Spire2	48.6	A	75.3	A	58	A	50.7	A	28.9	A	54.8	A	55.8	A	49.9	A	48.2	A	60.4	A	46.1	A
Dazl	16.2	A	10	A	7.8	A	7.5	A	5.3	A	10.8	A	9.6	A	7.3	A	6.9	A	7	A	7.4	A
gnf1m00104_s_at	192.7	A	220.6	A	247.7	A	185.4	A	194.3	A	240.5	A	209.1	A	229.6	A	308.1	A	356.2	M	314.8	P
Canx	2530.8	P	1775.2	P	3112.3	P	2393	P	2762.9	P	2444.2	P	2443.6	P	2483.6	P	2443.6	P	4083.8	P	4366.8	P
1110054N06Rik	1679.3	P	1283.1	P	1864.8	P	1559.9	P	1735.5	P	2188.1	P	1984.6	P	1453.1	P	1507.5	P	1384.9	P	1304.8	P
2210010C04Rik	39.2	A	85.2	A	119.4	A	32.9	A	163.2	A	77.7	A	53.9	A	76.1	A	37.1	A	61.5	A	125.6	A
Tnfrsf11b	48.2	P	181.1	P	95.2	P	157.2	P	117.1	P	92.6	P	41.6	P	106	P	120	P	132.1	P	171.8	P
Kcnj1	108.4	A	95.1	A	84.3	A	77.4	A	73.5	A	82.9	A	127	A	16.4	A	98.8	A	53.2	A	91.5	A
Ptp4a3	402.2	P	510.3	M	302.6	M	296.8	M	193.9	A	304.8	P	344.6	P	311.5	M	209.3	A	267.4	M	294.5	M
Lcp1	248.3	A	303.2	A	201	A	276.9	P	225	A	238.7	A	194.2	A	218	A	202.3	A	272.5	A	189.3	A
Lcp1	204.4	A	149	A	80.7	A	263.8	M	241	A	119.2	A	90	A	137	A	233.2	A	213.2	A	218.6	A
0610009H04Rik	147.2	P	132.1	M	88.8	P	128.9	P	74.8	P	155.4	P	93.8	P	124.4	P	153.5	P	102.4	A	81.9	P
Wrn	79.7	A	73.2	P	63.7	M	62.5	M	60.8	A	89.3	P	59.8	A	82.9	P	69.9	A	78.4	M	74	P
Kcnab2	1384.6	P	1262.1	P	2150.2	P	744.1	P	1000.3	P	2448.4	P	3568.6	P	1272	P	1125.2	P	732.2	P	724.6	P
Ush1c	617.2	P	448.1	P	439.9	P	270.4	P	408.3	P	445.2	P	385.3	P	378.9	M	446.1	P	267.3	P	310.9	P
Bet1l	252.3	A	392.9	A	282.1	A	290.9	A	307.4	A	279.9	A	310.8	A	305.2	A	316.8	A	243	A	177.9	A
Ceacam1	271.1	A	242.4	A	239.8	A	410.2	A	307.2	A	231.5	A	241.2	A	197.5	A	237.5	A	299	A	241.2	A
Stx5a	657.3	P	626.9	P	631.5	P	640.3	P	554.8	P	553.9	P	355	P	667.5	P	571.4	P	472.6	P	498.6	P
Centd3	79.2	A	42.5	A	104.6	A	28.7	A	44.5	A	68.3	A	65.8	A	57.6	A	57.7	A	44.2	A	48.5	A
Spnb4	398.3	A	279.3	A	197.6	A	391.3	A	455.3	A	284.1	A	322.4	A	439.7	A	365.4	A	273.6	A	316.4	A
Cul7	168.2	A	221.7	A	189	A	348.5	A	375.2	A	38.3	A	198.9	A	302	A	288	A	341.4	A	330.4	A
Kcnh7	35.4	A	137.7	A	152.7	A	72.2	A	96.6	A	113.9	A	93.3	A	161.3	A	43.6	A	114.1	A	89.4	A
Syne1	326.2	A	413.8	A	321.2	A	654.8	P	744.6	P	434.1	A	373.6	A	490.4	A	428.2	A	544.5	P	532.9	M
D13Wsu177e	134	A	131.8	A	117	A	109.6	A	120.6	A	130.9	A	145.1	A	101.8	A	132.9	A	157	A	208.7	A
4921537P18Rik	416.7	P	435.5	P	386.6	P	309.9	P	201.3	A	290.9	P	284.2	P	363.7	P	330.7	P	206.2	M	289	P
Acta2	200.7	A	346	P	422.6	P	255.3	P	233.1	P	344.9	P	452.4	P	175.4	P	191.2	P	210.5	P	256.5	P
Dnaja2	1634.8	P	1479.7	P	2283.7	P	1936.3	P	2304.4	P	1982.3	P	2200.8	P	1652.3	P	1666.3	P	2230.6	P	2026.8	P
4631402N15Rik	40.3	A	35.8	A	17.5	A	131.8	A	29.1	A	47.7	A	66.5	A	99.5	A	32	A	36.4	A	28.6	A
Kcnq1	23.5	A	28	A	18.9	A	18.4	A	30.5	A	20.1	A	21.6	A	22.2	A	21	A	13.9	A	21.5	A
2210408O09Rik	50.5	A	109.3	A	226.2	A	221.1	A	103	A	113.5	A	37.4	A	36.9	A	111.7	A	125.3	A	144.8	A
Veph1	376.9	A	548.4	A	231.8	A	180.9	A	231.2	A	314	A	407.1	A	339.5	A	333	A	283.8	A	277.5	A
4933430F08Rik	247	P	240.5	P	198.1	P	206.9	P	277	P	267.7	P	213.6	P	291.6	P	223.1	P	232.7	P	214.6	P
Sost	19.3	A	51.5	A	31.1	A	18.5	A	14.5	A	15.4	A	20.3	A	26.9	A	15.7	A	21.3	A	23.4	A
Catsper3	12	A	15.1	A	11.1	A	15.3	A	17.7	A	9.5	A	21.9	A	19.8	A	23.1	A	9	A	10.3	A
Bscl2	488.1	A	198.1	A	534.1	M	486.7	A	474.9	A	360.3	A	445.3	A	462.6	A	437.2	A	433.2	A	561.4	M
5730591J02Rik	15.6	A	18.9	A	73.3	A	21.2	A	22	A	28.2	A	14.1	A	32.5	A	103.6	A	32	A	21.7	A
Ramp1	215.6	A	233.2	A	279.4	A	202.8	A	174.6	A	284.6	A	173.4	A	241.6	A	203.4	A	200	A	264.1	A
Lcn9	297.3	P	207.9	P	159.4	A	212.6	A	165.6	A	224.4	P	154.2	A	223	M	207.2	A	153.2	A	185.6	M
AW554918	549.1	A	412.2	A	323.4	A	381.3	A	379.7	A	468.5	A	659.1	A	507.8	A	377.1	A	468.6	A	415.1	A
5330439B14Rik	525.8	P	411.4	M	358.1	P	410.6	P	398.8	P	472.9	P	470.7	P	443.1	P	357.1	P	449	P	416.7	P
Pcdhga12	2604.2	P	2228.1	P	2145.8	P	2897.3	P	2538.3	P	2025.9	P	2255	P	2728.4	P	2981.2	P	1464.6	P	1570.3	P
Za20d3	567.5	P	570.3	P	800.5	P	970	P	1394.7	P	740.6	P	832.2	P	900.6	P	918.6	P	719.1	P	647.3	P
2310076O21Rik	16.8	A	16.9	A	6.9	A	17.3	A	27	A	10.8	A	11.9	A	31.4	A	7.6	A	18	A	35.9	A
Nmyc1	334	A	293.4	A	339.9	P	352	M	324.9	M	372.9	M	443.8	M	475.2	P	416.3	P	297.2	M	293.6	A
Kpnb1	1323.3	P	1049.9	P	1058.2	P	1400.9	P	1891.5	P	1493.6	P	1187	P	1667.2	P	1378.6	P	1611.7	P	1491.5	P
Tyki	326.3	P	245.9	P	339	P	252	P	245.6	P	266.2	P	183.8	P	277.3	P	309.8	P	390.7	P	374.8	P
Calmbp1	60.6	A	42.2	A	46	A	41.8	A	26.3	A	54.9	A	52	A	36.7	A	11.2	A	2	A	50.3	A
Arhgef18	499.2	P	459.6	P	583	P	647.1	P	532.5	P	634.4	P	839.9	P	639.5	P	536.1	P	623.1	P	661.5	P
Hmbs	242.4	P	231.9	A	353.1	P	294.6	P	241.5	P	388.4	P	194.3	P	230.3	P	324.5	P	340.2	P	215.4	P
Defb9	10.3	A	11.1	A	2.4	A	2.1	A	7.5	A	28.1	A	3.2	A	44.8	A	3.7	A	4.1	A	14.4	A
Peli1	274.3	P	237.8	A	230.9	P	168.1	P	285.8	P	281.3	P	97.5	A	326.3	P	351	P	192.7	A	241.7	P
Golph2	370.6	P	469.1	P	354.8	P	453.2	P	497.3	P	778.6	P	450	P	271.3	P	279.2	P	238.5	P	258.5	P
A930025J12Rik	27.7	A	29	A	21.3	A	36.6	A	30.4	A	38.7	A	28.7	A	23.6	A	25.5	A	22.4	A	20.9	A
Amelx	50.2	A	284.7	A	100.1	A	155.4	A	172.2	A	125.1	A	74	A	44.8	A	34.3	A	97.7	A	113.5	A
1110007C24Rik	193.1	A	83.7	A	195.3	M	331.8	P	372.6	P	149.9	A	108	A	283.1	P	154.3	P	174.7	A	247.8	P
Slc30a5	220.9	P	141.9	P	350.9	P	344.9	P	341.8	P	271.2	P	286.2	P	264.6	P	277.1	P	350.1	P	399.9	P
Leng1	89.2	A	43	A	59.3	A	110.7	M	134.7	P	116.4	M	55.8	A	66.4	A	21.4	A	71.6	A	42.2	P
Arl10c	930.1	P	716.5	P	1614.3	P	1076.5	P	1313.2	P	1277.4	P	1182.4	P	891.7	P	789.9	P	1607.8	P	1469.5	P
Ccnl1	443.7	P	386.1	P	459.1	P	720.4	P	1004.3	P	513.4	P	354.3	P	661.3	P	650.9	P	608.7	P	582.1	P
Epdr2	1167.5	P	701.5	P	1299.8	P	1399.3	P	1678	P	1156.7	P	1370.8	P	832.6	P	543.5	P	1583.1	P	1718.3	P
2700017M01Rik	1153.9	P	1036.7	P	1661.5	P	1045.4	P	974.9	P	842.4	P	1237.9	P	897.3	P	923.6	P	920.1	P	808.7	P
Kctd6	463.4	P	326.5	P	748.5	P	515.2	P	641.6	P	864.8	P	725	P	404	P	444.2	P	424.9	P	411.1	M
gnf1m00164_a_at	372.8	P	331.1	M	367.3	M	335.1	P	379.4	P	441.5	M	204.1	A	387.3	A	312.7	P	751.4	P	659.7	P
Cdh22	434.6	P	418	M	436.8	P	561.9	P	552.5	P	156.3	M	240.9	P	443.3	P	411.3	P	484	P	462.2	P
Lcp2	258.3	M	182.2	A	177.1	A	144.1	A	174	A	206.9	A	183.4	A	170.4	A	195.8	A	173.7	A	162.5	A
BC035947	324.9	P	527.9	P	214.5	A	207.9	M	266	P	334	P	459.7	P	220.3	P	281.6	P	311.5	P	261.4	P
Aprt	558.6	P	703.3	P	691.2	P	489.3	P	677	P	596	P	606.1	P	602.9	P	544.9	P	565.9	P	620.7	P
Hapln3	406	A	299.2	A	301.2	A	330.7	A	344.6	A	252.9	A	271.4	A	369.8	A	291	A	351.2	A	270.4	A
1700027M01Rik	12.4	A	13.9	A	19.1	A	15.4	A	10.7	A	14.2	A	13.2	A	17.4	A	18.2	A	12.3	A	9.7	A
Ttll1	26.9	A	27.3	A	56.8	A	15.8	A	12.9	A	10.4	A	22.7	A	23	A	16.5	A	27.8	A	26.9	A
1110063F24Rik	219.5	A	181.6	A	148.2	P	171.9	P	238.6	P	151.7	P	259	P	290.5	P	240.1	P	175.1	P	236.3	P
Ddx19b	410	P	429.3	P	448.7	P	259.6	P	432.8	P	323.2	P	310.9	P	355.6	P	360.4	P	323.4	P	301.9	P
Slc26a1	83.5	A	51.6	A	40.2	A	43	A	43	A	114.2	A	235.6	A	114.4	A	79.8	A	90.1	A	66.2	A
Slc38a4	65.1	A	50.2	A	11.3	A	70.5	A	55.2	A	109.9	A	51.7	A	59.9	A	38.8	A	11.7	A	67.3	A
Snx15	623.3	A	608.1	A	596.4	A	514	M	634	A	551.5	M	462.8	A	501.9	A	524.8	A	469.1	A	495	A
Hod	576	M	501.6	A	679.3	P	3255.8	P	4068	P	1876.6	P	937.2	P	468.3	P	681.1	P	504.3	P	522.3	P
Nup43	263.6	P	411.1	P	170.7	P	254.7	P	211.4	P	251.3	P	294.3	P	163.9	P	161.8	P	187.5	P	226.5	P
Slc28a3	214.4	M	112.2	A	158.6	A	136.5	P	103.8	A	137.2	A	212.3	M	161.5	P	188	P	116.1	M	151.1	A
Slc28a3	45.9	A	94.7	A	68.8	A	15.1	A	35.2	A	30.6	A	60.1	A	18.1	A	54.9	A	16	A	30.4	A
Acbd5	305.6	P	210.6	P	426.8	P	435.9	P	432.1	P	325.8	P	215.4	P	282.6	P	243.3	P	589.5	P	602.4	P
Ubqln1	1419	P	1157.8	P	1524.8	P	1682.8	P	2178.8	P	1533.8	P	1487.8	P	1364.2	P	1388.6	P	1863.4	P	1923.7	P
Cdc16	496.2	P	524.1	P	566.1	P	662.5	P	592.8	P	658.8	P	435.8	P	765.5	P	466.6	P	728.7	P	660.3	P
Cpt1a	306.6	P	337.2	P	399.5	P	391.1	P	402.3	P	403.4	P	410.5	P	502.8	P	455.8	P	393.1	P	384.6	P
6030441F14Rik	590.5	P	727.1	P	587.6	P	610.5	P	668.9	P	750.1	P	649.7	P	499.8	P	525.1	P	481.5	P	501.6	P
Mllt3	603.8	P	578.2	P	564	P	684	P	697.4	P	646	P	613.2	P	737.3	P	722.8	P	570.3	P	627.4	P
Fxyd5	176.5	M	26.3	A	172.6	P	107.9	M	222.1	P	97.2	A	135.3	A	116.6	A	209.2	P	194.9	M	208.4	P
Copb2	348.2	P	229.4	P	455.4	P	527.9	P	365.8	P	379.4	P	284.1	P	373.4	P	336.3	P	538.8	P	574.3	P
Timm22	290.8	M	353.2	P	204.5	P	316.3	P	349	P	337.2	P	369.3	P	257.7	P	403.6	P	349.9	P	361.8	P
Tgm2	236	A	326.2	A	143.2	A	234.9	A	172	A	76.7	A	174.2	A	240.9	A	205.1	A	110.9	A	179	A
Prdx5	1347.2	P	1343.8	P	1509.3	P	1665.5	P	1541.6	P	1235.3	P	1352.1	P	872.4	P	905.7	P	1794.8	P	1239.5	P
Mglap	276.5	P	326.1	P	322	P	278.4	P	512.3	P	494.8	P	377.6	P	278.4	P	455.4	P	291.1	P	633.6	P
Mapre2	2235.4	P	2155	P	2412.4	P	2639.1	P	3209.9	P	1827.6	P	1976.9	P	2421.4	P	2231	P	1969.5	P	1997.9	P
Tyms-ps	1	A	1.5	A	0.6	A	0.6	A	1.5	A	1.3	A	0.8	A	0.9	A	1.7	A	0.6	A	0.4	A
Tyms-ps	28.3	A	129.5	A	23	A	10.8	A	6.9	A	9.6	A	6.3	A	13.4	A	9.9	A	15.5	A	16.9	A
0610007P14Rik	377.9	P	355.5	P	472	P	521.1	P	619.9	P	339.9	P	469.5	P	308.2	P	317.7	P	473.2	P	414	P
ORF18	1292	P	1201.9	P	2007	P	1931.7	P	2190	P	1789.8	P	1779.8	P	2204	P	1697.6	P	2257.5	P	2203.3	P
Nutf2	322	A	348.3	A	380.3	P	396.8	M	365	A	305.2	A	301.6	A	319.4	A	433.1	M	446.7	M	438.6	P
Rgs12	531.6	M	707.7	M	376.5	A	217.4	A	293.5	A	578.5	A	430.5	A	1025.9	P	931.3	P	190	A	313.1	A
4930425N13Rik	7.8	A	5.3	A	8.9	A	11.8	A	11.5	A	7.3	A	6.3	A	4.8	A	4.4	A	7.4	A	17.7	A
gnf1m00201_a_at	44.8	A	43.1	A	33.6	A	43.1	A	52.9	A	32.6	A	31.4	A	51.5	A	39.8	A	35.3	A	34.1	A
Smap1	635.6	P	418	P	925.4	P	484.8	P	506.3	P	474.5	P	534.4	P	1003.1	P	1031.8	P	582.9	P	634.9	P
2410014A08Rik	285.5	P	225.5	M	327.3	P	261.8	P	152.3	P	301.5	P	309.5	P	237.8	P	224.7	P	302.9	P	282.2	P
Rad23b	459.8	P	351.4	P	818.1	P	522.5	P	578.9	P	517.7	P	650	P	454	P	377	P	723.7	P	734.7	P
Cpsf4	172.5	A	68.3	A	123.2	A	162.9	A	239.9	A	65	A	105.5	A	309.5	A	250.2	A	232.4	A	241	A
6230410P16Rik	8.9	A	27.2	A	40.2	A	4.3	A	1.7	A	5.7	A	2.3	A	7.3	A	2.2	A	5.9	A	3.6	A
BC038925	16	A	19.4	A	7.4	A	5.3	A	7.7	A	22.4	A	31.7	A	14.7	A	9.3	A	7.9	A	6.2	A
2410018C20Rik	24.2	A	55.3	A	64.4	A	34.5	A	60.1	A	116.4	A	95.1	A	114.8	A	53.2	A	72.5	A	88.6	A
gnf1m00209_s_at	63.7	A	13.1	A	61.1	A	44.8	A	11.8	A	78.4	A	93.8	A	56.9	A	24.2	A	87.4	A	57.5	P
1200015N20Rik	346.1	P	329.8	P	600.4	P	318.4	P	397.8	P	697.5	P	527	P	277.9	P	256.1	P	422.9	P	451.4	P
Det1	21.3	A	61.3	A	46.4	A	65.6	A	11.9	A	12.7	A	20.6	A	12	A	34.4	A	50	A	32.3	A
Coro1c	1024.4	P	958.1	P	1274.2	P	966.6	P	1424.9	P	1120.2	P	1379.7	P	1507	P	1454.9	P	1295.1	P	1435.2	P
4930577M16Rik	243.6	P	263.3	P	213.1	P	210.9	P	215.7	P	201.9	P	241.2	P	182.9	P	239	P	191.7	P	174	P
Gpt2	557.9	P	457	P	615.9	P	527.6	P	483.8	P	674.3	P	657.6	P	698.2	P	526.8	P	588	P	620.1	P
Adprh	233.5	P	212.9	P	58.5	A	108.2	A	32.2	A	137.5	A	182.6	M	132.6	A	78.3	A	142.2	A	112.5	A
Ppap2a	338.3	P	190.3	A	248.5	P	304.8	P	404.5	P	272.8	P	279.8	P	246.9	P	214.8	P	389.5	P	322.3	P
Zfp260	330.5	P	171.4	A	443.8	P	467.7	P	339.5	P	468.8	P	321	P	272.8	P	370.8	P	357.2	P	488	P
3110001A13Rik	352.8	P	366	P	360.6	P	1561.8	P	1632.4	P	336.6	P	365	P	374.4	P	407.7	P	493.3	P	478.7	P
Lasp1	1020.1	P	1175.8	P	1258.2	P	1064.1	P	1254.9	P	794.5	P	900.6	P	989	P	1117.9	P	794.3	P	783.2	P
2310057J18Rik	37.5	A	133.8	A	293.5	A	151.8	A	51.9	A	118	A	28.1	A	113.3	A	45	A	21.8	A	104.3	A
Mad2l1bp	200.2	P	137.7	P	172.7	P	213.8	P	201.5	P	177.6	M	180.2	P	169.3	P	144.5	P	175	P	173.4	P
Parvg	26.2	A	159.5	A	104.3	A	73.9	A	58.3	A	132.1	A	147.9	A	71.7	A	44.2	A	53.5	A	61.4	A
Mlycd	243.5	P	262.7	A	360.9	P	284.8	P	307.4	P	357.4	P	400.7	P	357	P	301.5	P	268.4	P	340.2	P
Moap1	263.3	A	175.2	A	249.8	A	223.4	A	270.1	A	245	A	222.6	A	275.1	A	295.9	A	440.7	P	375.9	P
Gale	53.3	A	107.6	A	119.8	P	158.5	A	229.9	M	117.6	A	119.8	A	155.2	A	145.7	P	174.8	P	70.3	A
Clybl	80.2	A	121.1	A	126.7	P	169.8	A	172.1	A	140.7	A	219.9	P	142.9	A	34.4	A	107.4	A	156.1	M
Pscd1	269.3	P	269	M	307.1	P	355.1	P	346.9	P	362.5	P	426.1	P	401.2	P	384.7	P	305.1	P	251.5	P
Ppt2	634.7	A	831.5	A	681.9	A	632.8	M	859.1	M	533.6	A	749.5	A	898.3	P	779.9	M	586.9	M	675	M
Tspyl1	1418.1	P	828.6	P	2066.8	P	491.2	P	1436.2	P	1642.7	P	2388.6	P	1240.6	P	984.7	P	1527.9	P	2143.2	P
G1p2	236.1	A	231.8	A	154.7	A	124.7	A	163.7	A	222.9	A	163.4	A	154.6	M	210.7	P	179.9	A	154.8	A
Ly6e	470.7	P	752.6	P	939.1	P	460.3	P	714.3	P	1046.7	P	791.6	P	260.9	P	593.6	P	425.8	M	528.3	P
4732473B16Rik	10.5	A	7.7	A	9.6	A	5.9	A	7.2	A	10.5	A	7	A	8.8	A	8	A	11.9	A	8.8	A
Fln29	234.9	A	57.5	A	256.6	A	270.6	A	309.1	A	254.9	A	175.6	A	469.9	A	543.5	A	119.3	A	260.6	A
D11Ertd497e	494.3	P	588.1	P	532.7	P	578	P	528.4	P	511.7	P	622.1	P	473.7	P	399.2	P	574.1	P	506.6	P
Phf11	938.8	P	875.5	P	944.3	P	772.4	P	692.4	P	828.1	P	1114.9	P	771.2	P	653.2	P	793.8	P	718.1	P
5730453I16Rik	475.8	P	447.7	P	389.9	P	487.9	P	532	P	459.1	P	228.1	P	568	P	605	P	445.9	P	446.2	P
C630004H02Rik	558.1	P	561	M	1024	P	520.9	P	497.3	P	511.5	P	572.9	P	467	P	514.9	P	530.5	P	611.4	P
gnf1m00238_a_at	237.7	P	228.2	A	230	P	282.2	P	354.9	P	286.1	M	191	M	277.8	M	268.7	M	227.7	M	226.6	P
Pdxk	273.3	A	380.8	P	265.7	M	306.2	P	295.2	A	419.3	P	286.6	A	377	P	366.1	P	361.8	P	416.5	P
Chuk	306.9	P	370.8	P	482	P	350.2	P	449.7	P	479.3	P	395.8	P	496.7	P	439	P	503	P	574.6	P
Tmprss8	29.4	A	42.3	A	12.8	A	7.4	A	8.9	A	9	A	9.4	A	9.7	A	9.7	A	11.1	A	20.4	A
Atp6v0b	1609.7	P	1462.5	P	2369.4	P	2021.7	P	2256.8	P	2011.6	P	1912.9	P	1886.9	P	2258	P	1741.8	P	1936.4	P
Slc6a5	25.5	A	12.4	A	28.1	A	130.4	P	174.3	P	67.9	A	12.5	A	10.3	A	64.7	A	61.4	A	106.2	A
Defb8	44.2	A	118.1	A	14.3	A	12.5	A	8.1	A	11.9	A	6.2	A	9	A	10.3	A	21.8	A	80.8	A
Tpte	150.8	A	128.1	A	47	A	190.3	A	146	A	82.2	A	107.7	A	215.4	A	275	A	59.6	A	54	A
Hist1h1c	649.9	P	591.1	P	558.1	P	714.1	P	628.9	P	534.4	P	645	P	942.4	P	868.2	P	757.2	P	621.2	P
Wiz	406.6	A	247.8	A	241.4	M	380.7	P	292.3	M	274.6	A	394.1	M	352.1	P	428.9	P	273.8	A	290.2	A
gnf1m00248_at	60.3	A	49.7	A	87.4	A	103	A	98.3	A	104	A	94.9	A	120.7	A	122.1	A	140.9	A	64.9	A
Nagpa	10	A	63.7	A	70.7	A	109.5	A	128.7	A	96.6	A	101.7	A	103.1	A	102.5	A	37.9	A	66.4	A
Tgfb1i4	1975.2	P	1560.4	P	2922.1	P	2022.2	P	2133.3	P	1832.6	P	2431.1	P	1623.6	P	1835.8	P	2314.5	P	2610.5	P
Gosr1	495.6	P	383.5	P	578.7	P	505.4	P	499.4	P	422.2	P	467.5	P	450.8	P	492.8	P	585.9	P	613.2	P
Fkbp9	152.6	A	80.7	A	327.2	A	236.5	A	308.9	A	379.2	A	451.9	A	280.8	A	327	A	272.3	A	287.5	A
Mm.214454	469.9	P	360	P	549.3	P	711.5	P	857.8	P	409.9	P	519.1	P	572.1	P	592.2	P	793.3	P	814	P
Mrps12	787.8	P	630	M	1030.7	P	1186.3	P	1161.2	P	836.5	P	896.1	P	859.7	M	890.8	P	1054.6	P	1101.8	P
AW742319	1288.4	P	1236.2	P	1522.4	P	1263.7	P	1552.5	P	1467.2	P	1479.8	P	1466.6	P	1554.4	P	2172.5	P	2308.9	P
Grinl1a	1656.9	P	1169.4	P	2154.3	P	2146.5	P	2414.7	P	1635	P	2439	P	1977.3	P	2067.5	P	2954.2	P	2948.6	P
Cyp3a11	332.4	P	340.9	P	302.8	P	246.8	P	334.9	P	310.8	P	177.6	A	267.5	A	277.5	P	250.1	P	263.1	P
BC030476	117.8	A	116.7	A	84.4	A	118.1	A	65.2	A	129.6	A	166.6	A	104.5	A	135.6	A	134.7	A	133.9	A
Parp8	189.4	A	113.6	A	178	A	108.3	A	249.1	M	208.5	A	92.5	A	201.6	A	199.4	A	287.1	A	308.1	P
Dp1	3350.8	P	3029.6	P	3425.8	P	2434.7	P	3202.2	P	2815.6	P	2982.4	P	3325.6	P	3366.6	P	3796	P	3014.7	P
Mta3	245.1	P	302.2	M	246.7	P	281.5	P	175.3	P	300.8	P	225.8	P	253.7	P	236.8	P	244.3	M	332.8	P
Gpr64	95.8	A	42.4	A	143.3	A	55.4	A	29.2	A	92.3	A	59.1	A	89.4	A	65.9	A	175	A	109.6	A
BC027309	227.2	A	230.7	A	192.5	A	324.3	A	260.2	A	133.7	A	124	A	317.9	A	286.6	A	157.3	A	170.6	A
Mia2	95.8	A	89.6	A	108.5	A	59.4	A	32.7	A	90.6	A	78.4	A	16.1	A	21.7	A	36.4	A	32.6	A
4930451A13Rik	188.2	A	203.8	A	128	A	43.6	A	210.4	A	279.8	A	146	A	241.1	A	48	A	183.4	A	216.1	A
Barhl1	240.8	A	91.3	A	157.7	A	365.6	A	208.1	A	128.9	A	183.2	A	113.9	A	306.5	A	314.7	A	240.1	A
Creb5	218.9	P	248.3	M	192.4	P	149.4	P	154.7	P	193.5	P	186.9	A	137.9	M	139.4	A	138.5	P	125.5	A
Car12	317.9	P	222.4	P	153.2	P	187.9	P	179.3	P	284	P	320.9	P	211.3	P	247.2	P	107.2	A	117.4	A
BC030440	39.1	A	118.8	A	54.8	A	53.6	A	51.6	A	84.8	A	77.8	A	90.3	A	115.6	A	94.2	A	27.3	A
Prelp	55.8	A	102.2	A	156.9	A	184.9	P	112.4	M	167.2	P	424.5	P	124	P	108.4	A	270	P	314	P
Hyal3	159	A	197.8	A	155.4	A	159.3	A	91.2	A	102.1	A	165.7	A	134.6	A	187.8	A	165.5	A	142.6	A
Pip	44.2	A	49.8	A	1541.9	P	28.4	A	31.6	A	28.5	A	35.5	A	27.8	A	30.4	A	21.8	A	20.2	A
Rnf144	700.1	P	673.1	P	636.6	P	748.3	P	827.3	P	539.4	P	570.8	P	570	P	738.9	P	596.3	P	523.4	P
B3gnt1	554.9	P	529.8	P	194.6	P	302.7	P	374	P	391.3	P	392.7	P	217.9	P	204.6	P	423	P	406	P
Oscar	503.1	P	581	P	457.3	P	432.6	P	372.9	P	497	P	500.9	P	398.9	P	432.3	P	455	P	428.9	P
Eif3s9	678.4	P	625.1	P	829.3	P	698.8	P	857.1	P	675	P	797.2	P	778.5	P	801.6	P	752.5	P	817.6	P
2610301G19Rik	705.4	P	782.5	P	1135.2	P	937.5	P	997.7	P	689.4	P	883.5	P	728.1	P	734.8	P	842.5	P	957.8	P
Zfp397	496.7	P	314.6	P	425	P	455.7	P	228	A	227	P	303.9	P	510.2	P	368.4	P	394.3	P	240.1	P
1810034M08Rik	263.4	A	326.1	A	114.2	A	369	A	319.2	A	331	A	136.1	A	291.7	A	133.2	A	191.5	A	261.3	A
Prkcbp1	16.1	A	24.2	A	11.1	A	14.4	A	6.2	A	7.6	A	11.6	A	11.5	A	11.6	A	11.3	A	8	A
Prkcbp1	335	P	560.7	P	270.8	P	232.4	P	233	A	314.3	P	364.8	P	288.6	P	256.2	M	302	P	240.8	P
Bub1	10	A	13.5	A	4.4	A	20.5	A	9	A	8.1	A	8	A	12.1	A	6.3	A	17.5	A	8.6	A
0610037D15Rik	35.8	A	29.8	A	19.8	A	26	A	40.5	A	34.1	A	62.9	A	39.1	A	30.2	A	54.7	A	116.1	A
Birc1f	223.5	A	310.1	A	204.4	A	240.8	A	228	A	309.6	A	274.2	A	340.1	A	297.8	A	226.7	A	256.9	A
B3gat1	1202.1	P	907.2	P	1369.3	P	570.7	P	689.2	P	1480.4	P	1199.3	P	993.5	P	878.3	P	668.5	P	743	P
Aldh4a1	190.3	A	242	A	199.1	A	155.1	A	35.5	A	117.4	A	116.5	A	192.9	A	172.2	A	128.3	A	162.2	A
BC024502	38.1	A	63.5	A	28.2	A	216.7	A	44.7	A	33.4	A	32.8	A	28	A	29.6	A	38.5	A	48.8	A
2310047I15Rik	22.5	A	111.2	A	88.1	A	56.4	A	23.2	A	69.8	A	34.1	A	84.2	A	30.9	A	136.8	A	74.1	A
Gfm2	166.8	A	128.6	A	88	A	98.2	A	18.1	A	188.3	A	114.1	A	133.2	A	113.5	A	117.9	A	56.1	A
gnf1m00290_a_at	27.1	A	27.4	A	88	A	103.8	A	15.8	A	15.8	A	20.3	A	15.7	A	14	A	24.7	A	24.3	A
gnf1m00291_s_at	3256.9	P	3028.7	P	3943.9	P	3615.4	P	4393.3	P	3525.7	P	4553	P	3082.1	P	3369.4	P	2082	P	2474.1	P
Gt4-1	337.7	M	263.6	A	226.5	M	284.4	A	225.4	A	344.7	A	338.4	A	280.9	A	247.1	M	283.9	A	283.2	M
Wdr22	116.6	A	25.4	A	169.9	A	120.1	A	120.2	A	78.2	A	99.9	A	156.3	A	123.4	A	137.5	A	133.2	A
AW550801	233.5	P	276.1	P	212.5	P	217.5	P	294.7	P	324.5	P	215.8	P	204.6	P	200.9	P	230.5	P	318.2	P
Mustn1	142.3	P	96.7	A	103.2	A	53.4	A	88.1	A	77.5	A	117.5	P	120	P	115	P	76.9	M	81.4	P
Dnm1l	152.9	P	109.3	P	181.2	P	139.4	P	60.9	P	172.1	P	118.9	A	198.4	P	178.1	P	155.7	P	192.6	P
Thtpa	431.1	P	394.8	M	293.1	P	332	P	388.7	P	222.8	P	449.1	P	434.9	P	586.4	P	425.3	P	385.2	P
Grcc10	1298.5	P	1544	P	1475	P	1093.3	P	1542.4	P	1383.2	P	1050.2	P	1352	P	1486.9	P	1260.6	P	1073.6	P
Zfp313	478.6	P	390.2	P	572.1	P	491.6	P	499.3	P	439.8	P	545.8	P	564.2	P	524.8	P	468.7	P	524.2	P
Igfbp4	590	P	538.3	P	658.7	P	353.3	P	325.7	P	618.3	P	704.7	P	594.3	P	817	P	291.3	P	270.9	P
Gng7	2055.6	P	1828	P	946.9	P	107.4	A	166.8	A	485	P	651.7	P	188.7	A	185.1	A	229.9	A	229.3	A
Gng7	2481.1	P	1828.8	P	1526.3	P	270.3	M	204.6	A	770.6	P	982.6	P	184.8	A	226.5	M	447.9	P	443.7	P
Klk11	108.5	M	153.5	A	166.2	P	98.9	A	124.8	A	115.4	A	80.4	A	104.6	A	86.8	A	102.8	A	59.4	A
Slc25a17	217.5	P	89.5	A	245.6	P	312.6	P	180.5	P	222.6	P	107.6	P	323.8	P	178.3	P	397.4	P	280.5	P
V1re13	32.6	A	37.3	A	34.8	A	118.8	A	17.2	A	136.2	A	41.7	A	42.6	A	47	A	83.4	A	119.3	A
Slco4a1	163.3	A	249.2	A	98.3	A	346.4	P	367.4	P	168.4	A	201	A	22.3	A	125.7	A	199.1	M	140.9	A
Dnajc8	194.1	P	233	P	193.1	P	110.3	P	143.8	P	263.7	P	177.1	P	224.6	P	186.7	P	197.5	P	145.1	P
BC034097	194.7	M	175.8	A	247.4	P	213	P	186.3	A	206.1	M	224.6	P	140.1	A	218.2	M	272.7	P	210.6	A
Frat2	223	A	172.5	A	236.1	A	276.5	A	231.3	A	201.5	A	297.9	A	257.5	A	277.5	A	206.9	A	153.6	A
Abcb8	75.3	A	38.2	A	126.6	A	35.8	A	39.1	A	35.1	A	86.8	A	25.7	A	27.5	A	45.1	A	23.5	A
Rdhs	173	A	83.7	A	226.1	A	143.1	A	259.1	A	157.7	A	155.5	A	148.1	A	173.8	A	145.5	A	197.2	A
8430410A17Rik	22.1	A	27	A	41.6	A	16.1	A	18.6	A	38	A	18.6	A	18.1	A	20.1	A	24.3	A	17.5	A
Mmd2	957.9	P	888.2	P	1299.7	P	699.4	P	838.9	P	1569.6	P	1636.4	P	1424.3	P	1674.7	P	1314.3	P	1496.1	P
2610034N24Rik	167	A	180.5	A	171.1	P	163.4	P	234.2	P	150.6	A	142.1	A	215.6	P	165	P	215.3	P	239.6	P
Rarsl	25.7	A	40.4	A	194.9	A	43	A	183.4	A	67	A	30.2	A	28.3	A	113.9	A	52.4	A	156.3	A
Ets2	1136.3	P	991.9	P	1185.2	P	1334.7	P	1291	P	1091	P	1051.4	P	541.2	P	662.8	P	1359.9	P	1349.2	P
Plcg2	147.1	A	55.8	A	50.4	A	38.6	A	91.6	A	38	A	52.8	A	54.6	A	78.9	A	35.5	A	190.3	A
Pex5	440	P	365.5	P	464	P	377.3	P	392.4	P	466.5	P	474	P	518.5	P	517.8	P	435.7	P	489.3	P
A930008G19Rik	51.1	A	68	A	151.9	A	259.3	A	189.8	A	36.8	A	137.3	A	28.9	A	29.1	A	19.3	A	26.8	A
D10Ertd610e	714.2	P	676.3	P	1263.4	P	703.6	P	716.6	P	1987	P	1934	P	515.6	P	658.5	P	525.4	P	597.7	P
Dctn2	418.7	P	352.7	P	746.9	P	690.9	P	656	P	578.6	P	567	P	461.8	P	447.2	P	477.5	P	511.9	P
Mdm2	1094.4	P	966.1	P	968	P	1038.7	P	930.2	P	876.8	P	758.7	P	1186	P	997	P	1044.5	P	1035.9	P
Pip5k2c	1012.3	P	1054.5	P	765.6	P	1122.1	P	1033.3	P	839	P	784.9	P	1474.4	P	1440	P	485.4	A	450.9	A
D19Ertd721e	837.2	P	799.4	P	1134.6	P	1158.8	P	1161.5	P	1157.1	P	1184.3	P	887.2	P	1114.1	P	1115.3	P	1001.5	P
4930418P06Rik	402	P	475.1	M	269.8	M	245.2	P	264.7	P	328.6	M	228	P	275.2	P	215.4	A	315	P	264.5	P
Letmd1	467	P	379.6	A	522.1	P	432.9	P	462.5	P	339.6	P	412.5	P	487.6	P	483.2	P	382.3	P	375.5	P
AW125753	933.9	M	1029	A	1092.2	P	577.6	A	519.9	A	843.5	M	1289.6	M	805.6	P	732.9	M	601	M	554.1	A
AW125753	249.6	P	169.2	P	583.4	P	155.5	P	111.5	P	430.5	P	567.9	P	356.1	P	257.5	P	278.9	P	281.2	P
Itgb4bp	978.5	P	650.7	P	1174.4	P	1209	P	1121.9	P	869.3	P	721	P	900.5	P	1104	P	1124.5	P	807.6	P
9130401M01Rik	229.3	P	203.8	P	313.3	P	236.5	P	213.2	P	99.7	P	370.3	P	264.6	P	215.5	P	268.4	P	256.3	P
Trim32	1707.7	P	1590.5	P	1459	P	1717	P	1718.7	P	1279.6	P	1521.1	P	1525.2	P	1548.4	P	1368.4	P	1303.9	P
1500041N16Rik	137.7	P	138.4	P	168.1	P	125.5	P	82.2	M	172.3	P	111.8	P	145.8	P	118.3	P	154.1	P	197.3	P
BC028440	104.5	A	137.6	A	86.6	A	158.9	A	73.8	A	101.6	A	36.5	A	264.4	A	297.6	A	190.2	A	300.2	A
Ppp1r9b	3961.6	P	2964.4	P	3183.4	P	1996.3	P	1812.3	P	2933.7	P	4111.2	P	3157.5	P	3194.5	P	944.1	P	890.8	P
Wdr11	412.4	P	478.9	P	430.1	P	462	P	548	P	602.1	P	513.1	P	533.1	P	535.8	P	511.1	P	643.5	P
2810055E05Rik	400.2	A	317.7	A	817.6	A	615.6	A	931.6	A	727	A	727.1	A	309.7	A	382.1	A	839.4	A	836	A
Ifi202b	0.9	A	3.1	A	3.7	A	4.2	A	2.5	A	0.7	A	1	A	3.4	A	1.1	A	2.6	A	30	A
Gba2	413.2	P	407.4	P	438.6	P	342.5	P	441	P	399.4	P	452.8	P	477.8	P	379.5	P	432.3	P	367.2	P
Nr1i3	20.5	A	12.6	A	14.5	A	15.2	A	20.8	A	17.5	A	6.3	A	18.5	A	20.7	A	14	A	6.5	A
Galntl4	311.3	A	307.9	A	264.4	A	252.5	A	199.3	A	338.4	A	351.8	A	260.2	A	231.9	A	204.2	A	219.3	A
Fgfr4	194.3	M	165	A	161.2	A	141.2	A	161.9	A	129.3	A	145.7	A	125.6	A	178.5	A	151.8	A	137.6	A
Dncl2b	234.4	A	248.1	A	116.6	A	140.8	A	147.9	A	251	A	275.8	A	167.7	A	165.9	A	375.1	M	319.2	A
Cep1	137.5	A	108.9	A	87.6	A	102.2	A	98.1	A	78.4	A	16.7	A	90.8	A	62.3	A	61.2	A	78.7	A
Rage	363.6	P	424.3	P	477.3	P	359	P	363.2	P	391.1	P	374.8	P	481.5	P	397.4	P	562.9	P	432	P
Nln	291.1	A	341.7	A	237.2	A	177.9	A	276.1	A	301.5	A	289.1	A	272.5	A	86.7	A	246.7	A	267.4	M
D630039A03Rik	190.1	A	34.5	A	90.2	A	120.7	A	167.2	A	189.3	A	144.4	A	35.4	A	124.8	A	166.1	A	202.6	A
5033425B17Rik	1148.2	P	1042	P	1174	P	1594.1	P	1066.8	P	922	P	1087.8	P	1012.6	P	1499.4	P	1488.9	P	1009.2	P
Ofcc1	15.9	A	107	A	87	M	60.9	A	47.1	A	42	A	47.5	A	56	A	44.8	A	63	A	38.6	A
Suox	205.3	P	238.6	P	289.5	P	291.2	P	223.3	P	169.1	P	179.3	P	232.9	P	258.9	P	206.7	P	219.6	P
Ddx47	391.1	P	281.3	P	400.4	P	371.8	P	512.1	P	359.5	P	241.2	P	439.3	P	421	P	422.2	P	446.9	P
Syt4	572.5	P	446.2	P	815.7	P	887.8	P	1026.7	P	533.3	P	449.3	P	365.6	P	210.2	P	1023.4	P	1074.7	P
Eif2b5	389.9	P	278.1	P	493.4	P	337.3	P	529	P	337.2	P	435.2	P	376.3	P	408.9	P	435.8	P	378.9	P
Rai3	50.3	A	42	A	46.2	A	33.9	A	34.7	A	35.7	A	43.4	A	45.6	A	42.3	A	43.5	A	25.6	A
Ubb	16221.3	P	16756.1	P	15910.8	P	11214.9	P	17317.6	P	16024.3	P	13626.4	P	16287.5	P	15651	P	16073.2	P	17657	P
Egfl9	511.2	P	411	P	425.6	P	192	A	191.6	A	441	P	425.2	P	342	P	295.1	M	422.9	P	277.2	P
Csnk2a1	37.9	A	110.8	A	175.2	A	174.6	M	223.7	P	101.4	A	125.5	A	161.7	A	158.7	A	137.5	A	158.1	A
Poldip3	566.1	P	531.6	P	639.8	P	597.2	P	732.6	P	639.9	P	675	P	645.3	P	708.9	P	654.6	P	554.2	P
Mcm10	318.9	A	383.7	M	274.2	P	379.7	A	331.7	A	380.1	M	336.8	A	290.3	A	298.3	A	327.6	A	299.2	M
Gorasp2	546.4	P	556.7	A	1080.9	P	835.3	P	806.5	P	756	P	1015.2	P	733.8	P	609.6	P	944.6	P	1179.1	P
Lrrc5	158.4	P	160.3	P	197.5	P	232.1	P	200.8	P	250.4	P	230.7	P	235.5	P	200.8	P	236.6	P	278.7	P
Dusp26	601.3	P	566.9	A	812.7	P	358	M	503.7	P	364.1	P	500.3	P	394.4	P	468.6	P	885.2	P	1055.2	P
Crb3	399.9	A	409.2	A	147.2	A	457.4	A	487.8	A	289.6	A	419.9	A	159	A	112.4	A	386.5	A	506.5	A
5830443L24Rik	62.2	A	73.7	A	32.1	A	76.9	A	46.2	A	19.4	A	3.9	A	5.1	A	34.2	A	58.8	A	32.9	A
AA536749	1557.6	P	1370	P	1147.4	P	1745.4	P	2123.9	P	1612.2	P	1336.4	P	1843.9	P	2056.3	P	1111.6	P	1182.8	P
Sfrs6	563	M	469.5	A	697.5	P	678.7	P	671.2	P	716.9	P	673.7	P	762.1	P	808.1	P	940.3	P	895.3	P
LOC434674	175.8	M	276.5	P	175.7	A	159.1	M	127	A	287.4	A	136.5	P	147.2	P	97.5	A	143.8	A	158.2	A
C730048C13Rik	175.8	M	276.5	P	175.7	A	159.1	M	127	A	287.4	A	136.5	P	147.2	P	97.5	A	143.8	A	158.2	A
Sod3	421.1	M	428	A	438	M	588.2	P	492.4	P	455.1	M	467.5	P	508.2	P	559.4	P	370.3	P	435.5	P
Nsf	5658.2	P	5443.9	P	5388.1	P	4056.7	P	5300.3	P	6309.3	P	5535.2	P	4321.2	P	4339.2	P	4508.4	P	4495.8	P
Aars	397.8	P	462.3	P	334.8	P	196.2	M	308.4	A	326	M	375.3	P	304.9	M	328.4	A	237.7	M	273.3	P
Sphk2	693.8	A	652.6	A	714.6	P	729.4	A	662.1	M	566.8	A	847.2	P	688.2	P	718.1	A	697.7	M	664.8	A
0610042I15Rik	989.8	P	759.8	M	794	P	800.5	P	887.5	P	727.4	M	756.5	A	724.7	P	692.6	M	755.3	A	650	M
1700019G17Rik	242.3	P	165.8	A	236.7	P	205.6	P	179.2	P	197.6	M	197.1	M	172.7	P	151.1	A	177.2	A	206.9	P
Cml2	242.3	P	165.8	A	236.7	P	205.6	P	179.2	P	197.6	M	197.1	M	172.7	P	151.1	A	177.2	A	206.9	P
Ddx54	394	M	410.9	P	354	P	220.5	P	177.5	P	345.8	M	329.1	P	363.8	P	357.3	P	245.4	A	157.6	M
Rfwd2	232.7	P	316.8	P	268.4	P	334.8	P	304.4	P	281.2	P	262.5	P	303.7	P	257.3	P	296.3	P	476.3	P
Gab1	225.5	A	90.5	A	235.8	M	323.4	P	366.4	P	264.4	M	258.4	A	331.9	P	212.3	A	305.5	M	350.3	P
Rpusd1	618.2	P	654	P	707	P	555.1	P	519.3	P	580.9	P	423.8	P	316.6	P	363.2	P	443.4	P	379.6	P
2410018C17Rik	239.6	A	201.9	A	297.2	M	294.4	M	265.9	A	197.4	A	356.6	M	235.4	M	137.8	A	233.7	A	262.7	A
Sfrs4	636.4	P	579.8	P	597.5	P	676.9	P	636.4	P	578.6	M	554	P	732.8	P	749.4	P	581.4	M	754.2	P
Fxyd6	296.6	M	246.2	A	521.5	P	370	P	398.5	P	269.1	A	356.3	P	367.8	P	289.3	P	673.8	P	703.6	P
Sec15l1	516.7	M	710.8	A	568.1	M	439	A	387.8	A	568.1	A	534.9	A	554.3	A	503.3	A	464.4	A	428	A
Slc33a1	212.2	M	81.2	A	410	P	371.6	P	432	P	414.1	P	460.3	P	219.8	A	309.7	P	443.5	P	441.7	P
Myo1c	100.5	A	109.5	A	17.6	A	63.6	A	60.6	A	126.4	A	45.9	A	66.8	A	41.4	A	109.9	A	138.1	A
Rtn4ip1	123.9	A	92.9	A	88.4	A	127.2	A	57.8	A	119.6	A	95.6	A	152.5	A	104.8	A	141.6	A	135.8	A
Lrp4	256.5	P	287.6	P	288.7	P	124.8	P	150.4	P	237.6	P	285	P	230.2	P	219.3	P	154.3	P	160.4	P
Lypla3	221.8	A	187.3	A	358.5	A	191.1	A	187.9	A	293.1	A	226.6	A	228.4	A	256.3	A	259.8	A	270.9	A
2810433K01Rik	148	A	110.6	A	181.4	A	141.3	A	39.4	A	33.4	A	38.2	A	91.1	A	98.4	A	39.9	A	125.9	A
Gjb6	344.3	P	387.4	P	683.9	P	616.1	P	897.7	P	447.8	P	461.5	P	363.6	P	494	P	867	P	1149.9	P
Cldn8	52.6	A	48.4	A	56.6	A	77.9	P	40.8	A	69.7	A	93.8	A	85.4	A	49	A	49.2	A	45.5	A
Nab1	449.6	P	465.3	P	472.4	P	823.3	P	897	P	539.4	P	433.2	P	759.8	P	734.8	P	519.9	P	465.2	P
Snapc1	171.5	P	139	M	121.7	P	114.5	P	184.1	P	125.1	P	158.4	M	140.2	P	143	P	191.2	P	195.3	P
2010321M09Rik	250.7	P	259.8	P	240.4	P	318.4	P	319.4	P	262.5	P	239.1	P	281.6	P	266.3	P	183.1	P	222.3	P
Gulo	32	A	77.1	A	45.5	A	48.4	A	33.9	A	36.5	A	53.2	A	39.4	A	18.6	A	18.3	A	26.3	A
Xrcc5	132.9	M	187.4	A	199.6	P	180.9	P	87.3	A	147.9	P	152.2	P	157.4	A	187.8	P	261.3	P	248.9	P
Zdhhc13	437.9	P	420	P	441.6	P	501.7	P	505.5	P	418.4	P	400.4	P	405.9	P	490.8	P	382.1	P	462.5	P
Obox5	24.3	A	9.9	A	5.9	A	16.2	A	17.5	A	5.1	A	14.7	A	11.3	A	11	A	35.6	A	9.4	A
4933433P14Rik	173.6	A	197.3	A	194.8	A	256.1	A	221.3	M	138.8	A	61.1	A	169.6	A	250.1	A	200.6	A	57.9	A
2410030J07Rik	346.5	A	319.5	A	214.3	A	263.4	A	297.8	A	227.3	A	247	A	348.2	A	246.7	A	252.1	A	181.2	A
Hoxd9	76	A	77.8	A	61.6	A	32.8	A	102.9	A	40.2	A	121.7	A	76.1	A	191.9	A	68.2	A	64.1	A
Osbpl11	315.2	A	357.9	A	421.4	A	366	A	477.9	A	361.5	A	381.9	A	455.7	A	420.2	A	372.8	A	355.6	A
Vsig4	238.8	A	212.9	A	164.1	A	137.4	A	118.9	A	156.7	A	179.1	A	225.7	A	187.8	A	220	A	82.2	A
Rai14	113.2	P	75.9	A	118.7	P	61.2	A	39.7	A	69.2	M	98.7	M	177.2	P	118.1	P	69.2	P	72.8	P
Efha1	223.5	A	199.2	A	177.8	A	195.5	M	207.9	M	197.9	P	145.4	A	164.2	P	221.6	P	189.4	M	242.7	P
Igsf7	166.8	A	284.4	A	409.8	A	257.5	A	230	P	230.7	A	220.2	A	270.1	A	246.7	A	283.5	A	284.1	M
Slc17a3	15.7	A	57.9	A	13	A	15	A	24	A	28.9	A	32	A	47.1	A	29.6	A	17.3	A	13.9	A
Atf3	7.3	A	10.1	A	13.6	A	7.7	A	9	A	9.7	A	11.6	A	13	A	13.5	A	11.9	A	12.9	A
2007-03-08	71.4	A	19.6	A	162.7	A	179.9	A	151.5	A	34.3	A	252.6	A	138.4	A	167	A	313.4	M	290.1	M
1110007A13Rik	34.2	A	26.3	A	122.5	A	167.3	A	270.4	A	83.9	A	50.3	A	74.1	A	151.6	A	150.3	A	134.1	A
Snx8	513.1	A	805.6	A	445.9	A	782.6	A	709.3	A	541	A	668.9	A	707.1	A	551.9	A	714.3	A	825.9	A
Dgcr6	145.1	A	129	A	270.6	P	291.6	P	326.4	P	232.7	A	282.8	M	127.9	A	189.9	A	240.2	P	238.9	P
Commd10	245.2	P	285.7	P	291.6	P	251.7	P	191.4	P	260.4	P	242.6	P	239.3	P	262.7	P	248.4	P	277.1	P
Zmat2	303.5	P	157	A	329.9	P	275.9	A	287.3	P	243.7	A	298.8	P	208.1	A	293.2	A	328.1	M	244.5	M
2610206B13Rik	333.7	M	329.6	M	315.3	P	297	A	226.8	A	368.3	P	370.6	P	395.5	P	386.4	P	369.8	P	315.4	P
Dctn5	284.6	A	309.4	A	472.3	P	319.8	P	372.5	P	392.7	M	288.4	A	294.9	A	236.8	A	434.3	P	343.3	P
2900010J23Rik	709.6	P	508.4	P	1024.8	P	760.2	P	737.9	P	770.7	P	856.6	P	539.5	P	875.6	P	1191.5	P	1324.2	P
2610034N24Rik	189.9	P	171.9	P	83.2	M	155	P	221.4	P	171.7	P	78	A	229.9	P	220.9	P	133.7	P	198.2	P
Vps41	954.6	P	1015	P	889.2	P	770.4	P	1027.8	P	1081.4	P	684.8	P	806.8	P	921.6	P	921.1	P	914.2	P
Klhl2	1375.9	P	803.4	P	1361.5	P	383.5	P	358.9	P	1500	P	1617.6	P	477.5	P	415.3	P	579.6	P	603.1	P
9430010O03Rik	857.6	P	1875.6	P	731	P	523.4	P	564.2	P	678.4	P	674.9	P	678.9	P	562.8	P	615.3	P	601	P
Ulk2	241.8	P	226.1	P	399.3	P	247.4	P	264.5	P	281.4	P	310.4	P	294.1	P	205	P	248.7	P	282	P
1110017I16Rik	64.4	A	144.3	A	205.3	A	146.3	A	125.6	A	208.7	A	186.9	A	167	A	46.6	A	138.9	A	93.1	A
Ralb	272.8	P	253.3	P	314.1	P	316.3	P	431.1	P	309.8	P	353	P	594.8	P	392.5	P	396.2	P	347	P
4931428D14Rik	350.7	P	175.5	P	287.8	P	237.1	P	235.2	P	278.5	P	270.3	P	259	P	290.7	P	306.8	P	290.9	P
2410011G03Rik	1523.1	P	1193.3	P	2187	P	1766.4	P	2729.3	P	1664.4	P	2488.3	P	1443.3	P	1621.3	P	1814.8	P	1869.1	P
Nudt7	67.4	A	58.1	A	117	A	41.3	A	124.4	A	146.4	A	92.3	A	57.7	A	156	A	90.8	A	90.5	A
Dpyd	63.6	A	121	A	48.8	A	75.7	A	57.9	A	125.9	A	84.4	A	79.5	A	128	A	106.4	A	68.7	A
gnf1m00426_a_at	84.5	A	94	A	238.4	A	206.1	A	142.7	M	44.7	A	35.7	A	112.4	A	102.3	A	136.8	A	214.9	M
gnf1m00427_at	24.8	A	55.3	A	128.3	A	115.7	A	75.2	A	118.4	A	36.8	A	148.1	A	86.6	A	47.7	A	128.8	A
Crsp3	53.2	A	46.9	A	185.4	A	122.5	A	230.4	A	167.5	A	104.8	A	257.6	A	138.2	A	105	A	85.9	A
Ehhadh	3.4	A	3.1	A	3.3	A	3.1	A	2.9	A	3.9	A	2.5	A	7.4	A	7.4	A	3.8	A	8.1	A
D030056L22	100.9	P	26.9	A	91.1	P	89.3	P	100.6	P	130.7	A	88.5	P	82.8	P	110.6	P	57.6	A	70.7	P
D030056L22	227.5	P	197	P	521.7	P	327.8	P	315.8	P	346.6	P	368	P	554.8	P	261.8	P	454.1	P	435.4	P
Art5	459.7	P	510	P	463.5	P	446.2	P	491	P	453.7	P	436.6	A	504.2	P	397.3	P	409.6	P	318.2	A
Kctd5	372.7	P	321.4	P	326.6	P	484.8	P	391.5	P	341	P	312.9	M	382.8	P	353	P	448.5	P	392.1	P
Cdc42se1	631.1	A	557	A	634.2	A	758.6	P	882.3	P	562.4	A	615.9	A	785.1	M	742.2	A	521.1	A	498.8	A
Rsl1d1	673.7	P	582.2	P	708.8	P	647.6	P	770.8	P	549.5	P	698.6	P	612.8	P	664.4	P	688.8	P	445.6	P
0610039A15Rik	645.2	P	528.8	P	682.8	P	777.5	P	917.1	P	706.4	P	578.4	P	612.5	P	789.1	P	737.8	P	804.1	P
Sec61a1	996.3	P	1081.6	P	1052.8	P	1141.2	P	1177.9	P	1045	P	1073.1	P	1001.8	P	1097.9	P	907.6	P	932.2	P
Acyp2	239.6	P	414.2	P	436.4	P	777.5	P	599.8	P	362.5	P	397.8	P	421.8	P	457.4	P	723.6	P	666.2	P
Acad9	261.2	A	164.7	A	165.4	A	231.7	A	221.4	A	45.6	A	176.2	A	121.7	A	108.9	A	161.8	A	115.6	A
Cgnl1	216.3	P	127.4	P	175.2	P	393.9	P	364	P	267.3	P	239.4	P	181.2	P	274	P	253.9	P	254.2	P
Psmd11	833.3	P	612.5	P	1027.3	P	1150	P	1129.5	P	860.9	P	1105.6	P	827.3	P	784.6	P	988.4	P	956.2	P
Cdca4	180.2	P	266	P	256.1	P	263.2	P	156.6	P	185.1	P	182.7	P	202.7	P	188.2	P	226.3	P	156.6	P
5730414C17Rik	273	P	156.2	P	413.2	P	320.2	P	382.8	P	291.7	P	411.7	P	385.1	P	224.6	P	481.2	P	443.1	P
E430002G05Rik	201.3	M	156.1	A	314.1	P	58	A	168	A	254.1	P	173.5	A	172.1	A	161.7	A	108.5	A	240.5	P
Bcl7a	408	P	439.7	P	609.6	P	531	P	565.2	P	429	P	538.1	P	425.4	P	523.4	P	568.7	P	543.8	P
Pcdhga12	577.6	P	614	P	373.4	P	583.8	P	397.7	P	443.4	P	575	P	969.5	P	896.3	P	221.5	A	316.3	A
Wdr40a	316.4	A	333.4	M	422.9	P	406.4	P	380.5	P	338.2	P	449.8	P	423.7	P	421	P	200.6	P	377.9	P
4930570C03Rik	703.1	P	945.4	P	776.2	P	706.6	P	891.9	P	694.9	P	740.2	P	1082.6	P	967	P	931.6	P	736.3	P
Cdv3	473.4	P	473.2	P	398.5	P	419.7	P	516.7	P	380.5	P	302.4	P	500.1	P	412.8	P	423.4	P	537.4	P
Zfp263	288.9	M	381.8	P	233.6	P	413.6	P	357.1	P	303	P	288.9	P	345.1	P	352.3	P	296.2	P	313.1	P
Trappc5	113.9	A	201.9	A	196	A	196.9	P	289.9	P	200.4	A	181.2	A	128.3	A	165.6	A	203.1	M	230	P
Gtf3a	191.6	P	234.1	P	245.2	P	206.6	P	239.9	P	229.2	P	278.9	P	177.1	P	207	P	256.6	P	234.2	P
Nol1	377.3	P	331.6	P	434.1	P	355.7	P	388.5	P	352	P	362.2	P	412.4	P	306.2	P	420.5	P	358.4	P
Apln	497	P	366.7	P	498	P	414.8	P	425.9	P	411	P	432.4	P	390.8	P	433.1	P	482.6	P	424.4	P
Lmo2	554.6	P	363	A	469.7	P	378.6	M	453.2	M	435.3	M	388.3	M	528.5	P	457.6	A	451.7	P	512.8	M
AI840980	598	P	742	P	458	P	657.6	P	669.7	P	548.3	P	598	P	639.9	P	537.6	P	541.5	P	478.2	P
1110019C08Rik	487.3	P	383	P	681.9	P	636.7	P	654.4	P	400.4	P	454.1	P	704	P	410.9	P	749.7	P	708	P
Rnf122	16.8	A	15.9	A	29.5	A	14	A	11.1	A	9.4	A	11.2	A	11.4	A	10.4	A	14.2	A	23	A
D5Wsu46e	346.1	A	218	A	455.5	A	370.6	A	376.3	A	308.4	A	330.9	A	290	A	264.7	A	348.7	A	306.7	A
Ltbp4	125.6	A	73.6	A	89.1	A	74.2	A	144.5	A	77.1	A	128	A	456	A	382.6	A	72.1	A	266.2	A
Antxr1	119.7	A	45.2	A	106.3	A	173.2	A	88.8	A	63.8	A	85.7	A	81.4	A	147.6	A	179.1	A	228.3	M
Ywhag	8657.4	P	6238.8	P	9536.5	P	5720.8	P	6761.7	P	7939.7	P	8374.3	P	6175.2	P	6182.5	P	8293.3	P	8560.5	P
Ttyh1	1726.2	P	1274.1	P	1893.8	P	1824.5	P	2295.6	P	1521.8	P	1622.7	P	2194.8	P	2054.6	P	2287.3	P	2505.5	P
Sf3b5	307.2	P	340.4	P	391.6	P	264.5	P	386.7	P	391.6	P	503.1	P	403.5	P	430.6	P	364.3	P	378.9	P
Aqp11	141.4	M	98.3	P	188.1	P	178.1	M	91.2	A	96.6	P	170.2	P	97	A	126	A	163.1	A	129.4	A
1110011K10Rik	380	P	384.4	M	484.7	P	505.4	P	459	P	394.3	P	466.6	P	454.2	P	458.3	P	474.8	P	472.9	P
Bnip3l	546.8	P	447.7	P	485.1	P	623.2	P	716.2	P	534.5	P	533.5	P	621.6	P	736.4	P	568.1	P	475.1	P
2310022A10Rik	187.3	A	189.2	M	246.6	P	285.8	P	326.6	P	234.2	P	178.8	P	262.6	P	246.4	M	268.2	P	254.7	P
B230114J08Rik	448	M	540.9	A	355.2	A	400.6	P	792.8	P	356.5	A	500.9	A	341.4	P	478.7	P	442.9	A	301.9	A
Rcn3	47.8	A	49.6	A	52.6	A	34.6	A	77	A	37.2	A	46.6	A	74.1	A	39.3	A	36.5	A	197.1	A
Trp53inp2	790.6	P	644.7	P	648.7	P	785.7	P	885	P	559.4	P	802.2	P	1045.5	P	1159.3	P	581.9	M	542.5	M
Hdlbp	927.1	P	784.4	P	843.4	P	1151.2	P	1131.4	P	979.7	P	789.7	P	1140.8	P	1177.6	P	834.1	P	974.5	P
2010011I20Rik	265	P	212.3	P	256.8	P	237.4	P	271.4	P	353.1	P	424.2	P	300.9	P	252.2	P	186.1	P	200.3	P
Fthfd	638.5	P	693.6	P	782.9	P	910.1	P	992	P	634.8	P	781	P	856.9	P	802	P	623.4	P	777.1	P
Copa	1100.2	P	870.3	P	1313.7	P	1365.2	P	1450.3	P	1209.7	P	1289.3	P	1666.9	P	1432.9	P	1274.7	P	1426.6	P
Bat1a	1301.4	P	1198.6	P	1419	P	1624.5	P	1608.1	P	1039.8	P	1082.4	P	1611.8	P	1595.9	P	1113.7	P	1234.5	P
gnf1m00477_a_at	4874.2	P	3550.4	P	7514.5	P	5820.1	P	6313.3	P	5030.5	P	7405.6	P	5468.8	P	5316.5	P	5882.1	P	6783.7	P
Krt2-7	122.6	A	222.5	A	104.7	M	152	A	135.2	A	175.6	A	145.6	A	99.2	A	209.4	A	120.8	A	183.3	A
Exosc6	269.4	A	267.5	A	210.2	A	287	P	274.2	M	241.7	P	422	P	258.3	P	330.5	M	199.2	A	202.8	A
Snap23	85.3	A	18.9	A	64.3	M	78.2	A	63	A	50	A	37.7	A	33.4	A	64.6	A	121.1	P	126.5	P
Csnk1e	836.8	P	748.8	P	748.3	P	765.6	P	944.1	P	710.4	M	607.5	P	1100.6	P	973.9	P	736.7	P	720.4	P
Mrpl52	511.7	P	469.2	P	454.4	P	394.7	P	484.9	P	451.7	P	580.6	P	435.6	P	402.5	P	616.6	P	753.6	P
Ncam2	56.9	A	82.9	A	15.2	A	45.7	A	55.5	A	30.8	A	26.8	A	44.1	A	30.6	A	44.3	A	14.9	A
Arf3	6442.4	P	5553.4	P	6105	P	1969.5	P	2009.6	P	5060.5	P	5959.6	P	4805.7	P	4345	P	2810.4	P	2907.7	P
Zfyve27	584.8	P	471.1	P	679.2	P	618.8	P	606.9	P	573.2	P	620.9	P	586.5	P	654.9	P	606.5	P	626	P
Iqcb1	155.2	P	236.1	M	152.5	P	172.9	P	192.3	P	152.4	P	145.4	P	123.6	P	156.1	P	136.3	P	173	P
Sipa1	36.2	A	39.1	A	16.8	A	28.6	A	26.9	A	33.8	A	64.1	A	27	A	29.2	A	20.4	A	21.9	A
Rraga	995.1	P	672.9	P	1415.8	P	1163.1	P	758.6	P	1138.4	P	1136.2	P	708.2	P	739.3	P	1141.7	P	1317.8	P
Gstm4	408.7	M	426.3	M	313.2	A	316.1	P	348.4	M	365	M	324.5	M	323.5	M	344.9	P	420.7	P	320.7	M
Notch1	392.9	M	439.3	M	375.8	M	300	M	369.7	P	406.7	P	441.1	M	512.3	P	704.9	P	380.8	M	386.5	M
Aof1	55.7	A	10.8	A	107.2	A	93.6	A	62.3	A	87.8	A	43.7	A	54.6	A	60.5	A	136.9	A	80.4	A
Vps16	191.7	A	99.5	A	65.6	A	32.2	A	137.1	A	26.2	A	29.7	A	30.3	A	55.4	A	59.7	A	159.1	A
Tcf20	246.4	P	247.3	A	165.7	A	186.7	A	179.5	A	289.6	P	246.1	A	242	M	183	M	197.5	P	194.3	M
Tob2	267.9	P	182.5	P	237.3	P	428.7	P	357.9	P	173.2	M	193.7	P	235.5	P	206.9	P	155.5	P	198.9	P
BC030335	67	A	80.8	A	171.1	A	230.4	A	247.5	M	161.7	A	65.3	A	164.4	A	119.8	A	123.2	A	147.3	A
Nags	147.5	A	319.1	A	226.3	A	208.7	A	202.3	A	386.6	M	352.7	A	251.7	A	221.5	A	222.1	A	206.1	A
Nox4	1.2	A	6.9	A	2.2	A	7.7	A	8.2	A	1.3	A	15.7	A	4.5	A	10.1	A	6.2	A	6.5	A
Dyx1c1	6.4	A	6.6	A	10.4	A	8	A	7.7	A	11	A	12.5	A	10.6	A	9.5	A	10.5	A	11.1	A
BC004701	85.4	A	153.3	A	97.3	A	142.1	A	57.4	A	97.8	A	99.9	A	103.6	A	72.9	A	64.5	A	36	A
1810044A24Rik	225.3	A	236.5	A	164.3	A	328.9	A	404	P	222.6	A	372.9	A	210.1	A	121.3	A	195.9	A	176.5	A
Espn	21	A	34.7	A	10.9	A	16.4	A	17.3	A	6.2	A	19.9	A	12.1	A	16.5	A	19.6	A	18.8	A
1300017K07Rik	76.1	A	61.3	A	105.2	A	115.4	A	154.6	A	55.3	A	27.5	A	37.1	A	150.2	A	126.1	A	79.6	A
gnf1m00503_at	221.4	A	393.4	A	176.3	A	211.8	A	216.9	A	194	A	238.1	A	204.9	A	151.1	A	204.3	A	25.8	A
Rbmx2	10.4	A	12.1	A	10.1	A	11.1	A	10.3	A	9.5	A	9.5	A	9.2	A	11.1	A	10.2	A	9.4	A
Usp52	173.4	A	226.2	A	169.7	A	395.8	A	326.3	A	241.5	A	103.2	A	276.3	A	351.9	A	196.4	A	165.1	A
Shq1	22	A	29.5	A	20.7	A	19.7	A	23.5	A	30.3	A	21.9	A	23	A	21.6	A	22.6	A	18.6	A
Ube2i	735.4	P	739.2	P	1036.4	P	781.5	P	717.1	P	934.4	P	798.9	P	833.2	P	810.6	P	810.9	P	966.4	P
D2lic	273	P	293.1	P	226.1	P	257.7	P	299.9	P	278.9	P	301	P	315.5	P	333.4	P	376.9	P	335.4	P
Card11	87.2	A	91.1	A	102.2	A	103.1	A	43.9	A	189.8	A	184.9	A	153.7	A	137.7	A	31.3	A	91.9	A
Zswim3	174.2	A	180.6	A	133.9	A	189.7	A	188.5	A	132	A	155.7	A	223.4	A	157.3	A	149.7	A	146.9	A
Hrmt1l3	319.3	P	361.3	P	375.5	P	274.4	P	324.1	P	307.6	P	286.8	P	500.7	P	418.8	P	343	P	265.8	P
Eva1	164	P	227.5	M	156.4	P	190.2	P	156.7	P	290.9	P	125.1	M	203.1	P	200.9	P	170.8	A	238.6	P
C1qtnf7	24.8	A	14.9	A	15.8	A	16.5	A	13.2	A	26.1	A	19.4	A	20.5	A	24.9	A	18.7	A	19.2	A
Hsd3b3	5.1	A	9	A	1.9	A	5	A	1.7	A	9.2	A	5.3	A	6.6	A	6.9	A	4.8	A	5.5	A
Spag4l	259.8	P	266.2	P	139.8	P	200.4	P	145.4	P	137.6	P	216.2	P	163.6	P	211.8	P	126.5	P	166.8	P
Arrdc1	147.4	A	95.4	A	292.2	A	288.5	A	195.6	A	183.3	A	276.5	A	158.7	A	158.5	A	229.1	A	234.5	A
Tbcc	376.8	A	372.9	A	460.8	M	329.5	M	393.2	M	328.7	M	440.4	P	341.5	M	381.9	M	361.8	M	401.5	P
4930578I06Rik	105.2	A	69.2	A	67.5	A	70	A	85.4	A	140.7	A	13.4	A	122.7	A	107.7	A	81.8	A	48	A
Ttl	432.8	P	463.9	P	371	P	263.6	M	310.9	M	300.8	P	380	P	325.2	P	333	M	210.1	P	238.6	M
Tmem18	36.9	A	66.6	A	28.4	A	131.8	A	149.6	A	242.6	A	104.1	A	220.2	A	156.2	A	72.1	A	206.1	A
1110019L22Rik	524	A	560.1	A	406.9	A	753.7	P	635.2	P	415.4	A	471	A	533.7	M	509.8	A	456.9	A	427.2	A
Tmprss6	261.3	P	283.2	A	75.7	A	263.5	A	160.2	A	141.1	A	243.9	A	188.7	A	214.1	A	221.7	A	180.3	A
Stat5b	228.6	A	156.5	A	174.2	A	307.1	P	229.9	P	125.8	A	223.2	A	387.2	P	269.2	M	328.4	P	404.6	P
D11Wsu47e	29.2	A	36.4	A	18.4	A	160.5	A	94.2	A	27.5	A	66.1	A	34.3	A	21.3	A	89.7	A	76.3	A
Gjb2	10.1	A	13.2	A	64.5	A	29.2	A	117	A	47	A	37.1	A	99.7	A	265.6	A	99.4	A	173.1	A
Pln	35.4	A	74.3	A	84.3	A	34.9	A	47.3	A	94.6	A	31.9	A	69.6	A	107.2	A	101.2	A	164.2	M
1700027J05Rik	209.4	M	178	A	171.4	A	163.4	A	143.4	A	231.2	M	151.3	M	246.2	P	176.6	A	197.3	P	225.9	M
3300001M20Rik	752.4	M	376.7	A	462.4	A	795.5	M	568.5	P	677.2	P	474	A	428.3	A	446.6	M	707.8	P	546	M
Leprotl1	787.1	P	678.6	P	628.3	P	716.6	P	839.1	P	589.6	P	589.9	P	703.3	P	616.4	P	696.7	P	649.5	P
Ywhab	5289.6	P	4634.5	P	5443.5	P	3820.2	P	4240	P	5716.4	P	5221.7	P	3833.9	P	4593.6	P	4792.3	P	4632.9	P
Spata2	335.8	P	215.7	P	303.9	P	784.9	P	621.7	P	340.9	P	466.1	P	465.9	P	338.6	P	257.3	P	309.1	P
3000003F02Rik	22.6	A	60.2	A	70.9	A	17.2	A	12.1	A	27.3	A	32.8	A	82.5	A	99.5	M	43.1	A	13.7	A
Plekhf2	131.5	A	75.8	A	143.2	P	155.2	P	144.6	A	146.6	M	165	P	161.2	P	107.2	P	164	P	139.6	M
Pdk1	676	P	775.2	P	632	P	590.2	M	617.8	P	639.7	P	714	P	593	P	636.3	P	648	P	625.4	P
Cdkn1a	464.6	P	416.7	P	400.8	P	501.5	P	558.1	P	406.4	P	520.2	P	697.1	P	745.8	P	435.6	P	353.5	P
2400003N08Rik	599	P	584.7	P	1059.3	P	786.5	P	872.6	P	974.5	P	896.5	P	921.1	P	983.5	P	594.2	P	753.8	P
Etv3	10.4	A	15.8	A	69	A	11.8	A	121.4	A	19	A	12.9	A	13.1	A	21.4	A	14.9	A	23.5	A
Arhgef3	387	A	201	A	284.7	A	593.2	P	462.1	P	467	P	132.3	A	495.7	M	375.8	M	257.7	A	237.2	A
2500001H09Rik	422.8	P	268.7	P	197.1	P	396.3	P	402.8	P	372.1	P	343.8	P	412.4	P	352.7	P	328.7	P	360.5	P
Slit2	23	A	35.7	A	210	A	8.8	A	9.3	A	172.7	A	128.4	A	16.6	A	10.3	A	417.6	P	496.9	P
Slit2	229.2	P	263.6	P	258.6	P	91	P	102.7	P	503.1	P	213.4	P	110.6	P	93.9	P	484.7	P	505.5	P
Stk11ip	25.8	A	11.1	A	41.3	A	21.9	A	27.6	A	26.4	A	14	A	27.4	A	27.7	A	18	A	25.8	A
Pdha1	1349.3	P	1130.9	P	1488.7	P	1229.3	P	1463	P	2325.3	P	906.3	P	1634.1	P	2018.9	P	1899.6	P	1472.8	P
Nfrkb	477.1	P	461.9	P	360.3	P	456.8	P	421	P	512.7	P	350.3	P	516.7	P	479.6	P	426.9	P	424.1	P
1810007M14Rik	214.4	P	195.6	P	245.3	P	709.2	P	832.2	P	376.6	P	141.5	P	399.1	P	409.6	P	426.7	P	459.2	P
4932442K08Rik	380.5	P	436	P	402	P	448.6	P	411.2	P	323	P	389.4	P	488.7	P	531	P	440.7	P	555	P
Agtr1	254.1	A	251.2	A	163.6	A	222.2	A	178.9	A	182.5	A	228.1	A	184.4	A	189.4	A	329.2	A	252.9	A
Atp2a1	157.1	M	303.5	M	343.7	P	300.1	P	740.7	P	219.4	P	291	P	236.8	P	242.7	P	214.3	P	195	P
Tdrd3	186.2	P	164.5	P	148.4	P	134.4	P	191.5	P	125.2	A	145.1	M	258.3	P	154.8	P	139.9	M	166.9	P
Lman1l	311.6	A	284.2	A	244.7	A	163.4	A	184.1	A	119.4	A	220.2	A	159.6	A	176.8	A	129	A	170.6	A
Sirt5	99.4	A	37.5	A	179.3	P	83	A	166	A	141.8	A	128.1	A	139.3	A	111.6	A	182.5	A	123.9	A
Sirt5	407.3	P	508.8	P	319.7	P	418.6	P	351.9	P	372	M	384.3	P	340.9	P	380.9	P	382.8	P	368	P
BC021381	627.7	P	593.9	P	455.2	P	656.2	P	816.8	P	708.8	P	488.6	P	881.7	P	940.4	P	668.1	P	770	P
Wdr56	252.7	A	318.4	A	283.6	A	193.8	A	224.5	A	315.3	P	212.8	A	311.8	A	264.9	M	315.2	A	353.2	P
Tro	552.3	P	445.4	P	494.9	P	401.1	P	395	P	582.5	P	527.3	P	496.3	P	540.9	P	1013.2	P	1344.7	P
Imp4	81.8	A	146.7	A	138.4	A	109.9	A	53.3	A	85.1	A	189.9	A	159.8	A	166.7	A	146	A	139.6	A
2010005A06Rik	166.2	P	157.2	P	214.3	P	222.7	P	93.3	P	177.5	P	244.7	P	224.9	P	228.7	P	207.1	P	158.8	P
Mscp	321	P	359.8	P	317.2	P	246.2	A	276.8	P	364.1	M	321.4	A	328.5	P	348.6	P	277.5	M	331	P
Slc2a3	856	P	569.9	A	1112.5	P	709.4	P	1185.8	P	561.6	A	836.6	P	961.5	P	804	P	703.3	P	764.1	P
4430402O11Rik	39.2	A	59	A	54.6	A	33.2	A	35.3	A	37.5	A	25	A	34	A	35.3	A	31.9	A	34.1	A
Mnt	73.3	A	63.9	A	65.7	A	57.9	A	60	A	97.8	A	193.3	A	56.6	A	61.4	A	108.8	A	74.7	A
Fasn	664.6	P	509	P	729.6	P	471.8	M	494.7	P	635.8	P	668.7	P	772.6	P	565.8	P	655.6	P	725.2	P
Plk4	133.4	P	110.7	P	96.9	P	87.1	P	80.7	P	87.2	P	98.9	P	80.3	P	78.4	P	100.7	P	119.3	P
Tm6sf2	182.5	A	230.2	A	132.1	A	130.7	A	159.9	A	186.1	A	206	A	184.8	A	100.8	A	117.5	A	157.5	A
C030048B08Rik	100.7	P	80.9	A	103.3	P	150.9	P	162.6	P	110.5	A	158.5	A	138.3	A	109.3	A	134.8	P	120.6	P
Armc7	166.8	A	234.4	A	211.1	A	159.9	A	165	M	160.5	A	161.4	A	227	A	200.5	A	212.9	A	170.4	A
Rnf134	146.7	A	130.2	A	158	A	285.1	A	308.1	M	211.1	A	173.5	A	208.9	M	265.3	P	217.8	A	238.3	M
Thea	488	M	429.8	M	468.7	P	486	P	431.9	P	400.7	P	442.6	P	338.1	P	494.7	P	499.9	M	471.2	P
1300004G08Rik	516.8	A	318.8	A	391.6	A	524.2	A	508	A	389.6	A	414.4	A	480.4	A	417.7	A	591	A	623.1	A
Nsdhl	432.5	P	465.5	P	439.7	P	377.8	P	436.7	P	543.1	P	384.8	P	550	P	447.7	P	585.2	P	650.8	P
Esm1	64.7	A	19.2	A	43.8	A	19.8	A	15.8	A	21.8	A	69.1	A	43.5	A	23	A	38.6	A	15.3	A
2900042E01Rik	288.4	P	322.1	P	358.4	P	391	P	348.4	P	234	P	354.2	P	244.2	P	383.3	P	352.5	P	284.7	P
Pde6g	564.4	P	559.2	P	492.1	P	406	P	491.9	P	400.1	P	360.8	P	456.5	P	396.3	P	421.2	P	404.5	P
BC030500	213.5	M	210.1	A	271.3	P	166	A	213.6	M	242.5	A	288.1	M	357.8	P	298.3	P	290.6	P	288.5	P
St6galnac2	62.2	A	47.9	A	33.4	A	36.4	A	35.8	A	19.8	A	31.2	A	46.5	A	54	A	51.1	A	41.2	A
BC034204	21.6	A	46.6	A	7.5	A	17.6	A	6.1	A	11	A	11	A	17.1	A	11.4	A	7.4	A	6.8	A
AI649392	107.1	A	159.2	P	101.5	A	119.5	A	179.9	A	114.8	M	114.2	A	152.1	M	61	A	78.8	A	136	A
Hspa12a	371	M	255.5	A	427.1	P	255.3	M	401	P	499.1	P	325.7	P	265.8	M	236.8	A	275.1	M	241.1	M
Gng4	289.6	A	307.1	A	323.7	A	24.7	A	45.9	A	71.6	A	239.7	A	3279.9	P	3295.2	P	499.3	M	648.2	P
Lama2	25.8	A	133.1	A	66.8	A	93.5	A	55.7	A	9.8	A	8.2	A	22.9	A	65.2	A	27.9	A	55.5	A
6030446I19Rik	290.5	M	192.4	A	266.5	M	222.1	P	180.8	A	285.2	A	240.4	P	251.8	P	251.4	A	274.3	M	232.2	A
Fndc4	532.7	A	610.6	A	645.1	A	647.4	A	665.2	A	505.8	A	524.4	A	615.9	A	607.7	A	480.5	A	376.3	A
Efnb2	421.7	P	217.7	M	479.7	P	267.7	A	313.7	P	220.5	M	466.1	P	279.5	P	355	P	360.6	P	318.5	P
Cldn12	214.5	P	210.9	P	248.5	P	284.9	P	242.3	P	180.6	P	161.5	P	365.6	P	295.3	P	295.1	P	237.1	P
BC026744	196.6	A	46.6	A	42.2	A	223.4	A	121.9	A	43.6	A	58.2	A	184	A	274.9	P	32.9	A	38.8	A
St6galnac5	855.3	P	786.5	P	899.1	P	263	A	247.8	A	2197.7	P	2102.2	P	604.1	P	561.5	P	521.6	P	529.5	P
Rbm19	32.3	A	20.2	A	11	A	83.4	A	24.7	A	15.9	A	14.3	A	12.4	A	13.6	A	11.1	A	12.6	A
Csnb	97.5	P	75.7	A	105.4	A	148.5	P	113.9	A	161.1	A	59.1	A	108.4	A	92.2	M	117.6	A	89.8	M
Rnf40	368	A	327.2	A	346.5	A	487.1	M	428.9	A	377.9	A	393.2	A	475.3	M	448	A	297.5	A	267.4	A
Nudt11	512.8	A	411.5	A	590.3	A	318.6	A	651.9	A	523.1	A	709.1	A	496.5	A	523.9	A	1038.1	A	854	P
D10Ucla1	311.2	P	339.3	P	333.6	P	488.4	P	584.7	P	402.1	P	386.7	P	413.9	P	445.5	P	393	P	358.7	P
Atp13a2	951.4	P	892.9	P	1083.2	P	678.5	P	967.2	P	782.7	P	1188.8	P	852.5	P	742.7	P	923.1	P	906.9	P
Mospd3	186.7	A	190.8	A	153.8	A	238.1	A	268	A	225.7	A	148.4	A	315.7	A	247.9	A	149.7	A	190	A
Mospd3	330.4	A	404.1	A	364.2	A	345.9	A	409.3	A	237.4	A	335.9	A	428.1	A	352	A	366.7	A	284.8	A
6330406P08Rik	126.5	M	198.9	P	144.5	P	132.7	P	226.7	P	152.6	P	208.5	P	157.3	P	143.9	P	181.6	P	149.6	P
Klf15	353.8	A	315.8	A	489.6	A	479.7	M	602.3	A	528.4	A	537	A	449.1	M	324	A	487.1	P	346.7	P
Ngb	253.4	A	181.8	A	201	A	228.5	A	173.5	A	222.2	A	262.9	A	180.9	A	153.7	A	972.4	P	951.4	P
Stx6	743.8	P	614.2	P	683.6	P	495.2	P	456.4	P	631.6	P	465.4	P	604.8	P	604.3	P	378.4	P	540.2	P
0610041B22Rik	844.2	P	771.6	P	810.3	P	764.2	P	995.7	P	769.7	P	813	P	567.4	P	669.1	P	825.9	P	685.1	P
1700022C02Rik	27.8	A	26.2	A	26.3	A	127.8	A	141.7	A	144.2	A	59	A	126.3	A	20.5	A	75	A	161.1	A
Tceal3	2496.7	P	2350	P	2548.8	P	2246	P	2663.9	P	2760.2	P	2050.2	P	2460.8	P	2701	P	3067.7	P	3162.4	P
Rgs4	5306	P	3728.8	P	2703.5	P	306.2	P	443.2	P	904.5	P	812.9	P	1032.7	P	982.9	P	1161.8	P	1223.4	P
Traip	336.4	A	222.2	A	62.6	A	92.3	A	59.4	A	87.7	A	188.5	A	72.4	A	131.3	A	100.1	A	90.8	A
Klhl18	125.3	A	46.9	A	129.4	A	158.7	A	117.9	A	156.2	A	73.4	A	198.5	A	147.4	A	168.1	A	161.1	A
Gpm6b	4943.7	P	3486.4	P	4467.1	P	4426.9	P	4587.2	P	3791.9	P	3931.5	P	3012.9	P	2653.9	P	2655.1	P	3129.9	P
Col16a1	417.2	M	432.5	P	323.7	P	352.7	P	316.1	P	299.1	M	417.4	P	386.1	P	609.8	P	538.9	P	522.1	P
Ubap2	761.6	P	779.9	M	742.5	P	632.9	P	621.3	P	526.1	P	821.4	P	741.9	P	743.4	P	662.9	P	623.7	P
Mrps23	659.5	P	766.7	P	593.5	P	662.7	P	605.1	P	712.5	P	562.5	P	674.9	P	678.3	P	506.7	P	589.3	P
Pnpt1	231.4	A	240.4	A	306.7	A	261.7	A	217.9	A	337.1	A	56	A	183	A	250.2	A	171.8	A	335.2	A
St3gal3	588.9	M	319.6	A	659.7	P	656.3	P	783.7	P	394.8	A	874.7	P	541.7	M	563.5	M	431.8	A	495.5	M
D0H6S2654E	62.2	A	109	A	106.6	A	54.4	A	60.6	A	80.1	A	28.4	A	52.9	A	63	A	12	A	61.9	A
Sema4f	222.4	A	87.2	A	307.3	A	320.1	M	531.1	M	259.8	A	275.2	A	26.5	A	37	A	383.6	P	387.3	A
Ccr9	30.4	A	89	A	42.5	A	43	A	21.7	A	63.6	A	6.9	A	36.4	A	36.9	A	80.9	A	48.3	A
9030605I04Rik	53.8	A	8.6	A	10.8	A	8.7	A	7.2	A	41.7	A	25	A	10.6	A	37.4	A	44.3	A	20.6	A
Csrp2bp	157.6	P	232.7	M	320.6	P	223.8	P	209.9	P	149	M	250	P	266.2	P	211.5	P	193.6	P	252.7	P
Obfc1	248.5	P	278.8	P	219.8	P	162.6	P	140.1	P	197.9	P	185.2	P	216.8	P	191.2	P	214.2	P	185.1	P
2410004N11Rik	643.2	P	562.3	P	538.4	P	664.9	P	632.7	P	612	P	502	P	700.5	P	651.8	P	585.6	P	622.4	P
Cog6	513.1	P	395.1	P	489.7	P	592.6	P	506.3	P	464.5	P	436	P	491.2	P	398.4	P	542.9	P	500.3	P
Bat5	566.4	P	743.1	P	825.2	P	1820.7	P	2463.6	P	546	P	660.2	P	699.4	P	719.8	P	493.8	P	629.2	P
Cs	1779.1	P	1628.9	P	2133.1	P	1754.9	P	2364.4	P	2087.9	P	1698.5	P	2154.6	P	2304	P	1670.7	P	1705.6	P
Gpr85	177	P	193.6	M	316.1	P	324.5	P	340.4	P	240.8	P	213.2	P	248.9	P	211.8	P	279	P	323.9	P
Add3	1059.5	P	890	P	1012.8	P	1203.9	P	1396.1	P	1194.7	P	801.6	P	1228.8	P	1163.3	P	986.5	P	1076.4	P
Zfp297b	135.3	A	177.6	A	129.2	A	141.6	A	167.4	A	174.7	M	162.5	A	276.9	M	192.1	A	180.1	P	180.8	M
Clic3	73.5	A	133	A	90.8	A	88	A	73.8	A	34.5	A	86.6	A	41.1	A	50.6	A	32.4	A	65.2	A
Cox10	53.3	A	123.1	A	113.8	A	123.4	A	30.8	A	184.3	A	211	A	162.6	A	228.7	A	64	A	43.7	A
2310020A21Rik	75.2	A	256.6	A	378.5	A	155.6	A	370	A	174.5	A	160.5	A	268.5	A	215.6	A	376.1	A	240.3	A
5730509K17Rik	227.2	P	176.9	P	247.4	P	251.3	P	283.2	P	446.2	P	180.5	A	397.5	P	209.9	P	318.9	P	282.6	P
5730509K17Rik	195.2	A	222.3	A	228	A	205	A	207.4	A	156.3	A	81.7	A	200.1	A	213.9	A	139.5	A	211.6	A
Id1	401.8	A	423.6	A	586.4	P	576.2	A	569.7	P	487.9	M	555.8	P	645.6	P	798.8	M	499.2	P	433	P
Rgl1	393	P	392.5	P	321.7	P	362.6	M	287.7	M	294.4	P	385.9	P	337.7	P	366.2	P	405.7	P	320.9	P
Jmjd2b	197.1	A	127.4	A	372	A	351.3	A	368.4	A	183.6	A	222.8	A	206.4	A	371	A	153.7	A	371.6	A
Cbr3	542.5	P	387	M	409.3	M	284.7	A	335.7	A	372.4	P	324.4	P	317.1	P	367.7	P	228.5	A	178.5	A
Tde2l	363.7	A	306.8	A	243.9	A	666.8	P	546.1	P	337.7	A	341.2	A	263	A	345.1	A	324.4	A	407.6	M
Lzic	76.3	A	256	A	65	A	136.8	A	101.7	A	162.3	A	154.8	A	160.6	A	179	M	65	A	124.8	A
Tada2l	296.8	A	478.1	M	454.3	M	343.5	A	367	M	490.4	M	317.3	A	288	A	328.6	A	415.7	M	403.2	M
Irf2bp1	394.1	A	94.2	A	515.2	A	480.1	A	429.3	A	209.3	A	430.5	A	281.4	A	445.8	A	310.7	A	454.7	A
Sox2	273.7	P	188.6	P	282.9	P	210	P	247.9	P	242.9	P	378.8	P	331.7	P	298.9	P	473.4	P	463.2	P
Atp1b1	3408.2	P	3640.6	P	4908.3	P	3643.6	P	3976.3	P	7537.5	P	5112.8	P	6848.9	P	6653.5	P	3955.8	P	4168	P
Laptm5	652.6	P	923	P	673.4	P	633.3	P	589.8	P	712.8	P	844	P	580.4	P	679.8	P	536.7	P	490.4	P
Il18bp	331.8	P	276.6	P	180.8	P	257.7	P	228.4	P	177.8	P	129.3	P	216.1	P	266	P	208	P	232.3	P
Cspg2	22.4	A	22.1	A	111	A	57.6	A	92.7	A	108.6	A	71	A	119.9	A	80.5	A	143.5	A	93.8	A
Nr6a1	217.4	A	218.5	A	269.6	A	266.6	A	277.9	A	281.9	A	286.7	A	307.1	A	297	A	256.6	M	297	A
Rnf125	556	A	424.3	A	188.3	A	260.2	A	182.9	A	407.4	A	493.3	A	302.6	A	312.4	A	290.6	A	282.7	A
Creg1	382.6	P	214.4	M	300.4	P	691.6	P	829.2	P	229	P	309.1	P	476.5	P	401.3	P	356.9	P	305.8	P
Serpinb5	7.1	A	50.3	A	6.4	A	28.9	A	7.5	A	29.7	A	2.7	A	22.7	A	33.1	A	2	A	12.9	A
Rerg	211.2	A	194	A	74.9	A	86.9	A	136.3	A	198.6	A	258.5	M	422	M	418.8	P	261.4	P	257.2	A
Rnut1	537.2	A	562.2	A	354.9	A	166.4	A	555.5	A	403.8	A	468.1	A	453.9	A	186	A	469.7	A	417.7	A
Mist1	462.4	A	444.1	M	463.6	M	314.8	A	302.6	A	276.7	A	405.8	M	312.3	A	285.8	A	347.9	A	336.2	A
Wdr8	200.2	A	46	A	212.8	A	427	M	472.4	P	251.7	A	236.3	A	182.8	A	245.7	A	156	A	187.1	A
2610036N15Rik	494	P	524.4	P	439	P	575.8	P	564.4	P	486.7	P	304.9	P	420.7	P	577.5	P	364.1	P	404.8	P
Ostm1	331.1	M	156.9	A	370.3	P	346.7	A	432.6	P	354.7	P	390.9	P	360.5	P	314.1	P	494.5	P	391	P
D130058I21Rik	339.8	P	326.9	P	378.9	P	322	P	309.2	P	330.6	P	319.8	P	497.8	P	526.8	P	379.3	P	288.6	P
Cds1	181.2	P	106.1	P	234.4	P	414.8	P	524.3	P	200.6	P	155.8	P	422.9	P	494.5	P	112.1	P	150.1	P
Slc17a5	272.8	P	237.8	P	349.1	P	280.3	P	328.9	P	307.5	P	203.5	P	332.3	P	293.1	P	291.7	P	296.3	P
Cyp2d13	56.1	A	23.2	A	11	A	7.5	A	15.7	A	25.5	A	21	A	62.1	A	61.1	A	18.2	A	8.8	A
Ptpro	429.7	P	413.3	P	407.6	P	282.9	P	218.5	P	542.6	P	428.4	P	2751.7	P	2425.3	P	967.4	P	1007.9	P
Fzd6	161.5	A	105.5	A	150.6	A	163.2	A	137.7	A	158.4	A	156.5	A	175	A	153.6	A	146.8	A	107.6	A
Aldh3b1	190.1	A	147	A	146.8	A	83.1	A	50.7	A	132.6	A	178.7	A	155.8	A	100.8	A	130.5	A	105.6	A
Epha7	98.7	M	137.4	P	128.9	P	94.2	P	126.5	P	273.3	P	205.7	P	61.3	A	68.1	P	75.4	P	99.2	P
Frk	60.7	A	81.1	A	49.9	A	57.2	A	56.1	M	87.6	A	54.6	A	81.1	A	87.8	A	37.3	A	72.7	A
Sema3a	464.2	P	498.9	P	521.5	P	374.9	P	391.2	P	271	P	252.4	P	564.6	P	505.5	P	298.8	P	326.2	P
Bbs7	152.2	A	72.9	A	100.2	A	138.4	P	183	P	120.7	A	73.5	A	163.6	P	162.2	P	221.4	P	226.6	M
Bbs7	82.3	P	102.3	M	143.5	P	168.6	P	117.6	P	106.3	P	71.4	P	120.5	P	114.8	P	132.4	P	130.2	P
Ugt8	782	P	423	P	509.3	P	952	P	1157.3	P	588.9	P	481	P	427.6	P	543.8	P	675.6	P	622.3	P
Sdsl	11.5	A	15.2	A	12.7	A	10.3	A	15.3	A	16.3	A	11.7	A	9.2	A	14.4	A	19.4	A	15.9	A
Cplx1	3346.2	P	2644.6	P	4601.3	P	3600.2	P	4790.6	P	2964.3	P	2830	P	5711.5	P	6187.9	P	1809.3	P	1789.5	P
Slc6a1	1203.6	P	944.4	P	1934	P	2341	P	2198.9	P	1207.3	P	1419	P	2055.1	P	1776.1	P	2649.5	P	2217.6	P
Popdc3	7.8	A	12.8	A	14	A	8.1	A	8.4	A	82.1	A	51.6	A	11.9	A	12.4	A	5.1	A	8.2	A
2410016F01Rik	3284.3	P	2796.3	P	5032.5	P	3776.5	P	4184.9	P	3628.7	P	5185.6	P	3734	P	3541.4	P	3419.5	P	3795.1	P
Clic5	206.4	P	240.5	P	208.1	P	158.5	P	154.2	M	144.1	A	162.9	P	209.6	P	182	P	174.7	P	133.5	P
Trdn	3.3	A	7.6	A	4.8	A	4.8	A	3.7	A	4.4	A	4.3	A	3.5	A	5	A	3	A	3.5	A
Trdn	53.7	A	42.7	A	55.6	A	31.7	A	48.5	A	56.5	A	61.9	A	104.8	P	171.1	P	43.5	A	55.3	A
6530404N21Rik	103	A	87.9	A	158.2	A	118	A	72.9	A	101.3	A	142.4	A	96.4	A	162.7	A	76.2	A	125.9	A
BC028265	42.9	A	50.9	A	34.8	A	32.3	A	35.8	A	40.3	A	34.1	A	33	A	34.1	A	49.5	A	47	A
1700020B09Rik	69.3	A	55.1	A	215	A	201.4	A	170.3	A	50.2	A	59.8	A	68.9	A	71.4	A	184.2	A	141.9	A
E030024M05Rik	107.4	A	112.6	A	80	A	186.2	P	119.9	A	94.7	A	35.9	A	24.9	A	117.4	A	114.5	A	105.9	M
Wnt7a	89	A	20.7	A	164.4	A	583.1	M	667	P	54.2	A	184.8	A	429.4	P	478.3	M	25.5	A	74.1	A
Opn1sw	29.7	A	16.1	A	55.4	A	52.4	A	50.3	A	23.9	A	13.2	A	17.9	A	4.2	A	67.1	P	72.1	A
Ercc2	355.9	A	397.6	M	303.6	A	278.2	M	386.6	P	234.9	M	270.3	P	284.1	M	292.1	M	226.4	A	265.9	M
Dscr1	328.1	P	437.3	P	420.9	P	297.2	P	246.5	A	274.7	P	369.8	P	244	P	250.2	P	240	M	346.3	P
Atoh1	348.4	M	406.9	M	314.2	P	291.6	M	232.3	M	300	A	349.6	M	204.8	A	293.5	M	230.9	A	282.7	A
Nrxn1	1154.6	P	1288.6	P	1452.4	P	1446.3	P	1724.5	P	1626.8	P	1120.9	P	900.2	P	969.1	P	1142.2	P	1331.9	P
Fabp4	78.3	A	6.3	A	44.5	A	24.9	A	26.3	A	21.9	A	3.5	A	18.2	A	23.9	A	2.5	A	35.4	A
C330017I15Rik	138.3	M	70.9	A	158.7	A	129.4	A	104.1	A	184.9	P	82	A	188.3	A	160.2	A	198.9	P	180.9	P
Gpi1	1557.7	P	1297.3	P	2294.8	P	1513.5	P	1520.3	P	1574.7	P	1648.5	P	1953.9	P	1724.7	P	1449.2	P	1769.6	P
4930521E07Rik	393.9	P	449.6	M	473.8	P	446.8	P	447.7	P	439.8	P	399	P	496.7	P	518.9	P	570.4	P	484.3	P
Ucp3	462.2	P	468.9	P	314.6	P	358.7	P	337.4	P	379.6	P	361.7	P	428	P	389.9	P	379.4	P	408.2	P
Mei1	441.1	A	408.3	M	341.8	P	321.2	A	397.7	A	475.3	A	372.5	A	408.1	P	356.6	A	303.7	A	305.4	A
Atp2a3	227.7	A	166.7	A	287.1	A	1151.2	P	1099.6	P	146.1	A	294.7	A	228.5	A	206.5	A	279.3	A	302	A
4930513F16Rik	37.9	A	47.4	A	27.7	A	39.8	A	28.1	A	35.2	A	22.8	A	19.7	A	28.5	A	35.9	A	24.8	A
BC004044	435.6	P	474.3	P	635.1	P	463.8	P	458.9	P	394.7	P	529.3	P	1548.1	P	1525.7	P	552.6	P	525.5	P
Pkd2	322.7	P	251.4	P	306.6	P	403.7	P	397	P	358.4	P	225.9	P	380.9	P	437.8	P	346.2	P	405.2	P
D17Wsu155e	184	P	191.3	P	288.4	P	172.4	P	150.9	P	219.7	P	261.6	P	179.9	P	167.6	P	255.4	P	260	P
Cyp24a1	145.5	A	197.2	A	149.1	A	163.5	A	136.1	A	154.6	A	177.8	A	207.4	A	128.3	A	170.4	A	163.1	A
Dmrtc2	232	P	233.6	P	98.2	P	146.6	P	113	P	213.1	P	193.2	P	181.8	P	117.3	A	153.3	P	109.7	P
Eif4ebp1	202.6	A	178.7	A	157.7	A	216.7	A	232.6	A	238	A	237.6	A	186	A	199.2	A	199.7	A	160.8	A
Sgpp1	134.5	P	70.5	M	143.8	P	112.5	P	144.9	P	140.3	P	113.8	P	102.8	P	102.8	P	174.6	P	128.3	P
Sgpp1	318.8	M	235.6	A	284.5	M	294.2	M	304.8	P	251.3	A	348.4	P	275.7	A	228.4	A	538.4	P	347.8	P
Mafb	331.4	M	416.3	M	474.7	P	205.3	A	193.5	A	356	A	371.7	A	289.1	A	281.2	A	358.8	A	285.2	A
Epsti1	128.4	P	21.5	A	78.3	A	156.3	M	63.7	A	134.3	P	109.1	A	83.2	A	115	A	87.6	A	70.6	A
Nup133	158.1	P	177.4	M	260.6	P	255.1	P	327.6	P	139	P	140.8	P	239.6	P	233	P	239.1	P	261.6	P
Timd4	46.3	A	44	A	37.5	A	34.9	A	30.7	A	41.7	A	44.9	A	27.2	A	34.5	A	45.7	A	36	A
Gnat1	30.3	A	20.7	A	22.5	A	27.6	A	48.4	A	28.8	A	55.5	A	59.2	A	27.4	A	25.8	A	23.2	A
Cabp4	107.2	A	55.5	A	55.5	A	35.7	A	36.1	A	69.4	A	80.7	A	23.1	A	55.2	A	43.2	A	56.6	A
2310005E10Rik	211.7	A	382.7	A	417.1	P	350	A	580.9	P	503.9	P	254.9	P	447.5	P	436.4	P	416.9	P	494.9	P
Ii	231.1	A	400.7	A	315.5	P	178.1	A	169.4	A	293.1	P	304	A	406.7	P	362.9	P	232	A	325.4	P
gnf1m00707_a_at	30.8	A	39.3	A	32.7	A	22.7	A	27.9	A	27.4	A	25.7	A	29.4	A	25.1	A	30	A	36.7	A
Cpsf2	134.7	M	133.5	A	135.2	P	64.3	P	135.1	P	141.8	P	139.2	P	117.7	P	111.7	P	37.2	A	79.8	P
Lpxn	154.9	A	205.3	A	194	A	176.2	A	172.3	A	242.9	A	130.3	A	181.9	A	201.8	A	152.9	A	201.4	A
Asz1	122.2	A	137	A	88.1	A	75.1	A	94.7	A	192	A	143.5	A	143.3	A	133.7	A	75.3	A	113.6	A
Fbn1	162.5	A	232.6	M	176.4	A	170.4	A	110.8	A	225.9	P	248.5	M	163.3	A	166.8	A	178.7	P	183.3	M
Hig1	214.2	P	375.8	M	360.4	P	240.9	P	269.3	P	370.9	P	195.4	M	249	P	189.3	P	407.7	P	465.5	P
Mrpl21	357.8	P	330.4	A	222.2	A	411.9	M	264.5	A	262.2	A	250.9	A	256.1	A	263.2	A	215.5	A	177.2	A
na	157	P	221.2	P	208.7	P	138.6	P	272.3	P	155.3	P	156.4	P	161.6	P	140.7	P	258.9	P	245.7	P
Nsg1	740.2	P	838.3	P	782.5	P	2305.9	P	2308.9	P	606.8	P	515	P	568.2	P	733.5	P	1244.8	P	1309.5	P
Srprb	46.2	A	52.6	A	42.3	A	62.2	A	51.5	A	68.7	A	170.4	A	115.9	A	69.3	A	103.9	A	85.7	A
1700006J14Rik	127.8	A	150.7	A	144.7	A	101.7	A	94.8	A	134.6	A	75.8	A	110.7	A	105.8	A	108.8	A	99.1	A
Cyhr1	403	P	310	P	371.4	P	433.8	P	430.6	P	389.2	P	362.3	P	422.5	P	366.3	P	340.1	P	414.6	P
Rttn	318.4	A	375.7	M	289.9	M	350.6	A	389.2	A	301.9	P	335.5	M	370.7	M	287.7	M	302.6	M	300.1	M
Hnrpdl	778.8	P	759.7	P	822.6	P	870.3	P	955	P	900.7	P	662.8	P	907.4	P	976.4	P	869.3	P	790.2	P
Dctn4	1034.3	P	1078	P	920.1	P	951.9	P	1068.2	P	1080.5	P	813.6	P	925.2	P	856.9	P	1098.3	P	983.8	P
Hbld2	2265.7	P	1961.3	P	2522.3	P	2504.1	P	3313.2	P	2266.2	P	2432	P	2229.7	P	2710.7	P	2557.4	P	2361.8	P
Mbtps2	13.4	A	9.1	A	10.4	A	22.1	A	25.3	A	10	A	9.1	A	15.4	A	24.9	A	10.3	A	10.3	A
4931414P19Rik	177.5	A	142	A	201.4	P	185.3	A	134.6	A	132.5	A	44	A	160.5	A	175.8	A	156.7	A	140.6	A
Fgf13	1771.6	P	1357.7	P	1895	P	658.2	P	780.9	P	3431.8	P	1899.2	P	1197.1	P	1229.1	P	1564.9	P	1426.5	P
Crx	105.2	A	111.3	A	185.7	A	152.9	A	128.7	A	161.5	A	120.3	A	78.9	A	135.7	A	94.8	A	31.3	A
Prkch	681	P	530.3	P	380.8	A	278.3	A	236.7	A	220.8	A	202.5	A	301.6	A	210.7	A	309.8	A	348	A
Wee1	298.7	P	200.7	P	270.6	P	424.7	P	381.6	P	249.1	P	279.9	P	219.1	P	240.9	P	383.6	P	352.7	P
Ssr4	898.7	P	835.4	M	1104.6	P	1161.7	P	1398.5	P	1062.4	P	1063.3	P	891	P	980.9	P	1392.9	P	1422.9	P
Birc5	82.7	A	123.4	A	142.9	A	116	A	100.1	A	126.2	A	158.8	A	103.5	A	94.4	A	115.6	A	136.7	A
AY078069	448	P	504.7	P	371.6	P	474.5	P	339.9	P	378.7	P	415.3	P	333.9	P	387	P	439.2	P	334.7	P
Ccdc9	406.9	A	287	A	332.8	A	428.2	A	445.7	A	329.9	A	489.2	A	452.8	A	438.1	A	184.3	A	270.3	A
Cd200	195.9	P	137.5	P	167.2	P	118.6	P	142.7	P	202.9	P	118.8	P	164.8	P	161.4	P	424	P	382.9	P
Cog3	497.8	P	391.7	P	469.9	P	483	P	547.3	P	479	P	341.3	P	474.2	P	445	P	432.8	P	434	P
Shc1	195.4	P	293.7	P	141.8	P	208.8	P	249.5	P	240.8	P	202.1	P	337.5	P	241.2	P	236.9	P	269.1	P
Maff	265	A	236.7	A	315.3	A	231.2	A	230.7	A	249.7	A	246.4	A	307.9	A	230.5	A	196.4	A	195	A
BC027344	33.7	A	20.2	A	21.7	A	25.2	A	35	A	32.2	A	27.2	A	26.8	A	13	A	24.1	A	25.8	A
Zdhhc1	23.1	A	12.2	A	29.5	A	25.2	A	29.6	A	24.4	A	29.3	A	31.9	A	24.8	A	29.8	A	154.8	A
Aqp7	484.8	A	600	P	433.2	A	328.9	A	306.7	A	382.3	A	308.9	A	319.6	A	356.6	A	325	A	305	A
5730457F11Rik	54.3	A	37.3	A	204.3	P	226	P	199.7	M	174.8	A	200.9	A	235.6	A	199.9	A	242.9	M	216.9	P
Snap29	252.7	P	214.4	P	267.8	P	282.4	P	389.6	P	234.3	P	291.6	P	261.3	P	254.3	P	244.4	P	262.5	P
Kpna4	307.3	P	214.2	P	448.4	P	308.4	P	395.8	P	316	P	304.8	P	317.5	P	316.6	P	368.9	P	511.2	P
Atoh8	44.5	A	52.9	A	41.5	A	41.5	A	45.1	A	42	A	44.6	A	37.3	A	38.6	A	35.3	A	38.1	A
Pip5k2a	1157.2	P	1072	P	1042.7	P	1035.3	P	1225.7	P	1173.9	P	995.3	P	1072.2	P	1112.7	P	1073	P	1040.5	P
Mageb3	95.8	A	55.2	A	115	A	84.5	A	136.9	A	25.8	A	138.1	A	151.6	A	90.2	A	128.4	A	51.8	A
Ppp2r5d	1157.6	P	1191	P	960.1	P	984.2	P	1055.6	P	924	P	1002.6	P	979.1	P	958	P	900.1	P	854.1	P
Eif3s6	752.4	P	639.7	P	1081.1	P	740.6	P	811.4	P	1054.9	P	1640.8	P	800.9	P	748.6	P	1263	P	1197.3	P
Chrna6	35.1	A	29.4	A	40.9	A	28.5	A	21.7	A	36.7	A	22.6	A	24.2	A	25.3	A	22.5	A	30.7	A
2010007H12Rik	209.4	A	184	A	59.3	A	263.2	A	316.3	A	117.9	A	208.2	A	218.4	A	237	A	152.9	A	155.1	A
Chst4	343.5	M	444.5	P	250.9	A	409.7	M	390.3	A	379.2	P	392.5	M	441.8	P	446.9	P	332.1	P	365.2	P
Sgcb	324.2	P	375.5	P	405.2	P	338.9	P	282.2	P	351.8	P	174.6	P	290.9	P	310.2	P	324.1	P	335.1	P
Cd80	10.3	A	17.1	A	20.2	A	9.3	A	9.6	A	19.5	A	57.1	A	9.7	A	10.3	A	7.8	A	7.3	A
Mrvi1	282.8	A	277.7	A	98.8	A	273.8	A	144	A	211.5	A	242.5	A	191.3	A	95.6	A	179.6	A	141.5	A
Serpina4-ps1	250.5	A	234.1	A	66.6	A	256.7	A	248.3	A	135.3	A	173.1	A	95.4	A	208.5	A	155.5	A	194.2	A
P2ry13	452.1	A	438.2	A	512.2	P	295.9	A	377.5	A	345.8	A	368	A	399.4	M	394.8	M	347.3	A	252.4	A
Nyx	339.9	P	310.9	P	288.1	P	285.2	P	237.2	P	209.5	P	281	P	239.9	P	234.5	P	299.7	P	225.8	P
D18Wsu98e	772.9	P	657	P	773.6	P	755.8	P	694.8	P	753	P	807	P	662.6	P	535.8	P	817.3	P	907	P
Nck2	239.9	P	311.1	P	415	P	289.9	P	468.2	P	525.8	P	513.2	P	418.9	P	596.3	P	290.4	P	244.8	P
Zfp219	455.7	A	517.2	A	540	A	1444.7	P	1455.9	P	532.2	A	662.2	A	826.2	P	781.7	P	716.7	A	638.4	A
Prkar1b	3032.6	P	2814.1	P	4837.8	P	1851.6	P	2271.7	P	2295.4	P	3067.2	P	2257.4	P	2760.3	P	2651.6	P	2953.3	P
Ptpre	379.2	P	370.9	P	304.9	P	311.8	P	420.8	P	505.1	P	315.6	P	331.4	P	263.9	P	305.9	P	258.2	P
Wdr24	23.4	A	47.9	A	168.7	A	26.9	A	128.8	A	42.2	A	36.7	A	54.1	A	41.3	A	41.9	A	42.6	A
C530009C10Rik	45.5	A	122.8	A	144.6	A	120.3	A	159.6	A	139.4	A	138	A	91.8	A	101.5	A	110.7	A	131	A
Uqcrc1	1465.2	P	1513	P	2163.5	P	2198.9	P	2140.6	P	1449.5	P	1926.2	P	1941.5	P	2152.4	P	1265.6	P	1265	P
Vip	711.7	P	614	P	968.9	P	327.8	A	235.2	A	700.2	P	627.4	P	697.6	P	783.3	P	668.4	P	637.5	P
Pzp	17	A	107.2	A	22.5	A	8.8	A	6.3	A	21.2	A	16.1	A	17	A	16.3	A	13.3	A	9.2	A
Aatk	1176.8	P	1027.5	P	1262.7	P	1279.4	P	1203.6	P	893.8	P	1356	P	1058.1	P	1055.9	P	804	P	1161.4	P
Abca4	22.3	A	42	A	21.2	A	25.9	A	18.7	A	41.7	A	34	A	27.5	A	29.4	A	25.2	A	30.2	A
Abca2	904.4	P	872.8	P	748.8	P	1031.7	P	883	P	805.8	P	910	P	879.6	P	737.9	P	758.3	P	683.4	P
Acadm	549.5	A	444.7	A	497.9	A	543.5	P	648.3	P	617.3	P	472.7	A	683.8	P	757.3	P	488.2	P	524.2	P
Acads	598.5	M	745.3	P	452.4	P	385.8	P	404	P	498.4	P	413.2	P	344.3	P	451.2	P	370.8	P	475.3	P
Accn1	467.7	P	500.3	P	882.4	P	551.2	P	586.5	P	595.3	P	825.9	P	774.4	P	660.2	P	643	P	769.9	P
Acp5	41.4	A	44.2	A	22.2	A	22	A	26.9	A	36.6	A	39.1	A	29.5	A	32.2	A	32.6	A	28.5	A
Actb	3748	P	14533.8	P	2550.9	P	1541.2	P	2375.3	P	1650.8	M	1777.5	P	1862.8	P	1665.4	M	1175.4	P	1247.1	M
Acvr1b	371.8	P	518.2	P	359.3	P	342.5	P	254.7	P	385.9	M	260.6	M	276.9	P	261.8	P	290.4	P	267.4	P
4930516B21Rik	98.4	A	76.4	A	113.3	P	98.2	P	105.6	P	81.4	M	136.6	P	172	M	81.4	P	171.5	P	114.2	P
Adam10	326.8	A	278	A	490.1	A	411.2	A	437.4	A	398.1	A	269.7	A	336.8	A	415.8	A	423.8	A	381	A
Adam12	176.8	A	194.8	A	130	A	170.2	A	107.6	A	231.5	A	180.2	A	204	A	299	A	217.8	A	209	A
Adam7	16.4	A	32.5	A	16.4	A	25	A	12	A	13.6	A	25.5	A	22.1	A	22.7	A	17.7	A	16.9	A
Adam8	563.1	P	589.4	P	527.8	P	492.4	P	481.3	P	615.9	P	514.9	P	533.5	P	563.9	P	502.8	P	465.9	P
Adam9	267.6	P	252.4	P	319.4	P	313.7	P	388.1	P	422	P	290.8	P	325.4	P	435.2	P	301.6	P	308.7	P
Adcy6	369.8	A	349.4	A	337.2	A	316.6	A	434.9	A	400.6	A	393.8	A	509.5	M	486.4	M	571.3	M	571.9	P
Adcy7	42.4	A	65	A	35.8	A	78.4	A	93.1	A	59.3	A	51.9	A	56.8	A	81.9	A	138.1	A	123.1	A
Adh1	146.4	A	48	A	14.7	A	65.1	A	93.5	A	72.3	A	24.8	A	38.6	A	61.8	A	48.6	A	107.5	A
Parp1	161.4	P	209.6	A	231.9	P	143.5	P	95.7	P	193.2	P	288.3	P	168.8	P	180.4	P	80.7	M	116.9	A
Adra2c	496.5	A	391.2	A	277	A	240.8	A	285.6	A	359.4	A	346.1	A	240	A	383.8	A	259.8	A	253.8	A
Adssl1	173.5	A	136.8	A	282.2	M	180.6	A	157.3	A	124.7	A	206.9	A	139.5	A	184.9	A	371.6	P	310.4	M
Afp	53.1	A	35.2	A	14.1	A	35.8	A	56.6	A	68.6	A	21.9	A	64.2	A	95	A	55.8	A	20.7	A
Agc1	280.1	A	212.4	A	187.3	A	222.7	A	164.6	A	246.2	A	222.8	A	319	M	379.9	M	233.3	A	205.6	A
Ager	216	A	212.3	A	121.3	A	163.3	A	266.4	A	223.1	A	197.6	A	189.8	A	180.9	A	203	A	130.5	A
Angpt2	13	A	19.1	A	20.5	A	11.2	A	94.5	A	16.2	A	20.5	A	58.5	A	58.7	A	9.7	A	23.2	A
Agrp	35.9	A	52.9	A	35	A	36.8	A	30.9	A	31	A	114.5	A	36.4	A	34.4	A	295.2	A	345.7	A
Agt	31.1	A	46.9	A	13.6	A	443.7	P	652.6	P	97.2	A	222.4	A	79.8	A	193.2	M	941.3	P	932.8	P
Nr0b1	60.8	A	63.8	A	35.3	A	62.3	A	69.9	A	54.1	A	67.3	A	22.1	A	54.2	A	78.4	A	97.9	A
Akp2	161.8	A	236.3	A	194.3	A	219	A	197.5	A	172.7	A	241.3	A	228.5	A	307.4	M	241.5	A	159.2	A
Akp3	401.5	A	510.5	A	237.3	A	301	A	269	A	418.2	A	220.2	A	233.1	A	87.6	A	335.6	A	279.7	A
Akp5	287.4	A	246.7	A	197.9	A	281.2	A	173.6	A	189.9	A	119.2	A	183.7	A	226.3	A	259.5	A	184.4	A
Abcd1	511.3	P	430.9	P	434.3	P	479.1	P	399.7	P	501.8	P	585.9	P	589	P	435.5	P	415.6	P	423.8	P
Aldh3a1	230.7	A	337.3	A	183.9	A	207.9	A	154.2	A	244.2	A	279.8	A	160.7	A	203.9	A	239.8	A	139.6	A
Aldh3a2	214.5	P	140.8	P	230.6	P	222.6	P	292	P	209.2	P	236	P	234.8	P	242.2	P	277.6	P	263.4	P
Aldoa	12004	P	10495.2	P	14724.4	P	8914.5	P	14228.8	P	12948.8	P	13353.1	P	10595.6	P	11775.2	P	9985.5	P	11331.3	P
Alk	570.6	P	459.8	P	521.9	P	531.9	P	384	M	322.9	P	475.8	P	430.2	P	674.5	P	670.1	P	542.1	P
Alx3	279	A	244.1	A	210.1	A	162	P	87.7	A	289.4	A	278.5	M	167	P	230.3	P	144	A	175.8	A
Alx4	203.3	P	293.5	P	189.6	A	214.1	P	230.4	P	226.8	P	256.2	P	296.7	P	268.1	P	229.9	P	233.4	P
Ambp	20.4	A	50	A	14.1	A	28	A	35.5	A	8.3	A	12.1	A	13.6	A	12.1	A	19.8	A	61.7	A
Amh	64	A	59	A	79.9	A	85	A	81.7	A	67.7	A	18.2	A	100.3	A	53.3	A	45.7	A	69.9	A
Amy2	82.3	M	80.4	A	340.1	P	67.6	P	104.7	A	104.5	P	38.5	A	147.8	P	168.8	P	427.1	P	396	P
Rnase4	172.7	A	174.1	A	112.2	A	117.1	A	130.1	A	95.6	A	68.1	A	57.2	A	56.1	A	99.5	A	140.3	A
Ang3	3.3	A	4.9	A	3.3	A	3.4	A	3.9	A	3.7	A	3.2	A	3.8	A	4	A	3.3	A	3.7	A
Ang2	11	A	6	A	7.6	A	8.9	A	6.4	A	5.7	A	7.1	A	6.7	A	7.9	A	4.9	A	5.9	A
Prdx3	728	A	774	A	843.1	M	769.3	A	1034.3	M	790.2	A	768.9	A	802.3	A	820.2	M	759.9	M	882.5	M
Ap1m1	884.2	A	913.4	A	849.5	M	910.2	M	896.6	P	788	M	784.1	M	1001.3	P	1035.5	P	1033.2	P	1094.8	M
Ap1s1	1398.4	P	1178.2	P	1662.1	P	770	P	865	P	1167.6	P	1364.4	P	850.7	P	906.1	P	1121.6	P	954.7	P
Ap2a1	810.4	P	917.6	P	650.8	P	666.7	P	442.5	M	385.3	A	442.7	M	822.3	P	742.3	P	530.2	M	496.6	P
Ap2a2	407.8	A	399.9	A	818.2	M	715.5	A	849.4	M	539.7	A	779.9	A	413.6	A	517.2	A	487.3	A	515.6	A
Ap3d1	722.6	P	693.4	P	1179.8	P	1042.1	P	1166.3	P	1036.2	P	1122.8	P	1207.1	P	1333.6	P	1016.4	P	1228.3	P
Apc	159	A	130.3	A	173.3	A	60	A	18.8	A	151.1	A	40.6	A	260.7	P	340.2	P	30.8	A	106	A
Apeg1	280.1	A	200.1	A	303.3	A	197	A	167.7	A	275	A	321.6	A	161.2	A	155.3	A	122.7	A	152.1	A
Birc3	41.2	A	66.2	A	24	A	35.6	A	17	A	137.4	A	85.7	A	45.6	A	35.2	A	31.5	A	32.7	A
Birc2	373.6	P	355.1	P	447.4	P	577.1	P	640.7	P	438.5	P	390.1	P	491.7	P	458	P	494.9	P	545.2	P
Api5	168.4	A	193.1	A	232.9	M	222.1	P	321.1	P	247.3	A	238.3	A	283.7	M	133.5	M	141.5	M	195.3	P
Aplp1	4841.4	P	4251.3	P	4351.4	P	2793.5	P	2991.4	P	3866	P	4541.6	P	4004	P	3659.3	P	2647.9	P	2855.2	P
Apod	1446.8	P	1386.7	P	1517.3	P	2014.3	P	2605.2	P	1432.3	P	1723.9	P	2974.1	P	4096.1	P	1732.4	P	1806.4	P
App	2848.3	P	2871.5	P	3782.5	P	2978.7	P	2930.9	P	2972.4	P	2420.2	P	1903.2	P	1836.8	P	2140.2	P	2422	P
Aqp1	84.6	A	103.1	A	105.4	M	183.4	P	214.5	P	182.1	P	186.5	P	234.3	P	386.7	P	93.2	A	152.8	A
Aqp8	212.1	M	235.3	A	190.7	M	223.9	P	133.9	A	195.8	A	177.8	P	177.5	M	208.4	P	190	P	198.4	P
Arf5	673.9	P	623.7	M	719.1	P	486.2	P	928.5	P	501.8	P	657.1	P	545.6	P	736	P	361.8	M	465.7	P
Arf6	294.4	M	319.9	M	451.6	P	472.3	P	512.1	P	301.1	A	443.6	P	453.7	P	492.6	P	298.6	P	331.5	P
Rhoc	228.5	A	203.9	A	195.8	A	281.3	A	201.8	A	235.8	A	285.1	A	299	A	259.4	A	193.1	A	250.2	A
Rhod	64.6	A	43.3	A	39.7	A	72	A	48	A	43	A	40.5	A	48.7	A	133.7	A	45.6	A	42.9	A
Arntl	352.8	P	223.4	M	230.7	M	438.5	P	430.2	P	317.4	P	213.7	P	270.7	P	295.6	P	238.5	A	237.6	P
Astn1	851	P	690.3	P	1087.1	P	317.4	P	488.3	P	1426.8	P	789.1	P	1285.5	P	1434.6	P	1323.9	P	1665.8	P
Atbf1	141.6	A	67	A	77.4	A	115.9	A	142.6	A	96.5	A	121.7	A	131.2	A	130.9	A	188.1	A	211.9	M
Atf1	69.9	A	12.5	A	74.5	A	98.1	A	21.9	A	83	A	10.7	A	89.4	A	40.5	A	87.9	A	19.6	A
Atm	106.5	A	113.3	A	101.5	A	152.9	A	151.8	A	130.8	A	111.5	A	162.6	A	175	A	155	A	142.8	A
Neurod4	222.3	A	39.6	A	130.7	A	151.7	A	199.8	A	158.7	A	190.1	A	139.5	A	57.4	A	111.5	A	192	A
Atp1b3	888.1	P	833.3	P	1093.4	P	1653.3	P	1899.8	P	1097.2	P	1110.6	P	1398.3	P	1399.2	P	1300.7	P	1786.5	P
Atp5a1	4555.9	P	4142.7	P	5166.7	P	5128.7	P	6626.3	P	4925.4	P	5625.1	P	5696.9	P	5593.2	P	4741.3	P	5310.3	P
Atp6v1b2	3247.6	P	2885.4	P	4080.2	P	3275.9	P	3395.5	P	3723.9	P	3638.6	P	3699.4	P	3750	P	4043.1	P	4069.6	P
Atp7b	738.6	P	762.3	P	596.8	P	467.2	P	338.8	P	498.4	P	571.2	P	516.9	P	488	P	533.9	P	473.1	P
Atpif1	1338.4	P	1395.1	P	2346.9	P	1577.3	P	1719	P	1379.5	P	1846.5	P	1407.2	P	1590.5	P	2144.6	P	2046.9	P
Slc7a1	234.9	P	281.3	P	288.7	P	248	P	162.8	P	188	A	255.4	P	211.4	M	188.8	M	247.7	P	269.6	P
Slc7a2	325.4	A	209.5	A	302.7	A	324.8	A	129.9	A	286.6	A	264.4	A	309	A	185	A	358.8	A	322.4	A
Slc7a3	271.2	P	162.5	P	215.6	P	351	P	271.5	P	273.1	P	255.7	P	256.2	P	195	P	557.2	P	490.3	P
Aup1	486.9	A	401.1	A	360.2	M	399.3	P	351.6	P	506.1	M	506.2	M	499.1	M	476.8	A	348.7	P	379.8	P
Baat	53.7	A	108	A	48.3	A	63.4	A	40.6	A	12.6	A	44.3	A	52.9	A	38.8	A	78.3	A	43	A
Bach1	73	A	123.8	A	139.6	A	202.7	M	168.3	A	109.2	A	111	A	256.8	P	300.9	P	151.9	A	181.7	M
Bad	224.7	A	299	A	332.9	A	448.9	A	389.5	A	264.4	A	336.5	A	295.5	A	274.6	A	227.7	A	311.8	A
Bak1	73.1	A	48.4	A	20.4	A	15.8	A	41.2	A	7	A	7.4	A	97.8	A	36.5	A	11	A	11.3	A
Bapx1	49.2	A	62.1	A	20.2	A	21.3	A	21.8	A	38.5	A	36.3	A	45.5	A	45	A	36.8	A	40.6	A
Bard1	113	A	140.5	A	47.8	A	41.9	A	68.8	A	100.8	A	95.1	A	89.1	A	74.9	A	124.2	A	54.9	A
Barx1	20.8	A	38.4	A	18.4	A	17.1	A	37.8	A	19.1	A	29.4	A	19.2	A	15.1	A	21.6	A	29.7	A
Bcl6b	41.7	A	278.5	A	33.6	A	34	A	28.8	A	34	A	43.1	A	35.1	A	42.9	A	47	A	21.3	A
Bcan	446.9	P	462.4	P	712.4	P	305.7	P	353.2	P	421.6	P	539.7	P	603.6	P	718.3	P	550.7	P	465.8	P
Bcap37	463	P	294.7	A	462.3	P	646	P	547.5	P	513.7	M	540.6	M	595.6	P	591.2	P	420.2	M	506.2	P
Bckdha	45.3	A	34.8	A	107.4	A	124.7	A	90.6	A	78.6	A	92.9	A	86.9	A	109	A	33.1	A	23.3	A
Bcl2a1a	375.3	P	509.1	P	205.1	A	171	A	163	P	299.6	P	348.7	P	254	M	227.5	A	261.5	M	246.9	P
Bcl2a1d	55.8	A	75.8	A	72.9	A	134.2	A	76.4	A	90.1	A	115.5	A	76.9	A	94.8	A	50.2	A	88.8	A
Bcl2a1a	55.8	A	75.8	A	72.9	A	134.2	A	76.4	A	90.1	A	115.5	A	76.9	A	94.8	A	50.2	A	88.8	A
Bcl2l2	426	P	394.1	M	458.2	P	461.1	P	284.2	P	415.9	P	381.7	P	326.9	P	362.4	P	365.4	P	292.3	P
Bdkrb1	63.4	A	65.6	A	54.1	A	89.6	A	46.7	A	35.1	A	51.3	A	44.7	A	51	A	112.1	A	59.8	A
Bgn	267.5	A	264.2	A	342.4	A	326.5	A	295.3	A	287.9	A	317.2	A	638.5	M	845	P	233.5	A	222.5	A
Bid3	181.3	A	107	M	204	M	121.4	A	163.2	A	112.9	A	193	A	88.3	A	133.1	A	65.8	A	111.1	A
Prdm1	235.9	P	198.1	P	204.3	P	160.4	P	150.5	P	251.8	P	232.3	P	286.9	P	262.6	P	160.7	P	153.6	P
Blr1	132.7	A	56.1	A	72.7	A	63.3	A	61.7	A	93.6	A	27.8	A	46.4	A	86	A	30.7	A	68.5	A
Bmp2	24.5	A	6.8	A	15.2	A	10.6	A	52.4	A	24	A	5.8	A	49.7	A	44.3	A	9.8	A	31.3	A
Bmp7	7	A	17.9	A	4.8	A	4.4	A	3.6	A	9.8	A	14	A	60.3	A	52.3	A	30.2	A	13.6	A
Bmp8a	330.1	P	422.5	M	308.6	M	228.2	M	399.5	P	370.4	M	372.8	P	333.1	P	346.2	P	395.3	P	363	P
Bmpr1b	16.7	A	37.2	A	99.4	A	77.8	A	70.9	A	59.5	A	107.1	A	18.9	A	65.8	A	94.1	A	69.3	A
B430105G09Rik	97.9	A	26	A	83.1	A	37.2	A	10.3	A	50.1	A	19.6	A	16	A	46.6	A	67	A	51.2	A
Zfp36l2	44.8	A	98	A	208.4	A	252	A	38	A	66.7	A	233.7	A	164.2	A	300.3	A	193.2	A	196	A
Birc6	10.3	A	4.3	A	25.8	A	29.4	A	4.3	A	7	A	4.2	A	3.2	A	26.8	A	32.7	A	29.6	A
Birc6	234.3	P	292.1	P	683.1	P	329.7	P	501.6	P	587.8	P	390.6	P	467.5	P	302.2	P	615	P	661.8	P
Bsn	45.1	A	49.3	A	51.1	A	113.4	A	27.2	A	35.8	A	184.3	A	121.6	A	51.7	A	35.5	A	31.7	A
Bsn	264.2	P	175	P	96.5	A	128.2	A	80.9	A	103	A	156.9	A	89.9	A	197.6	A	115.1	A	127.5	M
Btg2	567.9	A	433.9	A	371.4	P	587.3	A	394.4	A	560.8	A	593.5	A	688.4	M	767.1	P	441.4	M	510.5	P
C1qa	606.4	P	498.3	P	799.7	P	434.3	P	439	P	646.8	P	922.3	P	757.3	P	887.8	P	491.2	P	549.5	P
C1qbp	543.6	P	550.4	P	563.2	P	569.8	P	710	P	515.3	P	584	P	622.7	P	747.8	P	609.7	P	679.9	P
C1qg	292	A	247.3	A	379.6	P	10.4	A	59.3	A	266.3	A	305.4	A	321.1	P	388.8	P	88.2	A	211.6	A
C2ta	79.7	A	179.2	A	80.2	A	85.7	A	16.7	A	113.9	A	130.3	A	109.8	A	26.9	A	54.2	A	27	A
C4bp	16.8	A	8.3	A	6.3	A	11.4	A	6	A	7.9	A	25.4	A	8.4	A	8	A	8	A	6.9	A
C5r1	106.6	A	105.3	A	92.2	A	132.7	A	109.2	A	110.5	A	96.4	A	137.2	A	117	A	112.8	A	100.6	A
Cacna1a	37.3	A	81.7	A	40.4	A	222.4	P	282.9	P	53.3	A	27.7	A	130.3	A	151.4	A	42.3	A	26.5	A
Cacna1b	29	A	53.6	A	33.2	A	20.1	A	24.8	A	30.4	A	46.7	A	21.4	A	17.1	A	43.3	A	48	A
Cacnb3	856	P	960.5	P	1060.4	P	398	P	315	M	708.9	P	879.1	P	1320.6	P	1484.8	P	523.5	P	457.2	P
Cacng1	32.1	A	37.3	A	141.8	A	88.5	A	11.5	A	41	A	40.1	A	16.4	A	21.6	A	13.3	A	92.5	A
Ddr1	177.2	A	184.2	A	159	A	429.9	A	385.2	A	226.6	A	306.2	A	347.9	A	326.9	A	320.5	A	304	A
Calcr	15	A	18.8	A	7.2	A	23.1	A	60.8	A	26.4	A	23.2	A	15.6	A	12.6	A	246.4	P	213.1	P
Calm3	673.2	P	618.7	P	1265.3	P	479.1	P	855.3	P	933	P	1300.9	P	574.6	P	712.9	P	354.2	P	433.8	P
Calr	1188.4	P	1344.3	P	805.7	P	1230.3	P	1196.8	P	787.7	P	946.9	P	1375.4	P	1450.8	P	575.6	P	747.5	P
Cetn1	156.4	P	183.8	P	78.4	A	81.5	A	81.3	A	105.4	A	69.9	A	76.6	M	60.2	A	76.2	M	84.9	M
Camk2b	4738.7	P	4474.5	P	4441.2	P	3582.5	P	3964.3	P	4946.2	P	5436	P	5858.4	P	5592	P	2060	P	2408.2	P
Caml	521.6	P	436.2	P	630.3	P	581.5	P	534.4	P	571.3	P	541.7	P	556	P	522.8	P	548.4	P	588.7	P
Capg	186.2	P	238.1	A	151.3	A	215.5	A	144.6	A	165.5	A	180.7	M	128.8	A	183.2	A	185.5	A	199.8	M
Capn1	168.3	A	70.4	A	222	A	152.9	A	168.8	A	163.5	A	187.3	A	179.6	A	77.8	A	150.3	A	148.3	A
Capn3	149.4	A	108.7	A	58.2	A	49.7	A	32.7	A	87.7	A	128.5	A	49.3	A	44.7	A	52.8	A	63.2	A
Car4	366.7	M	229.1	A	427.2	P	1145.7	P	1049.8	P	366.2	M	319.2	P	335.1	M	310.2	P	153.7	A	131.5	A
Car5a	183.6	A	206	A	197.5	A	199.5	A	191.2	A	224.1	A	231.6	A	182.6	A	266.5	A	194.4	A	211.9	A
Casp2	174.3	P	226.5	P	216.8	P	410.9	P	253.4	P	308.6	P	254	P	358.7	P	327.9	P	282.3	P	241.6	P
Casp7	164.7	P	153.4	M	114.8	A	131.8	P	116.4	P	185.2	P	187.6	P	152.8	M	162.8	P	165.8	P	107.5	M
Catns	219.6	A	283.4	A	141.8	A	283.1	A	80.8	A	169.2	A	192.7	A	266	A	314.2	A	133	A	76.3	A
Serpina6	261	P	273.9	P	211.2	M	258.4	A	217.1	A	259.3	M	427	P	267.9	P	186.2	P	282	A	145.3	A
Cbr1	23.1	A	107.7	A	198.6	P	53	A	137.6	A	86.2	A	60.3	A	87.8	A	128	A	256.4	P	394.1	P
Cbr2	93.2	A	57.8	A	85	A	101	A	30.5	A	40.8	A	53.1	A	109.8	A	94	A	15.7	A	43.5	A
Cbx4	1039.7	P	548	P	1091.5	P	795.2	P	1081	P	548.6	P	1133.8	P	1039.6	P	965.2	P	749.9	P	879.7	P
Ccna1	124.2	A	105.2	A	128.6	A	91.4	A	27.6	A	106.2	A	135.3	M	119.8	A	62.1	A	97	A	128.3	A
Ccnb2	15.1	A	7.2	A	11.5	A	17.9	A	11.6	A	13.9	A	6.9	A	12	A	20.6	A	17.1	A	68.4	A
Cct2	602	P	621	P	1028.7	P	749.3	P	887	P	838.6	P	847.6	P	836.6	P	737	P	1285.8	P	1372.2	P
Cct5	1076.6	P	931.5	P	1224.8	P	1301.9	P	1691.6	P	1200	P	1253.2	P	1049.5	P	1227.8	P	1693.8	P	1602.9	P
Cd1d1	106.8	A	119.7	A	96.5	A	155.2	A	67.3	A	77	A	91.2	A	92.9	A	151.1	A	139.4	A	159.5	A
Cd1d2	46.1	A	31.2	A	43.7	A	33.9	A	23.8	A	30.7	A	26.7	A	24.8	A	26.2	A	35.1	A	24.4	A
Cd3e	446.9	A	467.4	A	310.6	M	288.4	A	395.4	M	320.2	M	232.2	A	246	A	301.6	A	377.4	A	337.8	A
Cd48	88.4	A	220.7	A	28	A	20.4	A	32.7	A	193.1	A	128.8	A	184.1	A	93.3	A	146.9	A	116.7	A
Cd5	351.3	P	386.4	P	283.6	P	279.4	P	248	P	302.3	P	305.9	P	261.6	P	269.2	P	307.6	P	271.9	P
Cd63	433.5	P	439.8	P	637.6	P	814.9	P	1292.6	P	871.1	P	867.8	P	762.7	P	952.5	P	994.9	P	1178.9	P
Cd72	38.1	A	45	A	31.8	A	41.6	A	13.6	A	27.8	A	24.3	A	15.5	A	16.4	A	44.9	P	27.6	A
Cd72	279.4	A	375.7	A	117.1	A	193.6	A	67.9	A	114	A	74.1	A	55.5	A	123.9	A	62.7	A	121.3	A
Cd79a	41.5	A	199.8	A	137.3	A	80.7	A	162.3	A	105.9	A	44.4	A	178	A	109.2	A	66.8	A	81.7	A
Kai1	909.5	M	896.1	M	891.1	P	834.8	M	786.1	P	781.3	M	912.5	M	712.5	M	799.2	M	796.6	M	814.2	P
Cdc2l1	244.4	P	380.8	A	336.9	P	376.7	P	308.8	P	275.1	P	330.9	A	273.4	P	299.7	P	327.9	M	278.8	P
Cdh15	279.7	A	217.9	A	194.8	A	555	P	543.7	P	242.6	A	200.4	A	205.7	A	253.8	A	239.8	A	237.3	A
Cdh16	268.2	A	65.8	A	208.9	A	35.5	A	42.8	A	93.9	A	84.6	A	33.8	A	51.2	A	52.4	A	66.5	A
Cdh2	428.2	P	269.4	P	683.2	P	489.5	P	435.8	P	640.2	P	379.4	P	577.6	P	471.6	P	847.5	P	952.2	P
Cdh6	392.6	A	460.1	A	380.3	A	250.1	A	314	A	288.2	A	319.1	A	425.5	P	398.1	M	395.2	A	355.2	M
Cdr2	257.3	P	331.2	P	278.4	P	334.5	P	284.8	P	365.1	M	269.8	P	273.8	P	225.3	A	310.2	P	224.7	P
Cdx4	72.3	A	111.4	A	73.3	A	84.8	A	79.9	A	78	A	94.6	A	34.1	A	70.3	A	76.3	A	75.6	A
Psg17	27.5	A	33.4	A	41.9	A	85.5	A	30.9	A	11.5	A	18.9	A	15.5	A	17.5	A	88.5	A	98	A
Cenpa	400.6	P	341.5	P	265.6	P	272	P	253.7	P	361.9	P	394.9	P	226.9	P	272.3	P	301.1	P	235.4	P
Cenpc1	166.9	P	187.5	P	234.6	P	170.1	P	167.4	P	149.9	P	130.7	P	111.7	P	152	P	204	P	228.8	P
Cfc1	405.3	A	513.8	A	285.7	A	351.2	A	329	A	433.1	A	503.4	M	423.8	A	423.5	M	486	M	347	A
Cfi	322.3	P	293.9	P	282.9	P	230	P	275	P	280.9	P	302.9	P	286.9	P	281.4	P	243.2	P	229.8	P
Cfl2	66.5	P	68.1	P	80.3	P	120.2	P	118	P	26.7	P	102.4	P	80.3	P	66.1	P	125.6	P	134.9	P
Chad	41.6	A	20.2	A	27.7	A	25.1	A	28.9	A	23	A	77.7	A	29.6	A	21.5	A	18.7	A	15.5	A
Chd1	9.6	A	15.2	A	45.9	A	10	A	39.1	A	126.1	A	18	A	193.6	A	129	A	21.8	A	67.9	A
Chkb	339	A	400.1	A	473.9	P	682.5	P	668.6	P	410.9	P	380.1	A	573	P	471.4	P	360.8	P	431.2	P
Chga	668.6	P	629.1	P	1014.5	P	784.2	P	910.1	P	551.9	P	590.8	P	730.8	P	725.5	P	1066.8	P	1237.5	P
Chgb	1923.7	P	1965.3	P	2194.9	P	3301.8	P	4135.3	P	2511.2	P	1517.2	P	1878.7	P	2095.8	P	1770.4	P	1834.6	P
Chl1	210.1	P	192.7	P	282.4	P	378.5	P	404.5	P	366.1	P	422.7	P	88.3	P	94.5	P	472	P	538.1	P
Chrm4	268.4	A	256.2	A	227.5	A	176.5	A	212	A	233.2	A	242.2	A	263.2	A	300.7	A	176	A	287.9	A
Chuk	371.8	P	381.7	P	383.7	P	457.4	P	417.8	P	545.2	P	349	P	484.3	P	473	P	453.4	P	489.2	P
Chx10	237	P	310.9	P	186.4	M	247.2	P	241.4	P	215.4	P	231.5	A	219.1	P	315.8	P	214.9	P	156.8	P
Cidea	78.7	A	30.7	A	158.5	A	108.8	A	141.3	A	180.4	A	201.4	A	89.1	A	32.3	A	139.1	A	142.5	A
Elovl3	147.5	A	61.8	A	96.3	A	174.5	A	183.1	A	197.4	A	145.4	A	177.9	A	175.8	A	123.8	A	142.8	A
Cirbp	368.8	P	318.2	P	554.6	P	471.6	P	443.5	P	492.5	P	474.2	P	750.7	P	696	P	683	P	821.8	P
Cited1	89.8	A	143.1	A	122.4	A	119.2	A	133.8	A	82.9	A	119.6	A	114.2	A	142.8	A	255.7	P	293.3	P
Ckm	322.7	A	511.1	M	429.3	A	252.9	A	716.4	P	312.1	A	261.8	A	331.2	A	350.1	A	267.8	A	239.2	A
Clock	265	P	265.3	P	379	P	393.4	P	435	P	333.8	P	316.4	P	365.8	P	361.7	P	308.9	P	314.8	P
Ccr1l1	276.6	A	92.3	A	165.6	A	196.9	A	114	A	158.9	A	131.8	A	152	A	208.5	A	146.2	A	157.5	A
Ccr7	25	A	34.5	A	24.2	A	20.4	A	12.5	A	30.5	A	26.7	A	23	A	18.1	A	19.6	A	22.1	A
Ccr8	214.7	A	272.8	A	136.4	A	137.7	A	113.4	A	158	A	204.4	A	171.3	A	177.3	A	90.9	A	190.7	A
Cnga2	209.8	A	297	M	187.3	A	177.7	A	140.9	A	251.5	A	249	A	258.6	A	272.5	P	190.2	A	190.7	A
Cnn2	20.6	A	61.9	A	36.1	A	161	A	237	A	144.5	A	43.5	A	24	A	130	A	82.1	A	69.7	A
Cnr1	263.8	A	289.2	A	53.3	A	209.3	A	411.2	P	255.3	A	104.9	A	49.7	A	132.1	A	177.3	A	36.1	A
Cntn1	1822	P	1506.3	P	1908.5	P	1644.2	P	1762.5	P	2382.4	P	1797.4	P	1357.6	P	1649.2	P	1953.8	P	1894.7	P
Coch	338.1	P	300.2	P	188.5	P	48	A	72.6	A	33.6	A	7.4	A	94.3	A	28	A	130.8	A	12.8	A
Col11a1	122.4	P	73.2	A	98.6	P	66.2	A	71.1	P	52.5	A	86	P	94.1	M	65.5	P	91.4	P	160.8	P
Col12a1	78.8	M	113.7	A	85.5	A	78.8	A	51.4	A	142.3	A	107.8	M	115.5	A	126.9	A	106.9	P	81.2	P
Col13a1	154.7	A	21.7	A	123.6	A	122	A	128.9	A	117.8	A	81.7	A	93.5	A	101	A	107.4	A	106.7	A
Col17a1	50.6	A	39	A	77.7	A	134.5	A	55.1	A	58.3	A	22.9	A	58	A	79.6	A	58	A	58.5	A
Col19a1	275.1	P	221.6	A	353.9	P	217.5	A	215.9	A	271.6	M	444.1	P	163.4	A	190.4	M	202.8	M	237.9	P
Col4a3	25.6	A	34.9	A	71	A	22.6	A	21.5	A	20.7	A	23.2	A	110.7	A	21.9	A	20.9	A	24.2	A
Col7a1	409.4	A	383.4	M	403	M	418.9	P	459	P	502.5	P	360.5	P	582.5	P	457.1	P	560.1	P	493.9	P
Col9a2	292.9	A	96.9	A	267.4	A	290.4	A	588.3	A	278.2	A	337.2	A	281.9	A	295.7	A	393.8	A	435	A
Col1a2	51.3	A	140.5	A	101.3	A	277.1	A	392.2	A	162.1	A	61.1	A	217.5	A	304.2	A	93.5	A	202.6	A
Map3k8	18.6	A	6.3	A	8.5	A	17.9	A	17.1	A	26	A	9.4	A	22	A	27.8	A	18.5	A	13.2	A
Cox6a1	9143.2	P	9149.5	P	9420.1	P	8305.1	P	9803.8	P	8446	P	8766.4	P	7894.9	P	8513.5	P	5074.1	P	5513.2	P
Cox8b	55.9	A	75.9	A	135.6	A	101.8	A	84.8	A	130.7	A	195.4	A	34.6	A	40.1	A	78.3	A	73	A
Cpa3	339.3	A	259.1	A	216.3	A	213.9	A	199.5	A	268.2	A	294.3	A	190.5	A	174	A	182.1	A	161.5	A
Cpd	619	P	627.7	P	489	P	582.9	P	671	P	758.6	P	614.3	P	721.8	P	679.4	P	592.5	P	627.5	P
Cpeb1	131.7	P	205.7	M	461.7	P	188.1	P	218.3	P	540.6	P	431.6	P	272.2	P	222.4	P	314	P	291.3	P
Cpox	370.7	P	309.8	P	153.9	P	342.6	P	219.4	P	271.8	P	260.9	M	244.5	P	267.3	P	451.6	P	286.5	P
Crcp	90.1	A	41.9	A	83.5	A	11	A	141	A	157.5	A	134.2	A	109.7	A	34.7	A	97.2	A	159.3	A
Crhr1	239.4	P	332.6	A	196	P	608.5	P	544.3	P	242.1	P	217.7	P	643.9	P	594.4	P	167.8	P	211	A
Crip1	233.1	A	350.6	A	374	A	294.8	A	411	A	313.6	A	249.2	A	302.6	A	419.1	A	270.8	A	308.7	A
Pcdha4	1076.7	P	723.7	P	1183	P	920.7	P	971.3	P	1093.1	P	914.9	P	874.9	P	912.1	P	690.5	P	725.2	P
Crp	84.8	A	41.1	A	14	A	32.7	A	105.6	A	42.9	A	116.4	A	82.9	A	81	A	23.8	A	40.7	A
Dmbt1	87.7	A	75.8	A	124.5	A	120.2	A	125.3	A	19.5	A	111.4	A	110.4	A	93.6	A	94.6	A	94.6	A
Hivep1	344.5	M	331.8	M	314.1	P	278.8	M	196.5	A	311.6	P	291.6	P	298.6	P	322.3	P	327.5	P	276.2	P
Crybb2	13.1	A	17.3	A	14.7	A	15.5	A	7.4	A	19.6	A	29.3	A	26.3	A	7.4	A	24.7	A	13.7	A
Cryga	425.7	A	380.2	A	302.7	A	314.8	A	343	A	317.5	A	246.9	A	404.5	A	393.1	A	310.8	A	281.2	A
Crygb	154.8	A	179.6	A	171.6	A	153.7	A	99.4	A	128.8	A	56.6	A	21.8	A	109	A	118.4	A	109.1	A
Crygd	20.8	A	21.8	A	14.4	A	15.4	A	13.5	A	15.2	A	16.5	A	13	A	26.8	A	14.9	A	12.4	A
Csf1	42.3	A	58.9	A	181.7	A	122.6	A	136.2	A	56.6	A	198.3	A	59.2	A	124.7	A	235	A	193.2	A
Csf1r	1032	P	948.2	P	1193.8	P	650.8	P	628.9	P	901.8	P	1056.9	P	800	P	847.7	P	692.7	P	705	P
Csf2rb1	39.7	A	34.3	A	19.3	A	34.6	A	20.4	A	23.6	A	25.9	A	23.2	A	24.2	A	32.5	A	23.5	A
Csf2rb2	352.2	P	449.9	P	271.3	P	219.6	P	251.5	P	330.2	P	303	P	258.9	P	242.7	P	316.9	P	264.8	P
Csf3r	12.6	A	7.4	A	3.8	A	8.3	A	7.7	A	5.5	A	4.2	A	5	A	6.5	A	3.3	A	9.4	A
Csna	81.9	P	78.7	P	93.5	P	57.5	P	102	M	95.7	A	101.5	P	88.2	P	87.7	P	63	A	27	A
Csng	7.4	A	21.8	A	3.8	A	6.6	A	5	A	12.5	A	4.8	A	7	A	6.1	A	5.7	A	5.2	A
Cspg3	398.7	A	495.2	P	418.7	M	358.2	A	310.5	A	380.3	P	504.5	P	526.6	P	454.4	M	228.4	A	351.6	A
Ctcf	357.5	A	305	A	440.7	M	491	P	519.2	P	379.4	P	327.5	A	476.6	P	417.6	P	415.6	P	449.7	P
Ctf1	188.4	A	149.5	A	177.2	A	269.7	A	184.2	A	133	A	174.8	A	175.3	A	151.3	A	183.1	A	144.8	A
Ctsb	296.1	A	96	A	173.5	P	378.6	P	352	P	310.1	M	184	A	299.6	P	322.5	P	247.6	P	262.8	M
Ctsg	47.5	A	137.1	A	88.9	A	32.4	A	57.5	A	94.5	A	19.7	A	72	A	69.4	A	70.3	A	74.4	A
Ctsh	143.8	A	146.5	A	129.7	A	176.8	M	249.9	P	196.8	P	173.3	M	263.1	P	243.1	P	174.7	P	227.6	P
Cutl2	345.6	A	221.8	A	193.8	A	276.5	A	181.6	A	223.8	A	158.1	A	192	A	239.4	A	138.5	A	201	A
Cyba	18.5	A	11.6	A	15.2	A	10.8	A	15.4	A	17.7	A	9.6	A	12.9	A	23.3	A	12.4	A	13.4	A
Cyp17a1	11.1	A	13.7	A	10.7	A	10.6	A	12.8	A	12.7	A	13.2	A	12.4	A	11.8	A	10.6	A	10.8	A
Cyp19a1	181.3	P	148.6	P	138.4	P	87	P	66.7	A	103.9	M	94.9	A	159	P	163.8	P	113.6	P	100.2	P
Cyp26a1	207	M	314.4	P	231.1	P	245.9	P	173.7	A	307.9	A	234.5	P	230.9	P	205.5	M	180.2	M	220.9	M
Cyp2b9	85.1	A	234.9	A	159	A	204.3	A	153.6	A	45.9	A	252.4	A	46.6	A	167.4	A	121.9	A	101.6	A
Cyp2b19	589.9	P	511.2	P	437	P	563.7	P	282.3	P	542.3	P	562.1	P	418.1	P	341.2	P	477.5	P	381.2	P
Cyp2f2	72.9	A	32.5	A	156.1	M	72	A	115.7	A	43.3	A	72.6	A	66.9	A	130	A	126.6	A	89	A
Cyp3a13	132.1	A	150.2	A	80.8	A	187	A	100.3	A	108.6	A	131.7	A	141.8	A	142.4	A	84.6	A	160.7	A
Cyp3a16	23.1	P	48.5	A	31.6	A	35.4	M	45.2	A	32.6	A	18.4	A	44.5	A	30	A	63.4	A	32.1	A
Cyp4a14	72.4	P	121.1	P	100.7	M	29.6	A	61.6	A	96.3	M	95.8	P	61.3	A	85.9	M	44.5	A	88	P
Cyp4b1	454.8	A	423.7	A	467.1	A	430.9	A	280.5	A	347.3	A	397.7	A	454.1	A	379.1	A	350.2	A	310.6	A
Cyp7b1	225.9	P	140.9	A	167.3	P	175.6	P	159.8	M	267.5	P	305.7	P	210.1	P	135.8	P	251	P	179	P
Daf2	147.9	A	182.4	A	42.7	A	67.5	A	124.5	A	47.8	A	94.1	A	62.3	A	114.3	A	84.9	A	16.2	A
Dapk3	369.1	A	370.7	A	451.4	M	379.7	A	520.4	A	284.3	A	454.8	A	582	M	356.6	A	249.3	A	279.7	A
Daxx	387.5	P	317.3	P	409.2	P	439	P	474.6	P	404.1	P	454.5	P	331.8	P	453.5	P	423	P	415.7	P
C030036D22Rik	354.9	A	375.2	A	340.1	A	305.6	A	307.7	A	317.8	A	367.3	A	352.8	A	326.3	A	363.9	A	331.4	A
Dck	118.9	P	123.9	P	172.3	P	192.7	P	142.8	P	110.4	M	126.6	P	182.6	P	93.6	P	148.8	P	107	P
Dcn	46.5	A	42.4	A	357.4	A	572.4	A	546	P	614.6	P	780.3	P	432.7	A	577.5	P	298.2	A	451.7	A
Dscr3	201.7	A	44.9	A	127.2	M	220.8	P	236.1	A	146.9	A	205.6	A	147.9	A	236.5	M	269.2	P	308.5	P
Dctn1	954.4	P	1172.7	P	1164.7	P	1085	P	1422.4	P	1037.3	P	1309.9	P	1354.1	P	1342.6	P	751.3	P	813.7	P
E230016M11Rik	46.8	A	29.2	A	76.7	A	174.8	A	152.1	A	27	A	18	A	36.7	A	88	A	151.6	A	154.6	A
Dhx15	675.6	P	474.9	P	816.7	P	1194.1	P	1261.6	P	937.4	P	766	P	1156.7	P	979.7	P	748.2	P	1079.6	P
Ddx5	2933.2	P	2251.8	P	4290.2	P	4624.4	P	4892	P	2875.2	P	1566	P	3517.1	P	3560.6	P	3334.3	P	3944.9	P
Dhx9	273.6	P	380	P	322.2	P	254.6	P	345.9	P	440.1	P	358	P	363.8	P	367.1	P	379.9	P	478.9	P
Defcr-rs10	141.4	A	33.6	A	20.9	A	16.9	A	35.1	A	19.1	A	11.1	A	16.4	A	19.3	A	39.2	A	35.2	A
Defcr-rs12	550.6	P	651.9	P	517.5	P	511.1	P	483.2	P	599.5	P	523	P	544.6	P	487.2	P	452.3	P	707.4	P
Defcr-rs2	236.3	A	210	A	192.3	A	146	A	106	A	131.6	A	128.1	A	120.8	A	49.5	A	161.2	A	133.9	A
Defcr-rs7	111.1	A	17.4	A	89.3	A	34.9	A	49.4	A	34.3	A	98.8	A	83.8	A	47.8	A	13.1	A	177.6	A
Defcr9	3.1	A	27.4	A	9	A	11.6	A	3.9	A	17	A	1.9	A	3.7	A	10.6	A	3.7	A	2.9	A
Defcr5	3.9	A	5.8	A	4.4	A	80.1	A	34.9	A	5.5	A	4.6	A	15.6	A	25.1	A	6.3	A	39.7	A
Defcr6	133.1	A	118.3	A	85.9	A	35.9	A	34.5	A	132.7	M	159.6	A	153.8	A	79.4	A	90.1	A	84.9	A
Twist2	334.8	P	347.9	P	278.3	M	382	P	337.4	A	329.4	P	402.1	A	450	P	268.1	M	380.4	P	383.7	M
Dhcr7	231.8	A	207.6	A	351.5	P	242.9	M	285.5	A	307.5	M	407.9	P	311.1	P	282.9	P	353.5	P	431.3	P
Diap1	485.2	M	310.8	A	371	M	432	A	388.7	A	360.8	A	330.1	A	337.3	A	468.9	A	348.9	A	416.1	A
Dio1	46.9	A	91.7	A	62.4	A	114.7	A	87.5	A	86.6	A	102.8	A	57.5	A	36.1	A	109.3	A	58	A
Dld	541.6	P	528.2	P	667.9	P	877.8	P	1322.3	P	658.9	P	435.2	P	643.4	P	702.7	P	504.1	P	714.2	P
Dlgh1	570.2	P	626	P	640.9	P	425.2	P	523.2	P	500.6	P	490.7	P	645.4	P	659.2	P	403.3	P	487.5	P
Dll1	279.2	A	275	A	253.4	A	203.5	A	247.3	A	245.9	A	334.5	M	370.5	P	439	P	208.6	A	251	A
Dll3	122.7	A	17.2	A	115.7	A	29.8	A	62.6	A	67.3	A	91.3	A	106.9	A	43.5	A	114.4	A	98	A
A730090H04Rik	322.4	A	268.2	A	215.1	A	220.7	A	179.1	A	136.5	A	219.8	A	163.1	A	207.7	A	222.4	A	141.2	A
Dmd	164.7	A	95.1	A	270.6	P	98.6	A	168.5	A	172.1	A	105.4	A	146.4	A	141.9	A	337.2	P	283.6	P
Dnajc1	115.4	P	121.2	M	205.9	P	125.5	P	104.2	P	224.7	P	133.5	P	144.9	P	175	P	173.2	P	183.3	P
Dnm2	681.4	A	700.9	A	794.6	A	641.2	A	507.1	A	512.6	A	615	A	422.8	A	580.5	A	541.5	A	524.5	A
Doc2b	392.9	P	290.7	A	249.1	A	356.7	M	344.2	A	479.3	P	485.1	P	172.5	A	158.3	A	347.6	A	354.2	P
Dpep1	188.1	A	190.4	A	126	A	59	A	87.7	A	215.3	A	205.6	A	111.6	A	129.2	A	103	A	92.4	A
Drd3	106.4	A	81.4	A	98.5	A	160.4	A	164.3	M	113.8	P	141.3	A	156.6	A	192.2	P	126.1	A	152.3	P
Drg1	774.1	P	768.9	P	750.8	P	539.3	P	819.5	P	735.3	P	665.8	P	576.9	P	607.7	P	789	P	790.3	P
Arid3a	47.2	A	40.9	A	198.7	A	182.7	A	157.5	A	55.5	A	165.8	A	165.1	A	39.5	A	125.9	A	165.4	A
Drpla	385.9	M	479.4	P	217.9	A	374.7	P	358.7	A	354.4	M	253.6	A	336.8	P	329.4	P	193.3	A	199.6	A
Dsc3	320.1	P	386.3	P	232	P	279.2	P	265.8	P	326.5	P	282.1	P	293	P	223.2	P	220.8	P	266.1	P
Slc26a2	139.9	A	148.5	A	124.7	A	146.7	A	84	A	63.4	A	123.9	A	81.5	A	86.2	A	90.1	A	129.9	A
Dub1	3.2	A	5.4	A	19.2	A	23.5	A	32	A	3.8	A	4.2	A	11.6	A	6.4	A	18.2	A	7.3	A
Dvl2	421.7	A	388.5	A	338.6	A	376.5	A	338	A	340.4	A	383.4	A	374.7	A	376	A	406.2	A	423.6	A
Dvl3	190.6	P	233.4	M	66.5	A	106.3	A	131.8	A	155.2	A	119.8	A	195.9	P	141.8	A	174.5	P	91.5	A
E2f1	354.4	A	571.6	A	525.8	A	140.4	A	169.6	A	517.2	A	377.6	A	422.9	M	330.4	A	291.8	A	273.2	A
Ear12	34.4	A	27.1	A	11.5	A	4.1	A	2.3	A	7.3	A	32.6	A	3.3	A	44.7	P	5.6	A	4.7	A
Ear10	34.4	A	27.1	A	11.5	A	4.1	A	2.3	A	7.3	A	32.6	A	3.3	A	44.7	P	5.6	A	4.7	A
Ear2	34.4	A	27.1	A	11.5	A	4.1	A	2.3	A	7.3	A	32.6	A	3.3	A	44.7	P	5.6	A	4.7	A
Ecm1	208.8	A	185.2	A	193.5	P	278.2	P	253.4	P	203.9	P	216.5	A	220.1	P	273.8	P	142.1	A	301.7	P
Ect2	15.2	A	19.9	A	17.9	A	9.5	A	8.6	A	22	A	19.4	A	28	A	19.6	A	16.6	A	14.2	A
Edg1	953.8	P	802.8	P	1328.9	P	1427.2	P	1716.9	P	1072.9	P	993.8	P	839.6	P	1009.8	P	1009.1	P	1017.6	P
Phc1	596	P	479.7	P	656.5	P	641	P	530	P	663.8	P	600.9	P	713.7	P	730.4	P	580.4	P	559.6	P
Efna2	42	A	54.1	A	22.6	A	157.7	A	124.4	A	44.6	A	37.5	A	51.8	A	32	A	43.4	A	29.7	A
Egr1	2080.5	P	1381.7	P	1673	P	366.6	P	312.2	P	591.7	P	532.4	P	1729.3	P	1612	P	285.6	P	298	P
Ei24	587	P	509.5	P	866.8	P	698.2	P	800.1	P	608.6	P	772.8	P	696.8	P	624.3	P	593.6	P	671.5	P
Ddx19a	183	P	118	A	230.2	P	236.9	P	301.2	P	155.6	P	150.6	P	381.8	P	243.3	P	254.6	P	220	P
Ela2	98.9	A	83	A	41.4	A	79.8	A	71.9	A	76.4	A	10.8	A	94.5	M	170.9	A	38.2	A	27.4	A
Elf1	20.2	A	63.7	A	60.1	A	33.4	A	59.8	M	36.9	A	50.5	A	14.1	A	68	A	54	A	86.2	A
Elf3	689.3	P	761.8	P	615.7	P	579.5	P	614.1	P	689.9	P	487.6	P	729.4	P	594.7	P	367.9	P	566.6	P
Elk1	266	M	283.7	A	195.8	P	239.4	A	305.9	A	243.4	M	294.6	P	198.9	A	219.5	A	157.7	A	207.9	A
Elk4	9.2	A	31.1	A	10	A	64.3	A	1.5	A	6.9	A	7.3	A	6.6	A	8.2	A	19.2	A	6.8	A
Ell	151.5	A	179.9	M	188.1	A	255.2	M	178.3	A	192.5	M	163	M	209.7	M	208.1	P	187.2	A	203.2	A
Scye1	395.6	P	439.5	P	422.3	P	303.5	P	273.2	P	291.6	P	414	P	344.3	P	349.5	P	537	P	598.2	P
Emd	219.6	A	303.2	A	374.7	P	324.1	P	243.6	P	274.6	P	330.4	P	306.9	P	250.6	M	319.6	P	268.1	M
Mark2	877.4	P	930.5	P	771	P	718.1	P	742.1	P	759.8	P	851.4	P	909.5	P	957.1	P	455.9	P	474	P
Endog	237.7	A	366.6	A	252.8	M	355.5	P	403.3	P	204.7	A	229.1	M	195	P	268.1	M	323.5	P	339	P
Eng	359.7	A	453.3	A	172.3	A	150.5	A	268.6	A	313.1	A	272.5	A	304.3	A	264.4	A	128.2	A	197.2	A
Eno3	123.6	A	179.1	M	177.1	M	169.1	P	247	P	120.8	A	130.1	A	147.9	M	178.3	M	220.1	P	161.8	M
Enpep	122.8	A	77	A	80	A	78.4	M	77.2	A	91.9	A	121.1	A	117.3	A	92.3	A	97.9	A	68.2	P
Epc1	285.2	P	222.6	P	309.4	P	481.7	P	521.6	P	382.7	P	297.2	P	601.8	P	636.6	P	304.3	P	383.7	P
Epha4	219.1	A	159.2	A	316.5	P	67.4	A	105.7	A	586.3	P	330.7	P	105.3	A	159.5	A	113.8	A	84.9	A
Epha5	92.3	A	109.7	A	123.1	P	129.1	M	110.8	P	73.8	A	32.9	A	176.5	P	175.7	P	30.5	A	96	A
Epha6	538.3	P	518.8	P	564.1	P	369.6	P	379.3	P	607.5	P	658.3	P	530.5	P	455.2	P	428.3	P	397.1	P
Epha8	312.7	A	469.9	A	326.2	A	379.3	A	298.9	A	253.3	A	171.5	A	252.4	A	285.4	A	251.3	A	234.6	A
Epim	104.8	A	108	A	156.2	A	172.9	A	100.6	A	166.3	A	149.2	A	109.9	A	64.6	A	176.4	A	249.2	A
Epo	161.8	A	151.7	A	117	A	110.3	A	105.9	A	100.7	A	151.9	A	138.8	A	121.6	A	158.4	A	120.3	A
Eps15	150.3	A	51.9	A	172.2	A	61	A	158.9	A	175.7	A	66.1	A	69.7	A	161.1	A	137.8	A	151.6	A
Eps15-rs	405.6	P	397.1	P	368.2	P	452.7	P	389.5	P	387.7	P	404.3	P	399	P	394.4	P	362	P	358.3	P
Eps8	226.9	A	182.3	A	225	M	369.3	P	292	P	341.1	P	200.6	A	254.6	M	237.7	P	286.4	P	299.6	P
Epx	76.7	A	111.1	A	120.1	A	99.4	A	168.6	A	133.3	A	50.7	A	90	A	154.9	A	71.9	A	98	A
Ercc1	504.2	A	505.1	A	435.3	A	403.5	A	440.6	A	336.4	A	398.3	A	345.1	M	385.7	M	423.6	A	387	A
Ereg	125.1	A	82.1	A	38	A	50.1	A	35.6	A	78	A	80.4	A	50.5	A	43.9	A	102.6	A	23.9	A
Erh	258.7	A	225.2	A	363.1	P	323.7	P	345.8	P	320.8	A	191.3	A	253.5	A	221.2	A	592.1	P	673.1	P
Grp58	875.5	P	921.2	P	940.7	P	1000	P	1534.4	P	1330.3	P	1018	P	1112.3	P	1322.6	P	1558.3	P	1597.4	P
Esrra	639.6	A	646.9	A	476.2	A	906.1	M	670.3	A	561.6	A	665.5	A	743	P	840	P	449.8	A	490	A
Es1	44.5	A	46.7	A	76.7	A	113.1	A	47.4	A	11.5	A	45.9	A	48.9	A	16.9	A	55.4	A	86.5	A
Ptprv	511.4	A	512.6	A	292	A	332.4	A	196.8	A	303.2	A	245.7	A	258.2	A	263.5	A	256.6	A	287.3	A
Esx1	175.4	A	160.3	A	135.7	A	90.4	A	145	A	40.4	A	138.2	A	122.4	A	37.2	A	82.1	A	137.6	A
Etsrp71	324.7	A	431.1	A	306.5	A	328.3	A	440.6	A	463.1	A	316.3	A	412.1	A	439.4	A	396.5	A	465.9	A
Evi5	357.4	P	251.3	M	430.2	P	304.3	P	321	P	373.5	P	213.5	A	419.9	P	442.9	P	495.8	P	479.2	P
Evl	768.3	P	588.3	P	946.7	P	623.9	P	624.2	P	757.1	P	797.7	P	1174	P	819.6	P	857.7	P	1017	P
Evx1	26.8	A	43.9	A	13.5	A	13.1	A	53.2	A	34.7	A	23.8	A	49.9	A	48.2	A	29.6	A	11.7	A
Evx2	205.3	A	215.3	A	368.2	A	336.1	A	270.6	A	241.2	A	286.1	A	328.9	A	278.5	A	327.3	A	329.3	A
Ezh1	392	P	489.6	M	419.8	P	456.7	P	438.5	P	563.4	P	491.1	P	362.9	P	505.3	P	377.8	P	358.3	P
Ezh2	78.1	P	139.7	P	74.7	P	74.7	P	94.3	P	90	P	71.9	P	81.2	P	70.5	P	74.4	P	79	P
F2rl1	192.2	M	71	A	91.7	P	137.4	P	80.8	A	131.7	A	82.5	A	129	A	136.9	A	140.6	M	55.2	A
F5	89.3	A	131.3	A	29.3	A	145.4	A	35.7	A	130.3	A	41.5	A	27	A	68.7	A	45.9	A	79.8	A
F8	138.1	A	109.2	A	42	A	135.4	A	70.6	A	109.3	A	108.3	A	70.7	A	97.1	A	80.8	A	32.7	A
Fabp2	5.4	A	14.2	A	15.8	A	4.5	A	9.2	A	12.3	A	23.6	A	3.4	A	6.6	A	3.5	A	8.1	A
Faf1	280.4	P	317.5	P	268.9	P	472.9	P	375.1	P	336.8	P	252.3	P	365.1	P	311.7	P	394.5	P	337.8	P
Fscn1	982.9	A	863.3	A	865.4	A	366.7	A	91.5	A	120.9	A	220.2	A	1399.7	P	1365.1	P	103.8	A	91.7	A
Fancc	178.6	A	231.3	A	209.1	A	148.8	A	190.5	A	173.1	A	124.8	A	177.4	A	188.8	A	143.7	A	197.6	A
Fap	72.6	A	160.1	A	135.4	A	101.9	A	123.2	A	139.7	P	109.3	A	102.6	A	115.8	M	79.6	A	92.7	A
Fas	196	A	186.1	A	131.1	A	179.5	A	212.9	A	304.3	A	216.9	A	232.8	A	236.2	A	108	A	82.6	A
Foxh1	48.6	A	54	A	33.2	A	35.6	A	40.8	A	46.8	A	45.7	A	42.4	A	40.9	A	37.6	A	40.6	A
Fbl	326.5	A	143.7	A	375.5	A	283.7	A	335	M	349	A	396.3	A	453.9	P	398.4	M	425.2	M	339.4	A
Fbln2	340.5	A	335.7	A	270.4	A	232.3	A	259.1	A	344.9	A	284.5	A	504.3	P	451.8	P	305.7	A	265	A
Fbp2	60	A	68.2	A	48	A	14.1	A	92.7	A	11.8	A	37.3	A	75.4	A	68.3	A	10.4	A	19	A
Fcna	254.1	A	269.1	A	265.4	A	280	A	240.8	A	199	A	269.7	A	245.6	A	223.4	A	246.1	A	283.1	A
Fdx1	384.9	P	372	P	367.3	P	650.5	P	637.1	P	448.5	P	539.4	P	460.2	P	478.8	P	529.4	P	509.5	P
Fdxr	229.9	A	254.5	A	156.9	A	227	A	236.8	A	180.9	A	243.4	A	153.5	A	207.6	A	246.9	A	189.5	A
Fech	408.7	P	343.3	P	494.5	P	547.7	P	506.2	P	486.7	P	401.9	P	423.8	P	452.8	P	516.8	P	434.4	P
Fgf15	33.6	A	34.7	A	27.6	A	26.2	A	52	A	36.2	A	29.6	A	32.4	A	28.4	A	31.6	A	39.1	A
Fgf18	9.4	A	10.7	A	8.5	A	7.9	A	7.5	A	10.9	A	14.7	A	15.6	A	7.9	A	12.4	A	10.6	A
Fgf2	65.1	A	18.6	A	27.6	A	30.7	A	8.7	A	40.6	A	37.5	A	34.1	A	38.7	A	10.3	A	63.8	A
Fgfbp1	206.1	A	154.2	A	130	A	130.1	A	154.6	A	152.1	A	122.1	A	161.9	A	149	A	134	A	142.6	A
Akr1b8	48.2	A	249.9	A	48.6	A	119.2	A	127.3	A	198	A	229.9	A	150.5	A	41.6	A	88.9	A	112.8	A
Fin14	750.8	P	418.7	P	1196.9	P	1359.7	P	1116.5	P	920.9	P	1054.8	P	1102.4	P	747.5	P	1431.6	P	1374.3	P
Fin15	282.3	P	158.5	P	254.4	P	244.9	P	247.8	P	302.3	P	276.6	P	232.4	P	196.2	P	347.4	P	477.3	P
Sh3md1	187.4	A	228.6	A	184	A	271.1	M	177.6	M	209.1	A	173.4	M	217.5	M	193.6	A	159.5	A	131.3	A
Fkbp1a	3292.7	P	3256.5	P	3124.3	P	2075.7	P	1990.9	P	3222.1	P	2797.1	P	2167.6	P	2485.2	P	1459.7	P	1374.7	P
Fkbp1a	4333.1	P	3154.6	P	5437	P	2714.7	P	3021.6	P	4299.1	P	4893.3	P	2792.5	P	2944	P	2501.8	P	2900.1	P
Foxd4	15.9	A	15.5	A	14.9	A	13.9	A	15.8	A	13	A	12.2	A	12	A	19.9	A	8.4	A	9.2	A
Foxb2	97.8	A	144.5	A	240.9	A	27.4	A	92.3	A	25	A	61.7	A	43.6	A	77.5	A	96.5	A	37	A
Flot1	1126.1	P	949.4	P	1529.8	P	1037.7	P	1105.5	P	1185.6	P	1077.5	P	1016.8	P	1007.1	P	1246.5	P	1236.2	P
Flot2	577.3	M	910.4	A	787.5	P	483.7	P	575.8	P	898.5	M	791.9	M	740.3	A	532.1	M	741	A	715.9	M
Flt4	207.9	A	206.3	A	121.3	A	114.3	A	195.1	A	166.3	A	135.7	A	183.5	A	116.2	A	92.1	A	129.7	A
Fmo3	39.4	A	190.7	A	49	A	46.9	A	29.7	A	34.2	A	99.7	A	43.5	A	44.9	A	25.1	A	45.1	A
Fmr1	138.3	A	70.9	A	207.8	P	220.8	P	223.7	P	149.4	A	168.1	M	226.3	P	201.2	P	162.4	M	169.9	M
Fmr2	123.9	A	125.9	A	97.7	A	25.5	A	95.9	A	115.2	A	101.5	A	73.6	A	83.8	A	165.9	A	113.8	A
Folr2	111.8	A	273.2	A	318.1	A	96.8	A	400.4	A	246.2	A	222.7	A	116.2	A	254.4	A	239.1	A	158.9	A
Fosb	75.7	A	48.5	A	92.3	A	33.9	A	34.8	A	41	A	32	A	344.6	A	250	A	31.6	A	28.8	A
Fpr-rs2	15	A	12.5	A	20.2	A	22.5	A	28.5	A	8.3	A	12	A	8	A	13.3	A	12.6	A	12.4	A
Fpr-rs3	59.8	A	15	A	4.5	A	6.2	A	13.7	A	9.5	A	37.9	A	10.9	A	16.5	A	11	A	6.8	A
Fpr-rs4	6.3	A	19	A	4.1	A	14.5	A	15.4	A	4.7	A	16.2	A	14.8	A	16.4	A	13.4	A	4.6	A
Fprl1	151.2	A	92.1	A	102.6	P	121.1	P	95.7	A	66.6	A	90.7	A	92.5	A	86.5	A	131.6	P	53.1	A
Frat1	122.9	A	163.8	P	108.7	M	130.6	A	149.4	M	131.7	M	138.7	M	120.9	P	127.2	M	127.6	P	138.3	M
Fxn	9.2	A	13.2	A	18.3	A	10.4	A	27.9	A	12.1	A	22.3	A	5.9	A	20.4	A	10.5	A	15.8	A
Fxn	25.9	A	78.2	A	81.3	A	68	A	114.3	A	35.8	A	167.1	A	24.7	A	28.4	A	76	A	94.3	A
Igfbp7	179.2	A	140.1	A	81.6	A	216.7	A	268.2	A	41.8	A	88.3	A	276.8	P	499	P	61.6	A	105.5	A
Ftl2	298.3	A	320.1	A	386.5	A	249.9	A	357.3	A	289	A	546.2	A	441.2	A	280.1	A	306.1	A	256.5	A
na	298.3	A	320.1	A	386.5	A	249.9	A	357.3	A	289	A	546.2	A	441.2	A	280.1	A	306.1	A	256.5	A
Fut1	28.7	A	68	A	31.1	A	26.2	A	28	A	32.8	A	36.6	A	44.5	A	29.3	A	32	A	25.5	A
Fyn	340.9	P	322.8	P	285.9	P	392	P	544.3	P	388.3	P	338	P	633.4	P	538.1	P	489	P	371.9	P
Fzd7	358.4	A	538.4	A	260.8	A	360	A	331.2	A	370.8	A	493.3	A	372.9	A	275	A	289.6	A	221	A
Fzd8	234.9	A	157.2	A	179.1	A	187.1	A	199.6	A	231.7	A	207.9	A	229.7	A	244.9	M	209.4	A	189.5	P
G0s2	17.1	A	25.6	A	12.9	A	24.4	A	12.7	A	61.9	A	27.4	A	47.8	A	15.1	A	12.7	A	19.4	A
Ganab	833.7	P	781	P	765	P	846.8	P	580.8	P	820.2	P	934	P	976.1	P	762.8	P	779.6	P	745.3	P
G6pc	213.3	P	322.6	P	187	P	187	P	168.7	M	211.2	P	230	P	189.8	P	184.5	P	261.2	P	247.4	P
G6pdx	50.1	A	60.6	A	30.7	A	337.2	P	286.6	P	45.2	A	40.5	A	104	A	50.8	A	113.1	A	49.6	A
Slc37a4	422.4	M	348	A	410.6	P	395.4	P	448.7	P	447.7	P	420.6	P	395	M	321	M	480.9	P	399.8	P
Gaa	1085.3	P	1263.1	P	1458.4	P	990.8	P	987.2	P	1271.7	P	1665.5	P	1308.7	P	1234.5	P	2477	P	2678.9	P
Gabpa	37.1	A	56.7	A	60.9	M	49.8	M	22.9	A	23.7	A	76.2	A	54.2	A	44.2	M	3.7	A	38.3	A
Gabra6	9.6	A	40.6	A	10	A	4052.1	P	4995.7	P	7.7	A	9.6	A	5.2	A	4.4	A	6.2	A	3.7	A
B230208N19Rik	775.3	P	657.7	P	763.5	P	451.9	P	451.2	P	1213.6	P	1302.2	P	598.9	P	619.4	P	1190.7	P	1305	P
Gabrg3	220.3	M	307.2	P	147.6	A	143.2	P	161.5	A	191.3	A	198.7	M	124.7	A	159	A	160.9	M	133.6	M
Gabrr1	79.4	A	145.8	A	95.5	A	120.2	A	64.6	A	103.3	A	85.8	A	117.2	A	113.8	A	97.5	A	112.4	A
Gabrr2	232.1	M	203	A	108.4	A	188.1	A	82.7	A	166.9	A	138.2	A	146.6	A	127.3	A	169.6	A	156.7	A
Gad1	3559.9	P	2212	P	3049.1	P	3628.5	P	4273.7	P	2479.9	P	1700	P	11309.9	P	9225.7	P	3020.2	P	3253.3	P
Gad2	19.9	A	62.9	A	130.4	P	50.3	A	11.1	A	65.4	A	47.3	A	121.4	P	118.9	P	127.1	P	139.1	P
Galc	161.3	A	177.9	A	71.3	A	128.5	A	87.7	A	171.6	M	150.6	A	149.3	M	143.3	A	112.9	A	133.6	A
Galgt2	204.6	A	187.4	A	83.2	A	179.1	A	203.4	A	72.8	A	136.1	A	201.5	A	136.7	A	167.4	A	49.9	A
Galr1	201.5	A	272.1	A	68	A	124.6	A	58.3	A	63.5	A	93.4	A	113.3	A	155.4	A	94.8	A	109.5	A
Gapds	22.9	A	15.8	A	26.9	A	29.4	A	31.4	A	23.4	A	20.7	A	30.2	A	24.5	A	22.1	A	24.1	A
Gas1	49.4	A	45.2	A	81.9	A	78.6	A	128.7	A	43.8	A	41.9	A	48.6	A	58.2	A	40.9	A	39.5	A
Gas7	368.4	A	212.9	A	346.5	A	790.4	P	757.8	P	171.4	A	150.7	A	278.2	A	176.2	A	119.7	A	143.1	A
Gata1	20.4	A	27.6	A	36.1	A	34.2	A	30.7	A	37.5	A	32	A	17.1	A	27.1	A	32.7	A	37.9	A
Gata2	138.4	A	202.5	A	134	A	93.4	A	222.1	A	70.8	A	185.2	A	147.3	A	158.3	A	134.2	A	126.8	A
Gata3	21.7	A	35.3	A	25.6	A	64.1	A	67.7	A	25.9	A	17.5	A	35.7	A	13.4	A	14.5	A	18.5	A
Gata5	27.6	A	41.6	A	120.2	A	142.4	A	103.6	A	30.8	A	135.2	A	31.8	A	24.4	A	161.4	A	101.8	A
Gcdh	24.3	A	13.1	A	33.5	A	26.9	A	115.6	A	15.5	A	22.9	A	20.3	A	41.2	A	35.9	A	10.5	A
Gcm1	110.3	A	156.9	A	83.8	A	131.3	A	164.4	M	124.8	M	84.4	A	124	A	109.8	A	83.3	A	59.8	A
Gcm2	358.4	M	307.6	A	302.8	M	259.5	A	321.8	A	294.9	A	306.6	A	274.1	M	221.5	A	243.3	A	294.9	A
Opn1mw	92.8	A	167.9	A	122.8	A	65.2	A	113.5	A	67	A	48.8	A	145.4	A	91.6	A	85.3	A	152.3	A
Gdf5	202.8	M	246.3	P	155.7	P	203.2	P	224.4	P	207.3	P	247.9	M	195.1	P	219.7	P	201.6	P	210	P
Gdf9	249.2	A	242.1	P	273.1	P	290.7	P	223.6	P	315.9	P	294.9	M	294.4	P	226.4	P	255.7	M	234.1	M
Gdi2	120	A	46.8	A	77.5	A	48.2	A	127.6	A	131.1	A	102.6	A	117.9	A	129.9	A	104.3	A	100.6	A
Gfi1b	49.2	A	87	A	150.6	A	123	A	69.5	A	21.6	A	136.7	A	17.6	A	10.8	A	120.1	A	113.4	A
Gfra2	91.4	A	117.8	A	192.9	P	89.4	A	103.7	A	131.9	A	51.4	A	59.7	A	153.4	M	80.9	A	146.3	M
Gja4	36.7	A	35.6	A	45.7	A	47.1	A	51.7	A	60.8	A	30.1	A	32.7	A	36.1	A	27.7	A	24.1	A
Gja7	191.8	P	136.9	P	199.1	P	182.7	P	200.8	P	199	P	190.8	P	189	P	178.4	P	223.4	P	167.8	P
Gja8	28.8	A	123.2	A	26.4	A	24.9	A	29.2	A	100.5	A	27.4	A	22.4	A	29.8	A	32.5	A	30.6	A
Gjb1	33	A	49.1	A	27	A	25.6	A	23.8	A	33.4	A	33.7	A	30.2	A	27.9	A	16.2	A	24.9	A
Gjb3	28.9	A	26.7	A	10	A	15	A	9.6	A	23.4	A	18.8	A	23.1	A	14.5	A	13.4	A	13.6	A
Gli3	132.7	M	124.3	A	94.1	A	137.4	M	113	A	97.2	A	141	M	89.8	M	109.1	A	83.9	A	74.8	A
Glrp1	290.8	M	279.7	M	214.8	M	251.7	M	188.1	A	260.6	A	300.2	A	245	A	232.5	M	247.4	A	236.2	A
Glud1	911.8	P	691.4	P	1362	P	1235.5	P	1276.2	P	1207.7	P	1395.3	P	1252.9	P	1119.5	P	1885.8	P	1954.9	P
Slc6a9	938.9	P	979.4	P	1017.6	P	1464.9	P	1565.8	P	858	M	1041.2	P	1820.2	P	1855.5	P	1167.6	P	1155.2	P
Pbp	215.2	P	179.4	A	180.5	P	175.8	P	171	P	247.8	P	216.3	P	215.1	P	198.8	P	177.3	P	181.4	P
Golga3	115.6	A	44.5	A	182.1	P	181.1	P	178.4	M	153.1	M	119.9	M	185.5	M	194.1	P	159.3	M	223.8	P
Gpam	1057.2	P	1003.7	P	1042.3	P	1011.5	P	1206.4	P	1072.3	P	939.6	P	1155.8	P	1262.3	P	1198.5	P	1073.3	P
Gpc4	167.2	A	183.8	A	205.5	P	190	A	223.9	A	170.2	A	218.1	P	138.6	A	128.3	A	219.1	M	205.1	M
Gpr12	31	A	24.6	A	19.8	A	36.2	A	29.7	A	44.7	A	51.1	A	43	A	30.7	A	35	A	37.5	A
Gpr65	144.2	P	140.9	P	102.4	M	220.1	P	169.3	P	162.1	P	126.8	A	115.4	M	204.4	P	99.7	M	131.6	P
Gpr3	19.6	A	29.6	A	20.1	A	20.6	A	14	A	19	A	23	A	15.7	A	21.1	A	19.9	A	11.1	A
Gpld1	487.7	P	452.9	P	380.1	P	468.6	P	633.6	P	441.7	P	488.5	P	494.2	P	507.8	P	843.6	P	901.7	P
Gpr27	57.1	A	52.1	A	48.3	A	34.3	A	49.5	A	56.4	A	53.8	A	71	A	61.6	A	50.1	A	42.3	A
Gpx1	1493.8	P	1576.4	P	1457.8	P	1150.8	P	1284.5	P	943	P	977.2	P	1468.1	P	1801.7	P	1507	P	1565.4	P
Gpx3	19.7	A	21.1	A	26.5	A	15.6	A	12.9	A	13	A	16.7	A	15.7	A	22.6	A	821.5	A	1086.6	P
Gpx4	1302.5	P	1085	P	2349.2	P	1666	P	1994.3	P	1588.1	P	2324.9	P	1637.9	P	1481.5	P	1772.6	P	2071.9	P
Rhpn1	156.4	A	149.6	A	130.6	M	114.7	M	133.3	A	125.2	A	110.9	M	106.8	A	122.5	P	105.6	A	113.1	A
Grid1	31.1	A	54.7	A	18.7	A	18.2	A	13.5	A	41.6	A	38.9	A	28.6	A	22.4	A	36.2	A	33.2	A
Grik5	847.7	P	894.2	P	745.5	M	413.7	A	482.1	A	914.5	P	912.1	P	777.2	P	704.9	P	423.4	A	470.3	A
Grin1	514.9	P	487	P	330.4	P	347.7	P	283.3	P	361.8	P	378.6	P	750.1	P	687.9	P	160.6	P	198	P
Grin2a	397.2	P	363.3	M	215.9	P	196.4	M	181.9	M	326.6	P	235.7	P	241.9	P	276.3	P	228	P	168.6	A
Grin2b	348.1	P	349.6	P	249.1	M	166.8	A	179.4	A	290.4	P	304.6	P	320.4	P	364.5	P	230	M	218.5	P
Grin2d	167.8	A	167.9	A	109.6	A	183.5	A	122.5	A	114.9	A	166.6	A	84.6	A	186.9	A	218.1	A	155.5	A
Nr3c1	94.4	P	139.5	P	169.5	P	212.5	P	166.8	P	154.5	P	131.1	P	99.8	P	120.8	P	138.6	P	105.5	P
Cxcl1	152.5	P	162.6	P	133.4	P	144.7	P	82.4	P	125.3	P	136.1	P	163.2	P	131.1	P	125.4	P	96.4	P
Grpr	26.5	A	20.2	A	37.1	A	5.2	A	5.1	A	12.5	A	9.6	A	32.4	A	24.6	A	3.5	A	5.7	A
Gsh1	214.5	M	312.2	M	272.8	P	211.8	M	222.7	A	239.6	M	217.1	P	170.1	A	219.4	A	238.4	P	208.5	P
Gss	224.6	P	399.5	P	229.7	P	221.5	P	487.8	P	238.6	P	228.1	P	276.3	P	201.8	P	204.9	P	282.9	P
Gsta2	78	A	95	A	117.6	M	31.6	A	18.4	A	24.1	A	130.8	A	74.7	A	130.6	A	27.9	A	76.2	A
Gtl3	664	P	633.3	P	632.3	P	531.9	P	618.8	P	488.5	P	595.3	P	552.9	P	546.9	P	585.5	P	636.6	P
Thumpd3	217.4	P	247.8	M	252.9	P	207.2	P	262.4	P	302.5	P	287	P	233.5	P	183.1	P	310.9	P	283.5	P
Guca2a	216	A	192.6	A	212.7	A	220.2	A	261.6	A	145.6	A	179.7	A	274.6	A	217.2	A	111.7	A	106.7	A
Guca2b	23.8	A	9	A	14.7	A	23.4	A	27.3	A	15.7	A	14	A	23	A	15	A	14.6	A	13.1	A
Gucy2e	86.6	A	160.5	A	119.2	A	191.4	A	142.7	A	100.3	A	109	A	72.7	A	31.4	A	128.6	A	73.3	A
Gys3	252.6	A	328.2	A	254.5	A	72.9	A	77.6	A	360.1	A	332.9	A	253.1	A	76.2	A	73.4	A	431.5	A
Gzmk	389.2	P	317	P	381.5	P	293.3	P	277.6	P	349.6	P	329.7	P	187.5	P	308.2	P	332.1	P	267.9	P
H2-Bf	236.3	A	193.7	A	125.4	A	110.4	A	102.2	A	111.6	A	148.3	A	153.5	A	136.6	A	140.9	A	119.7	A
H2-Bl	86.9	A	87.1	A	61.5	A	107.7	A	53.8	A	130.8	A	92.6	A	98.8	A	58.6	A	95.8	A	129.9	A
H2-D4	9.6	A	6.6	A	7.5	A	7.5	A	14.5	A	17.6	A	8.4	A	5.3	A	6.6	A	13.9	A	5.4	A
Slc39a7	524.8	P	382.1	P	714.3	P	1175.3	P	691.4	P	594.5	P	808.6	P	675	P	715	P	922	P	550.5	P
H2-Oa	46.1	A	124.7	A	136.8	A	134.2	A	130.9	A	114.3	A	26.7	A	122.6	A	127.3	A	123.3	A	111.9	A
H2-T24	16	A	15.1	A	68.2	A	8.4	A	7.5	A	17.9	A	16.3	A	12.3	A	7.6	A	11.6	A	20.1	A
Hadhsc	315.6	P	175.6	A	314.9	P	341.2	P	289.8	P	327.4	P	285	P	206.8	P	268.5	P	331.7	P	294.3	P
Hand1	430.6	A	331.8	A	180.6	A	336.2	A	165.5	A	233.1	A	209.7	A	244.4	A	231.9	A	360.8	A	232.3	A
Has2	77.2	A	28	A	18.1	A	146.6	A	83.3	A	45.5	A	25.9	A	15.2	A	124.2	A	27.5	A	62.7	A
Has3	168.8	A	270	A	290	A	275	A	139.7	A	282.9	A	358.9	A	377.6	A	301.6	A	283.3	A	303.8	A
Serpind1	255.2	A	240.9	A	234.4	A	353.6	A	387.8	A	222.7	A	270.5	A	355.8	A	297.5	A	333.2	A	275.6	A
Hcfc1	67.2	A	74.9	A	179.2	A	50.2	A	110.9	A	59.6	A	61.9	A	68.1	A	77.9	A	60.4	A	56.3	A
Hcls1	324.1	A	292	A	227.3	A	199.2	A	211.5	A	256.6	A	233	A	204	A	216.9	A	215.7	A	192.3	A
Hcn2	352.3	P	416	A	363.7	P	338.4	M	391.9	A	167.7	A	312.2	A	367.6	P	293.7	M	266	M	271.5	A
Hdac1	795.1	P	747.5	P	835.2	P	1021.2	P	1144.7	P	1081.6	P	960.6	P	1136.1	P	1036.8	P	983.6	P	1161.8	P
Hdac2	795.1	P	747.5	P	835.2	P	1021.2	P	1144.7	P	1081.6	P	960.6	P	1136.1	P	1036.8	P	983.6	P	1161.8	P
Hdc	33.2	A	36.3	A	24.3	A	31.3	A	18.7	A	19.6	A	32.1	A	18.5	A	29.3	A	458.6	P	398.4	P
Pwwp1	28.3	A	46.8	A	27.7	A	27.9	A	26.8	A	41.1	A	31.7	A	38.6	A	39.9	A	27.4	A	19	A
Hells	94	A	120.6	A	14.9	A	60.8	A	55.1	A	83.1	A	72.9	A	60.5	A	43.9	A	48.9	A	58.4	A
Foxn1	255	P	190.6	P	235.8	P	189	P	198.4	P	268.7	P	205.6	P	238.6	P	273.4	P	217.8	P	204.6	P
Foxq1	218.1	A	332.2	A	170.4	A	206.3	A	162.2	A	62.3	A	124.8	A	193.3	A	114.9	A	148	A	11	A
Foxg1	2339.9	P	1338.7	P	2201.6	P	137.1	A	143.1	A	1940.1	P	2836.1	P	1405.8	P	1368.1	P	247.5	P	253.7	P
Foxd1	51.1	A	61.1	A	106	P	122	P	98.5	P	81.1	A	92.7	A	84.4	A	99.9	M	76.2	P	87.8	P
Mst1	140.5	A	300.9	A	157.7	A	146.9	A	73.2	A	210.7	P	124.7	A	122.2	A	106.5	A	161	A	166	M
Hiat1	445.8	P	375.1	P	660.6	P	503.5	P	622.4	P	499.9	P	470.9	P	408.2	P	380.5	P	579.5	P	690.9	P
Tfb2m	310.1	P	235.7	P	389	P	350.7	P	355.4	P	287.8	P	302.3	P	289.4	P	235.8	P	336.4	P	305.4	P
Hlx1	63.2	A	118.6	A	59.7	A	106.5	A	48.4	A	66.8	A	21.9	A	22.4	A	87.2	A	22.4	A	87	A
Hmgcl	611.5	P	395.3	P	484	P	602.1	P	686.6	P	407.8	P	436.6	P	488.4	P	504.9	P	522.9	P	476.2	P
Hmx3	55.9	A	106.5	A	55.2	M	46.4	M	77.8	P	100.9	M	71.1	A	85.4	P	77.8	P	75.8	P	79.9	P
Hn1	291.4	P	220.7	P	385.9	P	128.2	P	224.2	P	375.8	P	299.3	P	292.2	P	298	M	232.5	P	343.2	P
Foxa1	204.8	A	218.9	A	133.9	A	198.5	A	132.6	A	156	A	173.8	A	110.8	A	169.9	A	184.2	M	210.8	M
Foxa3	98.2	A	73.8	A	69.5	A	40.6	A	72.4	A	62.1	A	85.1	A	87.6	A	116.6	A	42.1	A	49.5	A
Hnf4a	38.6	A	42.7	A	27.2	A	27.1	A	25.9	A	32.1	A	31.6	A	29.5	A	28	A	29	A	24.8	A
Hoxa10	279.7	P	198.4	P	153.6	P	154.2	P	132.9	P	189.6	P	159.6	P	141.1	P	165.4	P	131.2	P	143.7	P
Hoxa13	192	A	213.6	M	106.4	A	134.1	A	95.4	A	173.1	P	147.9	M	127.1	M	136.4	A	150.2	A	150.3	A
Hoxb1	38.2	A	38.2	A	27.6	A	62.8	A	85	A	30.3	A	30.8	A	30.4	A	30	A	29.2	A	28.4	A
Hoxb5	94.9	A	75.6	A	41.3	A	81.7	A	44.5	A	61.9	A	117.7	A	101.4	A	90.7	A	74.1	A	80.3	A
E230017H14Rik	223.5	A	48.7	A	160.3	A	73.5	A	89.3	A	46.6	A	128.2	A	147	A	89.1	A	132.8	A	86.5	A
Hpn	94.6	P	141.3	A	6.3	A	43.9	A	16.8	A	162.6	M	31.9	A	135.9	A	65.1	A	108.5	A	71.1	A
Hpvc2	361.1	A	262.9	A	143.3	A	149.7	A	222.4	A	165.9	A	176.8	A	272.4	A	318.9	A	215.7	A	212.6	A
Hsd11b1	321	A	142.9	A	427.1	P	1130.8	P	1385	P	816.5	P	606.5	P	51.6	A	215.2	A	430.5	A	471.9	P
Hsd17b3	226.8	P	148.8	P	139.8	P	167.4	P	97.1	A	172.1	P	218.8	P	138.5	P	145.2	M	128.8	P	182.4	P
Hsd3b1	109.8	A	22.9	A	19.3	A	13.8	A	18	A	18.7	A	39.9	A	66.5	A	67.6	A	6.8	A	9.3	A
Hsd3b4	12.8	A	28.6	A	14.4	A	11.6	A	10.5	A	18.8	A	24.6	A	9.7	A	15.2	A	12.5	A	8.9	A
Hsd3b4	21.2	A	20.5	A	33.8	A	22.8	A	14.5	A	19.6	A	19.9	A	19.4	A	18.6	A	26.9	A	27.9	A
Hsd3b5	21.2	A	20.5	A	33.8	A	22.8	A	14.5	A	19.6	A	19.9	A	19.4	A	18.6	A	26.9	A	27.9	A
Dnajb3	44.8	A	65.6	A	41.9	A	29.5	A	79.5	A	38.2	A	30.2	A	24	A	57.4	A	86.2	A	61.3	A
Hspcb	3195.9	P	3590.5	P	4329.3	P	2654.8	P	3457.8	P	3265.7	P	2998.8	P	2796.1	P	2942	P	3078.6	P	3362.9	P
Sdc2	316.8	M	334.5	M	320.9	M	303.8	M	310	M	303.9	M	226.2	A	311.9	P	336.3	P	588.4	P	542.7	P
ENSMUSG00000028763	189.5	A	412.1	A	190.7	A	262.9	A	243.2	A	241.7	A	336.5	A	263.9	A	260.7	A	301.2	A	220	A
Htr4	24.6	A	28.6	A	13.5	A	23.8	A	34.9	A	20.1	A	14.2	A	20.8	A	28.1	A	23.2	A	31.9	A
Htr5a	168	A	192.6	A	135.2	A	196.8	P	215.7	A	207.7	P	168.7	A	176	A	154.5	A	125.5	A	206.6	P
Ibsp	14.8	A	20.7	A	62.3	A	54.3	A	32.4	A	34.9	A	20.6	A	36.7	A	39	A	82.2	A	58.3	A
Icam5	992.7	P	814.7	P	1385.4	P	100.8	A	86.7	A	1222.1	P	1809.4	P	1062.1	P	974.6	P	310.9	A	294	A
Idh2	302.1	M	289.7	A	300.9	P	232.9	P	409.6	P	314.2	P	222.1	P	327.9	P	403	P	398.6	P	547.5	P
Idh3g	945.2	P	885.3	P	1364	P	1721	P	1911.5	P	1443.1	P	986.8	P	1148.6	P	1310.3	P	1577.8	P	1423.6	P
Idua	286.2	P	316.8	P	224.4	P	248.8	P	199.8	P	303.1	P	256.5	P	347.1	P	253.3	P	346.9	P	289.6	P
Ifi1	145.5	A	41.8	A	307	A	221.4	A	274.1	A	335	A	320.2	A	425.1	A	242.6	A	217.3	A	282.4	A
Ifi202b	30.2	A	58.1	A	12.4	A	27	A	18.6	A	9.7	A	21	A	15.7	A	94	A	15.4	A	65	A
Ifi203	151.7	A	178.1	A	102.5	A	108.1	A	81.9	A	173.3	M	77.7	A	113	A	161.8	A	34.7	A	39.3	A
Ifi204	29.1	A	44.9	A	14.8	A	1	A	16.4	A	3.3	A	2.3	A	3.4	A	19.7	A	5.6	A	22.1	A
Olfr56	191	A	292.3	A	128.4	A	180	A	168.8	A	75.6	A	116.2	A	62.4	A	187.5	A	153.3	A	198.3	A
Ifit1	96	M	156.8	M	108.1	P	83.7	P	63.6	A	66	A	117.8	A	82.9	P	147.4	P	99	P	82.3	A
Ifit2	53	A	69.2	A	123.7	A	111.4	A	70.6	A	134.8	A	36.4	A	227.8	M	257.2	P	222.2	P	232.2	P
Ifna11	189.3	P	118.3	A	56.9	P	159.2	P	46.2	A	116.3	P	125.6	P	126.6	P	120.2	P	109.4	P	99.2	P
Ifna1	335.7	M	470.5	A	235.2	A	214.9	M	400.8	P	336.4	P	328.4	P	293.8	P	351.9	M	330.8	A	312.1	P
LOC384100	7.9	A	2.2	A	2.8	A	27.4	A	25.8	A	4.4	A	3.3	A	1.9	A	1.4	A	2	A	16	A
Ifnab	91.6	A	92.1	A	46.5	A	40.7	A	36.7	A	26.9	A	97.9	A	90.8	A	107.5	A	77.2	A	21.6	A
Igfbp6	543	P	526	P	929.3	P	349.6	P	577.7	P	332.4	P	418.9	P	486.6	P	553.2	P	398.7	P	322.4	P
Il10ra	11.3	A	10.8	A	7.3	A	8	A	7.8	A	8.5	A	9.5	A	8.3	A	12.7	A	7.8	A	8.1	A
Il10rb	217.8	P	208.3	A	210.3	P	226.1	M	266.3	M	245	P	274.8	P	182.1	P	210.1	P	235	M	237.3	P
Il11	52.3	A	117	A	36.9	A	46.5	A	100.6	A	29	A	39.8	A	35.1	A	29.3	A	65.7	A	66.8	A
Il12a	359.1	A	472.1	A	447.4	A	534.5	A	358.3	A	394.7	A	285.5	A	409.5	A	498.1	A	410.2	A	420.5	A
Il12b	87.1	A	81	A	90.9	A	64.6	A	42.8	A	71.5	A	99	A	135.2	A	106.2	A	118.9	A	97.3	A
Il12rb1	38.6	A	28.3	A	18.7	A	19.1	A	17	A	22	A	23.9	A	34	A	15.6	A	24.6	A	22.4	A
Il12rb2	297	P	407.3	P	295	P	256.3	M	211.4	P	259.8	P	274.8	P	231.8	P	256.1	P	288.5	P	188.3	P
Il13	58.1	A	51	A	54.1	A	42.9	A	26.3	A	66.8	A	30.8	A	46.1	A	59.4	A	34	A	54.6	A
Il15	42.4	A	27.6	A	91.3	A	115.2	A	66.9	A	26.5	A	51.3	A	32.1	A	32.5	A	79.6	A	20.1	A
Il18	277.8	P	298.4	P	368.3	P	293.6	P	334.4	P	450	P	255.6	P	413.8	P	549.7	P	343.6	P	508.5	P
Il1r1	335.5	A	338.8	A	219.3	A	395.7	A	231.5	A	322.3	P	392.9	M	148.4	A	363.4	A	248.9	A	258.8	A
Irak1	402	P	488.1	P	279	P	295.8	P	313.5	P	452	P	408.4	P	322.3	P	294.4	P	412	P	456.9	P
Il18r1	20	A	13.4	A	9.3	A	11.7	A	8.6	A	10.6	A	6.8	A	10	A	9.1	A	7.3	A	8.3	A
Il18r1	47.4	A	76.1	A	34.6	A	50.9	A	6.3	A	37.6	A	32.7	A	44.6	A	71.7	A	55.9	A	20.2	A
Il2	54.7	A	175.3	A	60.2	A	47.6	A	120.2	A	201.6	A	104.8	A	135.5	A	71.2	A	130.1	A	59.5	A
Il2rb	47.4	A	53.2	A	29.1	A	36.9	A	33	A	34.9	A	22.1	A	37	A	19.6	A	38.1	A	30.8	A
Il3ra	17.4	A	16.5	A	11.3	A	9.1	A	15	A	103.6	A	10.6	A	23.5	A	14.7	A	11.5	A	17	A
Il5ra	5.3	A	6.9	A	3.4	A	4.8	A	5.3	A	3.6	A	10.6	A	3.8	A	3.8	A	3.8	A	2.9	A
Il7r	29.7	A	109.4	A	96.4	P	127.7	A	14.2	A	122	A	20.9	A	80.1	A	47.8	A	125.1	A	42.9	A
Il9	16.3	A	22.1	A	9.8	A	16.6	A	22.9	A	18.9	A	11.5	A	8.7	A	16.5	A	11.5	A	14.1	A
Il9r	7.5	A	21.3	A	6	A	8.7	A	3.5	A	29.3	A	41.4	A	15	A	12	A	6.8	A	5.7	A
Gimap1	12.8	A	11.8	A	7.8	A	5.3	A	8.4	A	7.9	A	9.5	A	5.2	A	23.7	A	8.4	A	4.9	A
Lrig1	27.4	A	33.5	A	24.4	A	298.4	A	100.5	A	29.5	A	24.3	A	55.2	A	160	A	68.9	A	50.1	A
Impact	1082.7	P	1615.5	P	1000.8	P	955	P	1052.3	P	1100.6	P	1024.9	P	1159.4	P	1226.6	P	3509.1	P	3739.2	P
Inhba	326.5	A	360.4	A	238.1	A	289.8	M	235.2	A	306.4	A	386.3	P	453.5	P	480.9	M	244.9	A	164.2	A
Inhbe	170.4	A	210.3	A	119.2	A	103.3	P	113.4	A	253.9	A	262.1	A	229.4	M	238.9	A	146	A	110.4	M
Cep2	348.2	A	464.5	A	278.4	P	288.8	A	285.4	M	307.3	P	301.1	A	399.4	P	252.1	M	382.5	A	282.5	M
Inpp1	66.3	A	73.4	A	137.5	A	130.1	A	294.9	A	222.5	A	116.7	A	169.6	A	116.5	A	204.9	A	210.9	A
Ipp	204.5	M	209	A	197.8	P	198.9	P	238.4	P	249.5	P	233.9	M	209.4	M	169.2	A	249	A	179.3	P
Irf1	89.6	A	143.9	A	249.2	A	291.8	M	256.3	A	171.5	A	124.3	A	181.8	A	284.8	A	263.4	A	270.8	P
Irf2	88.5	P	85.2	A	124.1	A	101.2	A	139.7	A	135.2	M	129.9	M	137	P	97.1	P	127.3	A	122.1	M
Irx3	52.2	A	34.1	A	23.5	A	274.4	A	234.2	A	30.1	A	33.7	A	25.7	A	27.5	A	124.6	A	112.2	A
Itga7	65.3	A	24.8	A	75	A	184.9	A	228.4	A	99.7	A	55.6	A	19	A	142.9	A	43.2	A	88	A
Itgae	188.6	A	171.6	A	129.3	A	135.9	A	110.4	A	177.5	A	150.8	A	123.7	A	187.3	A	135.8	A	141.4	A
Itgam	230.4	A	315.1	A	255.8	A	198.4	A	68.7	A	200.4	A	212.4	A	118.7	A	152.1	A	184.1	A	155.4	A
Itgav	23.9	A	36	A	107.6	M	19.4	A	50.9	A	33.3	A	63.3	A	250.2	P	200.8	A	113.2	A	79.3	A
Itih1	315.5	A	211.6	A	323.5	A	235.2	A	241.8	A	247.6	A	248.2	A	183.4	A	233.5	A	243.2	A	299	A
Itih3	167.3	A	179.6	M	210.5	P	351.5	P	455.9	P	262.6	P	209.1	M	203	P	230.6	P	2415.5	P	2423	P
Itm2a	976.9	P	554.1	P	1807.3	P	1227.8	P	1294	P	1389.6	P	1601.3	P	1509.2	P	1493.4	P	1369.1	P	1422.3	P
Itm2b	3953.1	P	3097.8	P	4907.5	P	7112.4	P	9929.5	P	5478.9	P	4370.5	P	5711.6	P	5745.5	P	4673.2	P	5180.6	P
Cuzd1	184.6	A	179	A	115.7	A	73.2	A	32.4	A	189.1	A	88.3	A	70.9	A	115.3	A	100.9	A	26.4	A
1110019C06Rik	22.6	A	25.8	A	18	A	17.3	A	18.1	A	44.9	A	30.6	A	21.1	A	56.4	A	20.8	A	17.5	A
Jak2	142.9	A	123.2	A	181.6	A	108.7	A	184.8	A	70.7	A	37.4	A	277.8	M	253.4	A	61.3	A	149.3	A
Kcna3	251.1	A	115.9	A	264.5	A	190.9	A	266.4	A	244.6	A	194.1	A	194.7	A	276.5	A	236.7	A	248	A
Kcna5	175.8	A	212.5	A	134.1	A	85.2	A	74.9	A	25.2	A	89.3	A	199.3	P	197.8	P	236.2	P	237	P
Kcnc1	117.1	A	32	A	116.1	A	56	A	98.8	A	75.6	A	29.9	A	41.3	A	82.5	M	61.2	A	109	A
Kcnc3	38.2	A	26.4	A	68.8	A	248.7	M	309.6	P	38.4	A	158	A	195.3	A	116.7	A	45.7	A	73.9	A
Kcnk1	1201.6	P	1159	P	1312.4	P	2699.3	P	3267	P	1093	P	1065.4	P	756.7	P	1024.8	P	559.9	P	629.1	P
Kcnk4	327.5	A	395.5	A	330	A	418.3	A	196.9	A	227.8	A	542.1	A	368.9	A	334.9	A	420.6	A	317.1	A
Kcnma3	53.6	A	83.8	A	137.6	A	113.9	A	69.6	A	121	A	33.7	A	75.1	A	78.2	A	110.8	A	108.4	A
Kcnq1	61	A	58	A	35	A	32.5	A	32.5	A	51.7	A	45.3	A	52	A	47.8	A	46.5	A	43.5	A
Kcns1	76	A	11.4	A	18.3	A	6.5	A	11.7	A	14.4	A	17.5	A	10.8	A	7	A	6	A	10.8	A
Napsa	34.4	A	34.8	A	49.1	A	84.8	A	24.2	A	49.3	A	33.7	A	44.3	A	54.4	A	47.3	A	29	A
Kera	342	A	294	A	227.9	A	99.9	A	38.7	A	275.4	A	286.2	A	261.2	A	170.2	A	289.4	A	183.3	A
Kif1a	341.4	P	467.9	P	497.1	P	490.2	P	431.2	P	461.9	P	466.5	P	577.5	P	737.3	P	438.9	P	515.1	P
Kif2a	354.9	P	300.9	P	396.7	P	300.6	P	407	P	446.7	P	350.1	M	757.3	P	780.3	P	434	P	460	P
Kif3a	360.1	P	413	P	437.6	P	313.2	P	357.8	P	445.2	P	310.8	P	322.3	P	310.3	P	450.5	P	461.6	P
Kif3c	939.1	P	1022	P	1142.6	P	896	P	980.9	P	949.5	P	1103.5	P	729.6	P	762.7	P	806.9	P	695.9	P
Kif4	254.7	A	198.9	A	74.1	A	201.4	A	86.1	A	184.1	A	171.9	A	178.1	A	66.6	A	182.3	A	188.2	A
Kif5a	1229.5	P	1223.5	P	909.1	P	383.5	P	493.8	P	824.7	P	917.3	P	504.3	P	611.2	P	594.4	P	620.9	P
Kif5b	584.1	P	677.6	P	603.9	P	564.2	P	678.9	P	836.2	P	386.3	P	633.6	P	722.2	P	648.4	P	662.8	P
Kif5c	318.3	P	485.5	A	540.4	P	330.1	A	468.2	P	412.2	P	412.4	P	172.1	A	125.9	A	332.2	A	310.1	P
Klc2	1542	P	1836.4	A	1014.4	A	1573.7	P	1267.9	P	1123.7	A	1251.3	A	1345.8	M	1347.3	P	1028.7	A	983.1	A
Klf2	194.3	P	228.1	P	226	P	214.2	P	231.9	P	275.2	P	217.2	P	294	P	257.4	P	275.1	P	226	P
Klk16	10.3	A	6.7	A	7.1	A	7.7	A	8.7	A	6.9	A	5	A	8.3	A	14.2	A	6.5	A	9	A
Cyp4v3	241.7	P	301	P	206.5	M	200.7	M	179.9	P	303.7	P	222.1	M	189.3	M	169.2	P	197.8	P	169.3	P
Klk5	4.9	A	13.5	A	41.7	A	6	A	4.1	A	8	A	4.3	A	5.1	A	6.4	A	8	A	5	A
Klk26	24.2	A	33.6	A	185.7	A	20.3	A	74	A	23.5	A	13.7	A	30.1	A	23.3	A	19.7	A	43	A
Serpina3c	110	A	115.4	A	97.3	A	61.8	A	82.1	A	75.5	A	90.1	A	93.2	A	65.4	A	85.7	A	43	A
Klra10	0.1	A	4.1	A	5.7	A	4.5	A	0.3	A	0.3	A	0.1	A	8.5	M	18.4	P	0.5	A	0.4	A
Klra2	78.1	P	122.9	P	82	P	105.3	P	108.7	M	84.5	P	68.8	M	98	M	103.8	A	93.4	P	68.5	P
Klra5	179.3	P	63.7	P	155.7	P	116.8	P	79.9	A	130.9	P	48.2	P	158	P	108.6	M	125.2	A	109.4	A
Klra6	105.9	A	237.2	A	31.8	A	39	A	9.3	A	64.6	A	90.6	A	59.5	A	11.3	A	46	A	63.8	A
Krt1-16	8.9	A	10.6	A	7.4	A	8.1	A	6.3	A	8.9	A	10.4	A	8	A	10.5	A	8	A	7.9	A
Krt1-19	12.1	A	22.4	A	14.8	A	8.5	A	13	A	23.9	A	24	A	14.4	A	10.8	A	11.2	A	12.2	A
Krt2-1	241.3	A	266.9	A	277.4	A	267.4	A	309.9	A	351.7	A	304.8	A	297.8	A	306.4	A	537.8	A	519.5	A
Krt2-4	30	A	35.4	A	18.7	A	22.9	A	20.7	A	19	A	26.2	A	23.5	A	16.7	A	20.1	A	17.7	A
Ktn1	277.1	P	200.7	P	346	P	440.7	P	470.3	P	254.9	P	170	P	246.2	P	278.8	P	390.7	P	436.6	P
L1cam	43.2	A	56.4	A	57.7	A	69.2	A	122.5	A	39.7	A	30.9	A	65.6	A	51.4	A	43.1	A	119.7	A
Lag3	46.4	A	55.6	A	87.6	A	38.9	A	48.4	A	45.6	A	129.4	A	151.8	A	86.3	A	38.6	A	33.1	A
Lama1	98.7	A	22.6	A	31	A	18.6	A	68.3	A	72.3	A	19.6	A	19.9	A	34.1	A	135.2	A	112.4	A
Lamb2	110	A	116.2	A	62.1	A	38.7	A	31	A	81.7	A	109.1	A	185.4	A	147	A	82.7	A	176.5	A
Lamb3	188	A	220.7	A	183.5	A	141.2	A	220.4	M	179.3	A	237.3	M	130.5	A	265.4	M	217.4	M	215.1	P
Lamc2	231.7	A	240.5	A	201.2	M	180.3	P	85.6	A	179.3	M	206.5	A	153.8	A	143.4	A	155.1	M	153.7	A
Anpep	25.6	A	26.7	A	31.7	A	28.9	A	25.7	A	17.5	A	24.7	A	17.6	A	29.6	A	27.5	A	31.2	A
Lbp	79.9	A	40.8	A	98.8	A	130.4	A	163.4	A	258.9	M	248.4	A	81.7	A	76.8	A	152.2	A	153.7	A
Lcat	296.6	A	606.8	A	449.7	A	1111.4	P	1013	P	631.6	M	693.8	P	1137.8	P	921.4	P	356.5	A	644.1	M
Lgals7	121.2	M	135.3	A	157.8	P	178.8	P	192.8	A	134.6	A	194.3	P	165.1	A	154.6	A	151.3	M	153.3	A
Lhb	68.3	A	85	A	100.8	A	102	A	50.9	A	67.7	A	107.1	A	61.2	A	54.3	A	45.2	A	49.7	A
Lhx1	23.9	A	15.8	A	11.9	A	205.9	A	148	A	14.8	A	12.7	A	24.2	A	10.6	A	13.6	A	24.7	A
Lhx5	216.4	P	174.8	A	100.1	A	264.9	P	295.2	P	235.6	P	185.3	P	173.6	P	148	M	249.3	P	232.3	P
Lif	198	A	202.6	A	138.9	A	122.6	A	116.3	A	103.7	A	160.1	A	166.9	A	161.4	A	148.6	A	144.7	A
Llglh	934.7	P	791.4	P	941.4	P	1042.6	P	1139.4	P	976.7	P	999.1	P	989.4	P	1043.3	P	905.5	P	913.1	P
Gzmm	18.1	A	36.4	A	16.2	A	22	A	28.1	A	19	A	25.8	A	20.9	A	16.4	A	18.7	A	18.5	A
Lmyc1	215.4	P	214.4	P	300.4	M	251.4	M	202.8	M	240	P	247.4	P	286.1	P	236.8	P	240.6	M	227.8	P
Lor	71.7	A	42	A	142	A	25	A	19.7	A	143.7	A	200.3	A	175.8	A	120.7	A	229.9	A	201.9	A
Lpl	395.9	P	218.5	P	189.4	P	118.3	A	122.1	A	432.3	P	277.6	P	41.2	A	79.3	A	148.6	M	162.6	A
Xcl1	150.6	A	196.3	A	215.9	M	164.8	A	183	A	146.2	A	206.1	A	120	A	161.8	A	161.8	A	225.3	A
Lrmp	27.2	A	159.3	A	70.7	A	14.2	A	48.7	A	62.6	A	42.4	A	17.7	A	18.3	A	38	A	73.1	A
Lrp1	759.2	P	801	P	1115.4	P	963.5	P	1064.9	P	1019.3	P	1367.8	P	859.2	P	676.9	P	1358	P	1405.5	P
Lrp5	8.9	A	14.8	A	8	A	12.3	A	13.5	A	9.7	A	11	A	12.8	A	12.7	A	8	A	6.7	A
Lrp6	22.4	A	27.2	A	18.1	A	11.6	A	16.8	A	9.5	A	11.4	A	17.5	A	16.8	A	14.2	A	35.2	A
Lrrfip1	308.7	P	309.4	P	299.8	P	335.3	P	356.3	P	388.2	P	207.7	A	291.1	P	340.5	P	300.7	P	355.1	P
Lrrn1	222	P	158.1	A	359.2	P	475.6	P	490.2	P	290.2	P	394.1	P	316.7	P	192.8	P	284.2	P	285.7	P
Lta4h	476.8	P	444.4	P	498.5	P	618.5	P	597.1	P	455.1	P	415.6	P	608.9	P	733.9	P	560.8	P	549.4	P
Ltb	13.8	A	6	A	11.6	A	20	A	9.6	A	5.8	A	9.8	A	7.7	A	14.1	A	12.7	A	11.9	A
Ltb4r1	8.4	A	10	A	9.7	A	8.3	A	15.4	A	6.5	A	7.9	A	7.6	A	11	A	12.2	A	28.7	A
Ltbp3	174	A	46.7	A	283.6	P	367.8	P	780.2	P	59	A	191.6	A	423.7	P	386.9	M	361.3	P	419.8	P
Ltc4s	273.2	A	357	A	371.7	A	307.1	A	278.1	A	368.7	A	389.4	A	333.8	A	312.3	A	311	A	324.1	A
Ltk	321.6	A	161.1	A	326.5	A	272.4	A	226.6	A	289.9	A	278.1	A	287.5	A	223.5	A	258.2	A	279.5	A
Lum	43.3	M	66.9	M	80.4	P	70.9	A	54.4	M	78	M	91.6	P	53.9	M	44.8	M	45.7	A	64.4	M
Klrb1d	37.3	A	20.7	A	39.2	A	75.4	A	7.4	A	42.9	A	51	A	14.7	A	19.6	A	21.1	A	13	A
Klrb1c	87.1	A	166.7	A	31.5	A	69	A	72.5	A	74.4	A	83.1	A	99	A	190.2	A	16	A	12.9	A
Ly6f	97.7	A	141.4	P	112.3	A	97.8	A	86.5	M	118	A	119.7	A	97.8	A	43.6	A	111.1	P	55.4	A
Tacstd1	15.3	A	11.5	A	10.7	A	7.7	A	5.5	A	7.7	A	17	A	5.4	A	15.8	A	11.6	A	14.8	A
Ly78	205	M	152.6	A	149.3	A	160.2	A	101.1	A	142.8	A	187	A	94.5	A	189.5	A	171.4	A	133.5	A
Ly9	26.4	A	32.9	A	12.2	A	20	A	8.7	A	21.2	A	23.1	A	15.4	A	21.9	A	19.4	A	20.2	A
Lyl1	9.2	A	11.5	A	26.1	A	23.7	A	25	A	10.3	A	9.2	A	9	A	8.7	A	14.8	A	17	A
Marcks	2096.6	P	965.4	P	2460.1	P	1531	P	1653.8	P	1192.6	P	1532.8	P	2836.7	P	2564	P	2295.9	P	2544.2	P
Smad5	258.9	P	182.3	A	165	P	156.1	P	224.8	P	169.4	P	194.4	P	230.9	P	211.3	P	180.3	M	228.6	P
Smad7	333.6	P	385.1	P	730.6	P	429.7	P	429.3	P	334.9	P	591.8	P	537.3	P	680.5	P	619.3	P	530.4	P
Man2a1	475.5	A	390.8	M	451.5	P	360.1	A	321.3	P	446.5	P	383	P	380.2	A	517.8	P	428.2	P	433.9	M
Man2b2	98.7	A	189.7	A	107.4	A	190.4	A	147.8	A	133.4	A	191	A	200	A	176.3	A	131.3	A	153.4	M
Ascl1	96.2	A	111.1	A	22.7	A	15.2	A	35.3	A	18.5	A	23.6	A	10.5	A	17	A	13.3	A	17.1	A
Masp1	174.2	A	57.8	A	216.3	A	173.4	A	74.4	A	146	A	123.4	A	117	A	130.9	A	211.5	A	103.5	A
Fxyd3	205.8	A	284.3	A	253.2	P	220.7	M	238.8	M	256.7	M	265.3	P	244.3	M	237.1	A	279.6	P	255.2	M
Max	311.9	A	205	M	537.3	P	848.2	P	909	P	362.1	P	359.2	P	399.2	P	293.8	P	540.5	P	633.5	P
Mc1r	68	A	7.1	A	17	A	49	A	29.8	A	17.7	A	64	A	20.2	A	53.8	A	17.6	A	41.1	A
Mcl1	518.1	P	400.8	P	764.4	P	604.1	P	701.5	P	678.3	P	712.4	P	885.6	P	766	P	674.7	P	723.3	P
Mcm2	46.9	A	65.2	A	22.7	A	55.1	A	14.5	A	19.7	A	99.5	A	61.3	A	39	A	40.5	A	28	A
Mcm7	358.9	M	291.2	A	306.7	M	419.6	P	378.3	M	277.6	A	198.7	M	360.9	M	418.5	M	318.1	P	333.2	A
Mcpt1	27.9	A	30.9	A	18.1	A	11.6	A	186.8	A	27.6	A	22	A	29.1	A	111	A	18.3	A	10.2	A
Mcpt2	190.8	A	167	A	240.6	A	336.4	A	223.1	A	243.3	A	296.4	A	187.1	A	307.1	A	322.8	A	217.5	A
Mcpt8	164.3	A	179.2	A	37.7	A	120.3	A	140.3	A	175.1	A	160	A	119.3	A	169.6	A	143.4	A	105.4	A
Mcsp	305.6	M	366.2	M	240.8	A	223.6	M	216.4	P	298.7	P	265.3	A	250.9	M	264.5	A	216.1	A	266	P
Mef2b	37.7	A	47.3	A	32.2	A	29.9	A	36	A	47.3	A	28.4	A	30.6	A	20.5	A	27.8	A	16.3	A
Meig1	81.3	A	35.2	A	45.2	A	11.7	A	4.4	A	14.3	A	79.6	A	15.3	A	57.7	A	98.6	A	81.4	A
Map3k5	129	M	217.6	A	198.2	P	150.9	M	105.3	A	62.2	A	75.3	A	18.6	A	16.6	A	105	A	155.1	P
Men1	392.9	P	337.7	P	556.5	P	505.9	P	497.4	P	456.6	P	456	P	487.8	P	436.7	P	449	M	485.5	P
Mep1b	32.4	A	88.1	A	142.9	A	111.6	A	37.8	A	94.1	A	64.1	A	68.8	A	34.5	A	28.7	A	34.3	A
Mertk	161.8	P	133.3	P	175.4	P	123.4	P	107	P	150.7	P	99.7	P	61.7	A	142.2	P	125.2	P	141.6	P
Mesp2	163.5	A	222.1	M	86.9	A	193	A	158.3	A	81.2	A	95.3	A	84	M	168	A	262	M	158.7	A
Mest	158.9	P	108.4	P	191.6	P	91.4	M	107.2	M	117.6	M	96.6	P	294.8	P	365.3	P	160.5	P	181.3	P
Met	195.7	A	52.8	A	54.4	A	114.6	A	78.7	A	53.7	A	63.2	A	39	A	260.7	A	79	A	122.5	A
Foxc1	79	A	91.4	A	89.4	A	112.1	A	72	A	131.9	A	46.4	A	54.7	A	108.3	A	54.9	A	122.3	A
Foxd2	65.7	A	97.1	A	62.7	A	56.1	A	56.9	A	79.2	A	63.7	A	61.7	A	58.6	A	60.7	A	70.4	A
Mfge8	784.9	P	808.7	P	992.6	P	775.7	P	869.7	P	623.6	P	1003.4	P	741	P	922.7	P	578	P	556.6	P
Mfng	493.9	M	500.8	P	289.9	M	252.2	P	298.8	M	300.1	P	306.3	P	297.1	P	289.2	P	303	P	222.2	P
Mitf	174.1	A	105	A	112.3	A	146.7	A	127.2	A	118.9	A	155.3	A	179.1	A	169.4	A	156.7	A	151.7	A
Mmp12	42.4	A	51.2	A	35.8	A	41	A	33.6	A	40.4	A	175	A	52.3	A	135.5	A	38.4	A	39	A
Mmp11	25.8	A	39.9	A	21.1	A	17.3	A	23	A	25.7	A	10.3	A	36.4	A	17.1	A	26.5	A	21.1	A
Mmp13	26.1	A	31.8	A	24.5	A	23.4	A	11.9	A	23.7	A	18	A	30.2	A	21.2	A	26	A	49.5	A
Mmp15	27.1	A	20.9	A	12.9	A	5.6	A	24.5	A	9.2	A	28.7	A	13.6	A	15.1	A	13.7	A	8.8	A
Mmp2	365.9	A	446	A	301	A	466.8	A	484.8	A	443.3	A	210.4	A	469.7	A	57	A	437.9	A	300.7	A
Mod1	223.2	P	119.6	A	358.8	P	434.1	P	316.4	P	284.3	P	293.6	P	234.3	P	218.7	M	344.4	P	469.5	P
Mdh2	3521.7	P	2872.1	P	5101.2	P	3890.3	P	4874.2	P	3625.2	P	4420.1	P	4056.4	P	4105	P	3999.9	P	3994.8	P
Mov10	300	A	275.7	A	174.5	A	185.8	A	306.3	A	162.9	A	222.5	A	224	A	245.5	A	243.8	A	148.9	A
Mpa2	42.3	A	142.4	A	121.7	A	137.8	A	150.9	A	34.5	A	27.9	A	26.6	A	95.4	A	66.5	A	50.4	A
Mpv17	221.9	P	180.4	A	306.2	P	148.7	A	227.8	M	362.6	P	337.5	P	270.9	P	274.2	M	317.4	P	341.6	P
Mrc1	212.1	P	127.8	P	246.3	P	218	P	226.2	P	252.4	P	188.8	P	219.9	P	179.5	P	195.6	P	228.2	P
Mrc2	15	A	16.5	A	18.1	A	11.9	A	13.8	A	23.1	A	9.9	A	13.8	A	13.9	A	11.7	A	13.5	A
Msh2	162.4	A	157	A	129.8	A	161.9	A	243	A	153.6	A	104	A	146.2	A	196	A	233.2	A	263.1	A
Mt4	29.2	A	28.4	A	14.5	A	21	A	15.5	A	8.5	A	23.7	A	14.2	A	11.9	A	17	A	15.9	A
Mtap2	348.1	P	233.2	A	749.8	P	251.8	A	321.1	P	649.3	P	204.1	A	739.9	P	644	P	417.8	P	474	P
Mtap4	666.5	P	569	P	632.4	P	1428.6	P	1513.1	P	997.6	P	946.3	P	1220.6	P	1237.4	P	688.4	P	720.1	P
Mtap1b	167.5	A	154.5	A	167.2	A	155.2	A	33.6	A	209.7	A	197.8	A	102	A	128.2	A	179.1	M	152.8	A
Nudt1	149	A	203.2	P	169.8	A	157.6	A	79.3	A	116.2	A	106.7	A	158.6	A	73.8	A	174.6	A	170.4	A
Mthfd2	364.5	A	310.9	A	236.4	A	483.4	A	72.9	A	223.1	A	126.2	A	430.1	A	306.5	A	350.1	A	60.3	A
Mtnr1a	267.8	M	256.9	P	250.3	P	279.6	A	292.8	M	182.4	P	275.7	P	195.2	P	199.2	P	266.6	P	265.4	P
Laptm4a	1280.7	P	983.9	P	1708.3	P	2100.5	P	2118.9	P	2012.1	P	1919.8	P	1706	P	1902.4	P	2373.6	P	2442	P
Mast2	578.7	P	614.3	M	784.2	P	490	P	504.9	P	553.6	M	532.7	P	619.7	P	603.5	P	582.8	P	597.6	P
Mttp	213.5	A	110.5	A	212.6	M	195.3	P	196.4	P	141.7	A	156	A	163.2	A	182.9	A	168.1	A	185.3	M
Muc10	114.6	A	187.2	P	7874	P	145.1	P	79.4	P	128.3	A	155.9	P	110.1	M	141.1	P	118.6	M	59.5	M
Mug1	231.5	P	238.5	P	71.4	P	121.8	P	88.9	P	140.5	P	249.6	P	111.9	P	196.4	P	214	P	139.6	A
Mup4	2.7	A	19.5	A	21.6	A	11.8	A	26	A	5.1	A	7.4	A	6.9	A	6.9	A	5.7	A	4.3	A
Mut	517.2	P	417.4	P	518.3	P	585.4	P	577.3	P	706.6	P	494.6	P	544.7	P	514.6	P	695.8	P	704.1	P
Mybpc3	136.4	A	150.3	A	160.4	A	510.6	P	473.3	P	262.8	P	266.6	A	107.2	A	112.2	A	89.3	A	138.8	A
Myd116	22.9	A	26.9	A	211.7	M	201	A	183.3	P	98.2	A	99.7	A	118.8	A	190.9	A	91.2	A	99.9	A
Gadd45b	138.9	P	179.6	P	160.2	P	172.3	P	197.2	M	161.8	P	130.6	P	166.7	P	161.7	P	100.8	M	129.6	P
Myf6	36.1	A	21.4	A	50.5	A	83.1	A	48.3	A	47.5	A	32.7	A	66.9	A	98.5	A	58.2	A	75.2	A
Myo1f	251.6	A	370	A	198.2	A	142.6	A	142.8	A	197.8	A	289.6	A	110.1	A	309.1	A	251.3	A	198.6	A
Myo5b	428	P	398.2	P	403.2	P	226.9	P	266.7	P	785.6	P	574.6	P	269.8	P	282.2	P	215.1	P	189.3	P
Myo6	443.1	A	352.6	A	439	M	423.7	A	549.9	M	545	P	223.3	A	415.3	M	418.1	A	497.1	P	383.1	M
Myo7a	287.9	A	380	A	270.1	A	313.5	A	424.6	A	287.8	A	294.6	A	263.7	A	259	A	337.5	A	326.9	A
Myom2	29.4	A	26.3	A	25.6	A	26.1	A	26.9	A	20.2	A	29.9	A	30.2	A	20.9	A	27.3	A	39.1	A
Myt1	244.3	P	275.9	M	156.3	P	291.5	P	292.8	P	284.9	P	117.6	P	281	P	150.8	A	229.9	P	216.5	P
Myt1l	1212.3	P	879.4	P	1029.4	P	442.3	P	533.4	P	1044.7	P	847	P	848.7	P	917.6	P	591.3	P	696.6	P
Nab2	533.9	P	380.6	P	627	P	599.6	P	683.2	P	301.6	P	473	P	451.7	P	478.1	P	231.9	P	305.6	P
Birc1a	203.1	A	237.9	A	153.9	A	166.4	A	116.5	A	190.7	A	210.9	A	58.8	A	138.7	A	217.1	A	134.4	A
Nap1l2	684.5	P	457.6	P	1299.3	P	1132.2	P	1464.6	P	822.3	P	641.6	P	646.4	P	601.7	P	1687.8	P	1746.5	P
Nap1l4	602.1	P	570.7	P	708.2	P	619.5	P	693.2	P	783.3	P	649.1	P	630.2	P	486.8	P	1124.3	P	1063.1	P
Nat1	225.2	A	338.3	A	223.9	A	208.6	A	142.9	A	173.7	A	252.7	M	189.9	A	197.5	A	189.4	A	147.3	A
Nbl1	55.8	A	190.2	A	254.5	A	292.1	A	221.6	M	210.7	A	322.8	A	208.9	A	158	A	48	A	196.4	A
Nbr1	747.6	P	729.1	P	846.6	P	867.5	P	1087.6	P	792.6	P	484.6	P	968	P	810.6	P	895	P	947.7	P
Ncf4	235.3	A	263.7	A	201.6	A	125.4	A	72.2	A	161	A	197.9	A	179.7	A	230.7	A	175	A	153.2	A
Ncoa2	35.8	A	53.8	A	25.6	A	24	A	87.9	A	41.6	A	40	A	47.7	A	33.4	A	35.6	A	28.6	A
Ncoa3	18.7	A	22	A	11.6	A	31.5	A	13.5	A	15.4	A	15.2	A	15.1	A	15.4	A	11.4	A	11.7	A
Ncoa3	113.4	A	52.4	A	93.5	A	121.9	A	85.8	A	118.3	A	30.2	A	216.1	A	96.3	A	48.1	A	119.8	A
Ndrg1	816.7	P	640.7	P	734.3	P	744.8	P	858	P	820	P	937.1	P	560.4	P	541.1	P	759.7	P	932.7	P
Nedd1	3.2	A	11.9	A	21.1	A	21.1	A	17.6	A	18.3	A	4.1	A	9	A	9.5	A	8.9	A	16.1	A
Neo1	377.7	M	438.8	M	437.2	P	375.6	P	393.8	P	526.6	P	434.6	M	486.5	P	476.4	P	512.7	P	542.6	M
Nfe2l1	1095.6	P	1025.6	P	1555.4	P	752.9	P	954.4	P	957.7	P	1438.8	P	758.8	P	816.3	P	1230.4	P	1198.1	P
Nfic	173.9	A	214.2	A	34.3	A	432.2	P	323.8	P	72.7	A	207.9	A	205	A	219.5	A	120.5	A	103.3	A
Nfkb1	287.9	P	276	P	345.3	P	400.2	P	405.8	P	365.2	P	326.6	P	381.6	P	367.5	P	400.9	P	300.9	P
Ngp	388	P	322.2	P	203.5	P	322.2	P	265.5	P	199.8	P	356	P	285.4	P	396.3	P	370.2	P	326.3	P
Nid2	83.9	A	99.2	A	124.5	A	76.9	A	107.7	A	122.2	A	154.4	A	55.9	A	156.5	A	132	A	167.1	A
9430080K19Rik	10.5	A	13.5	A	8.9	A	12.8	A	19	A	9.3	A	9.4	A	9.8	A	11.7	A	8.8	A	8.1	A
Nin	9	A	5.7	A	23.5	A	11	A	51.8	A	17.2	A	5	A	11.6	A	12.8	A	7.5	A	45.8	A
Nipsnap1	416.2	P	384.2	P	409.6	P	320.9	P	239.9	M	447.6	P	358.6	P	376.4	P	401.7	P	458.9	P	458.6	P
Nkx2-5	66.3	A	128.7	A	90.9	A	67	A	81.8	A	82.2	A	122.8	A	64.4	A	116.7	A	25	A	51.9	A
C87198	25.9	A	30.1	A	32.2	A	23.7	A	74.4	A	29.8	A	18.8	A	15.5	A	16.5	A	28.8	A	22	A
1700016L04Rik	12.1	A	15.6	A	9.5	A	8.7	A	8.8	A	13.5	A	12.1	A	12.8	A	10.4	A	10.8	A	9.1	A
Nqo1	80	A	109.2	A	48.3	A	148	A	164.9	A	72.1	A	74.5	A	159.4	A	124.8	A	148.7	A	140.9	A
Nmt1	167	A	100.7	A	200	M	123.2	A	136.1	A	147.7	A	41.5	A	96.6	A	145.7	A	122.6	A	117.5	A
Nog	156	M	195.1	A	159.7	A	152	P	126.1	M	153.3	A	147.9	A	247.9	M	192.9	M	169.3	M	142.4	M
Nos1	57.1	A	137.5	A	134.8	A	275.6	A	280.9	A	56.1	A	72.4	A	128.2	A	263.1	A	38.2	A	223	A
Ddx26	475.2	P	399	P	590.2	P	503.2	P	422.3	P	629.1	P	471.3	P	671.8	P	428.6	P	600.7	P	604.1	P
Notch3	449	P	492.2	P	420.4	P	536.2	P	589.4	P	353	A	479.8	P	490	P	432.8	P	420	P	434.7	P
Zfml	182.5	P	144.5	A	180.5	P	200.4	P	187.8	P	134.1	M	221.4	M	147.9	P	223.8	P	275.9	P	302.5	P
Zfml	399.1	P	344.6	P	310.7	P	369.3	P	400.1	P	380	P	324.7	P	441.2	P	315.8	P	517.8	P	373.8	P
Npas1	87.2	A	133.1	A	55.9	A	22	A	18.3	A	96.2	A	145.8	A	88.1	A	25.6	A	71.7	A	82.4	A
Npas2	40.8	A	32.4	A	42.8	A	6.4	A	35	A	9	A	6.9	A	8.9	A	30.1	A	7.9	A	9.4	A
Npc1	498.2	M	474.5	P	334.4	M	330.1	A	408.5	P	380.2	M	475.6	P	538.1	P	448	P	386	P	438.1	P
Npm1	727.9	P	671.3	P	984.1	P	937.8	P	1167.7	P	877.6	P	1260.7	P	690	P	757.7	P	1632.3	P	1854	P
Npm3	270.5	M	296.3	A	303.7	M	203.5	A	159.8	A	311.6	M	275	A	229.9	A	264.5	M	365.7	P	349.6	P
D0Kist4	1248.1	P	1121.2	P	1293.7	P	788.2	P	1131.2	P	989.2	P	1128.2	P	841.6	P	902.8	P	748	P	778.3	P
Nptx1	1185.4	P	1323.4	P	1147.6	P	2457.2	P	1920.4	P	1699	P	1888.9	P	763.3	P	823.7	P	733.2	P	717.8	P
Npy2r	166.1	A	137.4	A	194.9	A	64.9	A	114.2	A	476.7	P	273.1	P	91.3	A	87	A	306.6	P	421.3	P
Slc11a2	257	M	194.4	A	181.2	A	193.3	P	221.4	P	167.5	A	181.2	M	234.4	A	296.2	A	218.2	M	186.8	A
Nrap	133.7	A	133	M	26.8	A	37.4	A	84	A	25.8	A	84	A	27.8	A	61.9	A	76.7	A	25.7	A
Nrg3	62.8	A	38.7	A	70.3	A	49	A	58.1	A	82.5	A	70.5	A	33.3	A	61	A	65.7	A	48.8	A
Nrl	147.1	P	208.6	P	157.1	P	145.1	P	145.5	P	166.6	P	105.4	M	121.6	P	173.8	P	107.4	P	134.6	P
Nrp1	75.3	A	94.5	A	38.7	A	29.4	A	21.9	A	163.7	A	134.6	A	63.2	A	54.5	A	41.6	A	98.7	A
Nrp1	199.6	P	252.2	M	269	P	163.2	A	227.2	P	825.5	P	482.7	P	283.3	P	336.5	P	336.5	P	331.1	P
Nsd1	171.8	P	206.3	P	115.8	P	248.2	P	197	P	190.3	P	211.1	P	201	P	199.8	P	216.7	P	149.2	P
Nsg2	3436.9	P	3216.3	P	2329.2	P	429.5	P	365.6	P	2719.7	P	1820.7	P	2953.2	P	3886	P	2022.6	P	2257	P
Ntf3	13.1	A	21.8	A	9.1	A	41.9	A	21.7	A	34.1	A	25.8	A	13.7	A	8.7	A	10.8	A	9	A
Ntn1	80.2	A	45.4	A	22.7	A	79.4	A	25.6	A	21.6	A	27.4	A	22.2	A	92.3	A	24.1	A	34.8	A
Ntn1	61.7	A	126.1	A	79.4	A	142.7	A	112.9	A	110.5	A	58.5	A	103.3	A	154.9	A	99.9	A	135.3	A
Ntrk2	169.4	P	144.1	A	132.5	A	132.7	A	111.2	A	87.5	A	138.4	A	149.6	P	195	P	290.5	P	273.1	P
Ntrk3	55.1	A	53.4	A	62.9	A	33.6	A	35.3	A	33.4	A	36.8	A	66.7	A	37.1	A	77.4	A	86.7	A
5530400B01Rik	813.9	P	750.6	P	1121.1	P	811	P	928.1	P	624.7	P	996.8	P	953.2	P	823.5	P	650.6	P	570.6	P
Obp1a	5.2	A	6.1	A	3.3	A	3.5	A	4.3	A	18	A	6.1	A	4	A	3.2	A	4.4	A	2.7	A
Odf1	309.6	A	243.9	A	302.1	A	218.7	A	321.5	A	284.8	A	281.1	A	197.6	A	290.7	A	320.8	A	288.3	A
Og9x	194.5	A	196.1	A	164.8	A	205.6	M	145.7	A	199.1	A	187	M	28.5	A	99.5	A	139.8	A	193.7	A
Olfr15	323.5	A	347.4	A	221	A	283	A	198.9	A	258.8	A	262.5	A	280	A	283.8	A	285.1	A	216.7	A
Olfr16	267.2	P	271	P	184.2	A	236	P	130.4	A	303.4	P	294.7	P	217.5	P	247.4	P	201.8	A	243.3	P
Slc22a18	345.2	A	394.1	A	349.3	A	252.7	A	213.1	A	335.7	A	395.3	A	296.7	A	349.6	A	256.3	A	347.7	M
Orm1	4.7	A	6.7	A	8.5	A	10.6	A	11.9	A	10.8	A	20.8	A	19.9	A	19.6	A	6.2	A	4.8	A
Cldn11	2789.9	P	1816.7	P	1582.7	P	1639.4	P	1923.7	P	1639.2	P	2522.5	P	1009.9	P	1025.2	P	1431.3	P	1709.6	P
Pafah1b3	78.6	A	24.2	A	38.2	A	115.3	A	81.2	M	65.2	A	11	A	97.4	A	128.9	A	190.2	P	186.4	P
Pah	121.3	A	79.2	A	109	A	107.1	A	82.1	A	96.8	A	87.8	A	79.8	A	73.3	A	95.6	A	83.2	A
Pak3	77.7	A	88.8	M	83.7	P	5.2	A	2.2	A	104.6	A	94	A	39.6	A	20.7	A	201	P	151.8	P
Cntn3	12.4	A	28.9	A	13.8	A	3.7	A	3.3	A	6.5	A	14.5	A	46.1	A	4.5	A	13.5	A	12.1	A
Pax1	209.5	A	190.3	A	173	A	204.5	A	188.8	A	92	A	94	A	192.6	A	103.9	A	278.6	A	182.8	A
Pax3	245	M	137.6	A	82.4	A	181.5	A	172	A	144.9	A	161.6	A	114.9	A	168.9	A	27.2	A	177.6	A
Pax5	119.6	A	348.8	A	57.7	A	47.1	A	22.2	A	59.6	A	57.5	A	91.4	A	47.1	A	38.5	A	39.4	A
Pbx1	412.8	P	417.3	P	371.8	P	379.2	P	504	P	322.1	P	505.3	P	596.1	P	559.1	P	429.5	P	408	P
Serpina5	108.7	A	112.9	A	128.1	A	214.8	M	99.5	A	117.5	A	186.8	A	168	A	135.9	A	201.1	A	140.2	A
Pcnt2	5.9	A	9.9	A	4	A	3.8	A	4.6	A	8.2	A	5.9	A	6.8	A	4.7	A	5.7	A	7.2	A
Pcolce	238	P	347.6	P	287.9	P	321.2	P	336.9	P	381.4	P	425.1	P	379.7	P	374.3	P	212.6	P	296.1	P
Pcp4	6957.5	P	5746.6	P	4140.1	P	5049.3	P	6620.5	P	1401.4	P	1650.3	P	3946.4	P	4139.1	P	2612.2	P	2689.7	P
Pcsk2	1373.9	P	1033.5	P	1037	P	428.9	P	563.8	P	682.5	P	457.6	P	553.8	P	481.7	P	447.7	P	497.2	P
Pcsk7	404.2	P	401.9	P	418.2	P	396.6	P	421.4	P	403.9	P	400	P	360	P	447.6	P	343.2	P	376.2	P
Pctk3	43.1	A	27.5	A	221.7	A	31.1	A	34.3	A	39.1	A	38.7	A	16.6	A	36.2	A	220.3	M	135.7	P
Pctp	88.4	A	209.5	A	133.8	A	46	A	34.1	A	136.6	A	174.6	A	100.9	A	57.9	A	32.3	A	147.1	A
Pcx	642	A	517.8	A	872.8	M	1185.6	P	1148.3	P	752.5	M	944.8	P	761.4	A	816.2	M	772.1	M	854.8	P
Pdcd1	102.5	A	180.1	A	28.3	A	41.3	A	13.7	A	45.8	A	121	A	56	A	23.6	A	90.3	A	40.5	A
Pdcd2	209.6	P	215.1	A	234.5	P	305.3	P	311.3	P	313.3	P	278.3	P	324.7	P	256.2	P	318.7	P	402.9	P
Pde1b	2405.7	P	1940	P	888.1	P	143.5	A	68.3	A	420.9	P	419.2	P	742.7	P	554.5	P	533.5	P	583	P
Pde8a	244.2	A	229.6	A	212.8	A	291.5	P	378.2	P	256.8	A	265	A	167.1	A	234.1	A	398	M	330.3	P
Pde6b	40.4	A	190.6	A	61.5	A	17.3	A	50.8	A	13.6	A	76.1	A	18.9	A	20.1	A	19	A	84.5	A
Pdgfrb	246.3	A	176.4	A	208.4	A	223.6	P	228.8	P	169.5	A	244.8	A	260.3	P	263	A	79.8	A	134.1	A
Pdha2	48.6	A	83.5	A	24.5	A	28.4	A	10.3	A	35.2	A	27.9	A	45.1	P	46.2	A	23.4	A	65.2	A
Padi2	469.7	P	596.6	P	430.1	P	473.3	P	415.2	P	485.3	P	405.9	P	423.4	P	474.4	P	397.8	P	356.8	P
Enpp1	91.4	A	120.3	A	69.8	A	20.7	A	69.4	A	21.9	A	52.2	A	98.4	A	97.9	A	15.7	A	71.2	A
Pem	113	A	205.2	A	65.4	A	133.7	A	182.8	A	216.5	A	180.2	A	266.1	M	79.8	A	258.9	M	146.4	A
Pep4	314.2	A	361.2	A	377.7	M	386.4	P	317.4	A	359.1	P	360	A	274.4	M	251	A	473.5	P	375.3	M
Pet2	152.3	P	61.4	A	147.4	P	180.5	P	77.2	P	121.2	P	157.1	P	143.7	M	174.3	P	93.9	M	149.5	P
Pgf	50.1	A	93	A	167.5	A	47.5	A	40.1	A	197.8	A	180.4	A	107.3	A	81.5	A	160.6	A	157.6	A
Abcb4	317.3	P	228.6	P	263.7	P	260.5	P	320	P	309.2	P	261.9	P	308	P	297.5	P	305.9	P	297.1	P
Phka1	198.8	P	177.9	P	130.9	P	238.1	P	288.7	P	259.4	P	223	P	201.5	P	200.2	P	201.3	P	255.4	P
Phxr2	36.2	A	82.9	A	15.9	A	86.1	A	40.3	A	37.6	A	48.7	A	75.6	A	40	A	43.6	A	94.4	A
E030004N02Rik	295.2	A	176	M	220	M	254.9	P	128.9	A	178.6	P	170.7	A	154.1	A	188.2	A	206.7	A	201.5	M
Phxr4	118.6	A	253.7	A	70.2	A	66.8	A	124.8	A	321.3	A	281.2	A	197.4	A	50.4	A	152.5	A	68	A
Phxr5	330.7	A	405.3	A	142.2	A	161.3	A	40.3	A	366	A	363.5	A	314	M	287.2	A	199.7	A	254	A
Pigf	413.4	P	369.8	P	363.2	P	360.2	P	455	P	412.4	P	324.3	P	359.1	P	324.9	P	363.7	P	379.9	P
Pik3r2	675.6	P	554.7	P	1056.4	P	759.6	P	787.6	P	662.2	P	970.9	P	1039.2	P	649.3	P	458.9	M	499.5	M
Pim1	34.8	A	101.5	A	56.1	A	49.8	A	78.9	P	60.2	A	8.9	A	13.4	A	43.5	A	9.9	A	34.5	A
Pip5k1a	366.1	A	296.2	A	197.5	A	665.4	P	709.5	P	541.2	P	396.1	A	381.3	A	332.1	A	296.2	A	260.2	A
Pit1	81	A	92.8	A	78	A	115.2	A	48.3	A	104.1	A	103.7	A	119.2	A	114.5	A	95.7	A	26.7	A
Pitpna	963.5	P	953.8	P	1189.5	P	1312.2	P	1412.2	P	1356.7	P	1268.8	P	1180.3	P	1013.4	P	836.5	P	873.4	P
Pitpnm1	664.4	P	503.5	M	1034.6	P	1323.7	P	1416.4	P	609.1	P	919	P	715.7	P	761.6	P	1050.1	P	1062.5	P
Pitx3	283.9	A	534.4	A	314.4	A	341.1	A	384.1	A	288.2	A	352.6	A	253.1	A	401.4	A	261.7	A	295.9	A
Prkaca	1892.3	P	2157.3	P	1421	P	1747.3	P	1806	P	1484.9	P	1590.4	P	1787	P	1817.6	P	1664.1	P	1623.6	P
Prkcb1	7227.6	P	8964.9	P	6946.4	P	2325	P	2475	P	4924.1	P	5224.5	P	1790.2	P	1644.8	P	1374	P	1435.3	P
Prkci	765.5	P	605.4	P	714.7	P	718	P	666	P	809	P	681.3	P	622.1	P	615.3	P	694	P	644.1	P
C130009A20Rik	27.3	A	28.4	A	28.8	A	27.7	A	14.8	A	37.5	A	41.4	A	39	A	37.4	A	35.9	A	36.3	A
Pkia	122	P	146.7	M	349.5	P	198.3	P	223.8	P	223.8	P	186.9	P	177.3	P	191.5	P	321.2	P	268.2	P
Pla2g1br	217.2	P	357.5	P	287.5	P	212.2	P	242.3	P	307.7	P	200.9	P	233.5	P	282.4	P	264.8	P	230.2	P
Pla2g2c	378.3	A	441.9	A	323.5	A	327.8	A	553.1	A	353.2	A	453.9	A	397	A	455.3	A	319.3	A	333.1	A
Pla2g4a	121	A	133.8	A	114.3	A	126.9	A	41.2	A	85.6	A	60.8	A	132.3	A	51.1	A	90	A	81.3	A
Serpine1	154.5	A	113.3	A	135	A	250.6	A	157.6	A	71.2	A	49.3	A	134.8	A	176.6	A	134.3	A	44.5	A
Plat	277.5	P	271.1	P	282.2	P	373.4	P	328	P	357.4	P	253	P	334.1	P	382.8	P	289.9	P	308.3	P
Plau	213.9	A	186.2	A	140.9	A	106.1	A	56	A	183.1	A	29.4	A	24.2	A	65	A	126	A	75.6	A
Plcb3	18.1	A	18.8	A	17.6	A	27	A	11.9	A	11	A	26	A	16.8	A	14.9	A	12.5	A	11.8	A
Pld2	315.1	P	232.2	A	311.8	P	227.8	A	235.9	A	324.7	M	326.1	P	317.3	P	323.3	M	343.9	P	323.3	P
Plg	26.7	A	17.5	A	23.3	A	25.1	A	19.8	A	27.1	A	19.3	A	24.8	A	23.5	A	48.7	A	28.5	A
Serpinf2	521	P	614.1	A	324.5	A	366.5	A	505.9	A	488.7	A	480.7	A	539.3	A	437.9	A	447	A	477.4	A
Plxna1	71.9	A	41.7	A	62.7	A	9.4	A	14.3	A	90.2	A	67.8	A	58.8	A	39.6	A	43.8	A	16.7	A
Plxna3	30.5	A	156.5	A	15.2	A	42.5	A	109.8	A	65	A	74.4	A	193.1	A	79.8	A	106.6	A	101.1	A
Pmp22	567.1	M	580.8	M	545.3	P	660.7	P	651.7	P	543.5	P	506.6	P	483.5	P	491.3	P	549.1	P	717.6	P
Pms2	137.7	A	160.1	A	213.9	A	178.8	A	181.2	A	34.8	A	149.7	A	212.8	A	219.9	A	93	A	153.8	A
Phox2a	73.1	A	108.4	A	78.6	A	18.5	A	84.2	A	145.6	A	76	A	88.3	A	95.4	A	71.4	A	86.1	A
Phox2b	229.3	A	268.7	A	225.5	A	269.3	A	200.6	A	264.3	A	326.7	A	428.8	A	187.6	A	197.1	A	214.9	A
Ppp1r14b	171	P	168	P	189.1	P	169.4	P	217.2	P	173.3	P	189.3	P	276.5	P	228.8	P	187.6	P	172.4	P
Pnmt	20.7	A	11.7	A	14.9	A	12.1	A	12.9	A	16	A	16.3	A	16.3	A	20.6	A	16.7	A	13.2	A
Pola1	169.3	A	225	A	76.4	A	224.7	M	170.6	A	211.7	M	137.3	A	198.5	A	177.9	A	158	A	136.1	A
Pold2	434.8	P	533.7	P	324.3	P	581.5	P	450.7	P	395.1	P	493.4	P	479.9	P	487.5	P	346.1	P	410.4	P
Por	738.2	P	715.8	P	1009.3	P	811.4	P	692.7	P	748.8	P	865.9	P	899.3	P	977.6	P	757.5	P	823.9	P
Pou3f2	26.8	A	50.6	A	87.3	A	16.3	A	16.7	A	13.3	A	30.2	A	77.4	A	46.7	A	18.2	A	24	A
Pou3f3	173.1	M	178	M	87.6	A	112.1	A	111.5	A	129	A	118.6	M	30.9	A	75.2	A	58.2	A	82	A
Pp11r	88.3	A	10.7	A	112.4	M	75.4	A	52.4	A	109	A	26.3	A	58.4	A	161.3	A	90.3	A	150.3	A
Ppargc1a	172.6	P	202.9	P	171.8	P	278.1	P	294.6	P	267.3	P	132.9	P	658.6	P	593.3	P	381.3	P	259.2	P
Ppfibp2	428.9	P	425.9	M	431	P	424.2	P	303.5	M	357.8	P	392.2	P	328.9	M	380	P	429.2	P	393.7	P
Ppia	6974.5	P	6171.3	P	9168.5	P	6434.9	P	9495.2	P	7491.9	P	9025.3	P	7727.1	P	8139.1	P	7536.6	P	8409.2	P
Ppic	152.1	P	130.7	P	141.6	P	143.8	P	148.1	P	171.9	P	137.5	P	176.3	P	204.1	P	144.8	P	119.2	P
Prim1	409.8	P	388.2	P	437.6	P	552.4	P	451.3	P	395.9	P	477.7	P	506	P	430.1	P	453.4	P	363.8	P
Prim2	138	A	182.3	A	69	A	99.3	A	145	A	72.5	A	42.6	A	69.7	A	92.3	A	132.7	A	188.4	M
Prkcsh	793.6	P	757.4	P	827	P	880	P	836.9	P	796.2	P	827.1	P	880.8	P	1003.7	P	861.6	P	915.8	P
Map2k1	2425.3	P	2187.8	P	2403.1	P	1673.5	P	1828	P	2405.7	P	2189.2	P	3104.5	P	3302.1	P	1774.9	P	1948.5	P
Map2k3	348.3	A	267	A	367.1	M	286.4	M	349.2	M	308.5	P	410.7	P	248.4	P	257	A	187.1	A	198.5	M
Prm2	115.9	A	92	A	88.4	A	76.4	A	54	A	111.4	A	34.7	A	74.2	A	73.5	A	95.2	A	74.6	A
Prom1	285.7	P	292.6	P	295.4	P	475.9	P	424.2	P	258	P	289.6	M	239.8	P	244.2	A	180.5	A	296.2	P
Prop1	210.9	A	277.5	A	177.5	A	206.2	A	240.5	A	190.6	A	172.8	A	178.6	A	133.3	A	178.5	A	79.2	A
Rds	154.7	A	170.7	A	148	A	153.3	A	193.8	A	176.1	A	149.3	A	170	A	159.9	A	153.2	A	114.7	A
Prss12	257.9	P	362.7	P	723.7	P	367.3	P	251	A	592.2	P	547.5	P	427.6	P	481.7	P	241.5	P	369.6	P
Prss19	92.8	A	66.8	A	100.8	A	123.8	A	109.1	A	258.4	P	307	P	106.9	A	210.3	A	126.6	A	121.1	P
Prss7	95.4	A	97	A	103	A	139.4	A	108.2	A	169.5	A	201.9	A	139.3	A	53	A	129.3	A	121.2	A
Npepps	575.7	P	590	P	639.2	P	570	P	502.7	P	612.3	P	541.3	P	465.5	P	487.7	P	565.7	P	571.7	P
Psen1	511.8	P	484.9	P	559.1	P	568.4	P	683.7	P	598	P	483.4	P	517.5	P	494	P	660.7	P	628.2	P
Psmc1	461.3	P	322.7	P	628.9	P	468.5	P	595.6	P	453.4	P	618.3	P	323.2	P	328.8	P	647	P	672.8	P
na	461.3	P	322.7	P	628.9	P	468.5	P	595.6	P	453.4	P	618.3	P	323.2	P	328.8	P	647	P	672.8	P
Psmd4	1036.5	P	1041.3	P	1255.6	P	1174.9	P	1239.5	P	1145	P	1197.3	P	1150.9	P	1027.6	P	1327.5	P	1309.6	P
Pipox	431.1	A	310.6	A	271.7	A	387.9	M	389.4	M	338	M	325.9	A	377	M	420.1	M	355.1	M	388.9	P
Pspn	353.1	A	201	A	242.1	A	225	A	156.4	A	243.5	A	250.8	M	226.1	M	244.8	M	360.3	M	214.4	A
Psx1	7.4	A	12.4	A	10.1	A	22.4	A	22	A	10.8	A	11.5	A	6	A	17.5	A	8	A	16.1	A
Ptbp1	162.9	A	271.4	M	140.3	M	129.9	A	165.9	A	193.4	M	232.7	P	210	P	163.8	A	221.7	P	214.6	P
Ptbp1	117.6	A	142.6	A	55.4	A	32.4	A	43.7	A	104.3	A	66	A	50.3	A	132.6	M	84.4	A	50.8	A
Ptch1	30.3	A	17.9	A	35.9	A	25.9	A	53.3	A	17.9	A	19.7	A	58.1	A	28.5	A	41.1	A	33.2	A
Ptch2	84.3	A	87.2	A	62.3	A	63	A	61.7	A	63	A	80.3	A	69.4	A	85.9	A	76.1	A	64.1	A
Ptgs1	56	A	78.9	A	173.8	A	50.6	A	51.4	A	39	A	40.9	A	53.1	A	51.3	A	46.8	A	66.1	A
Pthlh	39.6	A	65.2	A	27.1	A	60.8	A	96.2	A	18.8	A	27.8	A	11.3	A	36.9	A	29.4	A	44.7	A
Ptma	1766.4	P	1152.7	P	1797.5	P	1938.3	P	2192.3	P	1708.8	P	1707.4	P	2246.4	P	1687.4	P	1302	P	1939.7	P
Ptn	620.2	P	920.1	P	1522.4	P	499.3	P	638	P	987.6	P	791	P	1770.1	P	2299.8	P	618.3	P	585.7	P
Ptpn14	153.5	A	63.7	A	153.4	A	143.3	A	93.3	A	165.7	A	112.2	A	131.7	A	163.5	A	104.6	A	106.4	A
Ptpn20	123.3	P	94.2	A	68.1	M	93	P	65.3	M	137.6	M	52.4	A	98.8	A	103.5	P	65.7	P	82.3	A
Ptpn22	40	A	45.9	A	99.1	A	379.8	P	356.3	P	73.7	A	35.8	A	25.5	A	99.7	A	78.4	A	66.3	A
Ptprg	228.4	P	209.6	A	238.6	P	171.4	A	174.9	P	332.1	P	220.7	P	340.3	P	355.6	P	263.3	P	244.8	P
Ptprk	187.3	P	290.3	M	264.5	P	167.9	P	202.1	P	243.9	P	160.8	P	219.3	P	290.8	P	239.8	P	233.2	P
Ptprm	174.3	A	158.6	A	215.4	A	309.7	A	242.2	A	133.2	A	115.2	A	436.4	M	406.2	P	213.9	A	279.2	A
Ptprn	1460.2	P	1444.9	P	1468.4	P	667.5	P	656.2	P	1029	P	1089	P	1193	P	1263.6	P	1053.3	P	1122	P
Ptrf	36.5	A	53	A	17.1	A	3.5	A	9.6	A	17.8	A	6.8	A	4.8	A	10.7	A	4	A	5.6	A
Ptx3	290	P	250.1	P	187.2	P	142.4	P	111.1	P	147.6	P	192.7	P	144.9	P	128.3	P	243.5	P	337.7	P
Punc	191.8	P	153.8	A	137.8	M	128.7	M	109.3	P	160.1	P	162.5	P	175.6	P	116.7	P	157.4	M	138.9	P
Pura	1072.7	P	914.8	P	709.8	P	1137.2	P	1726	P	1144.9	P	1014	P	1172.9	P	1304.5	P	1379.9	P	1540.4	P
Pvrl2	239.9	P	321.2	P	249.7	P	233.7	P	235.9	P	269.7	P	273.1	P	236.1	P	386.4	P	276.4	P	255.2	P
Pxmp3	176.5	P	135.4	P	173.4	P	176.9	P	257.5	P	261.9	P	181.6	P	221.7	P	184.1	P	209	P	265.9	P
Rab11b	1212.4	P	631.3	P	1949.8	P	1550.1	P	1847.4	P	924.5	P	1100.7	P	1431.5	P	1381.5	P	1530	P	1345.2	P
Rab4a	344.5	P	367.4	P	469.6	P	575.7	P	542.5	P	262.9	P	322.2	P	349.3	P	346.6	P	457.3	P	498.6	P
Rab7	2115.4	P	1773.3	P	2561.5	P	2268.2	P	2815	P	2247.7	P	1784.6	P	2609.7	P	2483.9	P	2069.8	P	2200.9	P
Rad21	810.6	P	605.2	P	1207.4	P	1503.8	P	1696.5	P	1020.9	P	988.7	P	1396.7	P	1200	P	1238.6	P	1348.3	P
Rad50	434.2	A	307.1	A	252.9	A	353.1	A	272.3	M	425.8	M	215.8	A	359.5	M	341	A	279.8	A	319.5	A
Raet1c	237.9	P	187.3	P	248.4	P	157.1	P	127.3	A	163.7	A	183.1	A	173	P	140.3	A	213.9	P	186.2	P
Rag1	53.8	A	52	A	21	A	82.3	A	17.3	A	29.7	A	20.1	A	59.7	A	18.4	A	17.5	A	23.8	A
Rai1	316.2	A	251.3	A	275.7	A	294.1	A	169.6	A	245.1	A	455.4	M	264.6	A	310.7	A	284.7	A	212.6	A
Rapsn	129.8	A	133.7	A	108.1	A	86.1	A	81.5	A	77.2	A	137	A	80.5	A	107.4	A	122.9	A	121	A
Rasd1	180.4	M	198.4	A	163.3	M	85.3	A	116.1	A	379	P	335.5	P	60.7	A	55.4	A	197.9	P	211.3	P
Rasgrf2	35.1	A	44.1	A	15.2	A	26.2	A	34	A	36.2	A	16.7	A	17.1	A	31.1	A	43.8	A	41.9	A
Rasl2-9	49.6	A	11	A	33.5	A	42.1	A	7.1	A	8.8	A	7.7	A	8.8	A	15.3	A	14	A	8.6	A
Rb1	450.4	P	356	P	335.1	P	434.2	P	294.8	P	485.2	P	413.6	P	583.4	P	336.1	P	354.2	P	387.9	P
Rbmxrt	397	P	474.5	P	303.6	P	306.5	P	346.3	P	205.1	P	220.3	P	330.7	P	271.2	P	394.6	P	596.6	P
Rcn1	394.5	A	245.9	A	237.9	A	143.5	A	147.9	A	146.8	A	171.9	A	107.2	A	187.5	A	437.6	P	391.5	P
Rcvrn	137.7	A	161.9	A	90.7	A	88.1	A	141.9	A	92.2	A	122.4	A	66.3	A	100.8	A	86.8	A	105.7	A
Rdh6	89.2	A	29.8	A	32.6	A	70.2	A	10.2	A	14.5	A	22.1	A	24.9	A	34.1	A	25	A	25.9	A
Rdx	357.2	A	331.1	A	302.8	A	455.9	M	468.2	P	437.3	M	354.2	A	399.5	M	485.9	M	437.8	A	413.6	M
Reg1	171.1	A	135.3	A	184.4	A	103.1	A	190	A	137.8	A	196.2	M	188.8	M	133.1	A	154.9	A	111.5	A
Reg2	285.6	P	230.5	P	301.8	P	281.8	P	319.5	P	271.5	P	278.4	P	245.9	P	237.8	P	281.7	P	263.6	P
Rel	15.6	A	35.2	A	24.1	A	32.5	A	11.7	A	15.7	A	18.5	A	26.8	A	20.3	A	11.5	A	12.5	A
Rela	254	M	248.5	A	332	P	293.3	P	314.5	P	113.6	P	256.7	A	298.9	P	222.2	P	236.4	P	228	A
Reps1	500.3	A	382.6	A	574.6	M	586.3	P	784	P	851.6	P	553.2	A	600	P	810.3	P	900.6	P	900.2	P
Resp18	443.8	A	334.6	P	761.5	P	373.2	M	473.1	P	694.9	P	517.8	P	228.2	A	317.2	P	5749.3	P	5967.9	P
na	0.8	A	19.8	A	14.3	P	22.7	M	28.1	P	28.3	A	12.6	A	10.8	A	17.2	A	10.6	A	18.8	A
Rex2	0.8	A	19.8	A	14.3	P	22.7	M	28.1	P	28.3	A	12.6	A	10.8	A	17.2	A	10.6	A	18.8	A
Rex3	808.5	P	464.6	P	1277.3	P	869.6	P	1087.6	P	725.8	P	784.9	P	1033.3	P	917.2	P	2041.7	P	2254.4	P
Ralgds	372.4	A	350.2	A	414.4	A	562	P	606.8	P	368.2	M	394.6	M	310.4	A	394.4	A	379.9	P	374	P
Rgl2	276.2	A	402.3	M	293.7	A	401.8	P	278.7	M	309.9	A	349.1	M	483.8	P	415.3	P	347.4	P	423.3	P
Rgn	94.7	A	119.2	A	51.8	A	64.9	A	97.4	A	85.8	A	34.4	A	49.1	A	19.4	A	51.6	A	27.1	A
Rgs5	47.6	A	76.6	A	146.5	A	38.8	A	70.7	A	214.6	A	83.8	A	186.4	A	67.4	A	113.2	A	253.5	P
Ralbp1	390.1	P	292.6	P	435.8	P	384.1	P	371.4	P	383.2	P	506.1	P	378.8	P	378.5	P	390.2	P	429.3	P
Rnps1	773.9	P	538.7	P	733.2	P	753.2	P	877.4	P	664.1	P	611.3	P	1044.2	P	895.7	P	811.8	P	836.5	P
Rock1	8.9	A	29.1	A	30.8	A	24	A	14.1	A	36.7	A	15.6	A	34.1	A	14	A	15.7	A	14.5	A
Rock2	100.7	A	34.5	A	212.6	P	21.6	A	42.7	A	168.9	A	38.3	A	24.1	A	49.1	A	79	A	50.4	A
Rom1	100.7	A	72.4	A	24.2	A	40.4	A	25.5	A	31.3	A	46.8	A	63.7	A	26.8	A	36.1	A	129.1	A
Mst1r	92.6	A	92	A	36.4	A	67	A	97.8	A	18.7	A	124.2	A	167.2	A	111	A	75.7	A	121.8	A
Rpia	148.5	A	77.1	A	139.9	M	224.6	A	199	A	154.8	A	173.3	A	132.4	A	112.5	A	142.2	M	154.3	A
Rpl12	1412.5	P	1551.7	P	2705.7	P	1404.3	P	1755	P	1711.5	P	2569.2	P	1398.2	P	1723.5	P	2111.5	P	2479.7	P
Rpl18	346.6	A	367.2	A	218.4	A	208.6	A	223.9	A	270.8	P	321.1	P	245.1	A	288.2	A	249.7	A	278.8	P
Rpl26	377.4	P	434.2	P	900.6	P	328.2	P	547.1	P	528.9	P	712.4	P	456.3	P	349.2	P	851.6	P	779.5	P
Rpo1-1	173.1	A	33	A	221	A	273.7	M	287.9	M	42.9	A	122.1	A	153.1	A	158.5	A	279.3	P	255.8	A
Rpo1-2	885.4	P	833.7	P	616.2	P	528.5	P	572.7	P	366.7	P	609.5	P	457.9	P	447.8	P	590.1	P	638.1	P
Rpo1-3	278.1	P	250.2	P	492.5	P	736.2	P	853.3	P	338.4	P	387.2	P	305.7	P	370.4	P	331.7	P	366	P
Rpo1-4	121.6	A	72.1	A	73.3	A	133.5	A	119.2	A	191	A	252.2	A	182.8	A	102.9	A	96.5	A	166.3	A
Polr2a	83.5	A	94.5	A	70.6	A	62.3	A	72.5	A	63	A	68.3	A	69.9	A	69.3	A	64.9	A	61.3	A
Rps15	4789.6	P	4309.5	P	7493.7	P	4072.9	P	5443.8	P	5323	P	7116.3	P	3928.3	P	4634.3	P	4918.1	P	5515.1	P
Rps4x	1425.9	P	1365.3	P	2201.5	P	1186.9	P	1432.9	P	1643.2	P	2739.8	P	1716.1	P	1532.5	P	2020	P	2730.4	P
Rps5	2579.9	P	2180.3	P	3574.2	P	2725.3	P	3131.7	P	2886.4	P	4079.7	P	3324.7	P	3471.9	P	4000	P	4123.3	P
Rps6ka1	387.1	A	579.2	A	692.3	M	908.6	P	938	P	631.4	P	509.3	A	451.2	A	451.1	A	415.5	A	487.5	A
Trim30	75.4	A	51.8	A	10.5	A	86.4	A	20.1	A	104.4	A	26	A	32	A	77.7	A	67.4	A	75.5	A
Rptn	13.4	A	72.6	A	19.2	A	49.3	A	109.2	A	81.5	A	24.8	A	23.8	A	61	A	33.9	A	78.2	A
Rras	305.4	A	317.9	A	361.1	M	357.6	P	330.6	P	313.5	A	303.2	P	266.7	A	302.5	A	335.8	M	317	P
Rrm1	100.4	A	206.6	A	133.6	A	288.6	M	275.3	P	265.5	A	198.9	A	344.1	A	229.6	M	260.7	A	246.1	M
Rrm2	17.9	A	24	A	13.9	A	14.4	A	13.5	A	10.1	A	17.1	A	18	A	15.4	A	13.3	A	11.5	A
Nr1h4	325.1	P	393.2	P	381.9	P	475.1	P	540.2	P	390.4	P	351.7	P	385.7	P	469	P	329.9	P	416	P
S100a10	394.3	A	266.4	A	384.4	P	492.2	P	652.5	P	327.2	A	435.1	A	773.8	P	882.5	P	350.6	M	404.1	P
S100a9	27.4	A	7.6	A	4.4	A	13.8	A	81.7	A	7.4	A	10.4	A	20.9	A	35.3	A	5.7	A	7.2	A
S100b	1145.4	P	1200.1	P	1119.3	P	2479	P	3191.8	P	742.1	P	485.2	M	1168	P	677	P	971.6	P	1037.6	P
Prrx2	112.4	A	52.9	A	88.4	A	38.1	A	102.5	A	110.4	A	90.2	A	36.6	A	147.2	A	85.5	A	100.6	A
Saa1	33.8	A	16.8	A	6.8	A	3.4	A	30.1	A	7.5	A	47.5	A	9.9	A	5.5	A	15.7	A	8.8	A
Sap18	135.7	A	98.2	A	19.6	A	20.4	A	10.1	A	22.3	A	38.6	A	20.2	A	34.5	A	27.3	A	22.2	A
Sara1	1310.8	P	1173.5	P	1478	P	1408.6	P	1437.8	P	1702.7	P	1550.1	P	1562	P	1539.7	P	1742.5	P	1824.7	P
Nkx1-2	202.2	A	167.1	A	154.2	A	153.7	A	155.2	A	89.6	A	67	A	74.4	A	112.8	A	116.9	A	184.3	A
Sca2	514.8	P	338.4	M	512.3	P	626.8	P	756.7	P	487.9	P	529.7	M	536.2	P	687.2	P	554.1	P	561.4	P
Serpinb3c	0.8	A	0.8	A	0.7	A	1	A	1.2	A	0.6	A	1.7	A	0.4	A	1.4	A	0.7	A	0.4	A
Scd2	6378.2	P	5463.8	P	6367.2	P	6189.3	P	7548.6	P	5419.3	P	6404	P	7407.5	P	7258.2	P	8907.3	P	8975.5	P
Scg2	571.3	P	535.2	P	696.1	P	530.9	P	549.2	P	521	P	421.7	P	1376.7	P	1431.4	P	2086.6	P	2227.1	P
Scg3	2156.7	P	1692.6	P	2730.5	P	3067.3	P	3655.1	P	2435.8	P	2071	P	1823.8	P	1813.8	P	2721.9	P	2823.6	P
Clec11a	19.8	A	24.9	A	73.8	A	26.8	A	37.3	A	43.5	A	35.9	A	43.7	A	42.7	A	26.4	A	36.6	A
Scin	320	A	366	A	244	A	370.5	A	289.4	A	344.8	M	286.4	A	263.3	A	300.6	A	284.9	A	275.1	M
Scrg1	490.9	M	612.4	P	598.4	P	594	P	681.4	P	757	P	759.1	P	575.5	P	535.4	P	552.2	P	451.3	P
Ccl22	285.4	A	342.2	M	286.6	A	345.7	A	312.7	A	264.3	A	309.6	A	311.5	P	286.8	P	254.6	M	274.6	A
Ccl25	32.7	A	33.5	A	74.7	A	28.7	A	24.3	A	27.8	A	22.2	A	27.4	A	56.4	A	41.4	A	32.6	A
Ccl6	122	A	94	A	73.9	A	107.9	A	163.1	A	90.3	A	93.1	A	31.4	A	34.1	A	73.8	A	69.4	A
Cxcl2	113.4	A	125.6	A	42.9	A	68.3	P	39.2	A	44	A	104	A	53.4	A	116.3	A	27	A	74.4	A
Cx3cl1	4821.6	P	3896.9	P	4348.3	P	584.6	P	503.1	P	1970	P	2903.1	P	3100.3	P	3270.6	P	1333.8	P	1165.8	P
Sdf2	455.7	P	504.2	P	616.7	P	574.5	P	863.3	P	724.7	P	613.3	P	750.2	P	527.9	P	871.3	P	826.5	P
Sfrp2	178.8	P	192.7	P	183.5	P	177.4	P	198.7	P	182.3	P	174.3	P	189.5	P	256.2	P	269.7	P	238.2	P
Sdfr2	36.9	A	111.4	A	39.1	A	93.3	A	83.8	A	9.8	A	42.6	A	28.6	A	56.8	A	89.1	A	36.8	A
Glg1	740.7	P	762.2	P	700.8	P	1057.4	P	977.8	P	871.2	P	1066.7	P	1225.1	P	1105.3	P	990.6	P	910.1	P
Selenbp1	158.8	P	169.8	A	160.3	P	190.5	P	181	P	182.2	P	168.3	P	212.9	P	108.5	P	217.7	P	166.8	P
Selpl	509.5	P	426.5	P	502.6	P	354.4	M	342.5	P	469.2	P	534.1	P	469.4	P	476.2	P	412.8	P	394.9	P
Sema5a	148.2	P	161	P	147.9	P	184.4	P	103	P	223.1	P	220.4	P	178.4	P	202.5	P	188.5	P	213	P
Sepp1	2476.4	P	1893	P	2261.5	P	2656.6	P	3778	P	3383.8	P	2018.7	P	4622.6	P	5636.9	P	4409.3	P	4445.6	P
Sepw1	3454.7	P	3752.4	P	2210.3	P	2505.9	P	2596.3	P	2700.7	P	2094.6	P	2137	P	2209.6	P	1430.6	P	1324.6	P
Sftpd	263.8	A	170.7	A	190.3	A	212.8	A	192.3	A	127	A	188.1	A	161.5	A	213.1	A	197	A	160.6	A
Sgca	255.3	M	257.5	A	261.6	A	161.6	A	336.4	A	251.7	A	233.5	A	346.1	A	78.3	A	114.6	A	243.8	M
Sh3bp1	60.4	A	183.2	A	43.2	A	45.2	A	34.2	A	49.8	A	62.6	A	57.8	A	47.8	A	46.6	A	40.7	A
gnf1m01745_a_at	163.7	A	196.4	A	223.4	A	182.7	A	152.6	A	137.6	A	207.1	A	122.8	A	229.2	A	139.5	A	203.6	A
Shc3	338.8	A	334.6	A	329.5	M	212.1	A	176.2	A	215	A	298.7	A	236.3	A	160.3	A	146.5	A	192.4	A
Shd	256.5	A	263.6	A	475.5	P	630.5	P	666.9	P	337.6	P	386.8	P	311.6	P	384.5	P	563.8	P	644.4	P
Shfdg1	839.4	P	663.5	P	725.1	P	812.1	P	994.4	P	635.9	P	800.8	P	715.6	P	731.3	P	913.3	P	956.8	P
Siah1a	259.2	A	137.6	A	168.2	A	201.2	A	211.6	A	168.5	A	215.4	A	235.6	A	312.8	A	166.6	A	61.1	A
Siah1b	299.9	A	281.1	A	274.7	A	278.5	A	214.7	A	264.9	A	244.3	A	236.7	A	267.1	A	226.8	A	253.1	A
Siah1b	39.2	A	86.2	A	85.2	M	109.2	A	136	P	91.3	A	77.3	A	116.8	A	111.2	A	98.8	A	54.6	P
Siah2	270.4	A	277	A	335.7	P	432	P	413.8	P	265.1	A	310.6	A	295.1	M	280.5	A	274.7	A	299.6	A
St8sia2	387	M	333.5	A	317	A	366	A	261.6	A	312.5	A	251.5	A	494.2	A	476.3	M	327.3	A	393.1	A
St8sia4	170.4	P	153.7	P	209.6	P	131.4	P	142.1	P	285.6	P	274.4	P	344.6	P	285.4	P	563.6	P	592.7	P
Ptk6	118.9	A	237.6	P	142.5	A	116.3	A	69.4	A	123.7	A	116.7	A	129.3	A	75.5	A	111.5	A	120	A
Sil	105.5	A	106.9	A	99.9	A	123.3	A	165.2	A	172.2	A	112.2	A	137.3	A	110	A	74.5	A	121.5	A
5730405G21Rik	804.9	P	518.5	P	1159.9	P	1309.5	P	1551.8	P	1315.5	P	1038.1	P	1249.4	P	1322.5	P	1393.9	P	1479	P
Sfrs10	804.9	P	518.5	P	1159.9	P	1309.5	P	1551.8	P	1315.5	P	1038.1	P	1249.4	P	1322.5	P	1393.9	P	1479	P
Slc12a2	530.5	P	377.8	P	504.8	P	979.2	P	1259.1	P	787.6	P	817.3	P	721.7	P	779	P	745.3	P	728.4	P
Slc12a4	214.1	A	225.6	A	85.3	A	115.8	M	176.3	M	174.9	A	217.6	P	163.6	M	148.7	P	101.5	A	208.9	M
Slc16a2	239.9	P	312	P	309.4	P	259.3	P	280.6	P	428.4	P	390.6	P	303	P	276.7	P	283.5	P	323.7	P
Slc1a1	810.8	P	746.3	P	891.8	P	499.8	P	627	P	963.1	P	914.1	P	950.7	P	827	P	504.3	P	550.4	P
Slc1a6	177.1	A	205.2	A	155.5	A	1898.7	P	1923	P	249	M	221.3	M	133.4	A	142.1	A	374.9	P	374.2	P
Slc1a5	226.6	A	289.4	A	257.9	A	149.9	A	168.3	A	151.7	A	165.4	A	245.8	M	249.4	M	290.7	A	318.4	M
Slc2a4	7.2	A	9.3	A	6.1	A	10.7	A	8.8	A	6.4	A	6.9	A	5.8	A	5.4	A	7.7	A	5.9	A
Slc3a1	94.6	A	209.5	A	128.4	A	222.6	A	74.2	A	155.2	A	196.9	A	191.6	A	206.2	A	49.9	A	133.1	A
Slc4a2	310.6	P	239.7	P	369	P	400.9	P	541.1	P	443.1	P	626.6	P	294.9	P	366.4	P	256.8	P	269.6	P
Slc4a3	496.9	P	593.5	P	784.1	P	604.1	P	500.1	P	620.6	P	547.3	P	538.5	P	541.8	P	521.2	P	568.2	P
Slc6a2	233.3	A	291	A	186.7	M	186.4	M	142.5	A	224.1	A	232.1	A	191.2	M	175.3	A	188.9	A	249.6	M
Smarcc1	321.6	P	367.9	P	274.5	P	243.6	P	207.5	P	373.4	P	281.1	P	271.3	P	305.3	P	235.1	P	319.7	P
Ighmbp2	240.2	P	314.5	P	103.1	A	163.7	M	223.4	A	139.1	A	239.1	P	117.5	A	253.3	M	124	A	179.6	A
Sst	2281.1	P	2398.2	P	2876.8	P	212.6	A	450	M	2197.5	P	1911.4	P	353.8	A	274	A	2262.6	P	2393.4	P
Sstr2	447.3	P	602.5	P	445.1	P	273.4	P	163.3	M	302.6	P	320.3	P	251.6	P	259.2	P	330.2	P	321.7	P
Sstr3	8.9	A	28.5	A	19.6	A	22.4	A	9.3	A	28.1	A	30.8	A	8.1	A	34.6	A	23.6	A	5.9	A
Ssty1	5.7	A	5.9	A	2.2	A	5.7	A	7	A	6.8	A	3	A	2.7	A	2.9	A	2.1	A	5.9	A
Snca	2335.9	P	1705.6	P	2756.6	P	660.2	P	865	P	2902.7	P	2109.6	P	1979	P	1991.3	P	827.8	P	982	P
Snta1	223.3	A	335.1	A	423.6	P	362.2	P	474.5	P	575.6	M	693.6	P	432.5	P	443.2	M	364.6	A	283.1	M
Soat1	261.4	A	271.2	A	426.3	A	348	A	336.9	A	312.7	A	410.8	A	359.1	A	358.8	A	366	A	368.7	A
Sos1	216.3	A	248.1	A	35	A	181.7	A	172.4	A	165.5	A	29.2	A	202.8	A	180.9	A	124.8	A	153.2	A
Sox1	37.5	A	75.3	A	59.3	A	51.6	A	96.8	A	46.9	A	44.1	A	69.8	A	101.1	A	113.2	A	115.4	A
Sox11	46.7	P	78.9	M	54.9	P	21.7	A	48.2	A	81.9	P	64.4	P	37.2	P	106	P	50	P	180.1	P
Sox15	10.3	A	13.3	A	11.7	A	14.9	A	26.9	A	15.1	A	10.4	A	8.7	A	13.6	A	13.7	A	18.8	A
Sox18	11.1	A	28.1	A	36.1	A	35	A	27.2	A	16.6	A	10.6	A	22.3	A	47	A	12	A	19.5	A
Sox3	307.7	A	319.3	A	240.1	A	190	A	317.2	A	223.5	A	267.2	A	276.8	A	201.1	A	216.1	A	284.5	A
Sp4	21.7	A	17.6	A	21	A	90.6	A	214.5	M	9.4	A	11.5	A	110.9	A	21.4	A	41.1	A	48.1	A
Spam1	84.9	A	112.2	A	53.6	A	99.3	A	53.8	A	67.5	A	48.3	A	97.3	A	77.1	A	69	A	80.1	A
Sparc	502.3	A	820.6	M	632.3	M	1732.2	P	2242.2	P	958.2	P	387.6	A	1024	P	1090.8	P	3846.1	P	4385.1	P
Serpina1a	7.6	A	17.4	A	16.5	A	5.5	A	7	A	14.3	A	6.6	A	12.1	A	5.9	A	12.5	A	12	A
Serpina3n	27.4	A	44.8	A	32.2	A	30.8	A	34.5	A	48.2	A	39.5	A	41.7	A	101.2	A	154.8	A	42.2	A
Serpina3k	92.4	A	25.3	A	88.6	A	109.2	A	60.1	A	66.7	A	85.5	A	24.4	A	34.6	A	34.2	A	13.2	A
Spink3	18.8	A	30.4	A	78.3	A	52.5	A	15.2	A	19.4	A	21.3	A	27.8	A	25.8	A	54.6	A	33.8	A
Spnb2	755.6	P	774.9	P	653.8	P	793.1	P	763.1	P	910.5	P	1059.8	P	802	P	884.1	P	804	P	839.8	P
Strbp	13.3	A	10.1	A	25	A	6.4	A	9.1	A	10.1	A	15.1	A	6.9	A	13.2	A	6.6	A	9.6	A
Spock1	1032.1	P	1073.6	P	966.9	P	882.1	P	978.7	P	875.6	P	853.4	P	593.6	P	524.6	P	798.6	P	837.6	P
Spp1	269.7	P	260.6	P	195.5	P	555.9	P	934.9	P	209.3	P	247.6	P	995.8	P	988.6	P	307.1	P	415.9	P
Sprr1a	479.1	A	596.2	A	477.2	A	472.5	A	453.6	A	529.8	A	582.7	A	620.3	A	518.9	A	519.3	A	435.1	A
Sephs2	470.8	A	331.4	A	363.1	A	378.9	A	481.4	A	451.3	A	400.6	A	333	A	351.4	A	395.3	A	417.9	A
Spt1	6.2	A	14.1	A	16390.7	P	6.1	A	8.6	A	13.2	A	7.9	A	10.7	A	8.9	A	10.3	A	7.7	A
Spt2	123.5	P	165.1	P	69.2	P	74.3	P	39.7	P	71.6	P	101.4	P	90.5	P	47.5	P	86.1	P	69.2	P
Sptlc1	338.1	A	300.2	A	232.2	P	308.7	P	261.4	P	278.4	P	305.8	P	314.2	P	207	P	327.2	P	335.8	P
Sqle	705.5	P	678.8	P	663.1	P	573.9	P	615	P	629.2	P	658.8	P	643.1	P	657.8	P	811	P	809.4	P
Src	212.2	A	224.7	A	251.8	P	197.7	A	136.9	A	199.2	A	249.2	A	140.7	A	219.4	A	167.5	A	170.2	A
Srst	106.8	M	103.7	P	65.6	A	90.8	P	55.6	A	96.9	A	116.7	P	71.7	A	82.3	A	110.4	A	66.1	A
Ssb	341.1	P	152.6	A	462	P	329.9	P	417.9	P	261.3	P	316.2	P	270.1	P	266	P	406.9	P	485.5	P
Zfp143	51.3	A	17.1	A	75.2	P	64	A	91.1	A	7.5	A	13.6	A	10.4	A	93.7	P	68.6	A	55.8	A
Stag1	107.4	P	166.2	A	117.7	P	145.3	M	87.7	P	152.4	P	125.2	A	170.8	P	71	P	58	P	134.2	P
Stat6	67.7	A	181.5	A	192.5	A	96.2	A	94.2	A	270.6	A	230.8	A	192.6	A	93.7	A	132.4	A	166.5	A
na	6.2	A	22	A	1.8	A	3.4	A	0.9	A	22	A	4	A	4	A	10.1	A	2.9	A	2.6	A
Stk10	166.7	A	139	A	227.5	A	308.8	A	217.2	A	89.5	A	166.8	A	46.7	A	205.6	A	151.2	A	196.6	A
Slk	84.3	A	31.6	A	34.4	A	30.7	A	38.7	A	176	A	28.3	A	47.6	A	30.6	A	31.1	A	30.3	A
Wnt8a	234.4	P	395.2	P	297.6	P	197.8	P	283.2	P	326.4	P	282.6	P	255.2	P	202.5	P	244.9	P	202.9	P
Stra6	57.4	A	164.7	A	65.1	A	192.3	A	154.8	A	189.6	A	235.9	A	184.8	A	195.9	A	150.4	A	166.2	A
Sts	187.6	A	175.6	A	197.7	A	189.1	A	165.2	A	114.2	M	125.1	A	187.8	M	201.2	A	115.6	A	61.2	A
Supt6h	363.2	P	404.3	P	478	P	398.7	P	501.1	P	495.2	P	451.6	P	443.1	P	501.3	P	421.9	P	421.8	P
Surf6	31.8	A	42	A	24.6	A	60.4	P	66.4	A	43.1	A	54	A	36.7	A	39.3	A	47.4	A	73.4	A
Sva	36	A	36.7	A	36.1	A	101.5	A	20.4	A	9.4	A	36.5	A	29.7	A	60.2	A	25.1	A	31.4	A
Svs5	171.4	P	138.4	A	119.8	A	171	M	144.5	P	203.2	P	164.9	A	178.2	P	239	P	141.4	P	172	M
Syngr1	48	A	107.4	A	141.4	A	121.1	A	99.5	A	54.6	A	50.3	A	181.2	A	148.5	A	55.6	A	85.2	A
Syngr2	42.8	A	24.4	A	142.7	A	55.5	A	138.7	A	175.3	A	251.8	A	35.7	A	50.5	A	132.4	A	74.1	A
Syt1	1271.9	P	1120.1	P	2134.7	P	659.9	P	1048	P	1947.4	P	1118.5	P	2147.7	P	2349	P	837.4	P	953.8	P
T	41	A	32.4	A	117	A	112.6	A	179.5	A	194	A	154.9	A	25	A	47.6	A	167.2	A	73.2	A
Pvr	211.8	A	183.2	A	180.5	A	212.1	A	95.6	A	134	A	193.4	A	174.2	A	153.8	A	134.4	A	131.9	A
Tac1	1435.7	P	1392.7	P	1018.9	P	145.9	A	120.1	M	161.4	A	195.6	A	141.9	A	100.8	A	1238.1	P	1456	P
Tac2	23.9	A	34.6	A	162.3	A	25.3	A	17.9	A	23.4	A	17	A	24.8	A	32.8	A	490.1	P	518.1	P
Taf6	315.1	A	314.7	A	369	M	361.3	A	418.3	P	342.3	A	265	A	327.8	M	322.9	M	283.7	A	325	P
Tarbp2	416.9	P	407.1	P	472.9	P	686.4	P	688	P	481.8	P	536.6	P	519.4	P	529.3	P	377.2	P	384.3	P
Tbca	352.7	P	369.1	P	574.1	P	491.4	P	563.3	P	455.8	P	647.6	P	366.2	P	337.9	P	822.2	P	812	P
Tbr1	578.7	P	385.8	P	1208.1	P	37.6	A	56.6	A	254.5	P	368.8	P	114.4	P	128.9	P	52.3	A	67.2	A
Tbx15	46.4	A	59.7	A	88.6	A	58.9	A	15.7	A	150.2	A	65.9	A	26.8	A	51.1	A	58.4	A	12.4	A
Tbx2	155.7	A	449.7	A	326.3	A	370.6	A	211.9	A	357.5	A	257.7	A	427.2	A	238.7	A	139.2	A	328.2	A
Tbxa2r	540.1	A	485.5	A	392.8	A	336.1	A	307.8	A	392.8	A	492	A	391.7	A	483.9	A	436.2	A	344.5	A
Tcea2	271.5	A	86.5	A	198.6	A	240.7	A	296.1	A	234.9	A	200.9	A	215.5	A	251.7	A	369	A	385.5	A
Tcf1	40.9	A	150.4	A	26.5	A	21.8	A	37.2	A	103.7	A	31.9	A	102.9	A	35.9	A	28.7	A	60.8	A
Tcf15	26.7	A	56.1	A	35.7	A	23	A	27.2	A	28.7	A	25.6	A	52.5	A	33.3	A	26.6	A	36.2	A
Tcfap2c	34.1	A	40	A	34.4	A	57.7	A	52.4	A	47.4	A	85.3	A	154.6	A	55.2	A	31.6	A	35.3	A
Tcfl1	90	A	87.2	A	71.8	A	92.2	A	84.2	A	74.6	A	78.7	A	143.6	A	83.7	A	68.1	A	69.8	A
Tcp10b	20.9	A	25.5	A	21.5	A	14.8	A	11	A	19	A	25.2	A	17.7	A	19.5	A	17	A	17.3	A
Phlda1	422.9	P	476.3	P	677.1	P	401.7	P	370.2	P	379.9	P	396.3	P	560.2	P	424.8	P	311.7	P	311.9	P
Tead1	319.4	A	331.8	A	265.3	A	324.2	A	292.8	A	298.5	A	328.5	A	250.5	A	348.7	A	359.5	A	260.4	A
Tecta	39.3	A	47.2	A	92.3	A	30.1	A	12.3	A	22.6	A	26.8	A	15.4	A	18.8	A	41.6	A	50.1	A
Tectb	20.7	A	26.6	A	12.4	A	20.7	A	64.9	A	27	A	25.7	A	9	A	23.1	A	8.9	A	13.4	A
Inmt	124.8	A	105.2	A	75.7	A	15	A	17.8	A	72.6	A	84.6	A	38.7	A	49.1	A	37.7	A	80.2	A
Tenr	178.6	A	160.9	A	112.5	A	135.5	A	109.7	A	48.3	A	33.1	A	104.2	A	151.3	A	106.1	A	129.2	A
Tep1	61.3	A	88.4	A	29.7	A	210.1	A	92.7	A	159.8	A	51.2	A	130.5	A	93.6	A	58.7	A	80.1	A
Terf1	81.4	M	78	M	97.5	P	104.1	P	133.1	P	80.9	M	55.6	P	134.3	P	97.4	P	89.3	P	152.3	P
Terf2	123.9	A	185.4	A	254.6	A	288.1	A	318.8	A	256.8	M	254.5	A	277.6	A	236.2	A	199.5	A	242.3	A
Tert	12.2	A	12.6	A	21.5	A	11.4	A	8	A	11.1	A	11.5	A	12.1	A	12.1	A	12.9	A	11.4	A
Tesp1	11.5	A	13.8	A	27.9	A	7.7	A	8.8	A	11.8	A	10.9	A	14	A	10	A	8.8	A	8.5	A
Tesp2	20.9	A	57.3	A	12.6	A	9.6	A	13.5	A	38.1	A	10.6	A	29.2	A	11.9	A	11.5	A	10.9	A
Tex261	381.9	A	227	A	419.5	A	555.3	M	707	M	470.3	A	622.6	A	457.5	A	514.4	A	362.6	A	408.5	A
Tfpi2	97.7	A	88.4	M	66.6	P	81.7	M	47.3	A	102.6	A	101.1	A	49.6	A	129.4	P	76.7	A	96.6	M
Tgfb2	264.7	P	293.7	P	203.8	P	278.3	P	241.9	P	425.8	P	395.5	P	253.9	P	259.5	P	230	P	225.5	P
Tgfb3	14	A	35.9	A	26.1	A	38.7	A	30.1	A	35	A	33.8	A	17.3	A	37.5	A	30.2	A	31.5	A
Tgfbi	174	A	167.9	A	180.9	A	150.7	A	162.6	A	223.9	A	184.5	A	217.1	M	168.7	A	144	A	237.5	M
Tgm3	665.5	A	616.6	A	462.1	A	611.1	A	688.8	A	432	A	692.7	A	754.5	A	725.1	A	571.3	A	585.4	A
Tgn	242	A	387.3	P	198.9	A	255.7	M	212.9	A	354.8	P	293.6	M	297.8	P	271.4	P	253.2	A	250.3	M
Ttc10	553.8	P	575.6	P	515.6	P	394.5	P	408.9	P	304.2	P	598.5	P	394.9	P	365.7	P	472.1	P	469.5	P
Th	373.8	P	436.3	P	376.9	P	340	P	432.8	P	250.4	A	181.2	P	2063.4	P	2517.4	P	681.2	P	671.5	P
Thbd	199.4	P	194.4	P	180.3	P	208	P	208.6	P	184.1	P	152.7	P	143.4	P	206.6	P	128.5	P	185.6	P
Thrb	328.2	P	344.8	P	239.6	A	310.9	P	237.5	A	274.5	P	301.1	P	305.9	P	291.3	P	266	A	298.9	P
Thy1	818.2	A	943.7	A	611.6	A	384.6	A	342.9	A	533.8	A	587.2	A	336.9	A	294.9	A	293.5	A	344.8	A
Tiam1	694.6	P	714.1	P	890.9	P	1535.8	P	1767.1	P	963.2	P	1045.5	P	1460.6	P	1479	P	499.1	P	588.3	P
Tjp1	1160.4	P	734.2	P	1210.2	P	979.9	P	942.4	P	1263.2	P	760	P	1236.9	P	1340.7	P	1472.4	P	1278.2	P
Tk1	32.8	A	83.4	A	153.1	A	35.7	A	17.5	A	62	A	17.9	A	27.5	A	37	A	18.8	A	119.7	A
Tk1	7.4	A	8.1	A	7.4	A	6.6	A	8.9	A	7	A	7.2	A	6.3	A	5.5	A	6.2	A	5.6	A
Tll1	142.1	P	112.5	P	107.1	P	162.9	P	135.7	A	131.9	P	152	M	130.2	P	119.6	M	118.2	P	124.2	M
Tnnc1	130	P	130.1	P	241.6	P	116.5	P	130.2	P	57.5	A	106	M	91.6	A	25.3	A	148.8	P	104.3	P
Tnnc2	16.3	A	9.7	A	291.8	M	16.3	A	527.7	P	16.9	A	21.3	A	19.5	A	23.9	A	33.9	A	28.4	A
Tnfaip6	241.3	P	325.5	P	397.3	P	362.3	P	397.2	P	398	P	321.5	P	419.5	P	427.7	P	355.9	P	395.3	P
Tnfrsf18	11.6	A	11.4	A	8.1	A	6.7	A	7.3	A	14.7	A	11	A	11.2	A	8.7	A	10	A	10	A
Pglyrp1	151.6	A	174	A	136.3	A	40.6	A	36.5	A	120.3	A	53.8	A	183.4	A	77.2	A	165.9	A	155.4	A
Tnfsf9	9.2	A	18.4	A	8.8	A	8.8	A	8	A	9	A	9	A	8.4	A	8.6	A	9.5	A	8.4	A
Tnp1	18.9	A	27.7	A	8.1	A	10.5	A	35.6	A	9.3	A	10.3	A	27.6	A	20.1	A	10	A	6.9	A
Top1	256.7	P	156.9	P	278.6	P	167.4	P	294.2	P	337	P	201.6	P	261.4	P	416.6	P	336.4	P	249.2	P
Top2b	273.1	P	242	P	356	P	424.6	P	401.9	P	333	P	296.9	P	389.2	P	335.8	P	372.6	P	398.8	P
Top3a	17.2	A	20.5	A	18.9	A	17.8	A	13.5	A	26	A	18.2	A	19.1	A	38.6	A	20.8	A	27.8	A
Tpd52l1	489.2	P	366.1	P	409	P	97	A	234.7	P	553.7	P	394.8	P	87.2	A	22	A	427.2	P	547.7	P
Tph1	203.9	P	203.8	P	132.4	M	108	A	150.2	A	148.3	M	144.8	P	164.3	P	168.3	P	188	P	124.9	P
Tpi1	2311.6	P	2348.8	P	3442.2	P	2743.2	P	3157.8	P	2609.3	P	2811.7	P	2144	P	2255	P	2747.1	P	2378.5	P
Tpm2	414.1	A	246.4	A	275.2	A	262.4	M	307	A	224.4	A	211.2	A	163.2	A	267.7	A	264.1	M	202.5	M
Tpo	136.4	A	108.9	A	81.8	A	40.1	A	21.5	A	24.5	A	44.8	A	37.6	A	25.7	A	128.6	A	106.4	A
Tpp2	312.4	A	47	A	330.5	A	256.7	A	390.7	A	24.5	A	33.7	A	36.8	A	271.9	A	282.3	A	364.6	A
Tpst2	202.7	P	218.6	P	290.5	P	316.5	P	250.6	P	267.8	P	261	P	232.5	P	246.3	P	130.6	M	186.4	P
Crisp2	13.6	A	105.2	A	57.2	A	50.4	A	77.6	A	13.5	A	52.7	A	15.4	A	31.6	A	55.6	A	30.4	A
Traf6	361.8	A	360.2	A	277.7	A	250	A	259.3	A	302.6	A	289.2	A	317.1	A	376.6	A	275.1	A	246	A
Tnfsf10	16.7	A	22.9	A	15.3	A	14.2	A	27	A	19.2	A	15.8	A	15.3	A	14.1	A	17.1	A	14.2	A
Trh	602.1	P	764.8	P	379.2	P	509.9	P	296.2	P	457.6	P	356.7	P	1011.3	P	1068.5	P	1242.1	P	1330.1	P
Tob1	228.6	P	254.1	P	193.7	P	208.2	P	248.4	P	259.7	P	224.5	P	211.8	P	126.3	P	247.7	P	263.8	P
Trpc5	69.7	A	66	A	64	A	62.9	A	188.7	A	65.9	A	63.3	A	57.8	A	52.2	A	229	A	258.5	A
Tpt1	2920.3	P	2350.1	P	3356.9	P	2674.3	P	3883.1	P	3560.7	P	4179.6	P	4552.3	P	4711.3	P	2620.9	P	3409.3	P
Prss2	220.4	A	490.5	A	363.5	A	289.8	A	397.2	A	322.7	A	378.3	A	422.3	A	228.4	A	270.3	A	330.9	A
Sh2bp1	92.1	M	220.5	A	110.1	A	221.5	M	212.7	A	134.4	A	158.6	A	237.1	A	215.3	P	162.6	A	138.4	M
Tshb	33.5	A	24.3	A	15.8	A	12.5	A	15.9	A	55.5	A	25.1	A	23.4	A	17.3	A	15.6	A	15.5	A
Phlda2	135.3	A	198.2	A	90.1	A	133.4	A	19.2	A	211.2	A	113.8	A	128.9	A	86.8	A	108.5	A	103.4	A
Tssk2	19.8	A	53.6	A	13.8	A	36.2	A	11.5	A	24.8	A	25.9	A	29.7	A	48.5	A	21.9	A	34.9	A
Tsx	10.9	A	13.2	A	34.9	A	21.4	A	47.9	A	15.9	A	45.6	A	9.9	A	30.3	A	14.6	A	33	A
Ttc3	3074.1	P	3015	P	3450	P	2029.8	P	2960.8	P	3347.3	P	2856	P	2279.5	P	2781.7	P	5977.1	P	6553.2	P
Ttf1	169.8	A	281	A	93.6	A	265.1	A	239.1	A	271.5	A	234.6	A	359.5	A	301.6	A	87.8	A	81.7	A
Ttk	21.3	A	53.3	A	6.1	A	36.6	A	1.2	A	8.2	A	37.7	A	10.1	A	14.3	A	5.6	A	33.6	A
Tuba3	1.7	A	1.5	A	4.8	A	7.9	A	3.5	A	1.8	A	1.2	A	1.2	A	7.4	A	3.1	A	2.5	A
Tuba3	121.9	A	67	A	56.9	A	45.8	A	50.8	A	47.6	A	36.8	A	180.1	A	79.3	A	35.1	A	37.7	A
Tubb4	2383.1	P	2445	P	2415.2	P	3346.6	P	3526.9	P	1969.3	P	1559.8	P	2126.1	P	2104.5	P	1473.5	P	1424.6	P
Tnfsf4	2.9	A	15.6	A	3.3	A	2.4	A	11.1	A	10.6	A	2.3	A	3.5	A	24.7	A	2.2	A	2.7	A
U2af1-rs2	41.2	A	53.4	A	39.9	A	37.9	A	52.6	A	45.2	A	51.7	A	70.3	A	41.8	A	37.6	A	171.3	A
Ube2e1	262.2	P	154.2	P	572.3	P	317.6	P	340.5	P	347.3	P	376.3	P	439.1	P	360.7	P	616.5	P	696.6	P
Ube2l3	1139.2	P	1232.2	P	1401.5	P	1454.6	P	1322.3	P	1160	P	1048.3	P	1133.2	P	1325.1	P	1603.4	P	1509.5	P
Ubr1	158.9	A	146.5	A	211.5	M	223.5	P	234.8	P	210.3	P	125.2	A	240.2	P	222.4	P	245.5	P	262	P
Usp10	439.9	P	344.3	P	671.7	P	663.8	P	655.5	P	535.7	P	635.2	P	765.9	P	588.3	P	816.3	P	780	P
Ugdh	275.3	P	230.7	M	309.7	P	321.2	P	335.8	P	315	P	276.4	P	359.9	P	358.3	P	377.8	P	392	P
0610033E06Rik	715.2	P	652.7	P	830.4	P	658.1	M	429.5	P	751.7	P	868	P	821.4	P	617.2	P	545.6	P	585	P
9430041C03Rik	715.2	P	652.7	P	830.4	P	658.1	M	429.5	P	751.7	P	868	P	821.4	P	617.2	P	545.6	P	585	P
Ugt2b5	715.2	P	652.7	P	830.4	P	658.1	M	429.5	P	751.7	P	868	P	821.4	P	617.2	P	545.6	P	585	P
Dpysl3	298.3	A	382.5	A	314.9	A	241.8	A	246.1	A	312.8	A	396.3	A	740.1	P	792.2	P	569.6	M	622.3	P
8030466E21Rik	466	M	520.9	A	386	A	582.8	P	585.7	P	466.3	P	520.3	M	350.9	M	386.7	A	540.7	P	479.1	P
Nr1h2	354.8	P	338.5	P	435	P	488.3	P	562.4	P	348.9	P	490.7	P	316.8	P	445.8	P	335.7	P	300.3	P
Uox	124.2	A	42.1	A	73.6	A	169.5	A	63.9	A	146.9	A	178.9	A	97.8	A	127.4	A	121.8	A	191.6	A
Prap1	12.5	A	11.9	A	8.7	A	32.1	A	9.6	A	10.9	A	26.7	A	13.4	A	28.9	A	29.4	A	11.5	A
Upk2	284.6	A	246.9	A	259.2	M	339.9	A	292.8	A	323.8	P	316	M	244.3	A	304.2	A	341.3	M	286.1	A
Upp1	33	A	34.7	A	22.5	A	56.6	A	82.7	A	56.1	A	29.8	A	26.7	A	24.9	A	21.1	A	24.2	A
Urod	319.2	P	314.7	P	343.5	P	437.4	P	517.1	P	372.6	P	305.1	P	349.8	P	365.7	P	382.9	P	360.5	P
Uros	346.7	A	203.1	A	310.6	A	287.1	A	249.2	A	196.2	A	64.9	A	88.7	A	216.9	A	317	A	284.7	A
Usf1	11.4	A	12.6	A	8.4	A	13.6	A	7.9	A	9.9	A	11.3	A	7.1	A	7.2	A	12.1	A	14.9	A
Usf1	245.4	A	274.5	A	274.1	M	284.4	A	258.5	A	229.2	A	209.7	M	257.1	A	213.9	M	268	A	169.1	A
Usp9x	280.6	P	321.6	P	358.4	P	455.7	P	369.3	P	427	P	476.8	P	393.5	P	392.3	P	584.9	P	561.2	P
[truncated: 29,771 more rows]

## Sheet: GNF.STR
entrezgene_id	value1	call1	value2	call2
22147	303.9	P	320.8	P
20170	29.1	A	39.7	A
21754	365.3	P	373.6	P
69009	36	A	40	A
110816	13.5	A	53.4	A
54473	964.2	P	711.3	P
21908	175.9	P	207.5	P
27217	12.9	A	17.8	A
58182	204.8	A	228.1	A
66925	640.5	P	603.8	P
216874	934.3	P	908	P
14528	103.7	A	112.5	A
14555	703.9	P	499.3	P
78911	66.3	A	105.6	A
55990	101.3	A	85.1	A
21401	122.2	A	158.4	A
12325	1457.6	P	1269.6	P
74034	26.1	A	18.8	A
13650	353.9	A	395.3	A
66237	3220.6	P	2661.8	P
234684	10.8	A	18.6	A
12738	46	A	39.9	A
238024	183.4	P	193.8	P
75099	215.4	P	239.5	P
328830	2.5	A	6.5	A
226519	501.2	P	474.7	P
19107	84.3	A	40.7	A
68559	316.4	P	257.9	P
276919	11.4	A	17.2	A
67883	282	P	140.8	P
234730	314	P	271.4	P
22330	375.4	P	344.9	P
171469	1977.3	P	1855.3	P
23908	281	A	349.5	A
15490	229.9	A	247.1	A
14934	36.7	A	318	A
212090	283.8	A	267.3	A
270906	35.9	A	12.9	A
17113	973	P	626.3	P
20249	879.5	P	905.4	P
56847	30	A	116.4	A
73287	8.9	A	8.3	A
17232	130.3	A	307.5	A
382000	281.3	A	411.2	A
12774	46.5	A	42.7	A
57342	225	A	184.2	A
57434	40	A	41.4	A
15473	108.5	A	59	A
12064	410.9	P	379	P
12524	217.1	P	226.8	P
19324	300.5	P	260.2	P
77124	72.1	A	70.4	A
280667	93.2	A	149.4	A
57436	4525.7	P	3614.1	P
13006	503.5	P	617	P
234857	48.6	A	75.3	A
13164	16.2	A	10	A
68839	1679.3	P	1283.1	P
67373	39.2	A	85.2	A
18383	48.2	P	181.1	P
56379	108.4	A	95.1	A
16498	1384.6	P	1262.1	P
54399	252.3	A	392.9	A
106952	79.2	A	42.5	A
66515	168.2	A	221.7	A
28126	134	A	131.8	A
70952	416.7	P	435.5	P
72366	50.5	A	109.3	A
74481	247	P	240.5	P
74499	19.3	A	51.5	A
76856	12	A	15.1	A
14705	488.1	A	198.1	A
77704	297.3	P	207.9	P
65098	567.5	P	570.3	P
18109	334	A	293.4	A
16211	1323.3	P	1049.9	P
22169	326.3	P	245.9	P
246079	10.3	A	11.1	A
105348	370.6	P	469.1	P
11704	50.2	A	284.7	A
67166	930.1	P	716.5	P
105298	1167.5	P	701.5	P
72590	1153.9	P	1036.7	P
71393	463.4	P	326.5	P
269211	324.9	P	527.9	P
11821	558.6	P	703.3	P
67666	406	A	299.2	A
69994	12.4	A	13.9	A
319953	26.9	A	27.3	A
231583	83.5	A	51.6	A
69354	65.1	A	50.2	A
69024	623.3	A	608.1	A
69912	263.6	P	411.1	P
240518	590.5	P	727.1	P
21817	236	A	326.2	A
54683	1347.2	P	1343.8	P
17313	276.5	P	326.1	P
68051	322	A	348.3	A
73893	7.8	A	5.3	A
98366	635.6	P	418	P
54188	172.5	A	68.3	A
330216	16	A	19.4	A
76375	21.3	A	61.3	A
99887	243.6	P	263.3	P
108682	557.9	P	457	P
66540	352.8	P	366	P
16796	1020.1	P	1175.8	P
67719	37.5	A	133.8	A
66591	200.2	P	137.7	P
64099	26.2	A	159.5	A
64113	263.3	A	175.2	A
74246	53.3	A	107.6	A
69634	80.2	A	121.1	A
54397	634.7	A	831.5	A
22110	1418.1	P	828.6	P
53606	236.1	A	231.8	A
100342	10.5	A	7.7	A
231712	234.9	A	57.5	A
52626	494.3	P	588.1	P
269061	475.8	P	447.7	P
30943	29.4	A	42.3	A
114143	1609.7	P	1462.5	P
104245	25.5	A	12.4	A
244334	44.2	A	118.1	A
234129	150.8	A	128.1	A
50708	649.9	P	591.1	P
27426	10	A	63.7	A
21807	1975.2	P	1560.4	P
53334	495.6	P	383.5	P
27055	152.6	A	80.7	A
57874	1288.4	P	1236.2	P
28015	1656.9	P	1169.4	P
13112	332.4	P	340.9	P
239368	117.8	A	116.7	A
52552	189.4	A	113.6	A
13476	3350.8	P	3029.6	P
237175	95.8	A	42.4	A
243371	227.2	A	230.7	A
338320	95.8	A	89.6	A
54422	240.8	A	91.3	A
76459	317.9	P	222.4	P
210035	39.1	A	118.8	A
116847	55.8	A	102.2	A
109685	159	A	197.8	A
53625	554.9	P	529.8	P
232790	503.1	P	581	P
27979	678.4	P	625.1	P
219158	705.4	P	782.5	P
69256	496.7	P	314.6	P
69786	263.4	A	326.1	A
12235	10	A	13.5	A
17952	223.5	A	310.1	A
76898	1202.1	P	907.2	P
219149	38.1	A	63.5	A
320806	166.8	A	128.6	A
14790	1298.5	P	1544	P
252910	32.6	A	37.3	A
108115	163.3	A	249.2	A
212398	223	A	172.5	A
74610	75.3	A	38.2	A
216453	173	A	83.7	A
232210	22.1	A	27	A
75104	957.9	P	888.2	P
109093	25.7	A	40.4	A
23872	1136.3	P	991.9	P
234779	147.1	A	55.8	A
19305	440	P	365.5	P
77938	51.1	A	68	A
52666	714.2	P	676.3	P
69654	418.7	P	352.7	P
17246	1094.4	P	966.1	P
225896	837.2	P	799.4	P
69807	1707.7	P	1590.5	P
67836	137.7	P	138.4	P
232987	104.5	A	137.6	A
217124	3961.6	P	2964.4	P
207425	412.4	P	478.9	P
230780	400.2	A	317.7	A
230101	413.2	P	407.4	P
75465	234.4	A	248.1	A
26448	363.6	P	424.3	P
242484	190.1	A	34.5	A
69804	1148.2	P	1042	P
218165	15.9	A	107	A
211389	205.3	P	238.6	P
67755	391.1	P	281.3	P
224045	389.9	P	278.1	P
232431	50.3	A	42	A
106565	511.2	P	411	P
231549	158.4	P	160.3	P
224912	399.9	A	409.2	A
76074	62.2	A	73.7	A
18195	5658.2	P	5443.9	P
56632	693.8	A	652.6	A
106707	618.2	P	654	P
74504	239.6	A	201.9	A
17913	100.5	A	109.5	A
170728	123.9	A	92.9	A
192654	221.8	A	187.3	A
66468	148	A	110.6	A
14623	344.3	P	387.4	P
54420	52.6	A	48.4	A
17936	449.6	P	465.3	P
69882	250.7	P	259.8	P
268756	32	A	77.1	A
243983	437.9	P	420	P
252829	24.3	A	9.9	A
66787	173.6	A	197.3	A
70012	346.5	A	319.5	A
15438	76	A	77.8	A
278180	238.8	A	212.9	A
140497	166.8	A	284.4	A
105355	15.7	A	57.9	A
11910	7.3	A	10.1	A
71779	71.4	A	19.6	A
231834	513.1	A	805.6	A
13353	145.1	A	129	A
69456	245.2	P	285.7	P
59288	284.6	A	309.4	A
72931	709.6	P	508.4	P
77113	1375.9	P	803.4	P
29869	241.8	P	226.1	P
68527	64.4	A	144.3	A
64143	272.8	P	253.3	P
216618	350.7	P	175.5	P
66414	1523.1	P	1193.3	P
70208	53.2	A	46.9	A
74147	3.4	A	3.1	A
11875	459.7	P	510	P
69259	372.7	P	321.4	P
57912	631.1	A	557	A
66409	673.7	P	582.2	P
66087	645.2	P	528.8	P
53421	996.3	P	1081.6	P
75572	239.6	P	414.2	P
69077	833.3	P	612.5	P
71963	180.2	P	266	P
66631	273	P	156.2	P
67739	703.1	P	945.4	P
66682	113.9	A	201.9	A
66596	191.6	P	234.1	P
110109	377.3	P	331.6	P
30878	497	P	366.7	P
102595	598	P	742	P
224250	487.3	P	383	P
68867	16.8	A	15.9	A
231803	346.1	A	218	A
108075	125.6	A	73.6	A
69538	119.7	A	45.2	A
52377	47.8	A	49.6	A
110611	927.1	P	784.4	P
107747	638.5	P	693.6	P
53817	1301.4	P	1198.6	P
110310	122.6	A	222.5	A
72544	269.4	A	267.5	A
20619	85.3	A	18.9	A
68836	511.7	P	469.2	P
17968	56.9	A	82.9	A
11842	6442.4	P	5553.4	P
319740	584.8	P	471.1	P
20469	36.2	A	39.1	A
68441	995.1	P	672.9	P
218214	55.7	A	10.8	A
80743	191.7	A	99.5	A
217214	147.5	A	319.1	A
67685	6.4	A	6.6	A
236930	85.4	A	153.3	A
56226	21	A	34.7	A
71776	76.1	A	61.3	A
209003	10.4	A	12.1	A
72171	22	A	29.5	A
213575	273	P	293.1	P
67538	174.2	A	180.6	A
76407	259.8	P	266.2	P
215705	147.4	A	95.4	A
72726	376.8	A	372.9	A
67750	105.2	A	69.2	A
211986	36.9	A	66.6	A
68530	524	A	560.1	A
20851	228.6	A	156.5	A
276852	29.2	A	36.4	A
14619	10.1	A	13.2	A
18821	35.4	A	74.3	A
68192	787.1	P	678.6	P
54401	5289.6	P	4634.5	P
263876	335.8	P	215.7	P
78895	22.6	A	60.2	A
71801	131.5	A	75.8	A
71954	599	P	584.7	P
27049	10.4	A	15.8	A
71704	387	A	201	A
71728	25.8	A	11.1	A
18597	1349.3	P	1130.9	P
67544	380.5	P	436	P
11607	254.1	A	251.2	A
235415	311.6	A	284.2	A
212483	627.7	P	593.9	P
68259	252.7	A	318.4	A
56191	552.3	P	445.4	P
27993	81.8	A	146.7	A
75599	166.2	P	157.2	P
67712	321	P	359.8	P
67608	39.2	A	59	A
17428	73.3	A	63.9	A
14104	664.6	P	509	P
20873	133.4	P	110.7	P
107770	182.5	A	230.2	A
276905	166.8	A	234.4	A
18194	432.5	P	465.5	P
71690	64.7	A	19.2	A
72927	288.4	P	322.1	P
18588	564.4	P	559.2	P
20446	62.2	A	47.9	A
14706	289.6	A	307.1	A
64339	532.7	A	610.6	A
64945	214.5	P	210.9	P
330192	196.6	A	46.6	A
26938	855.3	P	786.5	P
74111	32.3	A	20.2	A
233900	368	A	327.2	A
58242	512.8	A	411.5	A
28193	311.2	P	339.3	P
74772	951.4	P	892.9	P
66277	353.8	A	315.8	A
64242	253.4	A	181.8	A
58244	743.8	P	614.2	P
66336	27.8	A	26.2	A
66104	2496.7	P	2350	P
19736	5306	P	3728.8	P
270201	125.3	A	46.9	A
14758	4943.7	P	3486.4	P
64656	659.5	P	766.7	P
71701	231.4	A	240.4	A
108161	62.2	A	109	A
20355	222.4	A	87.2	A
74548	53.8	A	8.6	A
108689	248.5	P	278.8	P
66989	643.2	P	562.3	P
67542	513.1	P	395.1	P
193742	566.4	P	743.1	P
12974	1779.1	P	1628.9	P
27360	1059.5	P	890	P
71834	135.3	A	177.6	A
76943	75.2	A	256.6	A
15901	401.8	A	423.6	A
193796	197.1	A	127.4	A
230779	363.7	A	306.8	A
69151	76.3	A	256	A
272359	394.1	A	94.2	A
20674	273.7	P	188.6	P
11931	3408.2	P	3640.6	P
16792	652.6	P	923	P
16068	331.8	P	276.6	P
67664	556	A	424.3	A
20724	7.1	A	50.3	A
66069	537.2	A	562.2	A
59002	200.2	A	46	A
69917	494	P	524.4	P
276829	339.8	P	326.9	P
235504	272.8	P	237.8	P
19277	429.7	P	413.3	P
14368	161.5	A	105.5	A
67689	190.1	A	147	A
14302	60.7	A	81.1	A
22239	782	P	423	P
257635	11.5	A	15.2	A
12889	3346.2	P	2644.6	P
232333	1203.6	P	944.4	P
78977	7.8	A	12.8	A
108660	3284.3	P	2796.3	P
268670	42.9	A	50.9	A
22421	89	A	20.7	A
12057	29.7	A	16.1	A
54720	328.1	P	437.3	P
22229	462.2	P	468.9	P
53313	227.7	A	166.7	A
80752	435.6	P	474.3	P
18764	322.7	P	251.4	P
66467	184	P	191.3	P
13081	145.5	A	197.2	A
71241	232	P	233.6	P
13685	202.6	A	178.7	A
276891	46.3	A	44	A
14685	30.3	A	20.7	A
73660	107.2	A	55.5	A
16149	231.1	A	400.7	A
107321	154.9	A	205.3	A
74068	122.2	A	137	A
384939	157	P	221.2	P
18196	740.2	P	838.3	P
20818	46.2	A	52.6	A
321010	127.8	A	150.7	A
50926	778.8	P	759.7	P
69046	2265.7	P	1961.3	P
74359	177.5	A	142	A
12951	105.2	A	111.3	A
18755	681	P	530.3	P
22390	298.7	P	200.7	P
11799	82.7	A	123.4	A
243910	448	P	504.7	P
243846	406.9	A	287	A
17470	195.9	P	137.5	P
20416	195.4	P	293.7	P
17133	265	A	236.7	A
70796	23.1	A	12.2	A
245847	54.3	A	37.3	A
67474	252.7	P	214.4	P
16649	307.3	P	214.2	P
71093	44.5	A	52.9	A
17147	95.8	A	55.2	A
21770	1157.6	P	1191	P
11440	35.1	A	29.4	A
69871	209.4	A	184	A
12519	10.3	A	17.1	A
17540	282.8	A	277.7	A
321018	250.5	A	234.1	A
74191	452.1	A	438.2	A
69890	455.7	A	517.2	A
19085	3032.6	P	2814.1	P
268933	23.4	A	47.9	A
22273	1465.2	P	1513	P
22353	711.7	P	614	P
11287	17	A	107.2	A
11302	1176.8	P	1027.5	P
11304	22.3	A	42	A
11305	904.4	P	872.8	P
11418	467.7	P	500.3	P
11500	16.4	A	32.5	A
11501	563.1	P	589.4	P
11502	267.6	P	252.4	P
11512	369.8	A	349.4	A
11522	146.4	A	48	A
11553	496.5	A	391.2	A
11565	173.5	A	136.8	A
11576	53.1	A	35.2	A
11595	280.1	A	212.4	A
11596	216	A	212.3	A
11601	13	A	19.1	A
11604	35.9	A	52.9	A
11606	31.1	A	46.9	A
11614	60.8	A	63.8	A
11647	161.8	A	236.3	A
11648	401.5	A	510.5	A
11650	287.4	A	246.7	A
11666	511.3	P	430.9	P
11670	230.7	A	337.3	A
11674	12004	P	10495.2	P
11682	570.6	P	459.8	P
11694	279	A	244.1	A
11695	203.3	P	293.5	P
11699	20.4	A	50	A
11705	64	A	59	A
11731	11	A	6	A
11757	728	A	774	A
11769	1398.4	P	1178.2	P
11771	810.4	P	917.6	P
11776	722.6	P	693.4	P
11796	41.2	A	66.2	A
11797	373.6	P	355.1	P
11803	4841.4	P	4251.3	P
11815	1446.8	P	1386.7	P
11826	84.6	A	103.1	A
11853	228.5	A	203.9	A
11854	64.6	A	43.3	A
11899	851	P	690.3	P
11908	69.9	A	12.5	A
11923	222.3	A	39.6	A
11933	888.1	P	833.3	P
11966	3247.6	P	2885.4	P
11979	738.6	P	762.3	P
11988	325.4	A	209.5	A
11989	271.2	P	162.5	P
11993	486.9	A	401.1	A
12012	53.7	A	108	A
12013	73	A	123.8	A
12020	49.2	A	62.1	A
12022	20.8	A	38.4	A
12029	41.7	A	278.5	A
12032	446.9	P	462.4	P
12039	45.3	A	34.8	A
12061	63.4	A	65.6	A
12111	267.5	A	264.2	A
12142	235.9	P	198.1	P
12145	132.7	A	56.1	A
12156	24.5	A	6.8	A
12162	7	A	17.9	A
12193	44.8	A	98	A
12227	567.9	A	433.9	A
12259	606.4	P	498.3	P
12261	543.6	P	550.4	P
12262	292	A	247.3	A
12265	79.7	A	179.2	A
12273	106.6	A	105.3	A
12286	37.3	A	81.7	A
12287	29	A	53.6	A
12297	856	P	960.5	P
12299	32.1	A	37.3	A
12305	177.2	A	184.2	A
12311	15	A	18.8	A
12317	1188.4	P	1344.3	P
26369	156.4	P	183.8	P
12328	521.6	P	436.2	P
12333	168.3	A	70.4	A
12352	183.6	A	206	A
12366	174.3	P	226.5	P
12401	261	P	273.9	P
12408	23.1	A	107.7	A
12409	93.2	A	57.8	A
12418	1039.7	P	548	P
12427	124.2	A	105.2	A
12442	15.1	A	7.2	A
12461	602	P	621	P
12465	1076.6	P	931.5	P
12479	106.8	A	119.7	A
12480	46.1	A	31.2	A
12506	88.4	A	220.7	A
12512	433.5	P	439.8	P
12518	41.5	A	199.8	A
12555	279.7	A	217.9	A
12556	268.2	A	65.8	A
12563	392.6	A	460.1	A
12585	257.3	P	331.2	P
12592	72.3	A	111.4	A
26437	27.5	A	33.4	A
12615	400.6	P	341.5	P
12627	405.3	A	513.8	A
12630	322.3	P	293.9	P
12632	66.5	P	68.1	P
12643	41.6	A	20.2	A
12651	339	A	400.1	A
12652	668.6	P	629.1	P
12672	268.4	A	256.2	A
12677	237	P	310.9	P
12683	78.7	A	30.7	A
12696	368.8	P	318.2	P
12705	89.8	A	143.1	A
12753	265	P	265.3	P
12770	276.6	A	92.3	A
12775	25	A	34.5	A
12776	214.7	A	272.8	A
12798	20.6	A	61.9	A
12801	263.8	A	289.2	A
12810	338.1	P	300.2	P
12817	154.7	A	21.7	A
12821	50.6	A	39	A
12828	25.6	A	34.9	A
12840	292.9	A	96.9	A
12843	51.3	A	140.5	A
12861	9143.2	P	9149.5	P
12869	55.9	A	75.9	A
12873	339.3	A	259.1	A
12892	370.7	P	309.8	P
12909	90.1	A	41.9	A
12925	233.1	A	350.6	A
12944	84.8	A	41.1	A
12945	87.7	A	75.8	A
12961	13.1	A	17.3	A
12964	425.7	A	380.2	A
12967	20.8	A	21.8	A
12977	42.3	A	58.9	A
12978	1032	P	948.2	P
12983	39.7	A	34.3	A
12984	352.2	P	449.9	P
12986	12.6	A	7.4	A
12993	7.4	A	21.8	A
13018	357.5	A	305	A
13019	188.4	A	149.5	A
13030	296.1	A	96	A
13035	47.5	A	137.1	A
13036	143.8	A	146.5	A
13048	345.6	A	221.8	A
13057	18.5	A	11.6	A
13074	11.1	A	13.7	A
13075	181.3	P	148.6	P
13107	72.9	A	32.5	A
13113	132.1	A	150.2	A
13119	72.4	P	121.1	P
13137	147.9	A	182.4	A
13163	387.5	P	317.3	P
13178	118.9	P	123.9	P
13185	201.7	A	44.9	A
13191	954.4	P	1172.7	P
13221	550.6	P	651.9	P
13222	236.3	A	210	A
13226	111.1	A	17.4	A
13243	3.1	A	27.4	A
13239	3.9	A	5.8	A
13240	133.1	A	118.3	A
13360	231.8	A	207.6	A
13370	46.9	A	91.7	A
13382	541.6	P	528.2	P
13389	122.7	A	17.2	A
320453	322.4	A	268.2	A
13479	188.1	A	190.4	A
13490	106.4	A	81.4	A
13496	47.2	A	40.9	A
13507	320.1	P	386.3	P
13521	139.9	A	148.5	A
13531	3.2	A	5.4	A
13543	421.7	A	388.5	A
13555	354.4	A	571.6	A
13601	208.8	A	185.2	A
13605	15.2	A	19.9	A
13609	953.8	P	802.8	P
13619	596	P	479.7	P
13637	42	A	54.1	A
13653	2080.5	P	1381.7	P
13663	587	P	509.5	P
13706	98.9	A	83	A
13709	20.2	A	63.7	A
13710	689.3	P	761.8	P
13722	395.6	P	439.5	P
13726	219.6	A	303.2	A
13728	877.4	P	930.5	P
13804	237.7	A	366.6	A
13805	359.7	A	453.3	A
13809	122.8	A	77	A
13839	92.3	A	109.7	A
13840	538.3	P	518.8	P
13842	312.7	A	469.9	A
13856	161.8	A	151.7	A
13858	150.3	A	51.9	A
13860	226.9	A	182.3	A
13861	76.7	A	111.1	A
13870	504.2	A	505.1	A
13877	258.7	A	225.2	A
14827	875.5	P	921.2	P
26379	639.6	A	646.9	A
13884	44.5	A	46.7	A
13924	511.4	A	512.6	A
13984	175.4	A	160.3	A
14008	324.7	A	431.1	A
14026	768.3	P	588.3	P
14028	26.8	A	43.9	A
14029	205.3	A	215.3	A
14079	5.4	A	14.2	A
14086	982.9	A	863.3	A
14088	178.6	A	231.3	A
14089	72.6	A	160.1	A
14106	48.6	A	54	A
14113	326.5	A	143.7	A
14115	340.5	A	335.7	A
14120	60	A	68.2	A
14133	254.1	A	269.1	A
14149	229.9	A	254.5	A
14170	33.6	A	34.7	A
14173	65.1	A	18.6	A
14181	206.1	A	154.2	A
14187	48.2	A	249.9	A
14218	187.4	A	228.6	A
14237	15.9	A	15.5	A
14240	97.8	A	144.5	A
14251	1126.1	P	949.4	P
14257	207.9	A	206.3	A
14262	39.4	A	190.7	A
14265	138.3	A	70.9	A
14276	111.8	A	273.2	A
14282	75.7	A	48.5	A
14289	15	A	12.5	A
14290	59.8	A	15	A
14291	6.3	A	19	A
14294	151.2	A	92.1	A
29817	179.2	A	140.1	A
14343	28.7	A	68	A
14360	340.9	P	322.8	P
14373	17.1	A	25.6	A
14377	213.3	P	322.6	P
14381	50.1	A	60.6	A
14387	1085.3	P	1263.1	P
14399	9.6	A	40.6	A
14408	79.4	A	145.8	A
14415	3559.9	P	2212	P
14422	204.6	A	187.4	A
14427	201.5	A	272.1	A
14451	49.4	A	45.2	A
14460	20.4	A	27.6	A
14461	138.4	A	202.5	A
14464	27.6	A	41.6	A
270076	24.3	A	13.1	A
14531	110.3	A	156.9	A
14539	92.8	A	167.9	A
14568	120	A	46.8	A
14582	49.2	A	87	A
14586	91.4	A	117.8	A
14612	36.7	A	35.6	A
14616	28.8	A	123.2	A
14618	33	A	49.1	A
14620	28.9	A	26.7	A
14664	938.9	P	979.4	P
14738	31	A	24.6	A
14744	144.2	P	140.9	P
14748	19.6	A	29.6	A
14756	487.7	P	452.9	P
14761	57.1	A	52.1	A
14775	1493.8	P	1576.4	P
14778	19.7	A	21.1	A
14779	1302.5	P	1085	P
14809	847.7	P	894.2	P
14814	167.8	A	167.9	A
14815	94.4	P	139.5	P
14825	152.5	P	162.6	P
14829	26.5	A	20.2	A
14854	224.6	P	399.5	P
14858	78	A	95	A
14894	664	P	633.3	P
14915	216	A	192.6	A
14916	23.8	A	9	A
14919	86.6	A	160.5	A
14937	252.6	A	328.2	A
14945	389.2	P	317	P
14962	236.3	A	193.7	A
14963	86.9	A	87.1	A
14977	524.8	P	382.1	P
15001	46.1	A	124.7	A
15042	16	A	15.1	A
15110	430.6	A	331.8	A
15117	77.2	A	28	A
15118	168.8	A	270	A
15160	255.2	A	240.9	A
15161	67.2	A	74.9	A
15163	324.1	A	292	A
15186	33.2	A	36.3	A
15192	28.3	A	46.8	A
15218	255	P	190.6	P
15220	218.1	A	332.2	A
15235	140.5	A	300.9	A
15247	445.8	P	375.1	P
15278	310.1	P	235.7	P
15284	63.2	A	118.6	A
15356	611.5	P	395.3	P
15373	55.9	A	106.5	A
15374	291.4	P	220.7	P
15375	204.8	A	218.9	A
15377	98.2	A	73.8	A
15395	279.7	P	198.4	P
15407	38.2	A	38.2	A
15413	94.9	A	75.6	A
15456	361.1	A	262.9	A
15483	321	A	142.9	A
15487	226.8	P	148.8	P
15492	109.8	A	22.9	A
15504	44.8	A	65.6	A
15516	3195.9	P	3590.5	P
15563	168	A	192.6	A
15891	14.8	A	20.7	A
15929	945.2	P	885.3	P
15932	286.2	P	316.8	P
15944	145.5	A	41.8	A
15951	29.1	A	44.9	A
15958	53	A	69.2	A
384100	7.9	A	2.2	A
15974	91.6	A	92.1	A
16012	543	P	526	P
16154	11.3	A	10.8	A
16156	52.3	A	117	A
16159	359.1	A	472.1	A
16160	87.1	A	81	A
16161	38.6	A	28.3	A
16162	297	P	407.3	P
16163	58.1	A	51	A
16173	277.8	P	298.4	P
16177	335.5	A	338.8	A
16179	402	P	488.1	P
16183	54.7	A	175.3	A
16185	47.4	A	53.2	A
16188	17.4	A	16.5	A
16192	5.3	A	6.9	A
16197	29.7	A	109.4	A
16198	16.3	A	22.1	A
16199	7.5	A	21.3	A
16205	12.8	A	11.8	A
16206	27.4	A	33.5	A
16210	1082.7	P	1615.5	P
16323	326.5	A	360.4	A
16326	170.4	A	210.3	A
16329	66.3	A	73.4	A
16362	89.6	A	143.9	A
16373	52.2	A	34.1	A
16404	65.3	A	24.8	A
16407	188.6	A	171.6	A
16409	230.4	A	315.1	A
16424	315.5	A	211.6	A
16431	976.9	P	554.1	P
16433	184.6	A	179	A
68605	22.6	A	25.8	A
16452	142.9	A	123.2	A
16491	251.1	A	115.9	A
16493	175.8	A	212.5	A
16504	38.2	A	26.4	A
16525	1201.6	P	1159	P
16532	53.6	A	83.8	A
16538	76	A	11.4	A
16541	34.4	A	34.8	A
16545	342	A	294	A
16560	341.4	P	467.9	P
16568	360.1	P	413	P
16571	254.7	A	198.9	A
16572	1229.5	P	1223.5	P
16598	194.3	P	228.1	P
16615	10.3	A	6.7	A
16622	4.9	A	13.5	A
16625	110	A	115.4	A
16628	0.1	A	4.1	A
16633	78.1	P	122.9	P
16636	179.3	P	63.7	P
16666	8.9	A	10.6	A
16669	12.1	A	22.4	A
16682	30	A	35.4	A
16709	277.1	P	200.7	P
16728	43.2	A	56.4	A
16768	46.4	A	55.6	A
16779	110	A	116.2	A
16780	188	A	220.7	A
16782	231.7	A	240.5	A
16790	25.6	A	26.7	A
16803	79.9	A	40.8	A
16816	296.6	A	606.8	A
16866	68.3	A	85	A
16878	198	A	202.6	A
16897	934.7	P	791.4	P
16904	18.1	A	36.4	A
16918	215.4	P	214.4	P
16939	71.7	A	42	A
16963	150.6	A	196.3	A
16970	27.2	A	159.3	A
16971	759.2	P	801	P
16978	308.7	P	309.4	P
16993	476.8	P	444.4	P
16994	13.8	A	6	A
16995	8.4	A	10	A
16998	174	A	46.7	A
17001	273.2	A	357	A
17005	321.6	A	161.1	A
17059	87.1	A	166.7	A
17075	15.3	A	11.5	A
17085	26.4	A	32.9	A
17095	9.2	A	11.5	A
17131	333.6	P	385.1	P
17160	98.7	A	189.7	A
17172	96.2	A	111.1	A
17178	205.8	A	284.3	A
17199	68	A	7.1	A
17210	518.1	P	400.8	P
17216	46.9	A	65.2	A
17224	27.9	A	30.9	A
17225	190.8	A	167	A
17231	164.3	A	179.2	A
104362	81.3	A	35.2	A
17283	392.9	P	337.7	P
17288	32.4	A	88.1	A
17294	158.9	P	108.4	P
17295	195.7	A	52.8	A
17300	79	A	91.4	A
17301	65.7	A	97.1	A
17304	784.9	P	808.7	P
17385	25.8	A	39.9	A
17386	26.1	A	31.8	A
17388	27.1	A	20.9	A
17390	365.9	A	446	A
17472	42.3	A	142.4	A
17533	212.1	P	127.8	P
17685	162.4	A	157	A
17752	29.2	A	28.4	A
17758	666.5	P	569	P
17755	167.5	A	154.5	A
17768	364.5	A	310.9	A
17775	1280.7	P	983.9	P
17836	231.5	P	238.5	P
17843	2.7	A	19.5	A
17868	136.4	A	150.3	A
17872	22.9	A	26.9	A
17873	138.9	P	179.6	P
17878	36.1	A	21.4	A
17916	251.6	A	370	A
17921	287.9	A	380	A
17937	533.9	P	380.6	P
17940	203.1	A	237.9	A
17954	684.5	P	457.6	P
17955	602.1	P	570.7	P
17960	225.2	A	338.3	A
17965	55.8	A	190.2	A
17966	747.6	P	729.1	P
17972	235.3	A	263.7	A
17988	816.7	P	640.7	P
17997	3.2	A	11.9	A
18023	1095.6	P	1025.6	P
18029	173.9	A	214.2	A
18054	388	P	322.2	P
68120	10.5	A	13.5	A
18091	66.3	A	128.7	A
18104	80	A	109.2	A
18125	57.1	A	137.5	A
18131	449	P	492.2	P
18142	87.2	A	133.1	A
18148	727.9	P	671.3	P
18164	1185.4	P	1323.4	P
18167	166.1	A	137.4	A
18183	62.8	A	38.7	A
18185	147.1	P	208.6	P
18193	171.8	P	206.3	P
18197	3436.9	P	3216.3	P
18205	13.1	A	21.8	A
18249	5.2	A	6.1	A
18285	309.6	A	243.9	A
18292	194.5	A	196.1	A
18312	323.5	A	347.4	A
18313	267.2	P	271	P
18400	345.2	A	394.1	A
18405	4.7	A	6.7	A
18417	2789.9	P	1816.7	P
18476	78.6	A	24.2	A
18478	121.3	A	79.2	A
18503	209.5	A	190.3	A
268591	108.7	A	112.9	A
18542	238	P	347.6	P
18546	6957.5	P	5746.6	P
18554	404.2	P	401.9	P
18557	43.1	A	27.5	A
18559	88.4	A	209.5	A
18563	642	A	517.8	A
18566	102.5	A	180.1	A
18574	2405.7	P	1940	P
18584	244.2	A	229.6	A
18587	40.4	A	190.6	A
18596	246.3	A	176.4	A
18598	48.6	A	83.5	A
18600	469.7	P	596.6	P
18605	91.4	A	120.3	A
18617	113	A	205.2	A
18624	314.2	A	361.2	A
18654	50.1	A	93	A
18670	317.3	P	228.6	P
18679	198.8	P	177.9	P
18687	36.2	A	82.9	A
18689	118.6	A	253.7	A
18690	330.7	A	405.3	A
18701	413.4	P	369.8	P
18709	675.6	P	554.7	P
18736	81	A	92.8	A
18742	283.9	A	534.4	A
18747	1892.3	P	2157.3	P
18759	765.5	P	605.4	P
18781	378.3	A	441.9	A
18783	121	A	133.8	A
18792	213.9	A	186.2	A
18797	18.1	A	18.8	A
18846	30.5	A	156.5	A
18861	137.7	A	160.1	A
11859	73.1	A	108.4	A
18938	171	P	168	P
18948	20.7	A	11.7	A
18972	434.8	P	533.7	P
18984	738.2	P	715.8	P
19011	88.3	A	10.7	A
19038	152.1	P	130.7	P
19075	409.8	P	388.2	P
19076	138	A	182.3	A
26395	2425.3	P	2187.8	P
26397	348.3	A	267	A
19119	115.9	A	92	A
19126	285.7	P	292.6	P
19127	210.9	A	277.5	A
19133	154.7	A	170.7	A
19142	257.9	P	362.7	P
259277	92.8	A	66.8	A
19146	95.4	A	97	A
19185	1036.5	P	1041.3	P
19193	431.1	A	310.6	A
19197	353.1	A	201	A
19202	7.4	A	12.4	A
19227	39.6	A	65.2	A
19250	153.5	A	63.7	A
19275	1460.2	P	1444.9	P
19288	290	P	250.1	P
19326	1212.4	P	631.3	P
19341	344.5	P	367.4	P
19357	810.6	P	605.2	P
19360	434.2	A	307.1	A
19370	237.9	P	187.3	P
19418	35.1	A	44.1	A
19428	49.6	A	11	A
19645	450.4	P	356	P
19656	397	P	474.5	P
19672	394.5	A	245.9	A
19674	137.7	A	161.9	A
19683	89.2	A	29.8	A
19684	357.2	A	331.1	A
19692	171.1	A	135.3	A
19693	285.6	P	230.5	P
19716	808.5	P	464.6	P
19730	372.4	A	350.2	A
19733	94.7	A	119.2	A
19826	773.9	P	538.7	P
19881	100.7	A	72.4	A
19882	92.6	A	92	A
19895	148.5	A	77.1	A
269261	1412.5	P	1551.7	P
19941	377.4	P	434.2	P
20016	173.1	A	33	A
20017	885.4	P	833.7	P
20019	121.6	A	72.1	A
20054	4789.6	P	4309.5	P
20102	1425.9	P	1365.3	P
20103	2579.9	P	2180.3	P
20129	13.4	A	72.6	A
20130	305.4	A	317.9	A
20133	100.4	A	206.6	A
20135	17.9	A	24	A
20186	325.1	P	393.2	P
20194	394.3	A	266.4	A
20202	27.4	A	7.6	A
20203	1145.4	P	1200.1	P
20204	112.4	A	52.9	A
20208	33.8	A	16.8	A
20220	135.7	A	98.2	A
20224	1310.8	P	1173.5	P
20231	202.2	A	167.1	A
20254	571.3	P	535.2	P
20255	2156.7	P	1692.6	P
20256	19.8	A	24.9	A
20259	320	A	366	A
20305	122	A	94	A
20310	113.4	A	125.6	A
20319	178.8	P	192.7	P
20345	509.5	P	426.5	P
20356	148.2	P	161	P
20363	2476.4	P	1893	P
20364	3454.7	P	3752.4	P
20390	263.8	A	170.7	A
20401	60.4	A	183.2	A
20418	338.8	A	334.6	A
20420	256.5	A	263.6	A
20422	839.4	P	663.5	P
20437	259.2	A	137.6	A
20439	270.4	A	277	A
20452	170.4	P	153.7	P
20460	105.5	A	106.9	A
20496	530.5	P	377.8	P
20498	214.1	A	225.6	A
20502	239.9	P	312	P
20510	810.8	P	746.3	P
20513	177.1	A	205.2	A
20514	226.6	A	289.4	A
20528	7.2	A	9.3	A
20532	94.6	A	209.5	A
20535	310.6	P	239.7	P
20536	496.9	P	593.5	P
20538	233.3	A	291	A
20588	321.6	P	367.9	P
20589	240.2	P	314.5	P
20604	2281.1	P	2398.2	P
20606	447.3	P	602.5	P
20607	8.9	A	28.5	A
20611	5.7	A	5.9	A
20617	2335.9	P	1705.6	P
20648	223.3	A	335.1	A
20652	261.4	A	271.2	A
20664	37.5	A	75.3	A
20670	10.3	A	13.3	A
20672	11.1	A	28.1	A
20675	307.7	A	319.3	A
20690	84.9	A	112.2	A
20716	27.4	A	44.8	A
20730	18.8	A	30.4	A
20744	13.3	A	10.1	A
20745	1032.1	P	1073.6	P
20750	269.7	P	260.6	P
20753	479.1	A	596.2	A
20770	6.2	A	14.1	A
20771	123.5	P	165.1	P
268656	338.1	A	300.2	A
20779	212.2	A	224.7	A
20841	51.3	A	17.1	A
20852	67.7	A	181.5	A
434121	6.2	A	22	A
20868	166.7	A	139	A
20890	234.4	P	395.2	P
20905	187.6	A	175.6	A
20926	363.2	P	404.3	P
20935	31.8	A	42	A
20939	36	A	36.7	A
20973	42.8	A	24.4	A
20997	41	A	32.4	A
21334	23.9	A	34.6	A
21357	416.9	P	407.1	P
21371	352.7	P	369.1	P
21384	46.4	A	59.7	A
21390	540.1	A	485.5	A
21400	271.5	A	86.5	A
21405	40.9	A	150.4	A
21407	26.7	A	56.1	A
21420	34.1	A	40	A
21427	90	A	87.2	A
21461	20.9	A	25.5	A
21664	422.9	P	476.3	P
21683	39.3	A	47.2	A
21684	20.7	A	26.6	A
21743	124.8	A	105.2	A
21744	178.6	A	160.9	A
21752	12.2	A	12.6	A
21755	11.5	A	13.8	A
21756	20.9	A	57.3	A
21809	14	A	35.9	A
21810	174	A	167.9	A
21823	373.8	P	436.3	P
21824	199.4	P	194.4	P
21834	328.2	P	344.8	P
21838	818.2	A	943.7	A
21872	1160.4	P	734.2	P
21892	142.1	P	112.5	P
21924	130	P	130.1	P
21925	16.3	A	9.7	A
21930	241.3	P	325.5	P
21936	11.6	A	11.4	A
21950	9.2	A	18.4	A
21958	18.9	A	27.7	A
21974	273.1	P	242	P
21987	489.2	P	366.1	P
21990	203.9	P	203.8	P
22018	136.4	A	108.9	A
22022	202.7	P	218.6	P
22024	13.6	A	105.2	A
22035	16.7	A	22.9	A
22044	602.1	P	764.8	P
22057	228.6	P	254.1	P
22070	2920.3	P	2350.1	P
22072	220.4	A	490.5	A
22113	135.3	A	198.2	A
22115	19.8	A	53.6	A
22127	10.9	A	13.2	A
22137	21.3	A	53.3	A
22153	2383.1	P	2445	P
22164	2.9	A	15.6	A
22194	262.2	P	154.2	P
22195	1139.2	P	1232.2	P
22224	439.9	P	344.3	P
22260	354.8	P	338.5	P
22264	12.5	A	11.9	A
22269	284.6	A	246.9	A
22271	33	A	34.7	A
22275	319.2	P	314.7	P
22276	346.7	A	203.1	A
22286	42.9	A	61.6	A
22301	17.7	A	17.1	A
22307	113.1	A	72.9	A
22310	30.5	A	29.1	A
22325	27.1	A	17.2	A
22326	28.6	A	107.1	A
22346	30.2	A	16.6	A
22348	865.3	P	766.9	P
22349	31.5	A	32.5	A
22355	55.9	A	130.4	A
26459	49	A	50.7	A
22360	3982	P	2903.2	P
22401	945.7	P	737.1	P
22409	66.4	A	33.3	A
22416	384.1	P	337.7	P
22420	253.3	A	252.2	A
22526	3.4	A	4.4	A
22612	53.6	P	40.7	P
22632	287.7	P	294	P
22646	279.9	A	186.3	A
22658	211.8	A	271.4	A
22691	14.9	A	13.6	A
22702	110.9	A	131	A
22704	46.2	A	39.9	A
22715	48.7	A	39.4	A
22719	17	A	20.6	A
22724	73.8	A	66.4	A
22754	251.2	A	193.1	A
22767	74.5	A	64.9	A
22771	205.7	P	282.3	P
22773	173	A	174.4	A
22775	22.3	A	67.9	A
22786	131.3	A	107.8	A
22789	4.2	A	5	A
11448	18.4	A	38.9	A
11468	263.8	A	335	A
11470	258.5	P	184	P
11482	290.2	A	369.2	A
11497	13.8	A	11.6	A
11515	459.3	A	465.5	A
11535	159.7	A	117.5	A
11546	11.3	A	11.5	A
11552	38.4	A	41.2	A
11568	69.2	A	83	A
11602	82	A	74.6	A
11624	24.9	A	15.5	A
11628	104.3	A	111.8	A
11634	21.6	A	37.3	A
11639	288.7	A	354.1	A
11641	149.6	A	66.1	A
11642	115.4	A	202.5	A
11651	732.2	P	598.5	P
11686	254.8	A	220.7	A
11702	90.8	P	133.3	P
11747	252.3	P	160.1	P
11750	222.6	A	287.1	A
11754	24.5	A	46.3	A
11761	28.3	A	79.1	A
11773	434.5	P	371.9	P
11792	528.2	P	512.6	P
11801	316	A	413.3	A
11806	112.1	A	21.1	A
11811	20.6	A	27.3	A
11830	30.6	A	42.8	A
11847	171.3	A	144.8	A
11870	12.5	A	44.4	A
11889	68.4	A	35.3	A
11922	263.5	P	186.8	P
11924	25	A	32	A
11927	730.5	P	720.3	P
11945	9.9	A	11.6	A
11982	71.1	A	197.3	A
11984	3716	P	3819.3	P
11990	270.5	A	262.4	A
11998	250.4	A	215.6	A
12009	22.9	A	36.7	A
12017	967.2	P	787	P
12062	7.8	A	14.6	A
12069	1808.9	P	1715	P
12070	2248	P	2088.5	P
12075	76.3	A	118.3	A
12154	606.5	A	641.1	A
12182	31.9	A	66.4	A
12228	558.9	P	464.6	P
12236	87.2	A	81.9	A
12258	183.9	A	252.7	A
12267	386.1	A	479.9	A
12268	832.6	A	889.4	A
12291	506.7	P	328.1	P
12309	6.2	A	5.8	A
12336	756.1	P	601.1	P
12339	229.5	P	236	P
12346	12.7	A	17.8	A
12348	1341	P	1080.2	P
12349	2203.7	P	1924.5	P
12353	38.2	A	224.7	A
12359	388.5	P	228.8	P
12361	255.3	P	208.4	P
12425	32.9	A	48.2	A
12428	353.6	A	340.9	A
12466	1626.7	P	1416	P
12477	27.6	A	31.8	A
12478	20.8	A	25.4	A
12483	339.3	P	384.6	P
12484	109.9	A	46.8	A
12502	221.6	A	225.1	A
12516	34.1	A	138.2	A
12522	182.7	A	106.6	A
12526	108.8	A	108.8	A
12540	1281.7	P	1222.5	P
12545	245.6	A	243.8	A
12550	56.9	A	69.6	A
12561	174.3	A	141	A
12562	10.2	A	60.5	A
12570	19	A	32	A
12589	340.7	P	206	P
12608	14.8	A	7.5	A
12614	166.9	A	161.9	A
12622	34.4	A	54.2	A
12655	43.8	A	95.1	A
12667	286.9	P	323.9	P
12716	571.9	P	573.7	P
12724	299.9	P	399.4	P
12740	310.5	A	226.5	A
12764	814.8	P	914.8	P
12765	93.8	A	205.8	A
12766	176.4	P	367.4	P
12772	41	A	49.9	A
12794	1460.2	P	1149.3	P
12813	74.7	A	129.1	A
12819	94.1	A	184.3	A
12822	89.7	A	130.7	A
12833	514.3	P	569	P
12850	237.7	A	251.7	A
12890	4335.7	P	12116.3	P
12891	1110.8	P	1078.8	P
12895	29.3	A	61	A
12896	15.9	A	26.5	A
12955	1141.6	P	1107.9	P
12970	18.1	A	24	A
12982	540	A	388	A
12985	177.9	A	127.8	A
13001	1340.3	P	1314.8	P
13011	35.7	A	42.4	A
13033	1671.8	P	1435.8	P
13072	52.4	A	185	A
13076	348.1	P	351.2	P
13079	208	A	259.1	A
13116	1465	P	1440.4	P
13162	142.5	A	105.1	A
13190	44.9	A	50.9	A
13202	601.5	P	446.1	P
13215	36.3	A	108.9	A
13349	701.5	P	546.4	P
13371	476.1	P	397.7	P
13380	18.3	A	55	A
13386	250.4	P	239.2	P
13390	44.1	A	26.5	A
13392	147.7	P	100.3	P
13404	89.5	A	56	A
13411	41.8	A	52.5	A
13436	42.6	A	51.2	A
13448	92	A	22.1	A
13449	604.5	A	416.3	A
13482	30.5	A	112.3	A
13489	779.4	P	937	P
13517	36.8	A	39.7	A
13524	126.8	A	137.1	A
13525	82.9	A	62.4	A
13526	119.1	P	180.7	P
13529	115.8	A	201.8	A
13532	29.6	A	33.3	A
13603	158.9	A	60	A
13648	32	A	21.8	A
13654	103.3	A	39.8	A
13688	422.9	P	608.1	P
13711	11.8	A	8.7	A
13732	53.9	A	53.9	A
13798	153.7	P	177.6	P
13836	25.8	A	27.4	A
13857	614.7	P	647.6	P
13875	15.3	A	11.8	A
13992	1534.4	P	1047.7	P
14062	154.9	A	151.5	A
14064	294.8	P	303.2	P
14068	14.9	A	17.6	A
14077	525	P	455.3	P
14085	284.1	A	336.5	A
14125	78.5	A	14.6	A
14131	125.8	A	194.4	A
14166	13.4	A	12.4	A
14179	6.1	A	3.6	A
14198	43.5	A	74.4	A
14199	1048	P	894.8	P
14201	133.2	A	179.4	A
14204	97.2	A	138	A
14205	162.7	A	169.6	A
14219	749.1	P	620.1	P
14230	320.7	A	212.7	A
14263	170.8	A	185	A
14283	246	A	303.8	A
14312	844.3	P	1047.7	P
14325	3129	P	2584.1	P
14339	102	P	92.7	P
14349	205.7	A	108.2	A
14352	28	A	26.3	A
14375	161.8	A	124.9	A
14389	263.5	A	176.4	A
14419	161.2	A	203.4	A
14431	382.4	P	411.1	P
14450	228.4	A	247.1	A
14468	164.3	A	126.4	A
14469	26.2	A	41.1	A
14545	351.1	P	252.3	P
14546	188.1	A	248.6	A
14547	798.3	P	699.9	P
14573	40.7	A	44.2	A
14581	15.7	A	54.4	A
14587	35.1	A	49.1	A
14594	426.4	P	395.2	P
14601	5.7	A	13	A
14609	1888	P	1508.6	P
14610	15.6	A	14.6	A
14625	209.8	A	260.2	A
14626	14.9	A	7.3	A
14632	184.6	A	136.1	A
14673	179.3	A	225.5	A
14674	432.1	P	533.5	P
14711	196.2	A	110.3	A
14718	2146.6	P	2028.4	P
14719	1572	P	1460.3	P
14724	287.9	A	418	A
14731	422.4	P	440.5	P
14763	8.6	A	7.6	A
14765	12.5	A	10.9	A
14767	257.7	A	240.4	A
14780	54	A	31.4	A
14786	239.7	A	264.4	A
14797	1771	P	1751.9	P
14813	40.8	A	58	A
14836	32.2	A	39.9	A
14840	6.1	A	6.9	A
14841	12.3	A	13.9	A
14860	31.8	A	264.1	A
14862	953.2	P	1029.4	P
14866	2026.2	P	1870.4	P
14873	534	P	413.7	P
14874	205.7	P	147	P
14885	223.7	A	171	A
14938	111.9	A	126.8	A
14941	5.8	A	5.9	A
14942	667.3	A	594.6	A
14944	18.4	A	36	A
107970	32.1	A	26.2	A
14960	14.2	A	21.3	A
14969	247.6	A	277.5	A
14976	415.7	P	486.1	P
15007	25.3	A	60.6	A
15016	6.1	A	6.7	A
15040	151.7	A	93.9	A
15112	57.5	A	45.9	A
15114	932.2	P	786.1	P
15139	88.6	A	36	A
15171	387.4	P	434.2	P
15200	58.9	A	114.2	A
15203	115.8	A	117.4	A
15209	52.1	A	166.9	A
15212	964.3	P	812.3	P
15213	575.2	P	685.5	P
15248	546.2	A	489.5	A
15270	556.4	P	418	P
15273	634	P	502.3	P
15289	398.9	P	280.4	P
15368	226.3	P	265	P
15370	1430.1	P	1038	P
15371	8.8	A	9.6	A
15376	33.6	A	110.2	A
15382	783.2	P	523.2	P
15399	198.9	A	197.6	A
15402	8.5	A	110.7	A
15405	164.2	A	259.4	A
15429	87	A	48.1	A
15436	101.9	A	32.8	A
15464	7.5	A	10.9	A
15485	118.2	A	123.7	A
15519	4406.2	P	3224.7	P
15526	1331	P	1075.9	P
15587	610.5	A	373.6	A
15874	107.3	A	136.5	A
15896	37.7	A	37.7	A
15939	840.6	P	534.4	P
15967	24.1	A	25.1	A
15968	44.1	A	85.6	A
15972	17.7	A	40.4	A
15976	250.6	P	193.3	P
15977	68.2	A	81.3	A
15979	220.4	A	244.1	A
16004	300.7	P	275.2	P
16007	177.3	P	144.3	P
16147	109.4	A	227.4	A
16153	224.2	P	245.4	P
16178	216	P	263.7	P
16191	307.5	A	333.9	A
226180	1675.8	P	1772.2	P
16331	51.3	A	29.8	A
16337	69.4	A	99.4	A
16399	380	P	437.5	P
16402	45.9	A	158.7	A
16419	193.3	A	388.4	A
16425	252.4	A	313.1	A
16428	20.3	A	103.5	A
16476	751	P	696.2	P
16483	32.8	A	26.8	A
16495	250.8	A	262.4	A
16522	34.4	A	99.7	A
16536	272.3	A	275.3	A
16542	171.2	A	157.4	A
16581	1266.7	P	1510	P
16592	33.8	A	52.1	A
16596	37.4	A	38.4	A
16616	202.9	A	162.1	A
16617	155.6	A	192.4	A
16634	95.8	P	91	P
16643	177.3	A	227.7	A
16660	14.6	A	21.1	A
268482	115.2	A	181.8	A
16667	82.5	A	68.5	A
16668	41	A	43.8	A
16670	483.5	A	514.1	A
16688	99.7	A	123	A
16694	253.6	A	144.2	A
16699	286.4	P	279.1	P
16701	146.4	A	250.8	A
16704	9.5	A	20.3	A
16770	336.9	P	372.3	P
16814	41.8	A	55.8	A
16820	29.5	A	30.9	A
16825	402.2	P	342.9	P
16826	438.9	A	378.1	A
16828	3368.7	P	2590.2	P
16840	75.8	A	93.5	A
16841	17.5	A	20.9	A
16855	171	A	135.6	A
16872	242.7	A	277.5	A
16881	509	A	422.8	A
16885	66	A	31.7	A
16906	46.4	A	75.9	A
16907	95.3	A	59.8	A
16917	10.9	A	36.8	A
16922	740.6	P	550.1	P
16948	261.8	A	252.4	A
16952	189.3	A	147.1	A
16992	35.8	A	49.2	A
17000	59.8	A	38.9	A
17063	252.2	A	210.8	A
17101	12.8	A	14.8	A
17135	17.2	A	36.1	A
17136	980.4	P	856.7	P
17153	2462.6	P	1885.9	P
17165	325	P	196.7	P
17167	108.4	A	22.2	A
17180	11.6	A	30.1	A
17193	86.9	A	167	A
17195	128.4	A	108.4	A
17227	823.3	A	796.5	A
17229	391.4	A	481.1	A
17242	421.3	A	531	A
17256	585.4	P	961.2	P
17285	221.7	A	123.6	A
17312	88.2	P	60.8	P
17330	494.4	P	329	P
17392	28.9	A	73.9	A
17423	258.4	A	215	A
17463	1195.9	P	1062.2	P
17480	213.7	A	215.9	A
17523	66.5	A	66.3	A
17700	30.3	A	22.9	A
17771	227	A	51.6	A
17857	286.6	P	301.2	P
17869	144.4	A	180.6	A
17870	10.8	A	139.1	A
17888	15.7	A	37.8	A
17906	38.3	A	111.4	A
17910	181.6	A	145.6	A
102493	424.8	P	387.7	P
17926	30.5	A	22.1	A
17927	81.6	A	17.5	A
17951	96	P	109.8	P
17948	90.7	A	83.2	A
17961	116.2	A	160	A
17986	235.7	A	192.4	A
18000	1139.1	P	840.3	P
18005	141.3	A	166.1	A
18014	251.3	P	226.6	P
18025	18.8	A	96.8	A
18041	533.2	P	474	P
18048	5.6	A	11.4	A
18073	42	A	8.6	A
18100	185.2	A	229.7	A
18111	1649.8	P	1746	P
18113	113.3	A	85.5	A
18126	102.9	A	212.6	A
18132	167	A	126.6	A
18133	313.7	P	276.6	P
18140	38.9	A	36.3	A
18166	101.7	A	41.2	A
18176	255.5	P	283.8	P
18198	232.9	A	182.7	A
18203	336.5	P	410.5	P
18221	1201.4	P	649.1	P
18223	900.4	P	881.1	P
18294	369.8	A	427.2	A
18317	106.2	A	103.9	A
18348	168.1	A	203.1	A
18378	27.9	A	119.5	A
18387	410.2	A	428.3	A
18392	135.4	A	284.3	A
18414	69.1	A	98.2	A
18420	8.2	A	12.5	A
18439	102.1	A	164	A
18459	111.4	A	29.6	A
18489	241.9	A	269.2	A
73322	10	A	11.2	A
18511	233.5	A	60.8	A
18538	366.1	P	291.7	P
18555	899.1	P	957.6	P
18569	789.5	P	504.8	P
18591	260.4	P	251.5	P
18601	247.3	A	239.3	A
18602	17.9	A	36.3	A
18626	53.3	A	56.5	A
18627	403.6	P	300.9	P
18671	242.7	P	253	P
18675	135.9	A	28.1	A
18676	156.5	A	182.4	A
18703	26.1	A	4	A
18704	107.2	A	65.5	A
18740	28.1	A	28	A
18752	515.5	P	588.1	P
18753	457.3	P	521.9	P
18778	20.5	A	20.4	A
18780	82.4	A	198.2	A
18782	394	P	405.1	P
18788	21.4	A	79.3	A
18807	1486.5	P	1024	P
18817	263.1	A	303	A
18822	126.9	A	131.2	A
18830	424.1	P	399.8	P
18843	56	A	89.2	A
18971	32.3	A	119	A
18973	181.4	A	203.1	A
18979	50.7	A	20.5	A
18985	125.2	P	156.5	P
18987	285	A	254.7	A
18988	92.8	A	179.8	A
18991	383	A	319.2	A
19016	29.2	A	29	A
19035	1003.5	P	745.6	P
19039	192.9	A	169.3	A
19090	86.1	A	26.1	A
19094	21.6	A	8.4	A
19109	82.9	A	64.5	A
19110	16.2	A	18.1	A
19111	94.9	A	118.2	A
19114	13.6	A	56.5	A
19122	5326.1	P	4547	P
19141	544.7	P	607.8	P
19152	13.8	A	34.4	A
19165	157.6	A	124.4	A
19173	1598.6	P	1449.6	P
19186	366.2	A	303	A
19192	267.3	P	187.7	P
19208	19.7	A	18.2	A
19246	448.8	P	522.1	P
19253	11.7	A	11.4	A
19273	504	P	545.5	P
19309	473.6	A	412.6	A
19337	595.3	P	466.2	P
19355	157.5	A	143.8	A
19367	420.4	A	447.8	A
19419	355.4	P	372.4	P
19649	319	P	262.6	P
19657	5.8	A	10.4	A
19695	47.3	A	44.4	A
19708	866.1	P	695	P
19739	1570.3	P	1286.1	P
19743	64	A	130	A
19824	121.7	A	206.3	A
19894	247.5	A	356.6	A
19935	506.3	P	538.8	P
19942	2691.6	P	3095.6	P
19988	1766.1	P	1349	P
20022	396	P	524.2	P
20115	646.7	P	673.3	P
20174	466.2	A	469.5	A
20197	28.7	A	69	A
20199	171.4	A	48.5	A
20209	34.2	A	83.1	A
20234	11.6	A	15.8	A
20278	37.6	A	28.9	A
20287	69	A	40.4	A
20290	46.9	A	57.8	A
20295	48	A	58	A
20296	133.6	A	146.9	A
18829	363.3	A	128.8	A
20302	8.6	A	16.8	A
20308	12	A	17	A
20309	22	A	23.8	A
20317	145	P	270.7	P
20339	57.7	A	107.3	A
20343	163.7	A	227.8	A
20344	189.5	P	202	P
20375	367.6	P	500	P
20382	1051.7	P	1297.9	P
20389	47.8	A	163.6	A
20392	298.9	A	218.8	A
20393	539.5	P	669.6	P
20399	715.7	A	689.2	A
20410	59.4	A	68.2	A
20415	135.9	A	184.1	A
20419	79.4	A	98.8	A
20448	470.2	P	713.8	P
20464	27.8	A	16.9	A
20465	43.7	A	154.3	A
20499	62.1	A	35.4	A
20505	29.5	A	190.3	A
20511	122	A	173.6	A
20519	150	A	116	A
20525	469.3	P	305.7	P
20531	195.1	A	220.1	A
20533	43.6	A	31.9	A
20539	401.3	P	484.8	P
20540	132.2	A	160	A
20555	37.3	A	35.3	A
20556	256	A	219.6	A
20568	785.5	A	725.6	A
20583	30	A	88.3	A
20597	1153	P	931.4	P
20602	522.7	A	487.5	A
20613	389.2	P	356	P
20618	502.3	P	499.8	P
20624	541.8	P	529.1	P
20630	530.5	P	390.8	P
20668	110.2	A	155.7	A
20680	172.3	A	221.3	A
20686	18.9	A	24	A
20706	433	A	604.8	A
20739	38.7	A	6	A
20751	91	A	146.8	A
20758	357.3	A	373.6	A
20759	253.6	A	279.7	A
20761	215.7	A	211.2	A
20763	1038.6	A	1494.1	A
20765	1281.1	P	1335.2	P
20766	25.5	A	16.7	A
20811	35.1	A	86.6	A
20834	26.3	A	19.6	A
20844	471.3	P	312.4	P
20849	33.9	A	31.7	A
20869	461.6	A	466.5	A
20904	24.5	A	22.9	A
20932	272.7	A	243.5	A
20933	562.8	P	577.3	P
20962	12.5	A	7.1	A
20963	234.7	A	234.8	A
20969	22.8	A	28.5	A
21349	58.7	A	149.7	A
21389	149.8	A	215.3	A
21412	126.4	A	155.3	A
21429	484.7	P	251.1	P
21453	73.3	A	142.7	A
21647	33.9	A	9.1	A
21667	2.7	A	49.6	A
21674	15.8	A	23.4	A
21677	55.2	A	24.3	A
21786	136.3	A	54.5	A
21803	80.7	A	43	A
21828	114.3	A	44.2	A
21846	5.1	A	6.4	A
21849	1189.1	P	1122.5	P
21856	254.6	A	358.2	A
21859	492.1	P	482.5	P
21873	330.5	A	233.9	A
21884	57.4	A	105	A
21893	156.8	A	148.5	A
21894	35.2	A	30.3	A
21899	190.7	A	160.1	A
21922	30.6	A	154	A
21935	134.9	A	56.1	A
21942	238.1	P	284.9	P
21943	77	A	68.5	A
21947	60.2	A	49.1	A
21948	14.9	A	81.3	A
21956	26.9	A	19.9	A
21968	247.3	P	296.6	P
22027	1054	P	1038.8	P
22031	492.9	P	474.7	P
22037	72	A	39.1	A
22059	592.6	P	584	P
22084	785.9	P	649.2	P
22116	124.3	A	152.8	A
22146	5226.1	P	3695.1	P
22156	293.9	A	301.2	A
22160	109.4	A	92.2	A
22163	254.9	A	504.1	A
22177	379.3	P	377.5	P
22223	2354.1	P	2167.5	P
22258	283.3	A	208.7	A
22282	504	P	521.7	P
22287	196.2	A	142.8	A
22296	24.9	A	8.8	A
22297	138.3	A	94	A
22321	509.4	A	644.2	A
22333	2993.6	P	2572.4	P
22334	447.7	P	424.2	P
22335	1386.9	P	1261.2	P
22340	949.4	P	889.9	P
22342	642.3	P	481.5	P
22385	140.5	A	89.3	A
22388	869.5	P	977.8	P
22393	547.5	P	731.7	P
22436	30.2	A	33	A
22437	21.5	A	16.7	A
22446	306.7	P	300.7	P
22635	15.3	A	18.1	A
22652	32.1	A	32.8	A
22694	89.4	A	79.7	A
22695	39.5	A	56.3	A
22697	310.5	P	268.4	P
22717	168.9	A	115	A
22759	22	A	38.9	A
22784	531.5	A	738.1	A
22787	35.2	A	46.9	A
23829	45.9	A	98.2	A
23837	853.9	P	854.8	P
23877	580.6	P	502.8	P
23879	203.5	A	289.9	A
23886	21.6	A	96.6	A
14755	302.1	A	439.2	A
23893	595.8	P	547.5	P
23897	238	P	534.4	P
23919	10.1	A	24.6	A
23920	82.5	A	127.6	A
23923	117.1	A	176.3	A
23924	212.3	P	218	P
23939	120.9	A	29.8	A
23942	515.5	P	522.5	P
23961	21.2	A	18.3	A
23968	21.7	A	35.2	A
23969	2132.2	P	1855.2	P
23971	1169.7	P	889.5	P
23985	58.3	A	74.6	A
23992	272.5	P	231.6	P
23994	1278.9	P	900.1	P
24001	477.9	A	360.6	A
24046	158.6	A	213.6	A
24050	653.7	P	427	P
24055	15.8	A	18.2	A
24084	61.3	A	18.9	A
24086	233	P	180.9	P
24087	131.5	A	48.6	A
24100	443.9	P	527.8	P
24102	19.5	A	26.9	A
24109	2050.4	P	1023.5	P
24110	120.9	P	212.1	P
24111	9.5	A	11.6	A
24112	52.9	A	50.3	A
24113	31.4	A	30.7	A
26364	396.1	A	499.4	A
26368	39.7	A	37	A
26378	119.2	P	129.9	P
26384	379.4	P	342.7	P
26407	621.5	P	416.7	P
26415	4	A	6.1	A
26417	1094.5	P	973.7	P
26425	433.2	P	420.9	P
26426	411	P	328.4	P
26429	99.1	A	51.9	A
26430	286.6	P	302.1	P
26442	701.1	P	593.4	P
26443	869.5	P	994.4	P
26444	533.8	P	536	P
26456	419.8	P	463.6	P
26464	307.1	A	261.4	A
26561	134.6	P	189.8	P
26875	1293.4	P	973.1	P
26876	263.1	A	227.8	A
26885	326.9	A	270.9	A
26891	198.7	A	110.2	A
26910	11.3	A	8.8	A
26918	22.2	A	10.4	A
26927	86.9	A	158.3	A
26930	35.5	A	84.4	A
26942	21.8	A	34.8	A
26945	168.8	A	264.2	A
26946	143.5	A	179.8	A
93843	278.8	P	282.6	P
26968	138.6	A	57.8	A
26970	217.8	A	80.5	A
26992	240.6	P	213.6	P
27047	81.4	A	74	A
27050	2761.5	P	2973.8	P
26961	2044.1	P	1701.2	P
11932	526	P	768.3	P
11474	27.6	A	45.2	A
11537	176.9	A	181.1	A
11556	270.5	A	287.5	A
11625	141.7	A	50.2	A
11668	116.4	A	117	A
11744	323.6	P	236	P
11745	198	P	174.3	P
11807	45.7	A	148.1	A
11818	119.4	A	97.6	A
11835	62.3	A	127	A
12007	28.7	A	36.8	A
12049	148.8	A	146.3	A
12229	174.7	P	220.7	P
12263	158.1	A	155.5	A
12279	66.4	A	141.8	A
12500	36.1	A	30.7	A
12759	3228.3	P	3547	P
12876	10110.3	P	7120.7	P
12903	233.1	A	243.8	A
12946	48.8	A	48.5	A
13016	2154.4	P	1512.6	P
13807	3184.9	P	2843.3	P
13828	4.4	A	5.4	A
13830	438.3	A	424.5	A
14126	31.9	A	229.3	A
14180	93.3	A	31.7	A
14293	34.1	A	35.6	A
14300	232.4	A	199.9	A
14347	143.3	A	226.6	A
14695	71.3	A	49.1	A
14728	184.3	P	173.6	P
14789	167.2	A	194.1	A
14939	24.8	A	20.9	A
14979	300.6	P	232.5	P
15170	18	A	21.7	A
15199	227.5	A	47.7	A
15233	121.8	A	191	A
15423	10.6	A	27.6	A
15452	1683.9	P	1405.9	P
15482	6.8	A	18.6	A
15505	1972.2	P	1611.8	P
15561	193.6	A	203.2	A
16421	44.9	A	48.9	A
16511	280.8	A	286.1	A
16706	29.5	A	32.5	A
16977	14	A	42.7	A
17123	251.5	A	212.4	A
17183	130.1	A	181.8	A
17189	30.5	A	134.1	A
17192	423.6	P	272.4	P
17203	209.4	P	208.7	P
17311	410.1	P	493.4	P
17687	74.9	A	38.7	A
17751	1809.3	P	1550.2	P
17829	93.1	A	95.8	A
17938	816.8	P	969	P
18049	232.6	A	261.7	A
18081	58.3	A	170.8	A
18119	153.7	A	140.3	A
18263	617.8	P	655.4	P
18367	22	A	31	A
18368	225	A	238.4	A
18370	125.2	A	144.2	A
18419	377.3	A	364	A
18472	1510.7	P	1416.4	P
18685	395.2	P	368.2	P
18763	377.4	P	615.1	P
18999	7.8	A	7.3	A
19047	1214.5	P	726.2	P
407832	248.6	A	181.4	A
19132	8.6	A	13.8	A
19171	47.9	A	76.7	A
19252	603.7	P	587.3	P
19259	2769.7	P	1818.1	P
20055	4728.6	P	4544.9	P
20167	510.9	P	389.6	P
20222	966.7	P	700.7	P
20304	61.7	A	90.7	A
20306	86.1	A	224.5	A
20315	556.6	P	373.7	P
20359	337.3	P	464.5	P
20405	243.9	A	390.7	A
20518	103.7	A	141.3	A
20741	238.2	A	180.5	A
20945	28.1	A	20.3	A
21331	38.4	A	33.8	A
21454	1839.4	P	1835.5	P
21682	75.7	A	31.2	A
21926	393.6	P	385.3	P
22225	1112.7	A	754.8	A
23833	183.7	A	216.3	A
23927	446.7	P	304.6	P
24057	132.1	P	101.1	P
26382	20.2	A	143.2	A
26462	51.6	A	64.2	A
26549	33.6	A	93.9	A
26560	37	A	24.5	A
26573	88.2	A	82.3	A
27103	9.7	A	9.9	A
27220	30.4	A	145.3	A
27260	586.8	A	631	A
27273	208.2	A	268.5	A
27274	44.6	A	18.2	A
27276	1342.7	P	1306.5	P
27279	223.9	A	98.7	A
27280	345.4	A	307	A
27355	47.6	A	235.3	A
27357	341	P	276.7	P
27358	21.7	A	18.5	A
27359	241.3	A	264	A
27367	3845.3	P	4162.1	P
27368	43.4	A	42.5	A
27372	26.5	A	55.5	A
27375	140.4	A	181.4	A
27378	1816.4	P	2263.5	P
27380	356.4	P	392.1	P
27382	3543.9	P	4398.9	P
27390	37.8	A	35.5	A
27412	53.3	A	59.1	A
27414	223.1	P	289.6	P
11465	246.7	P	270.6	P
12374	218.1	A	138.8	A
12795	244.5	A	97.5	A
13108	97.5	A	86.9	A
13169	820.6	P	697.9	P
14991	147.3	A	114.8	A
15497	5.1	A	10.5	A
16591	214.9	A	332.2	A
19415	99.8	A	108.2	A
19434	126.6	A	119	A
22021	55.2	A	81	A
22259	30.7	A	29	A
22433	627.3	P	573.5	P
27028	222.3	A	247.2	A
27403	173.7	A	289.3	A
29805	514	P	520.6	P
29806	263.4	A	246.7	A
29811	1027.1	P	892.6	P
29815	164.3	A	37.1	A
29861	130.5	A	102	A
29870	183.2	A	154.6	A
30044	83.9	A	27.7	A
30053	166.9	A	165.3	A
30057	653	P	1062.1	P
30058	418.7	P	393.8	P
30059	200.8	P	212	P
30060	255.7	P	355.2	P
30795	1177.8	P	883.8	P
30800	130.6	A	7.4	A
30839	793.9	P	649	P
30928	616.8	P	472.3	P
30940	127.6	P	109.8	P
30942	7.4	A	19.4	A
[truncated: 9,651 more rows]

## Sheet: GNF.CTX
entrezgene_id	value1	call1
22147	383.8	P
20170	17.8	A
16170	158.3	A
21754	436	P
69009	48.7	A
56807	2007.3	P
55987	117.7	A
110816	30.1	A
54473	1044.4	P
27217	9.4	A
58182	210.4	A
58184	531.1	P
66925	771.1	P
15360	71.5	A
216874	1391.8	P
14528	93.9	A
14555	952	P
78911	97	A
55990	103.6	P
21401	112.6	A
12325	1977.5	P
74034	27.8	A
13650	362.7	P
66237	3796.1	P
234684	9.2	A
12738	64.8	A
238024	241.4	P
75099	178.7	P
228642	32.8	P
328830	8.9	A
226519	494.5	P
19107	73	A
11861	72.6	P
68559	330.6	P
276919	17.6	A
67883	207.2	P
77485	66.2	P
234730	295.3	P
22330	412.4	P
171469	2411.8	P
23908	347	A
15490	203.6	A
14934	213	A
212090	364	A
270906	7.3	A
17113	839.3	P
18793	72.7	A
242122	118.5	A
235169	247.1	A
20249	1103.6	P
56847	20.3	A
73287	13.5	A
17232	134.2	A
12774	55.3	A
57342	203.8	A
57434	53.3	A
15473	172.6	P
12064	341.2	P
12524	181.8	P
19324	554.8	P
77124	75.3	A
280667	192.6	A
57436	5341.8	P
13006	603.4	P
234857	58	A
13164	7.8	A
68839	1864.8	P
67373	119.4	A
18383	95.2	P
56379	84.3	A
16498	2150.2	P
54399	282.1	A
106952	104.6	A
66515	189	A
28126	117	A
70952	386.6	P
72366	226.2	A
74481	198.1	P
74499	31.1	A
76856	11.1	A
77704	159.4	A
321015	358.1	P
65098	800.5	P
18109	339.9	P
16211	1058.2	P
22169	339	P
15288	353.1	P
246079	2.4	A
105348	354.8	P
11704	100.1	A
67166	1614.3	P
105298	1299.8	P
72590	1661.5	P
71393	748.5	P
104010	436.8	P
16822	177.1	A
269211	214.5	A
11821	691.2	P
67666	301.2	A
69994	19.1	A
319953	56.8	A
231583	40.2	A
69354	11.3	A
69024	596.4	A
69912	170.7	P
240518	587.6	P
18301	172.6	P
56322	204.5	P
21817	143.2	A
54683	1509.3	P
17313	322	P
68051	380.3	P
73893	8.9	A
98366	925.4	P
54188	123.2	A
330216	7.4	A
76375	46.4	A
99887	213.1	P
108682	615.9	P
19012	248.5	P
26466	443.8	P
66540	360.6	P
16796	1258.2	P
67719	293.5	A
66591	172.7	P
64099	104.3	A
56690	360.9	P
64113	249.8	A
74246	119.8	P
69634	126.7	P
19157	307.1	P
54397	681.9	A
22110	2066.8	P
53606	154.7	A
100342	9.6	A
231712	256.6	A
52626	532.7	P
269061	389.9	P
217310	1024	P
30943	12.8	A
114143	2369.4	P
104245	28.1	A
244334	14.3	A
234129	47	A
50708	558.1	P
27426	70.7	A
21807	2922.1	P
53334	578.7	P
27055	327.2	A
24030	1030.7	P
57874	1522.4	P
28015	2154.3	P
13112	302.8	P
239368	84.4	A
52552	178	A
13476	3425.8	P
237175	143.3	A
243371	192.5	A
338320	108.5	A
54422	157.7	A
76459	153.2	P
210035	54.8	A
116847	156.9	A
109685	155.4	A
53625	194.6	P
232790	457.3	P
27979	829.3	P
219158	1135.2	P
69256	425	P
69786	114.2	A
12235	4.4	A
17952	204.4	A
76898	1369.3	P
219149	28.2	A
320806	88	A
66175	103.2	A
105663	293.1	P
14790	1475	P
16613	166.2	P
252910	34.8	A
108115	98.3	A
217306	247.4	P
212398	236.1	A
74610	126.6	A
216453	226.1	A
232210	41.6	A
75104	1299.7	P
109093	194.9	A
23872	1185.2	P
234779	50.4	A
19305	464	P
77938	151.9	A
52666	1263.4	P
69654	746.9	P
17246	968	P
225896	1134.6	P
69807	1459	P
67836	168.1	P
232987	86.6	A
217124	3183.4	P
207425	430.1	P
230780	817.6	A
230101	438.6	P
14186	161.2	A
75465	116.6	A
26448	477.3	P
242484	90.2	A
69804	1174	P
211389	289.5	P
67755	400.4	P
224045	493.4	P
232431	46.2	A
106565	425.6	P
70231	1080.9	P
231549	197.5	P
66959	812.7	P
224912	147.2	A
76074	32.1	A
67996	697.5	P
18195	5388.1	P
56632	714.6	P
56418	794	P
106707	707	P
59095	521.5	P
17913	17.6	A
170728	88.4	A
192654	358.5	A
66468	181.4	A
14623	683.9	P
54420	56.6	A
17936	472.4	P
75627	121.7	P
69882	240.4	P
268756	45.5	A
22596	199.6	P
243983	441.6	P
252829	5.9	A
66787	194.8	A
70012	214.3	A
15438	61.6	A
278180	164.1	A
140497	409.8	A
105355	13	A
11910	13.6	A
71779	162.7	A
231834	445.9	A
13353	270.6	P
69456	291.6	P
66492	329.9	P
59288	472.3	P
72931	1024.8	P
77113	1361.5	P
29869	399.3	P
68527	205.3	A
64143	314.1	P
216618	287.8	P
66414	2187	P
70208	185.4	A
74147	3.3	A
11875	463.5	P
69259	326.6	P
57912	634.2	A
66409	708.8	P
66087	682.8	P
53421	1052.8	P
75572	436.4	P
69077	1027.3	P
71963	256.1	P
66631	413.2	P
68970	422.9	P
67739	776.2	P
74120	233.6	P
66682	196	A
66596	245.2	P
110109	434.1	P
30878	498	P
16909	469.7	P
102595	458	P
224250	681.9	P
68867	29.5	A
231803	455.5	A
108075	89.1	A
69538	106.3	A
66333	188.1	P
66126	484.7	P
66367	246.6	P
77975	355.2	A
52377	52.6	A
110611	843.4	P
107747	782.9	P
53817	1419	P
72544	210.2	A
68836	454.4	P
17968	15.2	A
11842	6105	P
319740	679.2	P
320299	152.5	P
20469	16.8	A
68441	1415.8	P
14865	313.2	A
218214	107.2	A
80743	65.6	A
217214	226.3	A
67685	10.4	A
236930	97.3	A
56226	10.9	A
71776	105.2	A
209003	10.1	A
72171	20.7	A
213575	226.1	P
67538	133.9	A
14012	156.4	P
76407	139.8	P
215705	292.2	A
67750	67.5	A
211986	28.4	A
68530	406.9	A
71753	75.7	A
20851	174.2	A
276852	18.4	A
14619	64.5	A
18821	84.3	A
69440	171.4	A
66926	462.4	A
68192	628.3	P
54401	5443.5	P
263876	303.9	P
78895	70.9	A
71801	143.2	P
71954	1059.3	P
27049	69	A
71704	284.7	A
71728	41.3	A
18597	1488.7	P
67544	402	P
11607	163.6	A
11937	343.7	P
235415	244.7	A
212483	455.2	P
68259	283.6	A
56191	494.9	P
27993	138.4	A
75599	214.3	P
67712	317.2	P
20527	1112.5	P
67608	54.6	A
17428	65.7	A
14104	729.6	P
20873	96.9	P
107770	132.1	A
276905	211.1	A
18194	439.7	P
71690	43.8	A
72927	358.4	P
18588	492.1	P
234290	271.3	P
20446	33.4	A
212070	101.5	A
14706	323.7	A
64339	645.1	A
64945	248.5	P
330192	42.2	A
26938	899.1	P
74111	11	A
12991	105.4	A
233900	346.5	A
58242	590.3	A
28193	333.6	P
74772	1083.2	P
74008	144.5	P
66277	489.6	A
64242	201	A
58244	683.6	P
66336	26.3	A
66104	2548.8	P
19736	2703.5	P
270201	129.4	A
14758	4467.1	P
107581	323.7	P
68926	742.5	P
64656	593.5	P
71701	306.7	A
20441	659.7	P
108161	106.6	A
20355	307.3	A
74548	10.8	A
108689	219.8	P
66989	538.4	P
67542	489.7	P
193742	825.2	P
12974	2133.1	P
27360	1012.8	P
71834	129.2	A
76943	378.5	A
15901	586.4	P
193796	372	A
230779	243.9	A
69151	65	A
272359	515.2	A
20674	282.9	P
11931	4908.3	P
16792	673.4	P
16068	180.8	P
67664	188.3	A
433375	300.4	P
20724	6.4	A
66069	354.9	A
59002	212.8	A
69917	439	P
14628	370.3	P
276829	378.9	P
235504	349.1	P
19277	407.6	P
14368	150.6	A
67689	146.8	A
14302	49.9	A
22239	509.3	P
257635	12.7	A
12889	4601.3	P
232333	1934	P
78977	14	A
108660	5032.5	P
268670	34.8	A
22421	164.4	A
12057	55.4	A
13871	303.6	A
54720	420.9	P
11921	314.2	P
78697	158.7	A
67590	473.8	P
22229	314.6	P
74369	341.8	P
53313	287.1	A
80752	635.1	P
18764	306.6	P
66467	288.4	P
13081	149.1	A
71241	98.2	P
13685	157.7	A
16658	474.7	P
108670	78.3	A
234865	260.6	P
276891	37.5	A
14685	22.5	A
73660	55.5	A
16149	315.5	P
107321	194	A
74068	88.1	A
56295	360.4	P
353242	222.2	A
384939	208.7	P
18196	782.5	P
20818	42.3	A
321010	144.7	A
50926	822.6	P
69046	2522.3	P
74359	201.4	P
12951	185.7	A
18755	380.8	A
22390	270.6	P
20832	1104.6	P
11799	142.9	A
243910	371.6	P
243846	332.8	A
17470	167.2	P
20416	141.8	P
17133	315.3	A
70796	29.5	A
11832	433.2	A
245847	204.3	P
67474	267.8	P
16649	448.4	P
71093	41.5	A
17147	115	A
21770	960.1	P
11440	40.9	A
69871	59.3	A
26887	250.9	A
12519	20.2	A
17540	98.8	A
321018	66.6	A
74191	512.2	P
69890	540	A
19085	4837.8	P
268933	168.7	A
22273	2163.5	P
22353	968.9	P
11287	22.5	A
11302	1262.7	P
11304	21.2	A
11305	748.8	P
11409	452.4	P
11418	882.4	P
11500	16.4	A
11501	527.8	P
11502	319.4	P
11512	337.2	A
11522	14.7	A
11545	231.9	P
11553	277	A
11576	14.1	A
11595	187.3	A
11596	121.3	A
11601	20.5	A
11604	35	A
11606	13.6	A
11614	35.3	A
11647	194.3	A
11648	237.3	A
11650	197.9	A
11666	434.3	P
11670	183.9	A
11674	14724.4	P
11682	521.9	P
11694	210.1	A
11695	189.6	A
11699	14.1	A
11705	79.9	A
11731	7.6	A
11769	1662.1	P
11771	650.8	P
11776	1179.8	P
11796	24	A
11797	447.4	P
11803	4351.4	P
11815	1517.3	P
11844	719.1	P
11845	451.6	P
11853	195.8	A
11854	39.7	A
11899	1087.1	P
11908	74.5	A
11923	130.7	A
11933	1093.4	P
11966	4080.2	P
11979	596.8	P
11988	302.7	A
11989	215.6	P
12012	48.3	A
12013	139.6	A
12020	20.2	A
12022	18.4	A
12029	33.6	A
12032	712.4	P
12034	462.3	P
12039	107.4	A
12061	54.1	A
12111	342.4	A
12142	204.3	P
12145	72.7	A
12156	15.2	A
12162	4.8	A
12193	208.4	A
12227	371.4	P
12259	799.7	P
12261	563.2	P
12262	379.6	P
12265	80.2	A
12273	92.2	A
12286	40.4	A
12287	33.2	A
12297	1060.4	P
12299	141.8	A
12305	159	A
12311	7.2	A
12317	805.7	P
26369	78.4	A
12328	630.3	P
12332	151.3	A
12333	222	A
12351	427.2	P
12352	197.5	A
12366	216.8	P
12369	114.8	A
12408	198.6	P
12409	85	A
12418	1091.5	P
12427	128.6	A
12442	11.5	A
12461	1028.7	P
12465	1224.8	P
12479	96.5	A
12480	43.7	A
12506	28	A
12512	637.6	P
12518	137.3	A
12521	891.1	P
12537	336.9	P
12555	194.8	A
12556	208.9	A
12563	380.3	A
12585	278.4	P
12592	73.3	A
26437	41.9	A
12615	265.6	P
12627	285.7	A
12630	282.9	P
12632	80.3	P
12643	27.7	A
12651	473.9	P
12652	1014.5	P
12672	227.5	A
12683	158.5	A
12696	554.6	P
12705	122.4	A
12715	429.3	A
12753	379	P
12770	165.6	A
12775	24.2	A
12776	136.4	A
12789	187.3	A
12798	36.1	A
12801	53.3	A
12810	188.5	P
12817	123.6	A
12821	77.7	A
12828	71	A
12840	267.4	A
12843	101.3	A
12861	9420.1	P
12869	135.6	A
12873	216.3	A
12877	461.7	P
12892	153.9	P
12909	83.5	A
12921	196	P
12925	374	A
12944	14	A
12945	124.5	A
110521	314.1	P
12961	14.7	A
12964	302.7	A
12967	14.4	A
12977	181.7	A
12978	1193.8	P
12983	19.3	A
12984	271.3	P
12986	3.8	A
12993	3.8	A
13019	177.2	A
13030	173.5	P
13035	88.9	A
13036	129.7	A
13048	193.8	A
13057	15.2	A
13074	10.7	A
13075	138.4	P
13082	231.1	P
13113	80.8	A
13114	31.6	A
13123	167.3	P
13137	42.7	A
13163	409.2	P
13178	172.3	P
13191	1164.7	P
13221	517.5	P
13222	192.3	A
13226	89.3	A
13243	9	A
13239	4.4	A
13240	85.9	A
13360	351.5	P
13370	62.4	A
13382	667.9	P
13389	115.7	A
320453	215.1	A
13447	249.1	A
13479	126	A
13490	98.5	A
13496	198.7	A
13498	217.9	A
13507	232	P
13521	124.7	A
13531	19.2	A
13543	338.6	A
13544	66.5	A
13555	525.8	A
13601	193.5	P
13605	17.9	A
13609	1328.9	P
13619	656.5	P
13637	22.6	A
13653	1673	P
13663	866.8	P
13680	230.2	P
13706	41.4	A
13709	60.1	A
13710	615.7	P
13712	195.8	P
13716	188.1	A
13722	422.3	P
13726	374.7	P
13728	771	P
13805	172.3	A
13809	80	A
13839	123.1	P
13840	564.1	P
13842	326.2	A
13856	117	A
13858	172.2	A
13861	120.1	A
13870	435.3	A
13877	363.1	P
14827	940.7	P
26379	476.2	A
13884	76.7	A
13924	292	A
13984	135.7	A
14008	306.5	A
14020	430.2	P
14026	946.7	P
14028	13.5	A
14029	368.2	A
14055	419.8	P
14063	91.7	P
14079	15.8	A
14086	865.4	A
14088	209.1	A
14089	135.4	A
14106	33.2	A
14113	375.5	A
14115	270.4	A
14120	48	A
14133	265.4	A
14149	156.9	A
14170	27.6	A
14173	27.6	A
14181	130	A
14187	48.6	A
14218	184	A
14237	14.9	A
14240	240.9	A
14251	1529.8	P
14252	787.5	P
14257	121.3	A
14262	49	A
14265	207.8	P
14276	318.1	A
14282	92.3	A
14289	20.2	A
14290	4.5	A
14291	4.1	A
14294	102.6	P
29817	81.6	A
14343	31.1	A
14360	285.9	P
14373	12.9	A
14377	187	P
14381	30.7	A
14385	410.6	P
14387	1458.4	P
14399	10	A
14407	147.6	A
14408	95.5	A
14409	108.4	A
14415	3049.1	P
14422	83.2	A
14427	68	A
14451	81.9	A
14460	36.1	A
14461	134	A
14464	120.2	A
270076	33.5	A
14531	83.8	A
14539	122.8	A
14563	155.7	P
14566	273.1	P
14568	77.5	A
14582	150.6	A
14586	192.9	P
14612	45.7	A
14616	26.4	A
14618	27	A
14620	10	A
14664	1017.6	P
14738	19.8	A
14748	20.1	A
14756	380.1	P
14761	48.3	A
14775	1457.8	P
14778	26.5	A
14779	2349.2	P
14811	215.9	P
14814	109.6	A
14815	169.5	P
14825	133.4	P
14829	37.1	A
14842	272.8	P
14854	229.7	P
14894	632.3	P
14915	212.7	A
14916	14.7	A
14919	119.2	A
14937	254.5	A
14945	381.5	P
14962	125.4	A
14963	61.5	A
14977	714.3	P
15001	136.8	A
15042	68.2	A
15110	180.6	A
15117	18.1	A
15118	290	A
15160	234.4	A
15161	179.2	A
15163	227.3	A
15166	363.7	P
15186	24.3	A
15192	27.7	A
15218	235.8	P
15220	170.4	A
15235	157.7	A
15247	660.6	P
15278	389	P
15284	59.7	A
15356	484	P
15374	385.9	P
15375	133.9	A
15377	69.5	A
15395	153.6	P
15398	106.4	A
15407	27.6	A
15413	41.3	A
15451	6.3	A
15456	143.3	A
15483	427.1	P
15487	139.8	P
15492	19.3	A
15504	41.9	A
15516	4329.3	P
15563	135.2	A
15891	62.3	A
269951	300.9	P
15929	1364	P
15932	224.4	P
15944	307	A
15951	14.8	A
15957	108.1	P
15958	123.7	A
15964	56.9	P
384100	2.8	A
15974	46.5	A
16012	929.3	P
16154	7.3	A
16156	36.9	A
16159	447.4	A
16160	90.9	A
16161	18.7	A
16162	295	P
16163	54.1	A
16173	368.3	P
16177	219.3	A
16179	279	P
16183	60.2	A
16185	29.1	A
16188	11.3	A
16192	3.4	A
16197	96.4	P
16198	9.8	A
16199	6	A
16205	7.8	A
16206	24.4	A
16210	1000.8	P
16323	238.1	A
16326	119.2	A
16329	137.5	A
16362	249.2	A
16363	124.1	A
16373	23.5	A
16404	75	A
16407	129.3	A
16409	255.8	A
16424	323.5	A
16426	210.5	P
16431	1807.3	P
16433	115.7	A
68605	18	A
16452	181.6	A
16491	264.5	A
16493	134.1	A
16504	68.8	A
16525	1312.4	P
16532	137.6	A
16538	18.3	A
16541	49.1	A
16545	227.9	A
16560	497.1	P
16568	437.6	P
16571	74.1	A
16572	909.1	P
16594	1014.4	A
16598	226	P
16615	7.1	A
16622	41.7	A
16625	97.3	A
16628	5.7	A
16633	82	P
16636	155.7	P
16666	7.4	A
16669	14.8	A
16682	18.7	A
16709	346	P
16728	57.7	A
16768	87.6	A
16779	62.1	A
16780	183.5	A
16790	31.7	A
16803	98.8	A
16816	449.7	A
16866	100.8	A
16873	100.1	A
16878	138.9	A
16897	941.4	P
16904	16.2	A
16939	142	A
16970	70.7	A
16971	1115.4	P
16978	299.8	P
16979	359.2	P
16993	498.5	P
16994	11.6	A
16995	9.7	A
16998	283.6	P
17001	371.7	A
17005	326.5	A
17022	80.4	P
17059	31.5	A
17071	112.3	A
17075	10.7	A
17079	149.3	A
17085	12.2	A
17095	26.1	A
17129	165	P
17131	730.6	P
17160	107.4	A
17172	22.7	A
17178	253.2	P
17187	537.3	P
17199	17	A
17210	764.4	P
17216	22.7	A
17224	18.1	A
17225	240.6	A
17231	37.7	A
17235	240.8	A
104362	45.2	A
17283	556.5	P
17288	142.9	A
17293	86.9	A
17294	191.6	P
17295	54.4	A
17300	89.4	A
17301	62.7	A
17304	992.6	P
17385	21.1	A
17386	24.5	A
17388	12.9	A
17390	301	A
17436	358.8	P
17472	121.7	A
17527	306.2	P
17533	246.3	P
17685	129.8	A
17752	14.5	A
17756	749.8	P
17758	632.4	P
17755	167.2	A
17766	169.8	A
17768	236.4	A
17773	250.3	P
17775	1708.3	P
17830	7874	P
17836	71.4	P
17843	21.6	A
17868	160.4	A
17873	160.2	P
17878	50.5	A
17916	198.2	A
17921	270.1	A
17937	627	P
17940	153.9	A
17954	1299.3	P
17955	708.2	P
17960	223.9	A
17965	254.5	A
17966	846.6	P
17972	201.6	A
17988	734.3	P
17997	21.1	A
18023	1555.4	P
18029	34.3	A
18054	203.5	P
68120	8.9	A
18091	90.9	A
18104	48.3	A
18121	159.7	A
18125	134.8	A
18131	420.4	P
18142	55.9	A
18148	984.1	P
18164	1147.6	P
18167	194.9	A
18175	26.8	A
18183	70.3	A
18185	157.1	P
18193	115.8	P
18197	2329.2	P
18205	9.1	A
18249	3.3	A
18285	302.1	A
18292	164.8	A
18312	221	A
18313	184.2	A
18400	349.3	A
18405	8.5	A
18417	1582.7	P
18476	38.2	A
18478	109	A
18503	173	A
268591	128.1	A
18542	287.9	P
18546	4140.1	P
18554	418.2	P
18557	221.7	A
18559	133.8	A
18566	28.3	A
18567	234.5	P
18574	888.1	P
18584	212.8	A
18587	61.5	A
18596	208.4	A
18598	24.5	A
18600	430.1	P
18605	69.8	A
18617	65.4	A
18630	147.4	P
18654	167.5	A
18670	263.7	P
18679	130.9	P
18687	15.9	A
18689	70.2	A
18690	142.2	A
18701	363.2	P
18709	1056.4	P
18736	78	A
18739	1034.6	P
18742	314.4	A
18747	1421	P
18759	714.7	P
18781	323.5	A
18783	114.3	A
18792	140.9	A
18797	17.6	A
18806	311.8	P
18816	324.5	A
18846	15.2	A
18861	213.9	A
11859	78.6	A
18938	189.1	P
18948	14.9	A
18972	324.3	P
18984	1009.3	P
18993	87.6	A
19038	141.6	P
19075	437.6	P
19076	69	A
26395	2403.1	P
19119	88.4	A
19126	295.4	P
19127	177.5	A
19133	148	A
19142	723.7	P
259277	100.8	A
19146	103	A
19185	1255.6	P
19193	271.7	A
19197	242.1	A
19202	10.1	A
19227	27.1	A
19250	153.4	A
19275	1468.4	P
19288	187.2	P
19326	1949.8	P
19341	469.6	P
19357	1207.4	P
19360	252.9	A
19370	248.4	P
19418	15.2	A
19428	33.5	A
19645	335.1	P
19656	303.6	P
19672	237.9	A
19674	90.7	A
19683	32.6	A
19684	302.8	A
19692	184.4	A
19693	301.8	P
19697	332	P
19711	761.5	P
19716	1277.3	P
19730	414.4	A
19732	293.7	A
19733	51.8	A
19826	733.2	P
19881	24.2	A
19882	36.4	A
269261	2705.7	P
19941	900.6	P
20016	221	A
20017	616.2	P
20019	73.3	A
20054	7493.7	P
20102	2201.5	P
20103	3574.2	P
20129	19.2	A
20133	133.6	A
20135	13.9	A
20186	381.9	P
20194	384.4	P
20202	4.4	A
20203	1119.3	P
20204	88.4	A
20208	6.8	A
20220	19.6	A
20224	1478	P
20231	154.2	A
20254	696.1	P
20255	2730.5	P
20256	73.8	A
20259	244	A
20284	598.4	P
20299	286.6	A
20305	73.9	A
20310	42.9	A
20319	183.5	P
20341	160.3	P
20345	502.6	P
20356	147.9	P
20363	2261.5	P
20364	2210.3	P
20390	190.3	A
20391	261.6	A
20401	43.2	A
20420	475.5	P
20422	725.1	P
20437	168.2	A
20439	335.7	P
20450	317	A
20452	209.6	P
20459	142.5	A
20460	99.9	A
20496	504.8	P
20498	85.3	A
20502	309.4	P
20510	891.8	P
20513	155.5	A
20514	257.9	A
20528	6.1	A
20532	128.4	A
20535	369	P
20536	784.1	P
20588	274.5	P
20589	103.1	A
20604	2876.8	P
20606	445.1	P
20607	19.6	A
20611	2.2	A
20617	2756.6	P
20648	423.6	P
20652	426.3	A
20664	59.3	A
20670	11.7	A
20672	36.1	A
20675	240.1	A
20690	53.6	A
20716	32.2	A
20730	78.3	A
20744	25	A
20745	966.9	P
20750	195.5	P
20753	477.2	A
20770	16390.7	P
20771	69.2	P
268656	232.2	P
20779	251.8	P
20819	65.6	A
20823	462	P
20841	75.2	P
20842	117.7	P
20852	192.5	A
434121	1.8	A
20868	227.5	A
20890	297.6	P
20905	197.7	A
20926	478	P
20935	24.6	A
20939	36.1	A
20944	119.8	A
20973	142.7	A
20997	117	A
21334	162.3	A
21357	472.9	P
21371	574.1	P
21384	88.6	A
21390	392.8	A
21400	198.6	A
21405	26.5	A
21407	35.7	A
21420	34.4	A
21427	71.8	A
21461	21.5	A
21664	677.1	P
21683	92.3	A
21684	12.4	A
21743	75.7	A
21744	112.5	A
21752	21.5	A
21755	27.9	A
21756	12.6	A
21789	66.6	P
21809	26.1	A
21810	180.9	A
21819	198.9	A
21823	376.9	P
21824	180.3	P
21834	239.6	A
21838	611.6	A
21872	1210.2	P
21892	107.1	P
21924	241.6	P
21930	397.3	P
21936	8.1	A
21950	8.8	A
21958	8.1	A
21974	356	P
21987	409	P
22018	81.8	A
22022	290.5	P
22024	57.2	A
22035	15.3	A
22044	379.2	P
22057	193.7	P
22070	3356.9	P
22072	363.5	A
22083	110.1	A
22113	90.1	A
22115	13.8	A
22127	34.9	A
22137	6.1	A
22153	2415.2	P
22164	3.3	A
22194	572.3	P
22195	1401.5	P
22224	671.7	P
22260	435	P
22264	8.7	A
22271	22.5	A
22275	343.5	P
22276	310.6	A
22286	25.5	A
22301	13.8	A
22307	55.2	A
22310	18.1	A
22325	29.9	A
22326	41.8	A
22346	206.4	A
22348	490.1	P
22349	20.2	A
22355	140.2	A
26459	26.6	A
22360	3735.1	P
22401	774.6	P
22409	169.1	A
22416	327.7	P
22526	2.3	A
22612	75.3	P
22632	284.4	P
22646	284.9	A
22658	204.9	A
22691	7.2	A
22702	105.4	A
22704	39.8	A
22715	31.4	A
22719	14.6	A
22724	175.7	A
22754	327	P
22761	405.7	P
22767	23.1	A
22771	376.4	P
22773	145.5	A
22775	91.7	A
22786	39.4	A
22789	3	A
11448	15.6	A
11468	351.6	A
11470	259	P
11482	288.2	A
11497	5.5	A
11514	180.5	P
11515	653.7	P
11535	81.5	A
11546	41	A
11552	43.5	A
11568	71.5	A
11602	72.7	A
11624	21.9	A
11628	190.5	A
11634	37.2	A
11639	289.1	A
11641	75.7	A
11642	149.8	A
11651	821.6	P
11669	728.4	P
11687	129.9	P
11702	151.7	P
11747	300.7	P
11750	328.1	P
11754	30	A
11761	124.7	A
11773	918.1	P
11792	639.9	P
11801	157.9	A
11806	90.1	A
11811	43.5	A
11830	33.3	A
11847	70.8	A
11870	12.4	A
11889	21.9	A
11922	658.6	P
11924	6	A
11927	895.6	P
11945	11.1	A
11982	102.2	A
11984	4040	P
11990	326.8	P
11997	207.4	A
11998	107.2	A
12009	28.3	A
12017	1227	P
12054	300.5	P
12062	6.2	A
12069	2592.5	P
12070	2715.8	P
12075	44.9	A
12154	497	A
12182	56.3	A
12228	338	P
12236	62	A
12260	567.9	P
12267	337.1	A
12268	1230.3	A
12291	466	P
12309	3.8	A
12336	737.4	P
12339	263.9	P
12346	62.4	A
12348	919.9	P
12349	2017.9	P
12353	3175.6	P
12359	440.6	P
12361	253	P
12365	189.5	A
12406	216.3	P
12425	13.4	A
12428	418.3	A
12466	1881.8	P
12467	205	P
12475	232.1	A
12477	24.8	A
12478	15.3	A
12483	335.6	P
12484	106.6	P
12496	338.4	P
12502	157.3	A
12516	38	A
12522	165.2	A
12526	168	A
12540	1655	P
12544	239.7	P
12545	173.1	A
12550	72.5	P
12562	20.5	A
12570	14.9	A
12589	363.8	P
12608	11.2	A
12613	277.5	P
12622	25.3	A
12640	200	A
12655	17.7	A
12667	329.2	P
12716	1207.4	P
12724	244.5	P
12740	251.4	A
12764	1044.4	P
12765	132.9	A
12766	175.9	P
12772	47.8	A
12794	1331.6	P
12796	137.5	A
12813	70.9	A
12815	192.3	A
12819	34.2	A
12822	206.7	A
12833	468.2	P
12850	409.1	P
12862	513.9	P
12890	2896.8	P
12891	1444.7	P
12895	12.8	A
12896	31.3	A
12955	811.8	P
12970	6.1	A
12982	316.1	A
12985	170.3	A
13001	1779.5	P
13011	45.4	A
13013	293.5	A
13033	2269	P
13067	76.7	A
13072	154.4	A
13076	150.5	A
13079	166.6	A
13088	195.6	A
13116	1356	P
13162	124.8	A
13190	39	A
13202	803.5	P
13215	31	A
13238	4.7	A
13349	813.6	P
13371	577.7	P
13380	24.4	A
13386	270.7	P
13390	58.4	A
13392	103.6	P
13395	197.1	A
13404	96.4	A
13411	42.9	A
13419	286	P
13436	18.5	A
13448	87.4	A
13449	197.1	A
13482	37.7	A
13489	341.8	P
13517	30.4	A
13524	112.2	A
13525	64.2	A
13529	131.9	A
13532	22.4	A
13590	394.6	P
13603	142.3	A
13648	34.4	A
13654	38.7	A
13667	537.9	P
13688	450.8	P
13711	14.1	A
13732	225.5	A
13798	188.8	P
13836	10.1	A
13857	541.9	P
13875	17.3	A
13992	2235	P
14062	79	A
14064	178.1	P
14068	8.7	A
14077	654	P
14085	406.3	A
14125	27.9	A
14131	236.5	P
14166	8.2	A
14179	53.1	A
14198	44.2	A
14199	1148.2	P
14200	631.9	P
14201	154.6	A
14204	76.3	A
14205	226.7	A
14219	565.2	P
14230	247.1	A
14238	98	P
14263	204.4	A
14283	216.4	A
14312	858.7	P
14325	4139.9	P
14339	176.2	P
14349	173.1	A
14352	18.8	A
14375	183.9	P
14389	189.5	A
14419	108.2	A
14431	369.4	P
14450	323.3	P
14468	133	A
14469	95	A
14545	455.3	P
14546	188.5	P
14547	629.2	P
14573	34	A
14581	10.2	A
14587	29.6	A
14594	327.9	P
14601	47.6	A
14609	2640.8	P
14610	4.2	A
14625	170.1	A
14626	32.1	A
14632	64.2	A
14673	189.2	A
14674	351.7	P
14711	215.3	A
14718	2797.9	P
14719	1641.6	P
14723	115.8	A
14724	268.9	A
14726	145.1	P
14731	391.9	P
14763	4.1	A
14765	10.3	A
14780	25	A
14786	234.2	A
14797	1632.8	P
14813	202.1	A
14836	26.4	A
14840	5.2	A
14841	9	A
14860	308.9	P
14862	1024.7	P
14866	2154.8	P
14873	467.1	P
14874	250.5	P
14885	349.4	P
14938	44.5	A
14941	13.8	A
14942	749.6	A
14944	5.8	A
107970	40.3	A
14960	21.2	A
14969	394.2	A
14976	566.4	P
15007	5	A
15016	2.6	A
15040	204.4	P
15112	36.5	A
15114	860.9	P
15139	35.8	A
15185	462	P
15200	31.7	A
15203	46.2	A
15209	78.3	A
15211	513.8	P
15212	1295.7	P
15213	630.3	P
15227	134.9	A
15248	563	A
15270	626.9	P
15273	944.7	P
15289	771.2	P
15353	126.2	P
15368	272.5	P
15370	1447.4	P
15371	6	A
15376	42.7	A
15382	969.3	P
15397	130.6	A
15399	213.3	A
15402	27.9	A
15405	143.1	A
15436	117	A
15464	3.2	A
15485	185.9	A
15519	4780.4	P
15526	1461.9	P
15587	450.5	A
15874	77.5	A
15896	24.1	A
15939	593.2	P
15965	454	P
15967	19.1	A
15968	23.5	A
15972	11.9	A
15976	323.7	P
15977	41.9	A
15979	370	P
16004	377.2	P
16007	142.2	P
16147	79.4	A
16153	182.1	P
16157	233	A
16178	100.6	P
16190	87.9	P
226180	1507.6	P
16331	201.1	A
16337	109.9	A
16348	265.9	P
16399	331.7	P
16402	92.5	A
16419	527.6	A
16425	271.7	A
16428	67.2	A
16476	729	P
16483	529.8	P
16495	275.2	A
16510	612.7	P
16522	89.1	A
16536	249.5	A
16542	41.7	A
16581	860.6	P
16592	38.4	A
16596	41.6	A
16616	160.3	A
16617	151.5	A
16634	55.7	P
16643	122.9	A
16651	370	P
16660	7	A
268482	144.3	A
16667	79.6	P
16668	68.5	A
16675	207.7	A
16688	92.5	A
16694	194.3	A
16699	268.3	P
16701	258.6	A
16704	9.6	A
16770	310	A
16814	75.7	A
16820	15.8	A
16825	300.4	P
16826	487.4	A
16828	4134.4	P
16840	7	A
16841	8.8	A
16855	150.4	A
16872	81.3	A
16881	500.6	A
16885	248.5	A
16906	133.7	A
16907	115.5	A
16917	8.7	A
16922	936.1	P
16948	180.2	A
16952	161.6	A
16992	38.9	A
17000	131.6	A
17063	280.2	A
17101	16.5	A
17135	40.5	A
17136	903.2	P
17149	259.3	P
17153	1576.4	P
17165	194.7	P
17167	24.2	A
17180	15.7	A
17193	73.1	A
17195	91.5	A
17227	514.9	A
17229	391.6	A
17242	514.5	P
17256	856.1	P
17285	86.1	A
17312	58.1	P
17330	722.9	P
17357	683.6	P
17392	50.9	A
17393	360.8	A
17423	175.6	A
17463	1371.3	P
17480	193.5	A
17523	19.2	A
17688	219.1	P
17700	2.2	A
17771	192	A
17857	290.4	P
17869	74.9	A
17870	82.4	A
17888	18.1	A
17906	131.4	A
17910	195.1	A
102493	783.5	P
17926	127.9	A
17927	20	A
17951	117.6	P
17948	33.3	A
17961	125.4	A
17986	389.2	P
18000	972.4	P
18005	34.5	A
18014	303.2	P
18019	273.3	P
18025	72.7	A
18041	482.1	P
18048	6	A
18073	54.4	A
18095	353.6	A
18100	200.5	A
18111	1627.3	P
18113	200.6	A
18126	170	A
18132	99.3	A
18133	743.5	P
18140	12	A
18166	195.4	A
18176	317	P
18198	122.7	A
18203	385.9	P
18221	1077.6	P
18223	862.3	P
18294	339.3	A
18317	152.5	A
18348	86.4	P
18378	36.8	A
18387	387.8	A
18391	672.7	P
18406	92.1	P
18420	7.5	A
18439	163.7	A
18459	161.9	A
18489	210.6	P
73322	6	A
18511	158.2	A
18534	57.9	P
18538	528.3	P
18555	692.2	P
18569	487.1	P
18591	186	A
18601	133.6	A
18602	30	A
18626	40.1	A
18627	546.5	P
18671	345.1	P
18675	10.7	A
18676	19.1	A
18686	232.7	A
18703	4.5	A
18704	79.5	P
18740	37.3	A
18752	563.1	P
18753	354.4	P
18769	683.5	P
18778	9	A
18780	170.8	A
18782	244	P
18788	59	A
18807	1575.5	P
18817	284.6	A
18822	95.6	A
18830	448.1	P
18843	80.9	A
18947	24.5	A
18971	179.3	A
18973	206.9	A
18979	63.1	A
18985	101.5	P
18987	157.9	A
18988	147.7	A
18991	147.9	A
19016	10.5	A
19035	1502.4	P
19039	285.7	A
19073	195.2	P
19090	108.9	A
19094	59.4	A
19109	111.7	A
19110	14.4	A
19111	19.4	A
19114	79	A
19122	6553.1	P
19125	283.2	P
19141	934.4	P
19152	14.6	A
19165	113.7	A
19173	1925.5	P
19186	385	A
19192	206.9	P
19208	19.9	A
19225	174.5	P
19246	639.4	P
19253	42.2	A
19273	501.3	P
19337	772.1	P
19355	262.4	A
19367	370.4	A
19419	330.2	P
19649	371.6	P
19657	4	A
19659	328.7	P
19687	263.8	P
19694	73.8	P
19695	58.2	A
19708	784.6	P
19739	591.1	P
19743	56.4	A
19824	82.3	A
19894	322.8	P
19935	628	P
19942	3154	P
19988	2407.9	P
20022	597.3	P
20115	1456.5	P
20197	31.3	A
20199	123.3	A
20200	776.1	P
20209	86.4	A
20219	171.4	A
20234	8.1	A
20278	20.5	A
20287	105.5	A
20290	193.6	A
20295	53.8	A
20296	165.9	A
18829	586.7	A
20302	9.5	A
20308	12.3	A
20309	12.3	A
20317	245.2	P
20339	81.4	A
20343	225	A
20344	119.3	A
20375	174.6	P
20382	1502.7	P
20389	119.4	A
20392	166.9	A
20393	1001.7	P
20399	924.7	P
20410	49.6	A
20415	160.8	A
20419	66.5	A
20448	385.3	P
20464	16	A
20465	49.7	A
20494	15.3	A
20499	120.5	A
20505	191.7	A
20511	246.4	P
20519	154.1	A
20525	490.6	P
20531	248.7	A
20533	48.7	A
20539	421.9	P
20540	100.2	A
20555	22	A
20556	165.5	A
20568	522.4	A
20583	70	A
20595	478.5	P
20597	1366.9	P
20602	538.2	A
20612	52.5	A
20613	276.3	P
20618	389.3	P
20624	723.6	P
20630	566.1	P
20668	184.2	P
20680	174.3	A
20686	12.6	A
20706	316.8	A
20739	34.7	A
20751	181.2	A
20758	216.4	A
20759	205.5	A
20760	73.4	A
20761	303.8	A
20763	1138.3	A
20765	1488	P
20766	14.8	A
20811	180.6	A
20834	16.5	A
20844	512.6	P
20849	38.7	A
20869	508.6	P
20904	13.6	A
20932	384.5	A
20933	625.9	P
20962	50.2	A
20963	150.7	A
20969	27.6	A
20971	731.5	P
20975	125.7	A
21349	192.9	A
21389	130.5	A
21412	45.5	A
21429	540.3	P
21453	77.6	A
21647	5.9	A
21667	41.1	A
21674	15.6	A
21677	71.8	A
21689	192.4	A
21786	43.4	A
21803	84.6	A
21828	125.7	A
21846	6.3	A
21849	1185.4	P
21856	178.2	A
21859	649.4	P
21871	380.8	P
21873	450.7	A
21893	17.8	A
21894	39.7	A
21922	139.6	A
21935	164.7	A
21942	158.6	P
21943	63.5	A
21947	44.7	A
21948	49.3	A
21956	103.7	A
21968	412.8	P
22027	979.9	P
22031	520.6	P
22037	47.3	A
22059	468.1	P
22084	687.5	P
22116	258.1	A
22146	7484.6	P
22156	160.4	A
22160	27.1	A
22163	294.1	A
22173	134.9	P
22177	450	P
22202	98.3	A
22223	3439.7	P
22234	351.6	P
22258	354.9	A
22282	331.4	P
22287	159	A
22296	12.9	A
22297	95.6	A
22321	381.5	A
22333	3129.8	P
22334	640.3	P
22335	2261	P
22340	1010.9	P
22342	836.8	P
22361	116.3	P
22385	156.6	A
22388	1091.2	P
22393	864.2	P
22436	48.2	A
22437	23.4	A
22446	279.9	P
22635	13.1	A
22652	18.6	A
22694	133.3	A
22695	38.2	A
22697	316.9	P
22717	133.5	A
22759	20.3	A
22784	732.8	P
22785	584	P
22787	31.4	A
22788	91.4	A
23789	342.3	P
23802	749.2	P
23829	66.8	A
23837	777.2	P
270166	74.9	P
23877	553.5	P
23879	218.4	A
23882	239.4	A
23886	56.6	A
14755	369.6	A
23893	564.7	P
23897	391.1	P
23919	6.3	A
23920	41	A
23923	133.5	A
23924	210.1	P
23939	35.8	A
23942	546.8	P
23954	136.7	A
23961	18.7	A
23968	19.5	A
23969	1989.2	P
23971	1142.3	P
23985	63.8	A
23989	838.6	P
23992	290.6	P
23994	1618.7	P
23996	534.7	P
24001	519.5	P
24050	733.8	P
24055	22.3	A
24063	347.6	P
24084	24.5	A
24086	311.3	P
24087	25	A
24100	478.6	P
24102	24.4	A
24109	2414.5	P
24110	124.1	P
24111	9.7	A
24112	67.1	A
24113	23.8	A
26364	330.8	A
26368	28.3	A
26378	121.4	P
26384	417.4	P
26386	378.4	P
26407	605	P
[truncated: 10,783 more rows]

## Sheet: GNF.CB
entrezgene_id	value1	call1	value2	call2
22147	360.3	P	422.5	P
20170	16.2	A	27.6	A
16170	751.4	P	771.5	P
21754	265.5	P	365.8	P
69009	43.9	A	37	A
56807	1447	P	1428	P
55987	109.2	A	110.3	A
110816	34.9	A	17.2	A
54473	808.6	P	1265.2	P
27217	10.9	A	16.2	A
58182	219.8	A	179.6	A
58184	591.8	P	530.4	P
66925	938	P	933.8	P
15360	153.9	A	143.7	A
216874	1061.9	P	1053.9	P
14555	870	P	1247.6	P
78911	39.7	A	26.9	A
21401	140.2	A	134.6	A
12325	1348.2	P	1527.7	P
74034	17.5	A	7.6	A
13650	394.5	P	424.6	P
66237	2207.8	P	2547.5	P
234684	103.3	A	36.6	A
12738	130.3	A	101.3	A
238024	220.3	P	181.5	P
75099	236.4	P	255.3	P
328830	3.2	A	9.5	A
226519	468.3	P	592.2	P
19107	88.1	A	83.4	A
11861	87.5	P	67.5	P
68559	406.2	P	402.9	P
276919	25.4	A	9.7	A
67883	141.9	P	88.4	P
234730	351.1	P	386.4	P
22330	425	P	440.5	P
171469	4846.7	P	4763	P
23908	378.7	A	313.7	A
15490	166.4	A	223	A
14934	290.3	A	204.9	A
212090	381.4	P	457.4	P
270906	16.1	A	8.6	A
17113	764.9	P	965.3	P
18793	108	A	70.6	A
235169	244.6	P	313.5	P
20249	1069.4	P	1352.8	P
56847	81.5	A	24.8	A
73287	17	A	20.4	A
17232	134.9	A	206.3	A
382000	285.7	A	252.2	A
12774	46.1	A	49.5	A
57342	275.6	P	385.1	P
57434	164.6	A	181	A
15473	221.5	P	390.3	P
12064	335.4	P	435.2	P
12524	168.1	P	178.2	P
19324	427.2	P	441.6	P
77124	242.6	A	218.3	A
280667	178.5	A	135.9	A
57436	2671.5	P	3080.5	P
13006	600.7	P	558	P
234857	50.7	A	28.9	A
13164	7.5	A	5.3	A
68839	1559.9	P	1735.5	P
67373	32.9	A	163.2	A
18383	157.2	P	117.1	P
56379	77.4	A	73.5	A
16498	744.1	P	1000.3	P
54399	290.9	A	307.4	A
106952	28.7	A	44.5	A
66515	348.5	A	375.2	A
28126	109.6	A	120.6	A
72366	221.1	A	103	A
74481	206.9	P	277	P
74499	18.5	A	14.5	A
76856	15.3	A	17.7	A
14705	486.7	A	474.9	A
77704	212.6	A	165.6	A
321015	410.6	P	398.8	P
65098	970	P	1394.7	P
16211	1400.9	P	1891.5	P
22169	252	P	245.6	P
15288	294.6	P	241.5	P
246079	2.1	A	7.5	A
105348	453.2	P	497.3	P
11704	155.4	A	172.2	A
67166	1076.5	P	1313.2	P
105298	1399.3	P	1678	P
72590	1045.4	P	974.9	P
71393	515.2	P	641.6	P
104010	561.9	P	552.5	P
16822	144.1	A	174	A
11821	489.3	P	677	P
67666	330.7	A	344.6	A
69994	15.4	A	10.7	A
319953	15.8	A	12.9	A
231583	43	A	43	A
69354	70.5	A	55.2	A
69912	254.7	P	211.4	P
240518	610.5	P	668.9	P
56322	316.3	P	349	P
21817	234.9	A	172	A
54683	1665.5	P	1541.6	P
17313	278.4	P	512.3	P
73893	11.8	A	11.5	A
98366	484.8	P	506.3	P
54188	162.9	A	239.9	A
330216	5.3	A	7.7	A
76375	65.6	A	11.9	A
99887	210.9	P	215.7	P
108682	527.6	P	483.8	P
19012	304.8	P	404.5	P
26466	467.7	P	339.5	P
66540	1561.8	P	1632.4	P
16796	1064.1	P	1254.9	P
67719	151.8	A	51.9	A
66591	213.8	P	201.5	P
64099	73.9	A	58.3	A
56690	284.8	P	307.4	P
64113	223.4	A	270.1	A
69634	169.8	A	172.1	A
19157	355.1	P	346.9	P
22110	491.2	P	1436.2	P
53606	124.7	A	163.7	A
100342	5.9	A	7.2	A
231712	270.6	A	309.1	A
52626	578	P	528.4	P
269061	487.9	P	532	P
217310	520.9	P	497.3	P
30943	7.4	A	8.9	A
114143	2021.7	P	2256.8	P
104245	130.4	P	174.3	P
244334	12.5	A	8.1	A
234129	190.3	A	146	A
50708	714.1	P	628.9	P
27426	109.5	A	128.7	A
21807	2022.2	P	2133.3	P
53334	505.4	P	499.4	P
27055	236.5	A	308.9	A
24030	1186.3	P	1161.2	P
57874	1263.7	P	1552.5	P
28015	2146.5	P	2414.7	P
13112	246.8	P	334.9	P
239368	118.1	A	65.2	A
13476	2434.7	P	3202.2	P
237175	55.4	A	29.2	A
243371	324.3	A	260.2	A
338320	59.4	A	32.7	A
54422	365.6	A	208.1	A
76459	187.9	P	179.3	P
210035	53.6	A	51.6	A
109685	159.3	A	91.2	A
53625	302.7	P	374	P
232790	432.6	P	372.9	P
27979	698.8	P	857.1	P
219158	937.5	P	997.7	P
69786	369	A	319.2	A
12235	20.5	A	9	A
17952	240.8	A	228	A
76898	570.7	P	689.2	P
219149	216.7	A	44.7	A
320806	98.2	A	18.1	A
107459	284.4	A	225.4	A
66175	53.4	A	88.1	A
105663	332	P	388.7	P
14790	1093.3	P	1542.4	P
16613	98.9	A	124.8	A
252910	118.8	A	17.2	A
108115	346.4	P	367.4	P
212398	276.5	A	231.3	A
74610	35.8	A	39.1	A
216453	143.1	A	259.1	A
232210	16.1	A	18.6	A
75104	699.4	P	838.9	P
109093	43	A	183.4	A
23872	1334.7	P	1291	P
234779	38.6	A	91.6	A
19305	377.3	P	392.4	P
77938	259.3	A	189.8	A
52666	703.6	P	716.6	P
69654	690.9	P	656	P
17246	1038.7	P	930.2	P
225896	1158.8	P	1161.5	P
76867	245.2	P	264.7	P
69807	1717	P	1718.7	P
232987	158.9	A	73.8	A
217124	1996.3	P	1812.3	P
207425	462	P	548	P
230780	615.6	A	931.6	A
230101	342.5	P	441	P
14186	141.2	A	161.9	A
75465	140.8	A	147.9	A
26448	359	P	363.2	P
242484	120.7	A	167.2	A
69804	1594.1	P	1066.8	P
218165	60.9	A	47.1	A
211389	291.2	P	223.3	P
67755	371.8	P	512.1	P
224045	337.3	P	529	P
232431	33.9	A	34.7	A
106565	192	A	191.6	A
70231	835.3	P	806.5	P
231549	232.1	P	200.8	P
224912	457.4	A	487.8	A
76074	76.9	A	46.2	A
67996	678.7	P	671.2	P
20657	588.2	P	492.4	P
18195	4056.7	P	5300.3	P
56418	800.5	P	887.5	P
106707	555.1	P	519.3	P
59095	370	P	398.5	P
17913	63.6	A	60.6	A
170728	127.2	A	57.8	A
192654	191.1	A	187.9	A
66468	141.3	A	39.4	A
14623	616.1	P	897.7	P
17936	823.3	P	897	P
75627	114.5	P	184.1	P
69882	318.4	P	319.4	P
268756	48.4	A	33.9	A
243983	501.7	P	505.5	P
252829	16.2	A	17.5	A
70012	263.4	A	297.8	A
15438	32.8	A	102.9	A
278180	137.4	A	118.9	A
105355	15	A	24	A
11910	7.7	A	9	A
71779	179.9	A	151.5	A
231834	782.6	A	709.3	A
13353	291.6	P	326.4	P
69456	251.7	P	191.4	P
59288	319.8	P	372.5	P
72931	760.2	P	737.9	P
77113	383.5	P	358.9	P
29869	247.4	P	264.5	P
68527	146.3	A	125.6	A
64143	316.3	P	431.1	P
216618	237.1	P	235.2	P
66414	1766.4	P	2729.3	P
70208	122.5	A	230.4	A
74147	3.1	A	2.9	A
11875	446.2	P	491	P
69259	484.8	P	391.5	P
57912	758.6	P	882.3	P
66409	647.6	P	770.8	P
66087	777.5	P	917.1	P
53421	1141.2	P	1177.9	P
75572	777.5	P	599.8	P
69077	1150	P	1129.5	P
71963	263.2	P	156.6	P
66631	320.2	P	382.8	P
68970	406.4	P	380.5	P
67739	706.6	P	891.9	P
74120	413.6	P	357.1	P
66682	196.9	P	289.9	P
66596	206.6	P	239.9	P
110109	355.7	P	388.5	P
30878	414.8	P	425.9	P
102595	657.6	P	669.7	P
224250	636.7	P	654.4	P
68867	14	A	11.1	A
231803	370.6	A	376.3	A
108075	74.2	A	144.5	A
69538	173.2	A	88.8	A
66126	505.4	P	459	P
66367	285.8	P	326.6	P
77975	400.6	P	792.8	P
52377	34.6	A	77	A
110611	1151.2	P	1131.4	P
107747	910.1	P	992	P
53817	1624.5	P	1608.1	P
110310	152	A	135.2	A
20619	78.2	A	63	A
68836	394.7	P	484.9	P
17968	45.7	A	55.5	A
11842	1969.5	P	2009.6	P
319740	618.8	P	606.9	P
320299	172.9	P	192.3	P
20469	28.6	A	26.9	A
68441	1163.1	P	758.6	P
218214	93.6	A	62.3	A
80743	32.2	A	137.1	A
217214	208.7	A	202.3	A
67685	8	A	7.7	A
236930	142.1	A	57.4	A
56226	16.4	A	17.3	A
71776	115.4	A	154.6	A
209003	11.1	A	10.3	A
72171	19.7	A	23.5	A
213575	257.7	P	299.9	P
67538	189.7	A	188.5	A
14012	190.2	P	156.7	P
76407	200.4	P	145.4	P
215705	288.5	A	195.6	A
67750	70	A	85.4	A
211986	131.8	A	149.6	A
68530	753.7	P	635.2	P
71753	263.5	A	160.2	A
20851	307.1	P	229.9	P
276852	160.5	A	94.2	A
14619	29.2	A	117	A
18821	34.9	A	47.3	A
69440	163.4	A	143.4	A
68192	716.6	P	839.1	P
54401	3820.2	P	4240	P
263876	784.9	P	621.7	P
78895	17.2	A	12.1	A
71954	786.5	P	872.6	P
27049	11.8	A	121.4	A
71704	593.2	P	462.1	P
71728	21.9	A	27.6	A
18597	1229.3	P	1463	P
67544	448.6	P	411.2	P
11607	222.2	A	178.9	A
11937	300.1	P	740.7	P
235415	163.4	A	184.1	A
212483	656.2	P	816.8	P
68259	193.8	A	224.5	A
56191	401.1	P	395	P
27993	109.9	A	53.3	A
75599	222.7	P	93.3	P
20527	709.4	P	1185.8	P
67608	33.2	A	35.3	A
17428	57.9	A	60	A
20873	87.1	P	80.7	P
107770	130.7	A	159.9	A
18194	377.8	P	436.7	P
71690	19.8	A	15.8	A
72927	391	P	348.4	P
18588	406	P	491.9	P
20446	36.4	A	35.8	A
212070	119.5	A	179.9	A
14706	24.7	A	45.9	A
64339	647.4	A	665.2	A
64945	284.9	P	242.3	P
330192	223.4	A	121.9	A
26938	263	A	247.8	A
74111	83.4	A	24.7	A
58242	318.6	A	651.9	A
28193	488.4	P	584.7	P
74772	678.5	P	967.2	P
74008	132.7	P	226.7	P
64242	228.5	A	173.5	A
58244	495.2	P	456.4	P
66336	127.8	A	141.7	A
66104	2246	P	2663.9	P
19736	306.2	P	443.2	P
270201	158.7	A	117.9	A
14758	4426.9	P	4587.2	P
107581	352.7	P	316.1	P
68926	632.9	P	621.3	P
64656	662.7	P	605.1	P
71701	261.7	A	217.9	A
20441	656.3	P	783.7	P
108161	54.4	A	60.6	A
74548	8.7	A	7.2	A
108689	162.6	P	140.1	P
66989	664.9	P	632.7	P
67542	592.6	P	506.3	P
193742	1820.7	P	2463.6	P
12974	1754.9	P	2364.4	P
27360	1203.9	P	1396.1	P
71834	141.6	A	167.4	A
76943	155.6	A	370	A
193796	351.3	A	368.4	A
109857	284.7	A	335.7	A
230779	666.8	P	546.1	P
69151	136.8	A	101.7	A
272359	480.1	A	429.3	A
20674	210	P	247.9	P
11931	3643.6	P	3976.3	P
16792	633.3	P	589.8	P
16068	257.7	P	228.4	P
67664	260.2	A	182.9	A
433375	691.6	P	829.2	P
20724	28.9	A	7.5	A
66069	166.4	A	555.5	A
17341	314.8	A	302.6	A
69917	575.8	P	564.4	P
276829	322	P	309.2	P
235504	280.3	P	328.9	P
19277	282.9	P	218.5	P
14368	163.2	A	137.7	A
67689	83.1	A	50.7	A
22239	952	P	1157.3	P
257635	10.3	A	15.3	A
12889	3600.2	P	4790.6	P
232333	2341	P	2198.9	P
78977	8.1	A	8.4	A
108660	3776.5	P	4184.9	P
268670	32.3	A	35.8	A
12057	52.4	A	50.3	A
78697	129.4	A	104.1	A
67590	446.8	P	447.7	P
22229	358.7	P	337.4	P
74369	321.2	A	397.7	A
53313	1151.2	P	1099.6	P
80752	463.8	P	458.9	P
18764	403.7	P	397	P
66467	172.4	P	150.9	P
13081	163.5	A	136.1	A
71241	146.6	P	113	P
13685	216.7	A	232.6	A
16658	205.3	A	193.5	A
234865	255.1	P	327.6	P
276891	34.9	A	30.7	A
14685	27.6	A	48.4	A
73660	35.7	A	36.1	A
16149	178.1	A	169.4	A
107321	176.2	A	172.3	A
74068	75.1	A	94.7	A
56295	240.9	P	269.3	P
384939	138.6	P	272.3	P
18196	2305.9	P	2308.9	P
20818	62.2	A	51.5	A
321010	101.7	A	94.8	A
50926	870.3	P	955	P
69046	2504.1	P	3313.2	P
74359	185.3	A	134.6	A
12951	152.9	A	128.7	A
18755	278.3	A	236.7	A
22390	424.7	P	381.6	P
20832	1161.7	P	1398.5	P
11799	116	A	100.1	A
243910	474.5	P	339.9	P
243846	428.2	A	445.7	A
17470	118.6	P	142.7	P
20416	208.8	P	249.5	P
17133	231.2	A	230.7	A
70796	25.2	A	29.6	A
11832	328.9	A	306.7	A
67474	282.4	P	389.6	P
16649	308.4	P	395.8	P
71093	41.5	A	45.1	A
17147	84.5	A	136.9	A
21770	984.2	P	1055.6	P
11440	28.5	A	21.7	A
69871	263.2	A	316.3	A
12519	9.3	A	9.6	A
17540	273.8	A	144	A
321018	256.7	A	248.3	A
74191	295.9	A	377.5	A
69890	1444.7	P	1455.9	P
19085	1851.6	P	2271.7	P
268933	26.9	A	128.8	A
22273	2198.9	P	2140.6	P
22353	327.8	A	235.2	A
11287	8.8	A	6.3	A
11302	1279.4	P	1203.6	P
11304	25.9	A	18.7	A
11305	1031.7	P	883	P
11409	385.8	P	404	P
11418	551.2	P	586.5	P
11500	25	A	12	A
11501	492.4	P	481.3	P
11502	313.7	P	388.1	P
11512	316.6	A	434.9	A
11522	65.1	A	93.5	A
11545	143.5	P	95.7	P
11553	240.8	A	285.6	A
11565	180.6	A	157.3	A
11576	35.8	A	56.6	A
11595	222.7	A	164.6	A
11596	163.3	A	266.4	A
11601	11.2	A	94.5	A
11604	36.8	A	30.9	A
11606	443.7	P	652.6	P
11614	62.3	A	69.9	A
11647	219	A	197.5	A
11648	301	A	269	A
11650	281.2	A	173.6	A
11666	479.1	P	399.7	P
11670	207.9	A	154.2	A
11674	8914.5	P	14228.8	P
11695	214.1	P	230.4	P
11699	28	A	35.5	A
11705	85	A	81.7	A
11731	8.9	A	6.4	A
11769	770	P	865	P
11776	1042.1	P	1166.3	P
11796	35.6	A	17	A
11797	577.1	P	640.7	P
11803	2793.5	P	2991.4	P
11815	2014.3	P	2605.2	P
11826	183.4	P	214.5	P
11844	486.2	P	928.5	P
11845	472.3	P	512.1	P
11853	281.3	A	201.8	A
11854	72	A	48	A
11865	438.5	P	430.2	P
11899	317.4	P	488.3	P
11908	98.1	A	21.9	A
11923	151.7	A	199.8	A
11933	1653.3	P	1899.8	P
11966	3275.9	P	3395.5	P
11979	467.2	P	338.8	P
11988	324.8	A	129.9	A
11989	351	P	271.5	P
11993	399.3	P	351.6	P
12012	63.4	A	40.6	A
12020	21.3	A	21.8	A
12022	17.1	A	37.8	A
12029	34	A	28.8	A
12032	305.7	P	353.2	P
12034	646	P	547.5	P
12039	124.7	A	90.6	A
12061	89.6	A	46.7	A
12111	326.5	A	295.3	A
12123	121.4	A	163.2	A
12142	160.4	P	150.5	P
12145	63.3	A	61.7	A
12156	10.6	A	52.4	A
12162	4.4	A	3.6	A
12193	252	A	38	A
12227	587.3	A	394.4	A
12259	434.3	P	439	P
12261	569.8	P	710	P
12262	10.4	A	59.3	A
12265	85.7	A	16.7	A
12273	132.7	A	109.2	A
12286	222.4	P	282.9	P
12287	20.1	A	24.8	A
12299	88.5	A	11.5	A
12305	429.9	A	385.2	A
12311	23.1	A	60.8	A
12317	1230.3	P	1196.8	P
26369	81.5	A	81.3	A
12328	581.5	P	534.4	P
12332	215.5	A	144.6	A
12333	152.9	A	168.8	A
12351	1145.7	P	1049.8	P
12352	199.5	A	191.2	A
12366	410.9	P	253.4	P
12369	131.8	P	116.4	P
12401	258.4	A	217.1	A
12408	53	A	137.6	A
12409	101	A	30.5	A
12418	795.2	P	1081	P
12427	91.4	A	27.6	A
12442	17.9	A	11.6	A
12461	749.3	P	887	P
12465	1301.9	P	1691.6	P
12479	155.2	A	67.3	A
12480	33.9	A	23.8	A
12506	20.4	A	32.7	A
12512	814.9	P	1292.6	P
12518	80.7	A	162.3	A
12537	376.7	P	308.8	P
12555	555	P	543.7	P
12556	35.5	A	42.8	A
12563	250.1	A	314	A
12585	334.5	P	284.8	P
12592	84.8	A	79.9	A
26437	85.5	A	30.9	A
12615	272	P	253.7	P
12627	351.2	A	329	A
12630	230	P	275	P
12632	120.2	P	118	P
12643	25.1	A	28.9	A
12651	682.5	P	668.6	P
12652	784.2	P	910.1	P
12672	176.5	A	212	A
12677	247.2	P	241.4	P
12683	108.8	A	141.3	A
12696	471.6	P	443.5	P
12705	119.2	A	133.8	A
12753	393.4	P	435	P
12770	196.9	A	114	A
12775	20.4	A	12.5	A
12776	137.7	A	113.4	A
12789	177.7	A	140.9	A
12798	161	A	237	A
12810	48	A	72.6	A
12817	122	A	128.9	A
12821	134.5	A	55.1	A
12828	22.6	A	21.5	A
12836	418.9	P	459	P
12840	290.4	A	588.3	A
12843	277.1	A	392.2	A
12861	8305.1	P	9803.8	P
12869	101.8	A	84.8	A
12873	213.9	A	199.5	A
12877	188.1	P	218.3	P
12892	342.6	P	219.4	P
12909	11	A	141	A
12921	608.5	P	544.3	P
12925	294.8	A	411	A
12944	32.7	A	105.6	A
12945	120.2	A	125.3	A
12961	15.5	A	7.4	A
12964	314.8	A	343	A
12967	15.4	A	13.5	A
12977	122.6	A	136.2	A
12978	650.8	P	628.9	P
12983	34.6	A	20.4	A
12984	219.6	P	251.5	P
12986	8.3	A	7.7	A
12993	6.6	A	5	A
13018	491	P	519.2	P
13019	269.7	A	184.2	A
13030	378.6	P	352	P
13035	32.4	A	57.5	A
13048	276.5	A	181.6	A
13057	10.8	A	15.4	A
13074	10.6	A	12.8	A
13107	72	A	115.7	A
13113	187	A	100.3	A
13119	29.6	A	61.6	A
13137	67.5	A	124.5	A
13163	439	P	474.6	P
13178	192.7	P	142.8	P
13191	1085	P	1422.4	P
13221	511.1	P	483.2	P
13222	146	A	106	A
13226	34.9	A	49.4	A
13243	11.6	A	3.9	A
13239	80.1	A	34.9	A
13240	35.9	A	34.5	A
13367	432	A	388.7	A
13370	114.7	A	87.5	A
13382	877.8	P	1322.3	P
13389	29.8	A	62.6	A
320453	220.7	A	179.1	A
13479	59	A	87.7	A
13496	182.7	A	157.5	A
13507	279.2	P	265.8	P
13521	146.7	A	84	A
13531	23.5	A	32	A
13543	376.5	A	338	A
13544	106.3	A	131.8	A
13555	140.4	A	169.6	A
13601	278.2	P	253.4	P
13605	9.5	A	8.6	A
13609	1427.2	P	1716.9	P
13619	641	P	530	P
13637	157.7	A	124.4	A
13653	366.6	P	312.2	P
13663	698.2	P	800.1	P
13680	236.9	P	301.2	P
13706	79.8	A	71.9	A
13710	579.5	P	614.1	P
13712	239.4	A	305.9	A
13722	303.5	P	273.2	P
13726	324.1	P	243.6	P
13728	718.1	P	742.1	P
13804	355.5	P	403.3	P
13805	150.5	A	268.6	A
13808	169.1	P	247	P
13840	369.6	P	379.3	P
13842	379.3	A	298.9	A
13856	110.3	A	105.9	A
13858	61	A	158.9	A
13860	369.3	P	292	P
13861	99.4	A	168.6	A
13870	403.5	A	440.6	A
13877	323.7	P	345.8	P
14827	1000	P	1534.4	P
13884	113.1	A	47.4	A
13924	332.4	A	196.8	A
13984	90.4	A	145	A
14008	328.3	A	440.6	A
14020	304.3	P	321	P
14026	623.9	P	624.2	P
14028	13.1	A	53.2	A
14029	336.1	A	270.6	A
14055	456.7	P	438.5	P
14079	4.5	A	9.2	A
14086	366.7	A	91.5	A
14088	148.8	A	190.5	A
14089	101.9	A	123.2	A
14106	35.6	A	40.8	A
14115	232.3	A	259.1	A
14120	14.1	A	92.7	A
14133	280	A	240.8	A
14149	227	A	236.8	A
14170	26.2	A	52	A
14173	30.7	A	8.7	A
14181	130.1	A	154.6	A
14187	119.2	A	127.3	A
14237	13.9	A	15.8	A
14240	27.4	A	92.3	A
14251	1037.7	P	1105.5	P
14252	483.7	P	575.8	P
14257	114.3	A	195.1	A
14262	46.9	A	29.7	A
14265	220.8	P	223.7	P
14276	96.8	A	400.4	A
14282	33.9	A	34.8	A
14289	22.5	A	28.5	A
14290	6.2	A	13.7	A
14291	14.5	A	15.4	A
29817	216.7	A	268.2	A
14343	26.2	A	28	A
14360	392	P	544.3	P
14373	24.4	A	12.7	A
14381	337.2	P	286.6	P
14385	395.4	P	448.7	P
14387	990.8	P	987.2	P
14399	4052.1	P	4995.7	P
14408	120.2	A	64.6	A
14409	188.1	A	82.7	A
14415	3628.5	P	4273.7	P
14422	179.1	A	203.4	A
14427	124.6	A	58.3	A
14451	78.6	A	128.7	A
14460	34.2	A	30.7	A
14461	93.4	A	222.1	A
14464	142.4	A	103.6	A
270076	26.9	A	115.6	A
107889	259.5	A	321.8	A
14539	65.2	A	113.5	A
14563	203.2	P	224.4	P
14566	290.7	P	223.6	P
14568	48.2	A	127.6	A
14582	123	A	69.5	A
14586	89.4	A	103.7	A
14612	47.1	A	51.7	A
14616	24.9	A	29.2	A
14618	25.6	A	23.8	A
14620	15	A	9.6	A
14664	1464.9	P	1565.8	P
14738	36.2	A	29.7	A
14744	220.1	P	169.3	P
14748	20.6	A	14	A
14756	468.6	P	633.6	P
14761	34.3	A	49.5	A
14775	1150.8	P	1284.5	P
14778	15.6	A	12.9	A
14779	1666	P	1994.3	P
14809	413.7	A	482.1	A
14814	183.5	A	122.5	A
14815	212.5	P	166.8	P
14825	144.7	P	82.4	P
14829	5.2	A	5.1	A
14854	221.5	P	487.8	P
14858	31.6	A	18.4	A
14894	531.9	P	618.8	P
14915	220.2	A	261.6	A
14916	23.4	A	27.3	A
14919	191.4	A	142.7	A
14937	72.9	A	77.6	A
14945	293.3	P	277.6	P
14962	110.4	A	102.2	A
14963	107.7	A	53.8	A
14977	1175.3	P	691.4	P
15001	134.2	A	130.9	A
15042	8.4	A	7.5	A
15110	336.2	A	165.5	A
15117	146.6	A	83.3	A
15118	275	A	139.7	A
15160	353.6	A	387.8	A
15161	50.2	A	110.9	A
15163	199.2	A	211.5	A
15186	31.3	A	18.7	A
15192	27.9	A	26.8	A
15218	189	P	198.4	P
15220	206.3	A	162.2	A
15235	146.9	A	73.2	A
15247	503.5	P	622.4	P
15278	350.7	P	355.4	P
15284	106.5	A	48.4	A
15356	602.1	P	686.6	P
15374	128.2	P	224.2	P
15375	198.5	A	132.6	A
15377	40.6	A	72.4	A
15395	154.2	P	132.9	P
15398	134.1	A	95.4	A
15407	62.8	A	85	A
15413	81.7	A	44.5	A
15451	43.9	A	16.8	A
15456	149.7	A	222.4	A
15483	1130.8	P	1385	P
15492	13.8	A	18	A
15504	29.5	A	79.5	A
15516	2654.8	P	3457.8	P
15891	54.3	A	32.4	A
269951	232.9	P	409.6	P
15929	1721	P	1911.5	P
15932	248.8	P	199.8	P
15944	221.4	A	274.1	A
15951	1	A	16.4	A
15958	111.4	A	70.6	A
384100	27.4	A	25.8	A
15974	40.7	A	36.7	A
16012	349.6	P	577.7	P
16154	8	A	7.8	A
16156	46.5	A	100.6	A
16159	534.5	A	358.3	A
16160	64.6	A	42.8	A
16161	19.1	A	17	A
16163	42.9	A	26.3	A
16173	293.6	P	334.4	P
16177	395.7	A	231.5	A
16179	295.8	P	313.5	P
16183	47.6	A	120.2	A
16185	36.9	A	33	A
16188	9.1	A	15	A
16192	4.8	A	5.3	A
16197	127.7	A	14.2	A
16198	16.6	A	22.9	A
16199	8.7	A	3.5	A
16205	5.3	A	8.4	A
16206	298.4	A	100.5	A
16210	955	P	1052.3	P
16329	130.1	A	294.9	A
16363	101.2	A	139.7	A
16373	274.4	A	234.2	A
16404	184.9	A	228.4	A
16407	135.9	A	110.4	A
16409	198.4	A	68.7	A
16424	235.2	A	241.8	A
16426	351.5	P	455.9	P
16431	1227.8	P	1294	P
16433	73.2	A	32.4	A
68605	17.3	A	18.1	A
16452	108.7	A	184.8	A
16491	190.9	A	266.4	A
16493	85.2	A	74.9	A
16525	2699.3	P	3267	P
16532	113.9	A	69.6	A
16538	6.5	A	11.7	A
16541	84.8	A	24.2	A
16545	99.9	A	38.7	A
16560	490.2	P	431.2	P
16568	313.2	P	357.8	P
16571	201.4	A	86.1	A
16572	383.5	P	493.8	P
16594	1573.7	P	1267.9	P
16598	214.2	P	231.9	P
16615	7.7	A	8.7	A
16622	6	A	4.1	A
16625	61.8	A	82.1	A
16628	4.5	A	0.3	A
16666	8.1	A	6.3	A
16669	8.5	A	13	A
16682	22.9	A	20.7	A
16709	440.7	P	470.3	P
16728	69.2	A	122.5	A
16768	38.9	A	48.4	A
16779	38.7	A	31	A
16790	28.9	A	25.7	A
16803	130.4	A	163.4	A
16816	1111.4	P	1013	P
16866	102	A	50.9	A
16873	264.9	P	295.2	P
16878	122.6	A	116.3	A
16897	1042.6	P	1139.4	P
16904	22	A	28.1	A
16939	25	A	19.7	A
16963	164.8	A	183	A
16970	14.2	A	48.7	A
16971	963.5	P	1064.9	P
16978	335.3	P	356.3	P
16979	475.6	P	490.2	P
16993	618.5	P	597.1	P
16994	20	A	9.6	A
16995	8.3	A	15.4	A
16998	367.8	P	780.2	P
17001	307.1	A	278.1	A
17005	272.4	A	226.6	A
17059	69	A	72.5	A
17075	7.7	A	5.5	A
17079	160.2	A	101.1	A
17085	20	A	8.7	A
17095	23.7	A	25	A
17129	156.1	P	224.8	P
17131	429.7	P	429.3	P
17160	190.4	A	147.8	A
17172	15.2	A	35.3	A
17187	848.2	P	909	P
17199	49	A	29.8	A
17210	604.1	P	701.5	P
17216	55.1	A	14.5	A
17224	11.6	A	186.8	A
17225	336.4	A	223.1	A
17231	120.3	A	140.3	A
104362	11.7	A	4.4	A
17283	505.9	P	497.4	P
17288	111.6	A	37.8	A
17293	193	A	158.3	A
17295	114.6	A	78.7	A
17300	112.1	A	72	A
17301	56.1	A	56.9	A
17304	775.7	P	869.7	P
17385	17.3	A	23	A
17386	23.4	A	11.9	A
17388	5.6	A	24.5	A
17390	466.8	A	484.8	A
17436	434.1	P	316.4	P
17472	137.8	A	150.9	A
17533	218	P	226.2	P
17685	161.9	A	243	A
17752	21	A	15.5	A
17758	1428.6	P	1513.1	P
17755	155.2	A	33.6	A
17766	157.6	A	79.3	A
17768	483.4	A	72.9	A
17775	2100.5	P	2118.9	P
17830	145.1	P	79.4	P
17836	121.8	P	88.9	P
17843	11.8	A	26	A
17868	510.6	P	473.3	P
17878	83.1	A	48.3	A
17916	142.6	A	142.8	A
17921	313.5	A	424.6	A
17937	599.6	P	683.2	P
17940	166.4	A	116.5	A
17954	1132.2	P	1464.6	P
17955	619.5	P	693.2	P
17960	208.6	A	142.9	A
17966	867.5	P	1087.6	P
17972	125.4	A	72.2	A
17988	744.8	P	858	P
17997	21.1	A	17.6	A
18023	752.9	P	954.4	P
18029	432.2	P	323.8	P
18054	322.2	P	265.5	P
68120	12.8	A	19	A
18091	67	A	81.8	A
18104	148	A	164.9	A
18125	275.6	A	280.9	A
18131	536.2	P	589.4	P
18142	22	A	18.3	A
18148	937.8	P	1167.7	P
18150	203.5	A	159.8	A
18164	2457.2	P	1920.4	P
18167	64.9	A	114.2	A
18175	37.4	A	84	A
18183	49	A	58.1	A
18185	145.1	P	145.5	P
18193	248.2	P	197	P
18197	429.5	P	365.6	P
18205	41.9	A	21.7	A
18249	3.5	A	4.3	A
18285	218.7	A	321.5	A
18312	283	A	198.9	A
18400	252.7	A	213.1	A
18405	10.6	A	11.9	A
18417	1639.4	P	1923.7	P
18478	107.1	A	82.1	A
18503	204.5	A	188.8	A
18542	321.2	P	336.9	P
18546	5049.3	P	6620.5	P
18554	396.6	P	421.4	P
18557	31.1	A	34.3	A
18559	46	A	34.1	A
18563	1185.6	P	1148.3	P
18566	41.3	A	13.7	A
18567	305.3	P	311.3	P
18574	143.5	A	68.3	A
18584	291.5	P	378.2	P
18587	17.3	A	50.8	A
18596	223.6	P	228.8	P
18598	28.4	A	10.3	A
18600	473.3	P	415.2	P
18605	20.7	A	69.4	A
18617	133.7	A	182.8	A
18630	180.5	P	77.2	P
18654	47.5	A	40.1	A
18670	260.5	P	320	P
18679	238.1	P	288.7	P
18687	86.1	A	40.3	A
18689	66.8	A	124.8	A
18690	161.3	A	40.3	A
18701	360.2	P	455	P
18709	759.6	P	787.6	P
18736	115.2	A	48.3	A
18739	1323.7	P	1416.4	P
18742	341.1	A	384.1	A
18747	1747.3	P	1806	P
18759	718	P	666	P
18781	327.8	A	553.1	A
18783	126.9	A	41.2	A
18792	106.1	A	56	A
18797	27	A	11.9	A
18806	227.8	A	235.9	A
18816	366.5	A	505.9	A
18846	42.5	A	109.8	A
18861	178.8	A	181.2	A
11859	18.5	A	84.2	A
18938	169.4	P	217.2	P
18948	12.1	A	12.9	A
18972	581.5	P	450.7	P
18984	811.4	P	692.7	P
18993	112.1	A	111.5	A
19011	75.4	A	52.4	A
19038	143.8	P	148.1	P
19075	552.4	P	451.3	P
19076	99.3	A	145	A
26395	1673.5	P	1828	P
19119	76.4	A	54	A
19126	475.9	P	424.2	P
19127	206.2	A	240.5	A
19133	153.3	A	193.8	A
259277	123.8	A	109.1	A
19146	139.4	A	108.2	A
19185	1174.9	P	1239.5	P
19197	225	A	156.4	A
19202	22.4	A	22	A
19227	60.8	A	96.2	A
19250	143.3	A	93.3	A
19275	667.5	P	656.2	P
19288	142.4	P	111.1	P
19326	1550.1	P	1847.4	P
19341	575.7	P	542.5	P
19357	1503.8	P	1696.5	P
19416	85.3	A	116.1	A
19418	26.2	A	34	A
19428	42.1	A	7.1	A
19645	434.2	P	294.8	P
19656	306.5	P	346.3	P
19672	143.5	A	147.9	A
19674	88.1	A	141.9	A
19683	70.2	A	10.2	A
19692	103.1	A	190	A
19693	281.8	P	319.5	P
19697	293.3	P	314.5	P
19716	869.6	P	1087.6	P
19730	562	P	606.8	P
19733	64.9	A	97.4	A
19826	753.2	P	877.4	P
19881	40.4	A	25.5	A
19882	67	A	97.8	A
19895	224.6	A	199	A
269261	1404.3	P	1755	P
19941	328.2	P	547.1	P
20017	528.5	P	572.7	P
20019	133.5	A	119.2	A
20054	4072.9	P	5443.8	P
20102	1186.9	P	1432.9	P
20103	2725.3	P	3131.7	P
20129	49.3	A	109.2	A
20130	357.6	P	330.6	P
20135	14.4	A	13.5	A
20186	475.1	P	540.2	P
20194	492.2	P	652.5	P
20202	13.8	A	81.7	A
20203	2479	P	3191.8	P
20204	38.1	A	102.5	A
20208	3.4	A	30.1	A
20220	20.4	A	10.1	A
20224	1408.6	P	1437.8	P
20231	153.7	A	155.2	A
20254	530.9	P	549.2	P
20255	3067.3	P	3655.1	P
20256	26.8	A	37.3	A
20259	370.5	A	289.4	A
20284	594	P	681.4	P
20299	345.7	A	312.7	A
20305	107.9	A	163.1	A
20319	177.4	P	198.7	P
20341	190.5	P	181	P
20356	184.4	P	103	P
20363	2656.6	P	3778	P
20364	2505.9	P	2596.3	P
20390	212.8	A	192.3	A
20391	161.6	A	336.4	A
20401	45.2	A	34.2	A
20418	212.1	A	176.2	A
20420	630.5	P	666.9	P
20422	812.1	P	994.4	P
20437	201.2	A	211.6	A
20439	432	P	413.8	P
20450	366	A	261.6	A
20452	131.4	P	142.1	P
20459	116.3	A	69.4	A
20460	123.3	A	165.2	A
20496	979.2	P	1259.1	P
20502	259.3	P	280.6	P
20510	499.8	P	627	P
20513	1898.7	P	1923	P
20514	149.9	A	168.3	A
20528	10.7	A	8.8	A
20532	222.6	A	74.2	A
20535	400.9	P	541.1	P
20536	604.1	P	500.1	P
20588	243.6	P	207.5	P
20607	22.4	A	9.3	A
20611	5.7	A	7	A
20617	660.2	P	865	P
20648	362.2	P	474.5	P
20652	348	A	336.9	A
20664	51.6	A	96.8	A
20670	14.9	A	26.9	A
20672	35	A	27.2	A
20675	190	A	317.2	A
20690	99.3	A	53.8	A
20692	1732.2	P	2242.2	P
20716	30.8	A	34.5	A
20730	52.5	A	15.2	A
20744	6.4	A	9.1	A
20745	882.1	P	978.7	P
20750	555.9	P	934.9	P
20753	472.5	A	453.6	A
20770	6.1	A	8.6	A
20771	74.3	P	39.7	P
268656	308.7	P	261.4	P
20779	197.7	A	136.9	A
20823	329.9	P	417.9	P
20841	64	A	91.1	A
20852	96.2	A	94.2	A
434121	3.4	A	0.9	A
20868	308.8	A	217.2	A
20890	197.8	P	283.2	P
20905	189.1	A	165.2	A
20926	398.7	P	501.1	P
20939	101.5	A	20.4	A
20973	55.5	A	138.7	A
20997	112.6	A	179.5	A
21334	25.3	A	17.9	A
21357	686.4	P	688	P
21371	491.4	P	563.3	P
21384	58.9	A	15.7	A
21390	336.1	A	307.8	A
21400	240.7	A	296.1	A
21405	21.8	A	37.2	A
21407	23	A	27.2	A
21420	57.7	A	52.4	A
21427	92.2	A	84.2	A
21461	14.8	A	11	A
21664	401.7	P	370.2	P
21683	30.1	A	12.3	A
21684	20.7	A	64.9	A
21743	15	A	17.8	A
21744	135.5	A	109.7	A
21752	11.4	A	8	A
21755	7.7	A	8.8	A
21756	9.6	A	13.5	A
21809	38.7	A	30.1	A
21810	150.7	A	162.6	A
21823	340	P	432.8	P
21824	208	P	208.6	P
21838	384.6	A	342.9	A
21872	979.9	P	942.4	P
21924	116.5	P	130.2	P
21930	362.3	P	397.2	P
21936	6.7	A	7.3	A
21950	8.8	A	8	A
21958	10.5	A	35.6	A
21974	424.6	P	401.9	P
21990	108	A	150.2	A
22018	40.1	A	21.5	A
22022	316.5	P	250.6	P
22024	50.4	A	77.6	A
22035	14.2	A	27	A
22044	509.9	P	296.2	P
22057	208.2	P	248.4	P
22070	2674.3	P	3883.1	P
22072	289.8	A	397.2	A
22113	133.4	A	19.2	A
22115	36.2	A	11.5	A
22127	21.4	A	47.9	A
22137	36.6	A	1.2	A
22153	3346.6	P	3526.9	P
22164	2.4	A	11.1	A
22194	317.6	P	340.5	P
22195	1454.6	P	1322.3	P
22224	663.8	P	655.5	P
22260	488.3	P	562.4	P
22264	32.1	A	9.6	A
22269	339.9	A	292.8	A
22271	56.6	A	82.7	A
22275	437.4	P	517.1	P
22276	287.1	A	249.2	A
22286	52.7	A	165.7	A
22301	18.6	A	10.3	A
22307	73.3	A	61	A
22310	26	A	26.9	A
22325	25.4	A	17.6	A
22326	41.5	A	25.2	A
22346	50	A	96.1	A
22348	774.7	P	917.2	P
22349	25.1	A	32	A
22355	92.2	A	63.9	A
26459	86	A	39.9	A
22360	1242.4	P	1459.4	P
22401	718.2	P	754	P
22409	96.2	A	63.8	A
22416	264.4	P	298.7	P
22526	6.1	A	4.2	A
22612	30.6	P	49.8	P
22632	305.1	P	388.9	P
22658	190.4	A	210.2	A
22691	11	A	6.7	A
22704	33.4	A	72.3	A
22715	35.9	A	30.5	A
22719	91.1	A	43.1	A
22724	223.4	A	63.5	A
22754	209.2	A	201.9	A
22761	217.5	P	245.4	P
22767	33.7	A	10.9	A
22771	6355.5	P	8136.4	P
22773	210.1	P	258.1	P
22786	109.1	A	28.8	A
22789	3.6	A	3.8	A
11448	28.9	A	18.4	A
11468	289.1	A	349.8	A
11482	356.2	A	322	A
11488	435.4	P	403.8	P
11497	10.5	A	9.8	A
11514	209.4	P	258.6	P
11535	34.3	A	20.8	A
11546	136.7	A	137.4	A
11552	77.5	A	112.8	A
11568	62.6	A	47.8	A
11602	18.1	A	70.8	A
11624	22.6	A	62.6	A
11628	27.9	A	126.5	A
11634	71.5	A	26.8	A
11639	559.3	P	631.5	P
11641	79.2	A	106	A
11642	161.3	A	132	A
11651	872.9	P	886.6	P
11669	674.9	P	741.2	P
11686	226.9	A	135	A
11698	180.4	P	177.9	P
11702	135.8	P	154.2	P
11736	412.6	P	408.2	P
11747	454.4	P	544.5	P
11750	234.7	A	210.2	A
11754	57.8	A	73.3	A
11761	183.3	A	81.6	A
11773	339.9	P	540.2	P
11792	410.2	P	423.1	P
11801	287.4	A	354.1	A
11806	44.3	A	94.1	A
11811	58	A	61.1	A
11830	15.1	A	24	A
11847	34.7	A	36.2	A
11870	4.8	A	5.7	A
11889	132	A	85.4	A
11922	67.6	A	45.4	A
11924	24.5	A	12.6	A
11927	903.8	P	1036.3	P
11945	15.6	A	14.3	A
11982	112.8	A	182	A
11984	3067.9	P	3600.1	P
11998	79.3	A	117.1	A
12009	17.8	A	37.9	A
12017	1007.8	P	1158.2	P
12062	8.9	A	11.7	A
12069	1487.7	P	1525.4	P
12070	1977.8	P	2540.2	P
12075	89.2	A	52.8	A
12154	477.1	A	587.7	A
12182	8.4	A	25.3	A
12228	291.4	P	184.2	P
12236	140.6	A	59.1	A
12258	327.7	P	338.5	P
12260	333.6	A	275.8	A
12267	412	A	390.9	A
12268	690.2	A	879.6	A
12291	897.3	P	927.2	P
12309	3	A	3	A
12336	858.4	P	1024.9	P
12339	273.2	P	284.5	P
12346	6.4	A	25.8	A
12348	178	A	285.8	A
12349	2539.5	P	2968.5	P
12353	133.1	A	101.1	A
12359	386.8	P	459.2	P
12361	278.2	P	168.8	P
12365	110.9	A	77.1	A
12406	327.2	P	341.3	P
12425	76.3	A	40.7	A
12428	287	A	331.2	A
12466	1945.2	P	1825.7	P
12467	335.8	P	253.8	P
12475	274.1	A	293.8	A
12477	34.6	A	14	A
12478	19.6	A	15	A
12483	397.4	P	348.2	P
12496	188.9	A	139.1	A
12502	139.9	A	150.2	A
12516	30.9	A	34.6	A
12526	106.7	A	118	A
12540	1814.1	P	1861.9	P
12545	333.7	P	375.8	P
12561	94.5	A	63.9	A
12562	16	A	6.8	A
12570	14.2	A	22.2	A
12589	412.7	P	530.3	P
12608	6.6	A	18	A
12622	81.6	A	9.1	A
12655	41.1	A	3.1	A
12667	457.1	P	407.5	P
12716	732.5	P	1217.1	P
12724	234	P	240.6	P
12740	295.7	A	317.1	A
12764	790.6	P	935.7	P
12765	237.1	A	256.4	A
12766	145.8	P	189.3	P
12772	13.6	A	73.5	A
12794	396.8	P	449.9	P
12796	136.3	A	138.4	A
12813	18.8	A	24.8	A
12819	42.2	A	24.9	A
12850	428.2	P	529.9	P
12862	345.7	A	468.9	A
12890	1739.4	P	2196.6	P
12891	415.8	P	524.5	P
12895	25	A	52.2	A
12896	46	A	36.5	A
12955	1120.3	P	1992.6	P
12970	9.6	A	4.4	A
12982	282.4	A	343.3	A
12985	129.1	A	153.8	A
13001	1800.7	P	2185.3	P
13011	23.5	A	50.6	A
13013	276.5	A	260.3	A
13033	1765.8	P	2101.4	P
13067	48.8	A	76	A
13072	68	A	138	A
13079	97.5	A	218.7	A
13088	227.3	A	216.4	A
13116	446.5	P	436.7	P
13190	25.8	A	42.4	A
13202	1159.5	P	1500.3	P
13215	35.7	A	29.4	A
13238	37	A	2.6	A
13349	1614.5	P	1628.4	P
13380	88.9	A	7.2	A
13386	198.5	P	274.1	P
13390	8	A	6.4	A
13392	73.3	A	75	A
13395	118.6	A	152.5	A
13404	110.7	A	22.6	A
13411	41.6	A	45.5	A
13419	101.5	A	37.9	A
13436	122	A	135	A
13448	77	A	126.6	A
13449	288	A	155.8	A
13482	22.7	A	16.2	A
13489	319.7	P	422.2	P
13517	22.8	A	27.8	A
13524	75.8	A	53.1	A
13525	40.6	A	32.9	A
13529	119.2	A	159.2	A
13532	9	A	22.6	A
13590	467.7	P	319.4	P
13603	270.2	A	339.8	A
13648	61.7	A	25.8	A
13654	24.8	A	25.9	A
13667	621.8	P	609.2	P
13688	496.1	P	514.9	P
13711	12.2	A	5.5	A
13732	52.6	A	189.9	A
13798	166.5	P	268.7	P
13799	1511.6	P	1662	P
13836	11.7	A	12.5	A
13857	548.9	P	554.9	P
13875	10.6	A	15.4	A
13992	311.5	P	381.4	P
14062	111.7	A	100.7	A
14068	18.9	A	32.2	A
14077	539.3	P	614.5	P
14085	348.3	A	387.8	A
14125	95.5	A	75.9	A
14131	176.4	A	129	A
14166	7.8	A	23.8	A
14179	13.3	A	55.6	A
14198	100.4	A	90.3	A
14199	1182.5	P	1460.5	P
14200	190.4	A	128.1	A
14201	24.3	A	183.7	A
14204	69.9	A	89.8	A
14205	149	A	168.5	A
14219	229.8	P	317.5	P
14230	200.4	A	202.4	A
14263	145.1	A	142.9	A
14283	257.3	A	202.9	A
14312	893.9	P	982.5	P
14325	3929.2	P	3150.3	P
14339	165.8	P	216.8	P
14352	21.6	A	25.8	A
14389	165.1	A	164.8	A
14431	319.5	P	294.3	P
14450	295	P	356.1	P
14468	146	A	172.5	A
14469	62.4	A	27.8	A
14545	429.2	P	508.9	P
14546	274.3	P	292.6	P
14547	767.8	P	706.1	P
14573	38.5	A	19.5	A
14581	22.1	A	8.2	A
14587	30.7	A	133.6	A
14594	337.7	P	365.3	P
14601	72.9	A	28.3	A
14609	2717.5	P	3288.7	P
14610	14.5	A	39.8	A
14625	173.1	A	131.4	A
14626	7.8	A	11.3	A
14632	162.9	P	185.5	P
14673	177.3	A	96	A
14674	335.1	P	514.1	P
14711	259.3	A	280.8	A
14718	2141.2	P	2607.1	P
14719	1632.2	P	1861.4	P
14723	123.3	A	74.5	A
14724	256	A	192.8	A
14726	178	P	149.8	P
14731	557	P	532.1	P
14763	3.5	A	30.1	A
14765	14.9	A	14.8	A
14780	59.7	A	16.3	A
14797	2562.5	P	2963.7	P
14813	1384	P	1254.5	P
14836	14	A	17.7	A
14840	5.5	A	4.4	A
14841	9.2	A	7.5	A
14860	336.6	P	367.2	P
14862	1022.1	P	1448.9	P
14866	1315.5	P	1698	P
14873	368	P	433.2	P
14874	251.5	P	146.1	P
14885	282.8	P	300.7	P
14938	80.8	A	134.5	A
14941	13.3	A	21.9	A
14942	375.6	A	350.2	A
14944	36.5	A	82.9	A
107970	25	A	32.4	A
14960	20.3	A	78.1	A
14969	250.7	A	266.1	A
14976	450.8	P	476.8	P
15007	10.2	A	4.6	A
15016	3.9	A	3	A
15040	107	A	131.9	A
15112	68.9	A	8.3	A
15114	722	P	794.4	P
15139	32	A	21.9	A
15171	371.2	P	290.6	P
15185	436.9	P	435.3	P
15200	34.1	A	31.3	A
15203	103.3	A	77.7	A
15209	35.3	A	35.7	A
15211	393.6	P	451.8	P
15212	394.2	P	717.1	P
15227	137.9	A	87.1	A
15248	528.1	A	542.2	A
15270	547.5	P	658.3	P
15273	477	P	506.9	P
15289	681.2	P	745.2	P
15353	142.8	P	91.3	P
15368	246.8	P	202.3	P
15370	686.2	P	695.5	P
15371	13.1	A	6.4	A
15376	27.5	A	82.8	A
15382	449	P	497.1	P
15397	204.5	A	93.4	A
15399	226.3	A	227.7	A
15402	124.4	A	159.1	A
15405	53.2	A	197.9	A
15429	55.5	A	99.3	A
15436	18.1	A	84.8	A
15464	6.2	A	14.2	A
15485	52.5	A	108.4	A
15519	3083.7	P	4644.8	P
15526	1585.3	P	2019.8	P
15587	330.7	A	274.2	A
15874	57.5	A	27.6	A
15896	70.7	A	38.4	A
15939	379.7	P	382	P
15967	19.2	A	34.2	A
15968	19.5	A	26.5	A
15972	14.9	A	17.6	A
15976	311.7	P	241.1	P
15977	35.5	A	18.4	A
16004	340.5	P	522	P
16007	84.6	P	155.1	P
16147	118.7	A	89.3	A
16153	267.8	P	233.4	P
16157	340.2	P	417.1	P
16178	174	P	179.9	P
16190	133.2	P	122	P
16191	221.4	A	252.6	A
226180	2351	P	2178.2	P
16331	65.9	A	32.5	A
16337	101.9	A	76.2	A
16348	232.4	P	204.9	P
16399	394.8	P	314.5	P
16402	31	A	35.1	A
16425	253.6	A	298.5	A
16476	737.4	P	854.5	P
16483	7.6	A	15.6	A
16495	249.1	A	238.9	A
16510	403.2	A	386.6	A
16522	48.2	A	128.1	A
16536	42.7	A	235.8	A
16542	37.2	A	169.2	A
16592	45.5	A	46.8	A
16596	57	A	105.8	A
16616	140	A	117.7	A
16617	142.3	A	124.7	A
16651	248.8	P	313.2	P
16660	20.9	A	12.7	A
268482	109.7	A	52.6	A
16667	51.6	A	23.8	A
16668	54.1	A	40.1	A
16670	484	A	495.5	A
16675	159.6	A	170.8	A
16688	69.8	A	106.5	A
16694	142.8	A	41.7	A
16701	151.9	A	184.8	A
16704	12.7	A	20.8	A
16770	284.7	P	336.6	P
16814	178.3	A	123.2	A
16820	23.9	A	23.3	A
16825	386.8	P	412.5	P
16826	38.8	A	85	A
16828	1927.6	P	2608	P
16840	20.5	A	3.8	A
16841	14.3	A	9.7	A
16855	95.3	A	183.1	A
16872	104.3	A	91.6	A
16881	571.6	A	373.7	A
16885	36.2	A	65.4	A
16906	122.2	A	96	A
16917	7	A	14.9	A
16922	962.6	P	1089.8	P
16948	297.1	A	259.1	A
16952	201.4	A	65.4	A
16992	35.4	A	28.9	A
17000	167.1	A	266.7	A
17063	335.8	A	286.5	A
17068	296.2	A	327	A
17101	12.7	A	11.9	A
17135	36.4	A	20.5	A
17136	1113.7	P	738.5	P
17153	1353.3	P	1745.5	P
17165	455.6	P	167.7	P
17167	44.8	A	38.6	A
17180	27.5	A	18.7	A
17193	178.7	A	142.7	A
17195	107.7	A	113.5	A
17227	693.5	A	613.2	A
17229	489.6	A	289.7	A
17242	633.2	P	649.4	P
17256	686.6	P	771.4	P
17285	147.7	A	162	A
17312	86.6	P	94.6	P
17330	570.5	P	685.1	P
17392	20.9	A	16.8	A
17393	363.7	A	381	A
17463	1230.3	P	1278.8	P
17480	193.7	A	158.7	A
17523	130.3	A	98.1	A
17688	303.7	P	273.4	P
17700	24.3	A	37	A
17771	253.5	A	259.3	A
17857	349.6	P	256.1	P
17869	74.9	A	16.9	A
17870	76.9	A	13.3	A
17888	6.6	A	12.2	A
17906	104.5	A	173.9	A
17910	320.8	P	330.1	P
102493	392.6	P	301.6	P
17926	101.4	A	100.6	A
17927	111.6	A	58.6	A
17948	15.2	A	90.7	A
17961	172	A	119.8	A
17986	472.4	P	499.4	P
18000	1229.8	P	914.6	P
18005	119.9	P	184.9	P
18014	124.8	A	115.4	A
18025	20.7	A	72	A
18041	574.7	P	618.3	P
18048	6.6	A	4.6	A
18095	321.4	A	301.1	A
18111	1208.9	P	1421.1	P
18113	101.9	A	241.5	A
18126	192.5	A	225.1	A
18132	123.5	A	122.5	A
18133	18.8	A	100.5	A
18140	14.2	A	34.6	A
18166	26.6	A	33.4	A
18176	185.8	P	244.4	P
18198	289.5	A	147.5	A
18203	304	P	321.9	P
18221	989.9	P	1135.8	P
18294	256.4	A	314	A
18317	181.7	A	125.2	A
18378	97	A	32.8	A
18387	298	A	149.9	A
18406	89.2	P	110.6	P
18420	7.3	A	7.2	A
18439	124.2	A	169.3	A
18459	56.9	A	117.4	A
73322	10	A	5.7	A
18511	50.2	A	134	A
18534	61.8	A	21.9	A
18538	579.2	P	628.8	P
18555	1400.2	P	1272.3	P
18601	178.7	A	155.2	A
18602	13.5	A	11.8	A
18626	36.2	A	36.1	A
18627	366.9	P	460	P
18671	366.5	P	346.8	P
18675	92.9	A	14.7	A
18676	127.2	A	44.6	A
18686	105.6	A	195.2	A
18703	5.4	A	5.2	A
18704	88.1	P	104.5	P
18740	17.9	A	19.4	A
18752	781.1	P	792.7	P
18753	850.8	P	774.6	P
18778	18.9	A	14.2	A
18780	78.3	A	127.3	A
18782	312	P	304.5	P
18788	85	A	66.1	A
18807	100.4	A	291	A
18817	214.9	A	177.6	A
18822	210.3	P	243.8	P
18830	1094.9	P	788.3	P
18843	109.4	A	82.7	A
18947	45.1	A	54.1	A
18971	187.4	A	183.1	A
18973	213.9	A	160.6	A
18979	66	A	17.9	A
18985	138.2	P	88.5	P
18988	110	A	126.2	A
18991	34.2	A	25	A
19016	9.9	A	10	A
19035	1267	P	1787	P
19039	157.4	A	298.2	A
19073	238	P	298.9	P
19090	137.3	A	94.8	A
19094	20.4	A	27.5	A
19109	88.7	A	164.1	A
19110	16.2	A	14.6	A
19111	21.1	A	64.1	A
19114	87.4	A	58.3	A
19122	4295.3	P	5607.5	P
19141	757.2	P	874	P
19152	8.4	A	13.9	A
19165	224.1	A	282.8	A
19173	1578.2	P	1659.6	P
19186	420.7	A	306.9	A
19192	284.6	P	193.8	P
19208	77	A	52.6	A
19225	60.7	A	63.1	A
19246	413.6	P	444.3	P
19253	16.5	A	8.5	A
19273	563.5	P	711.4	P
19309	621.8	P	618.6	P
19337	500.2	P	618.3	P
19355	117.4	A	240.6	A
19367	333.3	A	349.4	A
19649	177.2	P	143	P
19657	6.5	A	6.7	A
19659	228.4	P	230.6	P
19687	308.9	P	263.5	P
19695	40.1	A	58.5	A
19708	969.4	P	1148.5	P
19743	103.3	A	52.8	A
19824	131.6	A	103.7	A
19935	678.2	P	861.7	P
19942	2373.7	P	3455.6	P
19988	1520.6	P	1891.5	P
20022	431.6	P	671.7	P
20115	1045.5	P	1155.2	P
20174	534.4	P	498.4	P
20197	44.5	A	45.3	A
20199	78.9	A	155.1	A
20200	638.8	P	611.4	P
20209	63.1	A	60.5	A
20234	10.1	A	11.1	A
20278	15.1	A	10.8	A
20287	113.9	A	115.3	A
20290	151.6	A	137.6	A
20295	36.1	A	43.3	A
20296	130.7	A	88.6	A
18829	365.6	A	214.9	A
20302	7	A	8.4	A
20308	10.4	A	12.2	A
20309	8.2	A	7.9	A
20317	321.4	P	298	P
20339	73	A	46.3	A
20343	221.3	A	155.4	A
20344	216	P	195	P
20375	188.8	P	294.3	P
20382	1708.4	P	1757.2	P
20389	73.2	A	117.2	A
20392	259.3	A	414.7	A
20393	954.8	P	1093.6	P
20410	72.1	A	63.1	A
20415	116.6	A	130.5	A
20448	477.9	P	480.5	P
20464	51.3	A	9.5	A
20465	78.2	A	61.7	A
20494	32.8	A	1.4	A
20499	107.3	A	33.5	A
20505	36.5	A	40.4	A
20511	139.7	A	135	A
20519	113.3	A	166.2	A
20525	365.6	P	432.4	P
20531	218.6	A	258.1	A
20533	24.2	A	28	A
20539	772.9	P	661.3	P
20540	166.7	A	103.9	A
20555	22.7	A	23	A
20568	618.4	A	464.4	A
20583	24.4	A	21.6	A
20595	599.5	P	584.9	P
20597	1226.9	P	1341	P
20612	55.5	A	75.2	A
20618	332.4	P	320.6	P
20624	692.8	P	739.3	P
20630	618.8	P	601.7	P
20680	107.2	A	91.4	A
20686	49.4	A	6.3	A
20706	355.9	A	386.1	A
20739	49.7	A	37.9	A
20758	248.5	A	185.1	A
20759	197	A	207	A
20760	104.3	A	74.4	A
20761	158	A	162.6	A
20763	1221.1	A	983.3	A
20765	1271	P	1291.4	P
20766	19.4	A	11.8	A
20811	278.1	A	118.3	A
20834	16	A	19.9	A
20844	439	P	635.2	P
20849	80	A	26.2	A
20869	591.1	P	548	P
20904	17.7	A	22.5	A
20933	582.1	P	678.5	P
20962	36.9	A	8.3	A
20969	31.3	A	19.6	A
20971	748.3	P	897.2	P
21349	126.3	A	208.4	A
21412	150.9	A	145	A
21429	477	P	445.3	P
21453	79.8	A	137.3	A
21647	10.8	A	12.7	A
21667	85.9	A	37	A
21674	7.1	A	12.5	A
21677	97.4	A	22.4	A
21786	150.6	A	123.8	A
21803	132.5	A	128.3	A
21828	18.7	A	13.3	A
21846	6.2	A	5.9	A
21849	1509.1	P	1457.9	P
21856	185.7	A	234.7	A
21859	647.2	P	528.5	P
21871	312.1	P	321.8	P
21893	182.7	A	82.3	A
21894	29.1	A	48.8	A
21922	80.9	A	101.2	A
21935	151.4	A	83.7	A
21942	229.3	P	173.1	P
21943	15	A	35.3	A
21947	37.2	A	46.7	A
21948	145.4	A	207.2	A
21956	50.7	A	11.2	A
21968	377.1	P	315	P
22027	1006.4	P	1504.6	P
22031	560.5	P	487.4	P
22037	14	A	26.3	A
22059	636.3	P	535.6	P
22084	755.4	P	703.9	P
22116	155.8	A	125.4	A
22146	3526	P	5423.9	P
22156	398.6	A	383.7	A
22160	66.8	A	44.8	A
22163	347.6	A	249.4	A
22177	308	P	308.4	P
22223	990.7	P	1259.7	P
22234	345.8	P	339.2	P
22258	249.3	A	280.3	A
22282	314.6	P	466.1	P
22287	196.3	A	133.8	A
22296	21.7	A	3.5	A
22297	143.4	A	69.5	A
22333	2113.6	P	2229.2	P
22334	563.1	P	918.5	P
22335	2003.8	P	2443.9	P
22340	996.9	P	1207.6	P
22342	58	A	162.6	A
22361	74.4	A	82.1	A
22385	293.8	P	245.4	P
22388	969.4	P	1141.5	P
22436	22.8	A	36.1	A
22437	28.8	A	197.1	A
22446	197.8	P	246.1	P
22635	12.6	A	26.5	A
22652	124.7	A	19.7	A
22694	177.5	A	260	A
22695	41.1	A	68.3	A
22697	325.8	P	377.4	P
22717	146.9	A	68.1	A
22759	3.5	A	14.8	A
22784	425.9	A	533.2	A
22785	478.9	P	489.2	P
22787	29.7	A	38.1	A
22788	157.9	A	125.2	A
23789	529.7	P	582.4	P
23802	647.4	P	931.2	P
23829	64.1	A	99.1	A
23837	859.2	P	1285.6	P
270166	63.2	P	66.8	P
23877	594.7	P	751.3	P
23879	361.8	P	429.1	P
23886	70.7	A	100.4	A
14755	292.8	A	134.4	A
23893	377.8	P	353	P
23897	409.2	P	348.9	P
23919	5.8	A	7.4	A
23920	124.2	A	30.1	A
23923	163.6	A	148.2	A
23924	292.6	P	216.4	P
23939	142	A	167	A
23942	654.6	P	694.3	P
23961	18.3	A	20	A
23968	21.8	A	28	A
23969	1949.1	P	1910.7	P
23971	1283.8	P	1278.1	P
23985	54.9	A	54.5	A
23992	308.8	P	278.2	P
23994	1666.3	P	1841.5	P
23996	468.7	P	676	P
24001	18.3	A	97.1	A
24046	176.6	A	147.2	A
24050	1314.4	P	1185.9	P
24055	15.5	A	17.2	A
24063	335.1	P	257.5	P
24084	59.8	A	22.8	A
24086	184.7	P	337.1	P
24087	138.6	A	238.2	A
24100	729	P	730.5	P
24102	19.4	A	28.9	A
24109	2481.5	P	2777.8	P
24111	13.2	A	10.8	A
24112	74.1	A	43.4	A
24113	21.9	A	17.7	A
26368	37.1	A	37.3	A
26378	115.5	P	146.7	P
26384	320.9	P	308.7	P
26386	313	P	337.3	P
26394	974.9	P	807	P
26407	559.7	P	637.8	P
26415	3.2	A	17.1	A
26416	603.5	P	649.4	P
26417	915.7	P	1034.8	P
26426	435.5	P	420.6	P
26430	331.3	P	306.5	P
26442	639.3	P	948.8	P
26443	1113.8	P	1444	P
26444	760.7	P	1054.2	P
26456	799.6	P	632.3	P
26457	299.1	A	522	A
26464	267.7	A	254.5	A
26561	183.8	P	218	P
26875	912.1	P	993	P
26876	237.6	A	168.2	A
26885	358.9	A	389.5	A
26910	67.5	A	16.5	A
26918	10.8	A	17.6	A
26927	132.9	A	121.5	A
26930	123.5	A	53.2	A
26942	117	P	95	P
26945	131.3	A	130.9	A
26946	43.2	A	100.3	A
93843	204.1	P	308.3	P
26968	125.5	A	95.5	A
26970	94.1	A	134.3	A
26992	199.3	P	361.7	P
27047	152.5	A	14.3	A
27050	3246.3	P	3238.7	P
26961	2336.8	P	3082	P
27056	180.3	A	180.9	A
11932	1201.8	P	860.9	P
11474	24.1	A	149.4	A
11537	127.7	A	61.4	A
11622	97.5	A	132	A
11625	15.1	A	61.7	A
11668	1078.3	P	1429.6	P
11744	209.5	P	182.3	P
11745	229.3	P	307.3	P
11807	132.7	A	26.3	A
11818	121.6	A	46.1	A
11835	20.4	A	81.6	A
12007	17.2	A	25.9	A
12049	141.2	A	91.7	A
12229	162.4	P	112.9	P
12263	98.2	A	156.5	A
12279	51	A	74.7	A
12500	22.1	A	25.3	A
12759	2659.5	P	3194.8	P
12876	5776	P	6233.6	P
12946	78.7	A	178.6	A
13016	2742.6	P	2722.2	P
13807	3081.4	P	3166.1	P
13828	2	A	1.6	A
14126	138.3	A	143.3	A
14180	83.4	A	99.9	A
14293	97	A	11.7	A
14347	236.5	A	143.2	A
14695	184.9	A	25.3	A
14728	140	P	131.4	P
14789	247.1	P	362	P
14791	765.3	P	945.2	P
14939	16	A	24.8	A
14979	432	P	385.9	P
14985	112.2	A	27.8	A
15170	19.4	A	14.4	A
15199	89.9	A	29.5	A
15233	101.2	A	46.2	A
15423	10.9	A	9.7	A
15452	1824.1	P	1608.4	P
15482	4.8	A	4	A
15505	777.7	P	938.3	P
15561	170.5	A	187.3	A
16421	61	A	63.7	A
16511	300.8	A	333.4	A
16706	17.3	A	19.6	A
16834	351.9	P	487.7	P
16977	31	A	41	A
17123	285.5	A	282.1	A
17183	180.4	P	216.8	P
17192	618.4	P	495.5	P
17311	920.1	P	1161.5	P
17687	153.7	A	176.8	A
17751	1763.1	P	1976.9	P
17829	91	A	110.2	A
17938	1083.8	P	1398.3	P
18049	188.3	A	135.1	A
18081	55.2	A	53.3	A
18119	69.1	A	41.7	A
18263	797.8	P	955.3	P
18365	175.5	A	115.3	A
18368	131.5	A	88.1	A
18370	116	A	109.1	A
18419	343.5	A	373.4	A
18472	1139.9	P	1167.4	P
18548	134.6	A	160.6	A
18685	416.8	P	350.4	P
18763	728	P	568.8	P
18770	299.8	P	267.7	P
18999	4.2	A	3.1	A
19047	2203.8	P	2097.3	P
407832	90	A	27.2	A
19132	4.5	A	7.1	A
19171	33.4	A	67.4	A
19252	1215.9	P	1270.6	P
20055	4416.1	P	5728.3	P
20201	122.3	P	146	P
20222	604.1	P	688.6	P
20304	55.1	A	75	A
20306	129.1	A	61.7	A
20315	570.3	P	636.9	P
20405	422.9	P	458.2	P
20518	128.6	A	76.9	A
20741	225.6	A	187.9	A
20945	7.5	A	7.5	A
21331	44.9	A	27.7	A
21454	1637.7	P	2047.9	P
21645	266.7	P	254	P
21682	110.1	A	38.2	A
21926	363.1	P	300.1	P
22139	697.5	P	694.6	P
23833	219.3	A	146.6	A
23927	332.9	P	239.6	P
24057	129.1	P	116.4	P
26382	116.9	A	158.9	A
26462	105.2	A	64.2	A
26549	33.7	A	127.5	A
26560	35.3	A	34.2	A
26573	70.3	A	8.8	A
27103	7.9	A	18.2	A
27220	5.3	A	6.4	A
27260	308.8	A	245.8	A
27273	50.1	A	145.2	A
27274	71.9	P	63.8	P
27276	1634.8	P	2034.2	P
27279	472.8	A	519.5	A
27280	313.3	A	378	A
27355	172.3	A	150.8	A
27357	273.4	P	341.2	P
27358	8.8	A	3.7	A
27359	199.8	A	162.6	A
27367	3250	P	5198.3	P
27368	37.3	A	14.3	A
27372	44.7	A	77	A
27375	83.5	A	72.6	A
27378	1977	P	2647.6	P
27380	265.8	P	245.9	P
27382	2826.1	P	3182.5	P
27390	21.5	A	18.4	A
27412	81.2	A	53.7	A
27414	412.5	P	455.8	P
11465	263.7	P	222.2	P
12374	272.6	A	337.9	A
12780	89.1	A	77.3	A
12795	129.7	A	124.6	A
13108	45.9	A	53.6	A
13169	830	P	814	P
14991	127.9	A	151.4	A
15497	2.6	A	2	A
16591	468.3	P	354.4	P
19415	52.3	A	55	A
[truncated: 9,712 more rows]

## Sheet: GNF.HIPPO
entrezgene_id	value1	call1	value2	call2
22147	207.5	P	300.7	P
20170	17.1	A	29.8	A
21754	317.7	P	405.5	P
69009	28.8	A	40.2	A
56807	1376.5	P	1968.1	P
110816	31.9	A	36.8	A
54473	1047.5	P	903.2	P
27217	18.7	A	9.8	A
58182	158.3	A	194.1	A
66925	659.6	P	658.1	P
15360	161.9	A	82.7	A
216874	1205.6	P	2083	P
14555	659.4	P	994.9	P
78911	77.6	A	91.1	A
55990	79.4	A	72.6	A
21401	140.3	A	181.9	A
12325	1948.1	P	1287.6	P
74034	24.4	A	20.5	A
66237	3559.9	P	2310.3	P
234684	51.5	A	14.8	A
12738	86	A	148.5	A
238024	198.5	P	206.3	P
75099	169.8	P	207.5	P
328830	2.3	A	2.2	A
226519	456.9	P	558.6	P
19107	23.7	A	7.3	A
68559	219.3	P	139.2	P
276919	14.2	A	18.2	A
67883	262.8	P	179.2	P
234730	322.8	P	338.6	P
22330	516.6	P	390.2	P
171469	1846.5	P	2634.1	P
23908	253.5	A	244.2	A
15490	130	A	200	A
14934	213.2	A	185.9	A
212090	295.2	A	255.6	A
270906	19.5	A	20.9	A
17113	835.3	P	820.8	P
18793	61.5	A	84.8	A
235169	374.2	A	310.5	A
20249	1175.2	P	911.5	P
56847	32	A	31.4	A
73287	68.6	A	10.5	A
17232	168.4	A	182	A
12774	88.7	A	53.6	A
57434	39.3	A	37.2	A
12064	519.2	P	447.4	P
12524	182.9	P	207.4	P
19324	415.7	P	332.3	P
77124	70.7	A	85.8	A
280667	116.2	A	143.3	A
57436	4099.3	P	3385.8	P
13006	541	P	492	P
234857	54.8	A	55.8	A
13164	10.8	A	9.6	A
68839	2188.1	P	1984.6	P
67373	77.7	A	53.9	A
18383	92.6	P	41.6	P
56379	82.9	A	127	A
19245	304.8	P	344.6	P
16498	2448.4	P	3568.6	P
54399	279.9	A	310.8	A
106952	68.3	A	65.8	A
66515	38.3	A	198.9	A
28126	130.9	A	145.1	A
70952	290.9	P	284.2	P
72366	113.5	A	37.4	A
74481	267.7	P	213.6	P
74499	15.4	A	20.3	A
76856	9.5	A	21.9	A
14705	360.3	A	445.3	A
321015	472.9	P	470.7	P
65098	740.6	P	832.2	P
16211	1493.6	P	1187	P
22169	266.2	P	183.8	P
15288	388.4	P	194.3	P
246079	28.1	A	3.2	A
105348	778.6	P	450	P
11704	125.1	A	74	A
67166	1277.4	P	1182.4	P
105298	1156.7	P	1370.8	P
72590	842.4	P	1237.9	P
71393	864.8	P	725	P
16822	206.9	A	183.4	A
269211	334	P	459.7	P
11821	596	P	606.1	P
67666	252.9	A	271.4	A
69994	14.2	A	13.2	A
319953	10.4	A	22.7	A
231583	114.2	A	235.6	A
69354	109.9	A	51.7	A
69912	251.3	P	294.3	P
240518	750.1	P	649.7	P
18301	97.2	A	135.3	A
56322	337.2	P	369.3	P
21817	76.7	A	174.2	A
54683	1235.3	P	1352.1	P
17313	494.8	P	377.6	P
68051	305.2	A	301.6	A
73893	7.3	A	6.3	A
98366	474.5	P	534.4	P
54188	65	A	105.5	A
330216	22.4	A	31.7	A
76375	12.7	A	20.6	A
99887	201.9	P	241.2	P
108682	674.3	P	657.6	P
19012	272.8	P	279.8	P
26466	468.8	P	321	P
66540	336.6	P	365	P
16796	794.5	P	900.6	P
67719	118	A	28.1	A
64099	132.1	A	147.9	A
56690	357.4	P	400.7	P
64113	245	A	222.6	A
74246	117.6	A	119.8	A
19157	362.5	P	426.1	P
54397	533.6	A	749.5	A
22110	1642.7	P	2388.6	P
53606	222.9	A	163.4	A
100342	10.5	A	7	A
231712	254.9	A	175.6	A
52626	511.7	P	622.1	P
269061	459.1	P	228.1	P
217310	511.5	P	572.9	P
30943	9	A	9.4	A
114143	2011.6	P	1912.9	P
104245	67.9	A	12.5	A
244334	11.9	A	6.2	A
234129	82.2	A	107.7	A
50708	534.4	P	645	P
27426	96.6	A	101.7	A
21807	1832.6	P	2431.1	P
53334	422.2	P	467.5	P
27055	379.2	A	451.9	A
24030	836.5	P	896.1	P
57874	1467.2	P	1479.8	P
28015	1635	P	2439	P
239368	129.6	A	166.6	A
52552	208.5	A	92.5	A
13476	2815.6	P	2982.4	P
237175	92.3	A	59.1	A
243371	133.7	A	124	A
338320	90.6	A	78.4	A
54422	128.9	A	183.2	A
76459	284	P	320.9	P
210035	84.8	A	77.8	A
116847	167.2	P	424.5	P
109685	102.1	A	165.7	A
53625	391.3	P	392.7	P
232790	497	P	500.9	P
27979	675	P	797.2	P
219158	689.4	P	883.5	P
69256	227	P	303.9	P
69786	331	A	136.1	A
12235	8.1	A	8	A
17952	309.6	A	274.2	A
76898	1480.4	P	1199.3	P
219149	33.4	A	32.8	A
320806	188.3	A	114.1	A
107459	344.7	A	338.4	A
105663	222.8	P	449.1	P
14790	1383.2	P	1050.2	P
16613	115.4	A	80.4	A
252910	136.2	A	41.7	A
108115	168.4	A	201	A
212398	201.5	A	297.9	A
74610	35.1	A	86.8	A
216453	157.7	A	155.5	A
232210	38	A	18.6	A
75104	1569.6	P	1636.4	P
109093	67	A	30.2	A
23872	1091	P	1051.4	P
234779	38	A	52.8	A
19305	466.5	P	474	P
77938	36.8	A	137.3	A
52666	1987	P	1934	P
69654	578.6	P	567	P
17246	876.8	P	758.7	P
225896	1157.1	P	1184.3	P
69807	1279.6	P	1521.1	P
67836	172.3	P	111.8	P
232987	101.6	A	36.5	A
217124	2933.7	P	4111.2	P
207425	602.1	P	513.1	P
230780	727	A	727.1	A
230101	399.4	P	452.8	P
14186	129.3	A	145.7	A
75465	251	A	275.8	A
26448	391.1	P	374.8	P
242484	189.3	A	144.4	A
69804	922	P	1087.8	P
218165	42	A	47.5	A
211389	169.1	P	179.3	P
67755	359.5	P	241.2	P
224045	337.2	P	435.2	P
232431	35.7	A	43.4	A
106565	441	P	425.2	P
70231	756	P	1015.2	P
231549	250.4	P	230.7	P
66959	364.1	P	500.3	P
224912	289.6	A	419.9	A
76074	19.4	A	3.9	A
67996	716.9	P	673.7	P
18195	6309.3	P	5535.2	P
106707	580.9	P	423.8	P
17913	126.4	A	45.9	A
170728	119.6	A	95.6	A
192654	293.1	A	226.6	A
66468	33.4	A	38.2	A
14623	447.8	P	461.5	P
54420	69.7	A	93.8	A
17936	539.4	P	433.2	P
69882	262.5	P	239.1	P
268756	36.5	A	53.2	A
22596	147.9	P	152.2	P
243983	418.4	P	400.4	P
252829	5.1	A	14.7	A
66787	138.8	A	61.1	A
70012	227.3	A	247	A
15438	40.2	A	121.7	A
278180	156.7	A	179.1	A
140497	230.7	A	220.2	A
105355	28.9	A	32	A
11910	9.7	A	11.6	A
71779	34.3	A	252.6	A
231834	541	A	668.9	A
69456	260.4	P	242.6	P
72931	770.7	P	856.6	P
77113	1500	P	1617.6	P
29869	281.4	P	310.4	P
68527	208.7	A	186.9	A
64143	309.8	P	353	P
216618	278.5	P	270.3	P
66414	1664.4	P	2488.3	P
70208	167.5	A	104.8	A
74147	3.9	A	2.5	A
57912	562.4	A	615.9	A
66409	549.5	P	698.6	P
66087	706.4	P	578.4	P
53421	1045	P	1073.1	P
75572	362.5	P	397.8	P
69077	860.9	P	1105.6	P
71963	185.1	P	182.7	P
66631	291.7	P	411.7	P
68970	338.2	P	449.8	P
67739	694.9	P	740.2	P
74120	303	P	288.9	P
66682	200.4	A	181.2	A
66596	229.2	P	278.9	P
110109	352	P	362.2	P
30878	411	P	432.4	P
102595	548.3	P	598	P
224250	400.4	P	454.1	P
68867	9.4	A	11.2	A
231803	308.4	A	330.9	A
108075	77.1	A	128	A
69538	63.8	A	85.7	A
66333	96.6	P	170.2	P
66126	394.3	P	466.6	P
66367	234.2	P	178.8	P
77975	356.5	A	500.9	A
52377	37.2	A	46.6	A
110611	979.7	P	789.7	P
107747	634.8	P	781	P
53817	1039.8	P	1082.4	P
110310	175.6	A	145.6	A
72544	241.7	P	422	P
20619	50	A	37.7	A
68836	451.7	P	580.6	P
17968	30.8	A	26.8	A
11842	5060.5	P	5959.6	P
319740	573.2	P	620.9	P
320299	152.4	P	145.4	P
20469	33.8	A	64.1	A
68441	1138.4	P	1136.2	P
218214	87.8	A	43.7	A
80743	26.2	A	29.7	A
67685	11	A	12.5	A
236930	97.8	A	99.9	A
56226	6.2	A	19.9	A
71776	55.3	A	27.5	A
209003	9.5	A	9.5	A
72171	30.3	A	21.9	A
213575	278.9	P	301	P
67538	132	A	155.7	A
76407	137.6	P	216.2	P
215705	183.3	A	276.5	A
67750	140.7	A	13.4	A
211986	242.6	A	104.1	A
68530	415.4	A	471	A
71753	141.1	A	243.9	A
20851	125.8	A	223.2	A
276852	27.5	A	66.1	A
14619	47	A	37.1	A
18821	94.6	A	31.9	A
68192	589.6	P	589.9	P
54401	5716.4	P	5221.7	P
263876	340.9	P	466.1	P
78895	27.3	A	32.8	A
71954	974.5	P	896.5	P
27049	19	A	12.9	A
71728	26.4	A	14	A
18597	2325.3	P	906.3	P
67544	323	P	389.4	P
11607	182.5	A	228.1	A
11937	219.4	P	291	P
235415	119.4	A	220.2	A
212483	708.8	P	488.6	P
56191	582.5	P	527.3	P
27993	85.1	A	189.9	A
75599	177.5	P	244.7	P
67608	37.5	A	25	A
17428	97.8	A	193.3	A
14104	635.8	P	668.7	P
20873	87.2	P	98.9	P
107770	186.1	A	206	A
276905	160.5	A	161.4	A
18194	543.1	P	384.8	P
71690	21.8	A	69.1	A
72927	234	P	354.2	P
18588	400.1	P	360.8	P
20446	19.8	A	31.2	A
14706	71.6	A	239.7	A
64339	505.8	A	524.4	A
64945	180.6	P	161.5	P
330192	43.6	A	58.2	A
26938	2197.7	P	2102.2	P
74111	15.9	A	14.3	A
12991	161.1	A	59.1	A
233900	377.9	A	393.2	A
58242	523.1	A	709.1	A
28193	402.1	P	386.7	P
74772	782.7	P	1188.8	P
74008	152.6	P	208.5	P
66277	528.4	A	537	A
64242	222.2	A	262.9	A
58244	631.6	P	465.4	P
66336	144.2	A	59	A
66104	2760.2	P	2050.2	P
19736	904.5	P	812.9	P
270201	156.2	A	73.4	A
14758	3791.9	P	3931.5	P
68926	526.1	P	821.4	P
64656	712.5	P	562.5	P
71701	337.1	A	56	A
108161	80.1	A	28.4	A
20355	259.8	A	275.2	A
74548	41.7	A	25	A
108689	197.9	P	185.2	P
66989	612	P	502	P
67542	464.5	P	436	P
193742	546	P	660.2	P
12974	2087.9	P	1698.5	P
27360	1194.7	P	801.6	P
76943	174.5	A	160.5	A
193796	183.6	A	222.8	A
109857	372.4	P	324.4	P
230779	337.7	A	341.2	A
69151	162.3	A	154.8	A
272359	209.3	A	430.5	A
20674	242.9	P	378.8	P
11931	7537.5	P	5112.8	P
16792	712.8	P	844	P
16068	177.8	P	129.3	P
67664	407.4	A	493.3	A
433375	229	P	309.1	P
20724	29.7	A	2.7	A
66069	403.8	A	468.1	A
59002	251.7	A	236.3	A
69917	486.7	P	304.9	P
14628	354.7	P	390.9	P
276829	330.6	P	319.8	P
235504	307.5	P	203.5	P
19277	542.6	P	428.4	P
14368	158.4	A	156.5	A
67689	132.6	A	178.7	A
14302	87.6	A	54.6	A
22239	588.9	P	481	P
257635	16.3	A	11.7	A
12889	2964.3	P	2830	P
232333	1207.3	P	1419	P
78977	82.1	A	51.6	A
108660	3628.7	P	5185.6	P
268670	40.3	A	34.1	A
22421	54.2	A	184.8	A
12057	23.9	A	13.2	A
54720	274.7	P	369.8	P
67590	439.8	P	399	P
22229	379.6	P	361.7	P
74369	475.3	A	372.5	A
53313	146.1	A	294.7	A
80752	394.7	P	529.3	P
18764	358.4	P	225.9	P
66467	219.7	P	261.6	P
13081	154.6	A	177.8	A
71241	213.1	P	193.2	P
13685	238	A	237.6	A
16658	356	A	371.7	A
234865	139	P	140.8	P
276891	41.7	A	44.9	A
14685	28.8	A	55.5	A
73660	69.4	A	80.7	A
107321	242.9	A	130.3	A
74068	192	A	143.5	A
353242	262.2	A	250.9	A
384939	155.3	P	156.4	P
18196	606.8	P	515	P
20818	68.7	A	170.4	A
321010	134.6	A	75.8	A
50926	900.7	P	662.8	P
69046	2266.2	P	2432	P
74359	132.5	A	44	A
12951	161.5	A	120.3	A
18755	220.8	A	202.5	A
22390	249.1	P	279.9	P
20832	1062.4	P	1063.3	P
11799	126.2	A	158.8	A
243910	378.7	P	415.3	P
243846	329.9	A	489.2	A
17470	202.9	P	118.8	P
20416	240.8	P	202.1	P
17133	249.7	A	246.4	A
70796	24.4	A	29.3	A
11832	382.3	A	308.9	A
245847	174.8	A	200.9	A
67474	234.3	P	291.6	P
16649	316	P	304.8	P
71093	42	A	44.6	A
17147	25.8	A	138.1	A
21770	924	P	1002.6	P
11440	36.7	A	22.6	A
69871	117.9	A	208.2	A
12519	19.5	A	57.1	A
17540	211.5	A	242.5	A
321018	135.3	A	173.1	A
74191	345.8	A	368	A
69890	532.2	A	662.2	A
19085	2295.4	P	3067.2	P
268933	42.2	A	36.7	A
22273	1449.5	P	1926.2	P
22353	700.2	P	627.4	P
11287	21.2	A	16.1	A
11302	893.8	P	1356	P
11304	41.7	A	34	A
11305	805.8	P	910	P
11409	498.4	P	413.2	P
11418	595.3	P	825.9	P
11500	13.6	A	25.5	A
11501	615.9	P	514.9	P
11502	422	P	290.8	P
11512	400.6	A	393.8	A
11522	72.3	A	24.8	A
11545	193.2	P	288.3	P
11553	359.4	A	346.1	A
11565	124.7	A	206.9	A
11576	68.6	A	21.9	A
11595	246.2	A	222.8	A
11596	223.1	A	197.6	A
11601	16.2	A	20.5	A
11604	31	A	114.5	A
11606	97.2	A	222.4	A
11614	54.1	A	67.3	A
11647	172.7	A	241.3	A
11648	418.2	A	220.2	A
11650	189.9	A	119.2	A
11666	501.8	P	585.9	P
11670	244.2	A	279.8	A
11674	12948.8	P	13353.1	P
11682	322.9	P	475.8	P
11695	226.8	P	256.2	P
11699	8.3	A	12.1	A
11705	67.7	A	18.2	A
11731	5.7	A	7.1	A
11757	790.2	A	768.9	A
11769	1167.6	P	1364.4	P
11776	1036.2	P	1122.8	P
11796	137.4	A	85.7	A
11797	438.5	P	390.1	P
11803	3866	P	4541.6	P
11815	1432.3	P	1723.9	P
11826	182.1	P	186.5	P
11844	501.8	P	657.1	P
11853	235.8	A	285.1	A
11854	43	A	40.5	A
11865	317.4	P	213.7	P
11899	1426.8	P	789.1	P
11908	83	A	10.7	A
11923	158.7	A	190.1	A
11933	1097.2	P	1110.6	P
11966	3723.9	P	3638.6	P
11979	498.4	P	571.2	P
11988	286.6	A	264.4	A
11989	273.1	P	255.7	P
12012	12.6	A	44.3	A
12013	109.2	A	111	A
12020	38.5	A	36.3	A
12022	19.1	A	29.4	A
12029	34	A	43.1	A
12032	421.6	P	539.7	P
12039	78.6	A	92.9	A
12061	35.1	A	51.3	A
12111	287.9	A	317.2	A
12123	112.9	A	193	A
12142	251.8	P	232.3	P
12145	93.6	A	27.8	A
12156	24	A	5.8	A
12162	9.8	A	14	A
12193	66.7	A	233.7	A
12227	560.8	A	593.5	A
12259	646.8	P	922.3	P
12261	515.3	P	584	P
12262	266.3	A	305.4	A
12265	113.9	A	130.3	A
12273	110.5	A	96.4	A
12286	53.3	A	27.7	A
12287	30.4	A	46.7	A
12297	708.9	P	879.1	P
12299	41	A	40.1	A
12305	226.6	A	306.2	A
12311	26.4	A	23.2	A
12317	787.7	P	946.9	P
26369	105.4	A	69.9	A
12328	571.3	P	541.7	P
12333	163.5	A	187.3	A
12352	224.1	A	231.6	A
12366	308.6	P	254	P
12369	185.2	P	187.6	P
12408	86.2	A	60.3	A
12409	40.8	A	53.1	A
12418	548.6	P	1133.8	P
12442	13.9	A	6.9	A
12461	838.6	P	847.6	P
12465	1200	P	1253.2	P
12479	77	A	91.2	A
12480	30.7	A	26.7	A
12506	193.1	A	128.8	A
12512	871.1	P	867.8	P
12518	105.9	A	44.4	A
12555	242.6	A	200.4	A
12556	93.9	A	84.6	A
12563	288.2	A	319.1	A
12592	78	A	94.6	A
26437	11.5	A	18.9	A
12615	361.9	P	394.9	P
12630	280.9	P	302.9	P
12632	26.7	P	102.4	P
12643	23	A	77.7	A
12652	551.9	P	590.8	P
12672	233.2	A	242.2	A
12683	180.4	A	201.4	A
12696	492.5	P	474.2	P
12705	82.9	A	119.6	A
12715	312.1	A	261.8	A
12753	333.8	P	316.4	P
12770	158.9	A	131.8	A
12775	30.5	A	26.7	A
12776	158	A	204.4	A
12789	251.5	A	249	A
12798	144.5	A	43.5	A
12801	255.3	A	104.9	A
12810	33.6	A	7.4	A
12817	117.8	A	81.7	A
12821	58.3	A	22.9	A
12828	20.7	A	23.2	A
12836	502.5	P	360.5	P
12840	278.2	A	337.2	A
12843	162.1	A	61.1	A
12861	8446	P	8766.4	P
12869	130.7	A	195.4	A
12873	268.2	A	294.3	A
12877	540.6	P	431.6	P
12909	157.5	A	134.2	A
12921	242.1	P	217.7	P
12925	313.6	A	249.2	A
12944	42.9	A	116.4	A
12945	19.5	A	111.4	A
110521	311.6	P	291.6	P
12961	19.6	A	29.3	A
12964	317.5	A	246.9	A
12967	15.2	A	16.5	A
12977	56.6	A	198.3	A
12978	901.8	P	1056.9	P
12983	23.6	A	25.9	A
12984	330.2	P	303	P
12986	5.5	A	4.2	A
12993	12.5	A	4.8	A
13019	133	A	174.8	A
13035	94.5	A	19.7	A
13048	223.8	A	158.1	A
13057	17.7	A	9.6	A
13074	12.7	A	13.2	A
13107	43.3	A	72.6	A
13113	108.6	A	131.7	A
13114	32.6	A	18.4	A
13123	267.5	P	305.7	P
13137	47.8	A	94.1	A
13163	404.1	P	454.5	P
13185	146.9	A	205.6	A
13191	1037.3	P	1309.9	P
13221	599.5	P	523	P
13222	131.6	A	128.1	A
13226	34.3	A	98.8	A
13243	17	A	1.9	A
13239	5.5	A	4.6	A
13367	360.8	A	330.1	A
13370	86.6	A	102.8	A
13382	658.9	P	435.2	P
13389	67.3	A	91.3	A
320453	136.5	A	219.8	A
13447	479.3	P	485.1	P
13479	215.3	A	205.6	A
13496	55.5	A	165.8	A
13507	326.5	P	282.1	P
13521	63.4	A	123.9	A
13531	3.8	A	4.2	A
13543	340.4	A	383.4	A
13544	155.2	A	119.8	A
13555	517.2	A	377.6	A
13605	22	A	19.4	A
13609	1072.9	P	993.8	P
13619	663.8	P	600.9	P
13637	44.6	A	37.5	A
13653	591.7	P	532.4	P
13663	608.6	P	772.8	P
13680	155.6	P	150.6	P
13706	76.4	A	10.8	A
13709	36.9	A	50.5	A
13710	689.9	P	487.6	P
13722	291.6	P	414	P
13726	274.6	P	330.4	P
13728	759.8	P	851.4	P
13805	313.1	A	272.5	A
13808	120.8	A	130.1	A
13809	91.9	A	121.1	A
13839	73.8	A	32.9	A
13840	607.5	P	658.3	P
13842	253.3	A	171.5	A
13856	100.7	A	151.9	A
13858	175.7	A	66.1	A
13861	133.3	A	50.7	A
13870	336.4	A	398.3	A
13877	320.8	A	191.3	A
14827	1330.3	P	1018	P
26379	561.6	A	665.5	A
13884	11.5	A	45.9	A
13924	303.2	A	245.7	A
13984	40.4	A	138.2	A
14008	463.1	A	316.3	A
14026	757.1	P	797.7	P
14028	34.7	A	23.8	A
14029	241.2	A	286.1	A
14055	563.4	P	491.1	P
14063	131.7	A	82.5	A
14079	12.3	A	23.6	A
14086	120.9	A	220.2	A
14088	173.1	A	124.8	A
14106	46.8	A	45.7	A
14113	349	A	396.3	A
14115	344.9	A	284.5	A
14120	11.8	A	37.3	A
14133	199	A	269.7	A
14149	180.9	A	243.4	A
14170	36.2	A	29.6	A
14173	40.6	A	37.5	A
14181	152.1	A	122.1	A
14187	198	A	229.9	A
14237	13	A	12.2	A
14240	25	A	61.7	A
14251	1185.6	P	1077.5	P
14257	166.3	A	135.7	A
14262	34.2	A	99.7	A
14276	246.2	A	222.7	A
14282	41	A	32	A
14289	8.3	A	12	A
14290	9.5	A	37.9	A
14291	4.7	A	16.2	A
14294	66.6	A	90.7	A
29817	41.8	A	88.3	A
14343	32.8	A	36.6	A
14360	388.3	P	338	P
14373	61.9	A	27.4	A
14377	211.2	P	230	P
14381	45.2	A	40.5	A
14385	447.7	P	420.6	P
14387	1271.7	P	1665.5	P
14399	7.7	A	9.6	A
14408	103.3	A	85.8	A
14409	166.9	A	138.2	A
14415	2479.9	P	1700	P
14422	72.8	A	136.1	A
14427	63.5	A	93.4	A
14451	43.8	A	41.9	A
14460	37.5	A	32	A
14461	70.8	A	185.2	A
14464	30.8	A	135.2	A
270076	15.5	A	22.9	A
107889	294.9	A	306.6	A
14539	67	A	48.8	A
14568	131.1	A	102.6	A
14582	21.6	A	136.7	A
14586	131.9	A	51.4	A
14612	60.8	A	30.1	A
14616	100.5	A	27.4	A
14618	33.4	A	33.7	A
14620	23.4	A	18.8	A
14659	260.6	A	300.2	A
14738	44.7	A	51.1	A
14748	19	A	23	A
14756	441.7	P	488.5	P
14761	56.4	A	53.8	A
14775	943	P	977.2	P
14778	13	A	16.7	A
14779	1588.1	P	2324.9	P
14809	914.5	P	912.1	P
14811	326.6	P	235.7	P
14814	114.9	A	166.6	A
14815	154.5	P	131.1	P
14825	125.3	P	136.1	P
14829	12.5	A	9.6	A
14854	238.6	P	228.1	P
14858	24.1	A	130.8	A
14894	488.5	P	595.3	P
14915	145.6	A	179.7	A
14916	15.7	A	14	A
14919	100.3	A	109	A
14937	360.1	A	332.9	A
14945	349.6	P	329.7	P
14962	111.6	A	148.3	A
14963	130.8	A	92.6	A
14977	594.5	P	808.6	P
15001	114.3	A	26.7	A
15042	17.9	A	16.3	A
15110	233.1	A	209.7	A
15117	45.5	A	25.9	A
15118	282.9	A	358.9	A
15160	222.7	A	270.5	A
15161	59.6	A	61.9	A
15163	256.6	A	233	A
15166	167.7	A	312.2	A
15186	19.6	A	32.1	A
15192	41.1	A	31.7	A
15218	268.7	P	205.6	P
15220	62.3	A	124.8	A
15247	499.9	P	470.9	P
15278	287.8	P	302.3	P
15284	66.8	A	21.9	A
15356	407.8	P	436.6	P
15374	375.8	P	299.3	P
15375	156	A	173.8	A
15377	62.1	A	85.1	A
15395	189.6	P	159.6	P
15407	30.3	A	30.8	A
15413	61.9	A	117.7	A
15456	165.9	A	176.8	A
15483	816.5	P	606.5	P
15487	172.1	P	218.8	P
15492	18.7	A	39.9	A
15504	38.2	A	30.2	A
15516	3265.7	P	2998.8	P
15891	34.9	A	20.6	A
269951	314.2	P	222.1	P
15929	1443.1	P	986.8	P
15932	303.1	P	256.5	P
15944	335	A	320.2	A
15951	3.3	A	2.3	A
15957	66	A	117.8	A
15958	134.8	A	36.4	A
15964	116.3	P	125.6	P
384100	4.4	A	3.3	A
15974	26.9	A	97.9	A
16012	332.4	P	418.9	P
16154	8.5	A	9.5	A
16156	29	A	39.8	A
16159	394.7	A	285.5	A
16160	71.5	A	99	A
16161	22	A	23.9	A
16162	259.8	P	274.8	P
16163	66.8	A	30.8	A
16173	450	P	255.6	P
16179	452	P	408.4	P
16183	201.6	A	104.8	A
16185	34.9	A	22.1	A
16188	103.6	A	10.6	A
16192	3.6	A	10.6	A
16197	122	A	20.9	A
16198	18.9	A	11.5	A
16199	29.3	A	41.4	A
16205	7.9	A	9.5	A
16206	29.5	A	24.3	A
16210	1100.6	P	1024.9	P
16326	253.9	A	262.1	A
16329	222.5	A	116.7	A
16362	171.5	A	124.3	A
16373	30.1	A	33.7	A
16404	99.7	A	55.6	A
16407	177.5	A	150.8	A
16409	200.4	A	212.4	A
16424	247.6	A	248.2	A
16431	1389.6	P	1601.3	P
16433	189.1	A	88.3	A
68605	44.9	A	30.6	A
16452	70.7	A	37.4	A
16491	244.6	A	194.1	A
16493	25.2	A	89.3	A
16504	38.4	A	158	A
16525	1093	P	1065.4	P
16532	121	A	33.7	A
16538	14.4	A	17.5	A
16541	49.3	A	33.7	A
16545	275.4	A	286.2	A
16560	461.9	P	466.5	P
16568	445.2	P	310.8	P
16571	184.1	A	171.9	A
16572	824.7	P	917.3	P
16594	1123.7	A	1251.3	A
16598	275.2	P	217.2	P
16615	6.9	A	5	A
16622	8	A	4.3	A
16625	75.5	A	90.1	A
16628	0.3	A	0.1	A
16636	130.9	P	48.2	P
16666	8.9	A	10.4	A
16669	23.9	A	24	A
16682	19	A	26.2	A
16709	254.9	P	170	P
16728	39.7	A	30.9	A
16768	45.6	A	129.4	A
16779	81.7	A	109.1	A
16790	17.5	A	24.7	A
16866	67.7	A	107.1	A
16873	235.6	P	185.3	P
16878	103.7	A	160.1	A
16897	976.7	P	999.1	P
16904	19	A	25.8	A
16918	240	P	247.4	P
16939	143.7	A	200.3	A
16963	146.2	A	206.1	A
16970	62.6	A	42.4	A
16971	1019.3	P	1367.8	P
16979	290.2	P	394.1	P
16993	455.1	P	415.6	P
16994	5.8	A	9.8	A
16995	6.5	A	7.9	A
16998	59	A	191.6	A
17001	368.7	A	389.4	A
17005	289.9	A	278.1	A
17059	74.4	A	83.1	A
17071	118	A	119.7	A
17075	7.7	A	17	A
17079	142.8	A	187	A
17085	21.2	A	23.1	A
17095	10.3	A	9.2	A
17129	169.4	P	194.4	P
17131	334.9	P	591.8	P
17160	133.4	A	191	A
17172	18.5	A	23.6	A
17187	362.1	P	359.2	P
17199	17.7	A	64	A
17210	678.3	P	712.4	P
17216	19.7	A	99.5	A
17224	27.6	A	22	A
17225	243.3	A	296.4	A
17231	175.1	A	160	A
104362	14.3	A	79.6	A
17283	456.6	P	456	P
17288	94.1	A	64.1	A
17293	81.2	A	95.3	A
17295	53.7	A	63.2	A
17300	131.9	A	46.4	A
17301	79.2	A	63.7	A
17304	623.6	P	1003.4	P
17305	300.1	P	306.3	P
17385	25.7	A	10.3	A
17386	23.7	A	18	A
17388	9.2	A	28.7	A
17390	443.3	A	210.4	A
17436	284.3	P	293.6	P
17472	34.5	A	27.9	A
17527	362.6	P	337.5	P
17533	252.4	P	188.8	P
17685	153.6	A	104	A
17752	8.5	A	23.7	A
17758	997.6	P	946.3	P
17755	209.7	A	197.8	A
17766	116.2	A	106.7	A
17768	223.1	A	126.2	A
17773	182.4	P	275.7	P
17775	2012.1	P	1919.8	P
17836	140.5	P	249.6	P
17843	5.1	A	7.4	A
17872	98.2	A	99.7	A
17873	161.8	P	130.6	P
17878	47.5	A	32.7	A
17916	197.8	A	289.6	A
17921	287.8	A	294.6	A
17937	301.6	P	473	P
17940	190.7	A	210.9	A
17954	822.3	P	641.6	P
17955	783.3	P	649.1	P
17965	210.7	A	322.8	A
17966	792.6	P	484.6	P
17972	161	A	197.9	A
17988	820	P	937.1	P
17997	18.3	A	4.1	A
18023	957.7	P	1438.8	P
18029	72.7	A	207.9	A
18054	199.8	P	356	P
68120	9.3	A	9.4	A
18091	82.2	A	122.8	A
18104	72.1	A	74.5	A
18121	153.3	A	147.9	A
18125	56.1	A	72.4	A
18142	96.2	A	145.8	A
18148	877.6	P	1260.7	P
18164	1699	P	1888.9	P
18167	476.7	P	273.1	P
18175	25.8	A	84	A
18183	82.5	A	70.5	A
18193	190.3	P	211.1	P
18197	2719.7	P	1820.7	P
18205	34.1	A	25.8	A
18249	18	A	6.1	A
18285	284.8	A	281.1	A
18312	258.8	A	262.5	A
18313	303.4	P	294.7	P
18400	335.7	A	395.3	A
18405	10.8	A	20.8	A
18417	1639.2	P	2522.5	P
18476	65.2	A	11	A
18478	96.8	A	87.8	A
18503	92	A	94	A
268591	117.5	A	186.8	A
18542	381.4	P	425.1	P
18546	1401.4	P	1650.3	P
18554	403.9	P	400	P
18557	39.1	A	38.7	A
18559	136.6	A	174.6	A
18566	45.8	A	121	A
18567	313.3	P	278.3	P
18574	420.9	P	419.2	P
18584	256.8	A	265	A
18587	13.6	A	76.1	A
18596	169.5	A	244.8	A
18598	35.2	A	27.9	A
18600	485.3	P	405.9	P
18605	21.9	A	52.2	A
18617	216.5	A	180.2	A
18630	121.2	P	157.1	P
18654	197.8	A	180.4	A
18670	309.2	P	261.9	P
18679	259.4	P	223	P
18687	37.6	A	48.7	A
18689	321.3	A	281.2	A
18690	366	A	363.5	A
18701	412.4	P	324.3	P
18709	662.2	P	970.9	P
18736	104.1	A	103.7	A
18739	609.1	P	919	P
18742	288.2	A	352.6	A
18747	1484.9	P	1590.4	P
18759	809	P	681.3	P
18781	353.2	A	453.9	A
18783	85.6	A	60.8	A
18792	183.1	A	29.4	A
18797	11	A	26	A
18816	488.7	A	480.7	A
18846	65	A	74.4	A
18861	34.8	A	149.7	A
11859	145.6	A	76	A
18938	173.3	P	189.3	P
18948	16	A	16.3	A
18972	395.1	P	493.4	P
18984	748.8	P	865.9	P
19011	109	A	26.3	A
19038	171.9	P	137.5	P
19075	395.9	P	477.7	P
19076	72.5	A	42.6	A
26395	2405.7	P	2189.2	P
26397	308.5	P	410.7	P
19119	111.4	A	34.7	A
19127	190.6	A	172.8	A
19133	176.1	A	149.3	A
19142	592.2	P	547.5	P
259277	258.4	P	307	P
19146	169.5	A	201.9	A
19185	1145	P	1197.3	P
19202	10.8	A	11.5	A
19227	18.8	A	27.8	A
19250	165.7	A	112.2	A
19275	1029	P	1089	P
19288	147.6	P	192.7	P
19326	924.5	P	1100.7	P
19341	262.9	P	322.2	P
19357	1020.9	P	988.7	P
19370	163.7	A	183.1	A
19416	379	P	335.5	P
19418	36.2	A	16.7	A
19428	8.8	A	7.7	A
19645	485.2	P	413.6	P
19656	205.1	P	220.3	P
19672	146.8	A	171.9	A
19674	92.2	A	122.4	A
19683	14.5	A	22.1	A
19693	271.5	P	278.4	P
19711	694.9	P	517.8	P
19716	725.8	P	784.9	P
19733	85.8	A	34.4	A
19826	664.1	P	611.3	P
19881	31.3	A	46.8	A
19882	18.7	A	124.2	A
19895	154.8	A	173.3	A
269261	1711.5	P	2569.2	P
19941	528.9	P	712.4	P
20016	42.9	A	122.1	A
20017	366.7	P	609.5	P
20019	191	A	252.2	A
20054	5323	P	7116.3	P
20102	1643.2	P	2739.8	P
20103	2886.4	P	4079.7	P
20129	81.5	A	24.8	A
20133	265.5	A	198.9	A
20135	10.1	A	17.1	A
20186	390.4	P	351.7	P
20194	327.2	A	435.1	A
20202	7.4	A	10.4	A
20204	110.4	A	90.2	A
20208	7.5	A	47.5	A
20220	22.3	A	38.6	A
20224	1702.7	P	1550.1	P
20231	89.6	A	67	A
20254	521	P	421.7	P
20255	2435.8	P	2071	P
20256	43.5	A	35.9	A
20284	757	P	759.1	P
20299	264.3	A	309.6	A
20305	90.3	A	93.1	A
20310	44	A	104	A
20319	182.3	P	174.3	P
20341	182.2	P	168.3	P
20345	469.2	P	534.1	P
20356	223.1	P	220.4	P
20363	3383.8	P	2018.7	P
20364	2700.7	P	2094.6	P
20390	127	A	188.1	A
20391	251.7	A	233.5	A
20401	49.8	A	62.6	A
20418	215	A	298.7	A
20420	337.6	P	386.8	P
20422	635.9	P	800.8	P
20437	168.5	A	215.4	A
20439	265.1	A	310.6	A
20450	312.5	A	251.5	A
20452	285.6	P	274.4	P
20459	123.7	A	116.7	A
20460	172.2	A	112.2	A
20496	787.6	P	817.3	P
20502	428.4	P	390.6	P
20510	963.1	P	914.1	P
20514	151.7	A	165.4	A
20528	6.4	A	6.9	A
20532	155.2	A	196.9	A
20535	443.1	P	626.6	P
20536	620.6	P	547.3	P
20538	224.1	A	232.1	A
20588	373.4	P	281.1	P
20604	2197.5	P	1911.4	P
20606	302.6	P	320.3	P
20607	28.1	A	30.8	A
20611	6.8	A	3	A
20617	2902.7	P	2109.6	P
20652	312.7	A	410.8	A
20664	46.9	A	44.1	A
20670	15.1	A	10.4	A
20672	16.6	A	10.6	A
20675	223.5	A	267.2	A
20690	67.5	A	48.3	A
20716	48.2	A	39.5	A
20730	19.4	A	21.3	A
20744	10.1	A	15.1	A
20745	875.6	P	853.4	P
20750	209.3	P	247.6	P
20753	529.8	A	582.7	A
20770	13.2	A	7.9	A
20771	71.6	P	101.4	P
268656	278.4	P	305.8	P
20779	199.2	A	249.2	A
20823	261.3	P	316.2	P
20841	7.5	A	13.6	A
20852	270.6	A	230.8	A
434121	22	A	4	A
20868	89.5	A	166.8	A
20890	326.4	P	282.6	P
20926	495.2	P	451.6	P
20935	43.1	A	54	A
20939	9.4	A	36.5	A
20973	175.3	A	251.8	A
20997	194	A	154.9	A
21334	23.4	A	17	A
21357	481.8	P	536.6	P
21371	455.8	P	647.6	P
21384	150.2	A	65.9	A
21390	392.8	A	492	A
21400	234.9	A	200.9	A
21405	103.7	A	31.9	A
21407	28.7	A	25.6	A
21420	47.4	A	85.3	A
21427	74.6	A	78.7	A
21461	19	A	25.2	A
21664	379.9	P	396.3	P
21683	22.6	A	26.8	A
21684	27	A	25.7	A
21743	72.6	A	84.6	A
21744	48.3	A	33.1	A
21752	11.1	A	11.5	A
21755	11.8	A	10.9	A
21756	38.1	A	10.6	A
21789	102.6	A	101.1	A
21809	35	A	33.8	A
21810	223.9	A	184.5	A
21824	184.1	P	152.7	P
21834	274.5	P	301.1	P
21838	533.8	A	587.2	A
21872	1263.2	P	760	P
21925	16.9	A	21.3	A
21930	398	P	321.5	P
21936	14.7	A	11	A
21950	9	A	9	A
21958	9.3	A	10.3	A
21974	333	P	296.9	P
21987	553.7	P	394.8	P
22018	24.5	A	44.8	A
22022	267.8	P	261	P
22024	13.5	A	52.7	A
22035	19.2	A	15.8	A
22044	457.6	P	356.7	P
22057	259.7	P	224.5	P
22070	3560.7	P	4179.6	P
22072	322.7	A	378.3	A
22083	134.4	A	158.6	A
22113	211.2	A	113.8	A
22115	24.8	A	25.9	A
22127	15.9	A	45.6	A
22137	8.2	A	37.7	A
22153	1969.3	P	1559.8	P
22164	10.6	A	2.3	A
22194	347.3	P	376.3	P
22195	1160	P	1048.3	P
22224	535.7	P	635.2	P
22260	348.9	P	490.7	P
22264	10.9	A	26.7	A
22271	56.1	A	29.8	A
22275	372.6	P	305.1	P
22276	196.2	A	64.9	A
22286	133.9	A	61.5	A
22301	19.5	A	9.9	A
22307	74.2	A	64.2	A
22310	31.6	A	12.1	A
22325	20.4	A	23.2	A
22326	81.9	A	64.2	A
22346	133.7	A	141.4	A
22349	28	A	15.8	A
22355	152.4	A	120	A
26459	46.6	A	40.9	A
22360	2822.1	P	2484.9	P
22401	744.7	P	750.3	P
22409	91.9	A	113.6	A
22416	330.3	P	336.7	P
22420	204.1	A	188	A
22526	4.1	A	4.5	A
22612	72.6	P	48.9	P
22632	458.8	P	304.9	P
22646	229.1	A	261	A
22658	112.4	A	184.9	A
22691	8.4	A	11.6	A
22702	117	A	78.5	A
22704	78.8	A	105.2	A
22715	100	A	71.3	A
22719	17	A	14.4	A
22724	57.9	A	233.1	A
22767	72.3	A	4	A
22771	299.3	P	641.2	P
22775	51.6	A	34.8	A
22786	122.6	A	174.7	A
22789	4.1	A	5	A
11448	30.4	A	25.8	A
11468	301	A	363.4	A
11470	234.2	A	255.6	A
11482	286.3	A	324.9	A
11488	406.2	P	477.8	P
11497	16.3	A	12.1	A
11514	169.1	P	197.2	P
11515	851.3	P	1197.9	P
11535	114.4	A	82.8	A
11546	26	A	9	A
11552	119	A	50.6	A
11568	58.3	A	48.5	A
11602	25.8	A	61.1	A
11624	21.8	A	23.4	A
11628	114.2	A	86.3	A
11634	24.8	A	17.7	A
11642	133.4	A	163.6	A
11651	760.1	P	939.2	P
11669	804.2	P	900.4	P
11686	256.3	A	248.6	A
11702	122.5	P	119.5	P
11754	11.6	A	35.7	A
11761	114.7	A	62.9	A
11773	486.4	P	581.9	P
11792	692.3	P	594.4	P
11801	339.4	A	280.4	A
11806	33.1	A	34.5	A
11811	19.5	A	31.8	A
11830	31.5	A	42.4	A
11847	133.3	A	118.9	A
11870	16.6	A	14.6	A
11889	40	A	67.7	A
11922	732	P	905.3	P
11924	20.5	A	44.6	A
11927	917.4	P	798.4	P
11945	9.8	A	12.6	A
11982	84.1	A	58.1	A
11984	3551.6	P	3816	P
11990	330.6	P	348.4	P
11997	124.4	A	166	A
11998	179.4	A	173.9	A
12009	20.6	A	47.7	A
12017	1078.4	P	997.4	P
12062	20.3	A	22.5	A
12069	1888.2	P	2130.7	P
12070	2339.2	P	2434.3	P
12075	23.6	A	69.7	A
12154	579.8	A	562.8	A
12182	11.6	A	11	A
12228	435.2	P	548.1	P
12236	59.1	A	64.3	A
12258	188.5	A	214.4	A
12260	589.1	P	503.8	P
12267	373	A	408.9	A
12268	873.6	A	772.3	A
12291	301.2	P	360.9	P
12309	4.8	A	3.5	A
12336	822.5	P	770	P
12339	351	P	290.2	P
12346	94.4	A	53.9	A
12349	2689.1	P	1516.9	P
12353	101.3	A	109.7	A
12359	549.6	P	428	P
12361	249.8	P	240.6	P
12365	191.3	A	167.3	A
12368	316.7	P	335.5	P
12406	180.2	P	229.4	P
12425	76.8	A	60.4	A
12428	296.2	A	315.7	A
12466	1868.3	P	1654.6	P
12467	182.7	P	239.8	P
12477	15.2	A	32.3	A
12478	17.1	A	19.9	A
12483	423.9	P	429.9	P
12484	124	P	87.8	P
12496	433.9	P	421	P
12502	122.5	A	170.1	A
12516	30.4	A	48.9	A
12522	147.1	A	234.9	A
12526	125.4	A	152.9	A
12540	1382.6	P	1380.9	P
12545	344.8	A	175.3	A
12550	35.7	A	86.7	A
12561	32.1	A	36.6	A
12562	67.7	A	133.4	A
12570	19.7	A	19.3	A
12589	337.9	P	390.8	P
12608	15	A	31.9	A
12613	325.9	P	307.8	P
12614	130	A	121.9	A
12622	76.8	A	11.4	A
12655	65.3	A	12	A
12667	495.1	P	484	P
12716	630.4	P	738.5	P
12724	276.5	P	295.7	P
12740	319.6	A	236.3	A
12764	851.9	P	883.4	P
12765	221.2	A	186.6	A
12766	291.2	P	201.8	P
12772	53.7	A	56.4	A
12794	1623.7	P	1887.8	P
12796	103.9	A	149.2	A
12813	22.5	A	22.4	A
12819	89.2	A	109.3	A
12822	168.5	A	205.9	A
12833	472.1	P	371	P
12862	455.6	A	513.5	A
12890	3323.4	P	3375	P
12891	3479.3	P	2567.3	P
12895	48.6	A	57.1	A
12896	36.1	A	14.6	A
12955	727.3	P	645.6	P
12970	7.3	A	10	A
12982	371.4	A	162.2	A
12985	232.9	A	241.3	A
13001	1545.5	P	1420.4	P
13011	143.4	A	38	A
13033	2011.4	P	2491.8	P
13072	81.2	A	42.1	A
13076	318	P	285.2	P
13079	170.1	A	184	A
13116	926.3	P	845.2	P
13162	124.9	A	103.4	A
13190	31.8	A	60.3	A
13202	622.7	P	618.4	P
13215	34.3	A	34.9	A
13238	40.2	A	32.9	A
13349	708	P	618.5	P
13380	22.3	A	22.1	A
13386	299.4	P	335.4	P
13390	26.7	A	12.4	A
13395	125.8	A	136.1	A
13404	47.1	A	47.1	A
13411	37.7	A	30.6	A
13419	113.5	A	176.5	A
13436	107.7	A	37.9	A
13448	25.7	A	58.5	A
13449	420	A	620.6	A
13482	35.3	A	29.3	A
13517	31.3	A	32.5	A
13529	128.8	A	152.2	A
13532	29.8	A	27.5	A
13590	560.3	P	662.5	P
13603	78.4	A	34.9	A
13648	20.6	A	23.1	A
13654	31.7	A	28.7	A
13667	406.5	P	389.6	P
13688	367.8	P	416.7	P
13711	11.1	A	12.6	A
13732	166.7	A	229.5	A
13798	272.4	P	142.8	P
13836	19.8	A	24.9	A
13857	558.8	P	460.5	P
13875	13.9	A	10.6	A
13992	2087.6	P	2441.3	P
14062	109.6	A	154.2	A
14068	32.1	A	13.4	A
14077	580	P	643.7	P
14085	389.2	A	301.4	A
14125	28.1	A	20.2	A
14166	10.6	A	13.8	A
14179	6.4	A	19.7	A
14198	24.5	A	11.5	A
14199	1080.9	P	756.1	P
14200	363.2	P	418.8	P
14201	185.9	A	19.8	A
14204	119.9	A	101.2	A
14205	183.3	A	211.7	A
14219	399.2	P	286.7	P
14230	94	A	236.4	A
14238	101.5	P	154	P
14263	153.6	A	139.1	A
14283	257.7	A	185.6	A
14312	924.6	P	977.4	P
14325	2378.2	P	3010.9	P
14339	110.2	P	142.2	P
14349	154.3	A	126.1	A
14352	10.8	A	23	A
14389	299.7	A	385.7	A
14419	177.1	A	183.4	A
14450	242.4	P	358.5	P
14468	176.3	A	118.5	A
14469	35.5	A	87.3	A
14545	444.7	P	295.2	P
14547	657.8	P	601.7	P
14573	26.6	A	12.5	A
14579	202	P	173.1	P
14581	17.8	A	16.1	A
14587	46.6	A	31.7	A
14594	372.2	P	411	P
14601	7.4	A	5.8	A
14609	2871.1	P	2088.2	P
14610	9.2	A	21.7	A
14625	160.6	A	175.6	A
14626	32.3	A	17	A
14632	77.1	A	92.8	A
14673	179.2	A	146.1	A
14674	527.7	P	574.7	P
14711	113.6	A	183.4	A
14718	2185.5	P	1640.3	P
14719	1609.1	P	1665.1	P
14724	219	A	237.2	A
14726	225.5	P	160.9	P
14731	284.6	P	480.8	P
14763	24.9	A	14	A
14765	16.1	A	12.9	A
14767	203.7	A	171.4	A
14780	11.9	A	73.8	A
14786	225	A	334.3	A
14797	1379.8	P	1690.1	P
14813	47	A	48.4	A
14836	31.3	A	14	A
14840	6.5	A	7.1	A
14841	10.3	A	10.3	A
14860	237.4	P	293.2	P
14862	1145	P	614.8	P
14866	2637.1	P	3302.6	P
14873	595.6	P	499.2	P
14874	311.1	P	191.9	P
14885	176.6	A	256.4	A
14938	63.9	A	126.9	A
14941	5	A	2.6	A
14942	586.6	A	103.8	A
14944	46.7	A	3.9	A
107970	15.8	A	16.7	A
14960	21.2	A	71.1	A
14969	221.7	A	242.4	A
14976	393.2	P	483.7	P
15007	10.1	A	53.8	A
15016	7.8	A	7.3	A
15040	145.1	A	57.3	A
15112	78.2	A	59	A
15114	879.2	P	1031.9	P
15139	44.4	A	47.7	A
15171	328.4	P	400.5	P
15185	540.7	P	448.6	P
15200	33.2	A	49.2	A
15203	164.4	A	58.1	A
15209	178.9	A	190.2	A
15211	382.1	P	348.6	P
15212	1089.7	P	1018.5	P
15227	92.4	A	129.8	A
15248	387.2	A	252.2	A
15270	474.9	P	552.3	P
15273	667.1	P	517.8	P
15289	712.6	P	862.6	P
15353	164.7	P	173.8	P
15368	235.3	P	270.8	P
15370	812.2	P	872.8	P
15371	7.9	A	7.6	A
15376	49.9	A	43.7	A
15382	585.5	P	510.2	P
15397	164.4	A	120.8	A
15399	190.8	A	216.9	A
15402	10.2	A	3.5	A
15405	195.5	A	229.9	A
15429	58	A	53	A
15436	25.5	A	32.8	A
15464	7.6	A	4	A
15485	104.5	A	124.5	A
15519	4268.8	P	4259.5	P
15526	1395.8	P	990.4	P
15587	332.2	A	485.3	A
15874	79.8	A	146.3	A
15896	99.8	A	46.9	A
15939	494.2	P	426.6	P
15967	16	A	17.9	A
15968	47.8	A	56.5	A
15972	37	A	34.2	A
15977	45.9	A	6	A
15979	353.8	A	289.5	A
16004	293.6	P	316.4	P
16007	144.6	P	172.2	P
16147	106.2	A	144.7	A
16153	282.7	P	224.5	P
16157	191.1	P	280.9	P
16178	144.7	P	167.5	P
226180	1441.7	P	1391	P
16331	39.7	A	20.1	A
16337	113.8	A	171.8	A
16399	317.7	P	324.2	P
16402	161.7	A	57.9	A
16419	385.6	A	611.7	A
16425	201.1	A	285	A
16428	16.9	A	73.8	A
16476	1276.4	P	1291	P
16483	9.2	A	16.4	A
16495	313.2	A	261.9	A
16522	85.8	A	70.3	A
16542	45.1	A	44	A
16581	937.9	P	998.1	P
16596	64.3	A	27.7	A
16616	155	A	180.8	A
16617	104.9	A	109	A
16634	64.4	A	78.4	A
16651	316.7	P	302.3	P
16660	14.5	A	18	A
268482	29.9	A	66.3	A
16667	107.1	A	84.5	A
16670	548.5	A	495.4	A
16675	218.7	A	232.8	A
16688	90.8	A	105.4	A
16694	149.9	A	245.7	A
16701	169.4	A	164.3	A
16704	11.8	A	14.6	A
16814	104	A	86.9	A
16820	46	A	15.8	A
16825	353.4	P	323.6	P
16826	422.6	A	400.7	A
16828	3038	P	2970.8	P
16840	54.8	A	7.2	A
16841	9.5	A	9.6	A
16855	124.4	P	165.3	P
16872	62.9	A	69.2	A
16881	324.2	A	376	A
16885	46.4	A	225.6	A
16906	75.9	A	126.1	A
16907	107.8	A	73.5	A
16917	23.3	A	13.1	A
16922	724	P	674.3	P
16948	337.6	A	288.6	A
16952	142.4	A	163.4	A
16992	38.4	A	35.9	A
17000	61.4	A	47.3	A
17101	14.3	A	12.5	A
17135	15.9	A	32.3	A
17136	913.4	P	1079	P
17149	169.5	A	339.4	A
17153	1775	P	998.7	P
17165	205.6	P	146.3	P
17167	38.2	A	15.2	A
17180	21.1	A	16.3	A
17193	86.6	A	67.7	A
17195	65.9	A	143.8	A
17227	737	A	761	A
17229	491	A	429.7	A
17242	452.1	P	495.7	P
17256	650.8	P	673	P
17285	82.3	A	203.6	A
17330	564.9	P	528.4	P
17357	555.2	P	1169.7	P
17392	20.4	A	12.6	A
17393	349.2	A	232.6	A
17423	120.6	A	263.6	A
17463	1228	P	1213	P
17480	187.4	A	149.2	A
17523	77.4	A	85.4	A
17688	162.6	P	135.9	P
17700	14	A	4.6	A
17771	205.6	A	306.7	A
17857	295.6	P	280.5	P
17869	59	A	113.6	A
17870	16.6	A	78.1	A
17888	17.9	A	23.1	A
17906	95.7	A	69	A
102493	306.2	P	334.6	P
17927	15.6	A	13.2	A
17951	122.4	P	142.6	P
17948	48	A	63.6	A
17961	144	A	136.4	A
17986	425	P	325.1	P
18000	774.7	P	861.2	P
18005	114	A	39.8	A
18025	19	A	26.4	A
18041	532.9	P	395.6	P
18048	9	A	6.8	A
18073	13.1	A	9.1	A
18100	163.1	A	235.6	A
18111	4103.1	P	4970.2	P
18113	84.6	A	103.4	A
18126	214.7	A	233.9	A
18132	46.8	A	52.9	A
18133	596.3	P	778.1	P
18140	72.4	A	57.8	A
18166	95	A	80.1	A
18176	348.9	P	262	P
18198	189.5	A	155.4	A
18203	328.4	P	331.1	P
18221	933.3	P	1036.2	P
18223	998.4	P	869.3	P
18294	224.3	A	280.6	A
18317	197.1	A	138.3	A
18378	65.5	A	27.6	A
18387	313.6	A	353.6	A
18406	43.6	P	58.7	P
18414	129.5	A	96.7	A
18420	39.9	A	29.7	A
18439	202.3	A	203.8	A
18459	67.2	A	155.3	A
18489	257	A	226.7	A
73322	7.1	A	6.9	A
18511	211.7	A	30	A
18534	45.1	A	57.8	A
18538	401.3	P	506.5	P
18555	707.2	P	799	P
18569	578.9	P	570.2	P
18601	145.3	A	53.2	A
18602	41	A	30	A
18626	50.4	A	52.4	A
18627	582.1	P	435.7	P
18671	277.2	P	223.2	P
18675	10.9	A	17.6	A
18676	108.6	A	71.1	A
18703	26.5	A	6.6	A
18704	96.9	P	63.3	P
18740	14.1	A	7.7	A
18752	898.3	P	607.1	P
18753	565.8	P	475.1	P
18778	21.8	A	21.7	A
18780	170.7	A	148.8	A
18782	235.8	P	288.6	P
18788	118.7	A	90.2	A
18807	862.4	P	1225.5	P
18817	312	A	250.1	A
18830	462.8	P	656.8	P
18947	33.2	A	24.5	A
18971	72.9	A	139.9	A
18973	156	A	196.6	A
18979	12.7	A	50.5	A
18985	87.8	P	108.8	P
18987	238	A	210.3	A
18988	92.3	A	154.3	A
19016	11.4	A	11.7	A
19035	1603.4	P	1836	P
19039	252.4	A	246	A
19073	266.1	P	144.8	P
19090	135.8	A	18	A
19094	24.2	A	17.3	A
19109	134.1	A	71.3	A
19110	15.8	A	18.1	A
19111	23.3	A	159.5	A
19114	84.9	A	50.5	A
19122	6702.5	P	5326.9	P
19125	261.7	P	354	P
19141	673.4	P	695.8	P
19152	6.2	A	32	A
19165	181.7	A	51.6	A
19173	2014.1	P	1833.1	P
19186	382.6	A	292	A
19208	15	A	20.7	A
19225	246.9	P	142.9	P
19246	554.6	P	686.9	P
19253	11.7	A	17.1	A
19273	709.4	P	630.8	P
19309	380	A	392.5	A
19337	534.4	P	461.2	P
19355	291.6	A	223.3	A
19367	320.9	A	436.5	A
19419	425.8	P	279.6	P
19649	314.6	P	286.1	P
19657	4.4	A	4.6	A
19659	334.9	P	520.1	P
19695	29.3	A	28.7	A
19708	832	P	745.6	P
19739	319.8	P	363.8	P
19743	101.7	A	131.3	A
19824	119	A	155.3	A
19894	192.4	A	225.1	A
19935	665.2	P	599	P
19942	2540.5	P	3174.4	P
19988	2100.8	P	2139.9	P
20022	490.3	P	516.9	P
20115	916.4	P	1484.3	P
20174	405.2	A	406.9	A
20197	46.1	A	44.2	A
20199	141.2	A	96.1	A
20200	533.7	P	620.5	P
20209	44.1	A	108.6	A
20234	48	A	8.4	A
20278	17.5	A	17.2	A
20287	117.8	A	51.5	A
20290	133.8	A	106.5	A
20295	52.7	A	44.2	A
20296	135.3	A	119.5	A
18829	152.1	A	293.1	A
20302	9.4	A	14.7	A
20308	16.5	A	14.7	A
20309	22.6	A	11.9	A
20317	296.4	P	266.9	P
20339	38.6	A	91.2	A
20343	172.5	A	56.7	A
20344	256.1	A	286.7	A
20375	408.7	P	325.1	P
20382	1057.7	P	1031.9	P
20389	144.7	A	99.6	A
20392	284.7	A	319.5	A
20393	1165.7	P	1451.7	P
20410	50.2	A	45	A
20415	141.6	P	182.4	P
20419	141.3	A	36.7	A
20448	399.1	P	422.6	P
20464	11.6	A	30	A
20465	77.1	A	72	A
20494	17.2	A	42.6	A
20499	85.4	A	64.4	A
20505	41.3	A	39.1	A
20519	72.2	A	190.6	A
20525	517.5	P	593.4	P
20531	177.8	A	82.3	A
20533	52.2	A	101.7	A
20539	417.6	P	448.1	P
20540	106.5	A	162.6	A
20555	17.5	A	17.5	A
20583	30.5	A	26.5	A
20597	1044	P	1118.2	P
20602	646.8	P	805.6	P
20612	90.8	A	87	A
20613	286.5	P	260.1	P
20618	331.5	P	576.3	P
20624	718.5	P	756.5	P
20630	428	P	496.6	P
20668	125.5	A	184.6	A
20680	71.7	A	94.7	A
20686	17.9	A	15.2	A
20706	378.9	A	412.6	A
20739	43.7	A	32.8	A
20751	78.3	A	212.1	A
20758	239.2	A	264.7	A
20759	197.3	A	220.8	A
20760	81.7	A	91.2	A
20761	159.7	A	191.5	A
20763	1226	A	1230	A
20765	1124.6	P	1160.4	P
20766	13.7	A	26.4	A
20811	44.6	A	203	A
20834	15.5	A	17.6	A
20844	643.1	P	323.3	P
20849	24.4	A	25.9	A
20904	10.4	A	10.1	A
20932	209.7	A	329.5	A
20933	706.3	P	645.7	P
20962	4.8	A	4.2	A
20969	23.1	A	43.4	A
20971	567.1	P	775.7	P
20975	176.3	A	124.1	A
21349	106.5	A	152.5	A
21393	94.3	A	231.7	A
21412	138.8	A	39.9	A
21429	712.2	P	640.1	P
21453	41.7	A	82.8	A
21647	19	A	8.1	A
21667	70.6	A	36.1	A
21674	22.9	A	13	A
21677	129.2	A	110.8	A
21689	242.9	P	234.2	P
21786	41.9	A	93.9	A
21803	48.7	A	103.1	A
21828	45.7	A	151.6	A
21846	7.1	A	5.2	A
21849	1053.6	P	1299.2	P
21856	316.3	A	238	A
21859	724.8	P	656.1	P
21871	240.5	P	275.9	P
21873	235.8	A	403	A
21884	34.3	A	46.9	A
21893	138.3	A	153.1	A
21894	27.2	A	27.7	A
21922	89	A	66.9	A
21935	90	A	75.9	A
21942	178.6	P	246.1	P
21943	24.7	A	74.1	A
21947	42	A	58.1	A
21948	96.3	A	96.7	A
21956	20.6	A	13.7	A
21968	252.3	P	313.2	P
22027	1163.1	P	796.5	P
22031	729.5	P	799.2	P
22037	33	A	63	A
22059	517.9	P	443.8	P
22084	762.5	P	663	P
22116	116.1	A	173.3	A
22146	4439.3	P	5153.8	P
22156	299.1	A	294.6	A
22160	100.2	A	45.1	A
22163	319.8	A	236.7	A
22177	313.8	P	482.9	P
22223	2340.8	P	2511	P
22234	309.8	P	268.9	P
22258	346.7	A	221.9	A
22282	371.9	P	479.2	P
22287	186.3	A	172.9	A
22296	58.9	A	7.9	A
22297	144.1	A	118.1	A
22333	2587.7	P	2884.5	P
22334	578.7	P	378.4	P
22335	2036.4	P	2456.1	P
22340	705	P	948.1	P
22342	758	P	781.2	P
22385	213.9	A	112	A
22388	1381.6	P	1249.4	P
22393	654.3	P	631.3	P
22436	27	A	46.2	A
22437	23.6	A	19.9	A
22446	234.7	P	270.9	P
22635	16.5	A	18.9	A
22652	22.3	A	19.9	A
22694	84.6	A	59.3	A
22695	42.9	A	47.1	A
22697	284.4	P	185.4	P
22717	190.2	A	176.5	A
22785	577.8	P	522.7	P
22787	38.2	A	35.7	A
22788	149	A	151.8	A
23789	417	P	408.7	P
23802	918.3	P	1126.3	P
23829	53.3	A	45.9	A
23837	841.8	P	913.7	P
23877	540.3	P	669.2	P
23882	228.4	A	162.2	A
23886	67.2	A	52.4	A
14755	242.8	A	81	A
23893	544.8	P	479.4	P
23897	485.4	P	437.3	P
23919	16.1	A	10	A
23920	63.2	A	77.3	A
23923	127.1	A	153.9	A
23924	240.7	P	246	P
23939	128.9	A	76.2	A
23942	811.1	P	584.2	P
23961	22.4	A	19.5	A
23968	24.6	A	10.4	A
23969	1388.4	P	1469.9	P
23971	1042.4	P	891.7	P
23985	474.9	A	327.6	A
23989	622.4	P	534.8	P
23992	229.7	P	247.6	P
23994	1273.3	P	997.1	P
24001	232.7	A	157.6	A
24046	116.3	A	216.4	A
24050	670.9	P	819.1	P
24055	29.8	A	69.9	A
24084	56.2	A	23.5	A
24086	363.5	P	194.3	P
24087	138.6	A	78.1	A
24100	322.6	P	578.4	P
24102	25.7	A	10	A
24109	1659.5	P	1712.3	P
24110	144.6	P	176.9	P
24111	10.1	A	9.7	A
24112	41.4	A	54.5	A
24113	31.2	A	24.5	A
26368	28.3	A	31.2	A
26378	129.1	P	147.9	P
26384	282.5	P	289	P
26386	363.2	P	415.4	P
26394	1004	P	1062.4	P
26407	442.3	P	633.6	P
26415	4.7	A	6	A
26416	653.1	P	566.6	P
26417	1124.6	P	1343.7	P
26426	482.5	P	409.8	P
26429	46.3	A	113.6	A
26430	276.3	P	301.1	P
26442	794.1	P	562.2	P
26443	1342.6	P	1480.6	P
26444	648	P	861.8	P
26464	376.6	A	304.2	A
26561	147.7	P	148.6	P
26565	286.5	P	231.4	P
26875	1439.4	P	776.3	P
26876	54.9	A	98.5	A
26885	253	A	291	A
26891	187.7	A	290.8	A
26910	24.3	A	7.3	A
26918	26.1	A	14.9	A
26927	66.8	A	44.2	A
26930	135.6	A	181	A
26934	263.3	A	198.7	A
26942	12.3	A	18.1	A
26945	42.9	A	85.5	A
26946	164.1	A	154.7	A
93843	367.2	P	351.3	P
26968	177.2	A	213.4	A
26970	128.4	A	90.6	A
26992	223.2	P	145.4	P
27047	45.2	A	81.9	A
27050	2556.4	P	3455.9	P
26961	2715.6	P	3498.5	P
11932	443	P	362.6	P
11474	20.9	A	31.2	A
11537	131.9	A	152.8	A
11622	125.3	A	112.9	A
11625	149.3	A	12.9	A
11668	525.1	A	109.1	A
11744	285.6	P	257.6	P
11745	257.3	P	262.2	P
11752	114.7	A	135.5	A
11807	35.2	A	62.4	A
11818	29.6	A	109.6	A
11835	94.1	A	116.2	A
12007	26.7	A	45.4	A
12049	41	A	151.2	A
12229	155.7	P	153.6	P
12263	179.6	A	87.8	A
12279	131	A	91.5	A
12481	104.9	A	56	A
12500	25	A	26.5	A
12504	142.3	A	84.4	A
12759	4346.9	P	3519.5	P
12876	10108.9	P	12436.5	P
12903	137.2	A	168.4	A
12946	58.9	A	54.6	A
13016	1747.9	P	2475.8	P
13807	2629.3	P	2585.5	P
13828	2.3	A	3.4	A
14126	62.5	A	184	A
14180	16.7	A	29.2	A
14293	62.7	A	42.5	A
14300	158.9	A	115.9	A
14347	168.9	A	194.5	A
14695	105.5	A	96.1	A
14791	565.7	P	586.9	P
14939	15.5	A	23.5	A
14979	276	P	300.3	P
14985	86.3	A	55.2	A
15170	10.6	A	16.8	A
15233	128.5	A	177.4	A
15423	24.1	A	15.1	A
15452	1676.2	P	1759.6	P
15482	4.4	A	5.2	A
15505	1411.4	P	1290.5	P
16421	64.5	A	106.4	A
16511	119.1	A	270.8	A
16706	20.4	A	70	A
16834	355.7	A	365.2	A
16977	34.8	A	49.9	A
17183	163	P	252	P
17189	21.9	A	71.2	A
17192	470.4	P	711.9	P
17203	239.3	P	276.1	P
17311	342.2	P	359.3	P
17687	78.4	A	31.8	A
17751	1694.9	P	2062	P
17829	99.7	A	94.5	A
17938	1175.4	P	1497.7	P
18049	233.8	A	176.2	A
18081	60.1	A	49.9	A
18119	106.6	A	110.9	A
18263	791.7	P	848.8	P
18365	108.5	A	97.6	A
18368	163.5	A	120.6	A
18370	198.8	A	151	A
18419	223	A	375.3	A
18472	1735.4	P	1599.9	P
18548	181.4	A	129	A
18685	341.6	P	251.2	P
18763	577	P	486.5	P
18770	225.5	P	390.6	P
18999	10.6	A	8.1	A
19047	820.2	P	1161.1	P
407832	154.4	A	57.5	A
19132	6	A	8	A
19171	59.4	A	140.5	A
19252	410.7	P	343.2	P
19259	981.8	P	1140.3	P
20055	5636.4	P	7482	P
20167	376.2	P	554.2	P
20222	541.7	P	767.6	P
20304	23	A	68.8	A
20306	148.8	A	167.2	A
20315	486.2	P	574.9	P
20359	258.8	P	561.2	P
20405	295.9	A	331.5	A
20518	85.1	A	90.4	A
20683	133.5	P	179.4	P
20741	168.6	A	169.2	A
20945	5.2	A	6.7	A
21331	31.5	A	49.7	A
21454	2004.8	P	1896.2	P
21682	42.9	A	30.8	A
21847	291.7	P	190.2	P
21926	279.2	P	340.1	P
22045	163.6	P	243	P
22139	1691.7	P	2099.1	P
22165	169.3	P	124	P
23833	204	A	206.2	A
23927	289.9	P	325.7	P
24057	124.6	P	155.5	P
26382	165.9	A	140.8	A
26462	55.3	A	55.8	A
26549	43.5	A	35.3	A
26560	36.8	A	23	A
26573	8.6	A	31.3	A
27103	11.3	A	8.4	A
27220	12.8	A	10.3	A
27260	613.7	A	461.3	A
27261	237.7	P	223.8	P
27273	259.6	A	60	A
27274	21.4	A	26.3	A
27276	1767.9	P	1223.6	P
27279	88	A	227.7	A
27280	133.5	A	375.2	A
27355	229	A	214.7	A
27357	503	P	359.2	P
27358	8.4	A	8.9	A
27359	204.4	A	130.4	A
27367	5887.6	P	5206.3	P
27368	23.2	A	64.9	A
27372	42.9	A	38.2	A
27378	1902.9	P	1762	P
27380	293.1	P	307.3	P
27382	2536	P	3309	P
27390	31.8	A	35.2	A
27412	50.8	A	47.5	A
27414	320.2	P	282.2	P
11465	293.1	P	249.2	P
12374	138.9	A	149.6	A
12780	132.3	A	102.6	A
12795	123.4	A	114.4	A
13108	79.2	A	24.7	A
13169	1054.2	P	938.1	P
14991	168.7	A	206.7	A
15497	12.4	A	7.8	A
16591	676.3	P	826.9	P
19415	274.6	A	394.6	A
[truncated: 9,717 more rows]

## Sheet: GNF.OLF
entrezgene_id	value1	call1	value2	call2
22147	245.6	P	278.9	P
20170	18.2	A	17.3	A
16170	125	A	203	A
21754	289.5	P	309.7	P
69009	29.1	A	35.3	A
56807	1401.6	P	1674	P
55987	136	A	114.2	A
110816	53.8	A	14.6	A
54473	911	P	932.1	P
27217	21.5	A	8.4	A
58182	135.6	A	188.4	A
66925	686.7	P	773.8	P
216874	588.3	P	767.4	P
14555	476.8	P	622.3	P
78911	31.8	A	54	A
21401	64.6	A	116.2	A
12325	1787	P	1578.6	P
74034	27	A	16.7	A
13650	420.6	P	367.2	P
66237	2513.6	P	2677.1	P
234684	43.7	A	36.4	A
12738	75.1	A	92.2	A
238024	177.3	P	212.8	P
75099	152.3	P	199.9	P
228642	23.6	A	51.6	A
328830	17.7	A	4.4	A
226519	739.4	P	596.8	P
19107	68.5	A	25	A
11861	84.1	P	75.1	P
68559	219	P	269.2	P
276919	16.9	A	17	A
67883	112.6	P	162.1	P
77485	87	P	77.1	P
234730	320.7	P	311	P
22330	372.3	P	366.3	P
171469	2472	P	2365.4	P
23908	268.7	A	317	A
15490	88.4	A	167.7	A
14934	230.7	A	238.1	A
212090	253	A	252.8	A
270906	23.5	A	14.3	A
17113	911.3	P	749.1	P
18793	107.6	A	118.8	A
20249	1523.1	P	1796.1	P
56847	77.6	A	94.6	A
73287	12.9	A	5.1	A
17232	176.3	A	128.4	A
382000	314.6	P	382.6	P
12774	39.8	A	82.1	A
57342	350.6	P	384.8	P
57434	122.3	A	48.1	A
12064	357.2	P	407.4	P
12524	174.2	P	125.6	P
19324	475	P	378.7	P
77124	64.6	A	115.2	A
280667	160	A	124.7	A
12416	396.6	A	340.3	A
57436	3564.9	P	4180.2	P
13006	873.2	P	535.5	P
234857	49.9	A	48.2	A
13164	7.3	A	6.9	A
68839	1453.1	P	1507.5	P
67373	76.1	A	37.1	A
18383	106	P	120	P
56379	16.4	A	98.8	A
16498	1272	P	1125.2	P
54399	305.2	A	316.8	A
106952	57.6	A	57.7	A
66515	302	A	288	A
28126	101.8	A	132.9	A
70952	363.7	P	330.7	P
72366	36.9	A	111.7	A
74481	291.6	P	223.1	P
74499	26.9	A	15.7	A
76856	19.8	A	23.1	A
14705	462.6	A	437.2	A
321015	443.1	P	357.1	P
65098	900.6	P	918.6	P
18109	475.2	P	416.3	P
16211	1667.2	P	1378.6	P
22169	277.3	P	309.8	P
15288	230.3	P	324.5	P
246079	44.8	A	3.7	A
105348	271.3	P	279.2	P
11704	44.8	A	34.3	A
67166	891.7	P	789.9	P
105298	832.6	P	543.5	P
72590	897.3	P	923.6	P
71393	404	P	444.2	P
104010	443.3	P	411.3	P
16822	170.4	A	195.8	A
269211	220.3	P	281.6	P
11821	602.9	P	544.9	P
67666	369.8	A	291	A
69994	17.4	A	18.2	A
319953	23	A	16.5	A
231583	114.4	A	79.8	A
69354	59.9	A	38.8	A
69024	501.9	A	524.8	A
69912	163.9	P	161.8	P
240518	499.8	P	525.1	P
56322	257.7	P	403.6	P
21817	240.9	A	205.1	A
54683	872.4	P	905.7	P
17313	278.4	P	455.4	P
73893	4.8	A	4.4	A
98366	1003.1	P	1031.8	P
54188	309.5	A	250.2	A
330216	14.7	A	9.3	A
76375	12	A	34.4	A
99887	182.9	P	239	P
108682	698.2	P	526.8	P
19012	246.9	P	214.8	P
26466	272.8	P	370.8	P
66540	374.4	P	407.7	P
16796	989	P	1117.9	P
67719	113.3	A	45	A
66591	169.3	P	144.5	P
64099	71.7	A	44.2	A
56690	357	P	301.5	P
64113	275.1	A	295.9	A
69634	142.9	A	34.4	A
19157	401.2	P	384.7	P
22110	1240.6	P	984.7	P
100342	8.8	A	8	A
231712	469.9	A	543.5	A
52626	473.7	P	399.2	P
269061	568	P	605	P
217310	467	P	514.9	P
216134	377	P	366.1	P
30943	9.7	A	9.7	A
114143	1886.9	P	2258	P
104245	10.3	A	64.7	A
244334	9	A	10.3	A
234129	215.4	A	275	A
50708	942.4	P	868.2	P
27426	103.1	A	102.5	A
21807	1623.6	P	1835.8	P
53334	450.8	P	492.8	P
27055	280.8	A	327	A
57874	1466.6	P	1554.4	P
28015	1977.3	P	2067.5	P
239368	104.5	A	135.6	A
52552	201.6	A	199.4	A
13476	3325.6	P	3366.6	P
237175	89.4	A	65.9	A
243371	317.9	A	286.6	A
338320	16.1	A	21.7	A
54422	113.9	A	306.5	A
76459	211.3	P	247.2	P
210035	90.3	A	115.6	A
109685	134.6	A	187.8	A
53625	217.9	P	204.6	P
232790	398.9	P	432.3	P
27979	778.5	P	801.6	P
219158	728.1	P	734.8	P
69256	510.2	P	368.4	P
69786	291.7	A	133.2	A
12235	12.1	A	6.3	A
17952	340.1	A	297.8	A
76898	993.5	P	878.3	P
219149	28	A	29.6	A
320806	133.2	A	113.5	A
66175	120	P	115	P
105663	434.9	P	586.4	P
14790	1352	P	1486.9	P
16613	104.6	A	86.8	A
252910	42.6	A	47	A
108115	22.3	A	125.7	A
212398	257.5	A	277.5	A
74610	25.7	A	27.5	A
216453	148.1	A	173.8	A
232210	18.1	A	20.1	A
75104	1424.3	P	1674.7	P
109093	28.3	A	113.9	A
23872	541.2	P	662.8	P
234779	54.6	A	78.9	A
19305	518.5	P	517.8	P
77938	28.9	A	29.1	A
52666	515.6	P	658.5	P
69654	461.8	P	447.2	P
17246	1186	P	997	P
225896	887.2	P	1114.1	P
69807	1525.2	P	1548.4	P
67836	145.8	P	118.3	P
232987	264.4	A	297.6	A
217124	3157.5	P	3194.5	P
207425	533.1	P	535.8	P
230780	309.7	A	382.1	A
230101	477.8	P	379.5	P
14186	125.6	A	178.5	A
75465	167.7	A	165.9	A
26448	481.5	P	397.4	P
242484	35.4	A	124.8	A
69804	1012.6	P	1499.4	P
218165	56	A	44.8	A
211389	232.9	P	258.9	P
67755	439.3	P	421	P
224045	376.3	P	408.9	P
232431	45.6	A	42.3	A
70231	733.8	P	609.6	P
231549	235.5	P	200.8	P
66959	394.4	P	468.6	P
224912	159	A	112.4	A
76074	5.1	A	34.2	A
67996	762.1	P	808.1	P
20657	508.2	P	559.4	P
18195	4321.2	P	4339.2	P
106707	316.6	P	363.2	P
59095	367.8	P	289.3	P
17913	66.8	A	41.4	A
170728	152.5	A	104.8	A
192654	228.4	A	256.3	A
66468	91.1	A	98.4	A
14623	363.6	P	494	P
54420	85.4	A	49	A
17936	759.8	P	734.8	P
75627	140.2	P	143	P
69882	281.6	P	266.3	P
268756	39.4	A	18.6	A
243983	405.9	P	490.8	P
252829	11.3	A	11	A
66787	169.6	A	250.1	A
70012	348.2	A	246.7	A
15438	76.1	A	191.9	A
278180	225.7	A	187.8	A
140497	270.1	A	246.7	A
105355	47.1	A	29.6	A
11910	13	A	13.5	A
71779	138.4	A	167	A
231834	707.1	A	551.9	A
13353	127.9	A	189.9	A
69456	239.3	P	262.7	P
66492	208.1	A	293.2	A
59288	294.9	A	236.8	A
72931	539.5	P	875.6	P
77113	477.5	P	415.3	P
29869	294.1	P	205	P
68527	167	A	46.6	A
64143	594.8	P	392.5	P
216618	259	P	290.7	P
66414	1443.3	P	1621.3	P
70208	257.6	A	138.2	A
74147	7.4	A	7.4	A
11875	504.2	P	397.3	P
69259	382.8	P	353	P
66409	612.8	P	664.4	P
66087	612.5	P	789.1	P
53421	1001.8	P	1097.9	P
75572	421.8	P	457.4	P
69077	827.3	P	784.6	P
71963	202.7	P	188.2	P
66631	385.1	P	224.6	P
68970	423.7	P	421	P
67739	1082.6	P	967	P
74120	345.1	P	352.3	P
66682	128.3	A	165.6	A
66596	177.1	P	207	P
110109	412.4	P	306.2	P
30878	390.8	P	433.1	P
102595	639.9	P	537.6	P
224250	704	P	410.9	P
68867	11.4	A	10.4	A
231803	290	A	264.7	A
108075	456	A	382.6	A
69538	81.4	A	147.6	A
66333	97	A	126	A
66126	454.2	P	458.3	P
77975	341.4	P	478.7	P
52377	74.1	A	39.3	A
110611	1140.8	P	1177.6	P
107747	856.9	P	802	P
53817	1611.8	P	1595.9	P
110310	99.2	A	209.4	A
20619	33.4	A	64.6	A
68836	435.6	P	402.5	P
17968	44.1	A	30.6	A
11842	4805.7	P	4345	P
319740	586.5	P	654.9	P
320299	123.6	P	156.1	P
20469	27	A	29.2	A
68441	708.2	P	739.3	P
218214	54.6	A	60.5	A
80743	30.3	A	55.4	A
217214	251.7	A	221.5	A
67685	10.6	A	9.5	A
236930	103.6	A	72.9	A
56226	12.1	A	16.5	A
71776	37.1	A	150.2	A
209003	9.2	A	11.1	A
72171	23	A	21.6	A
213575	315.5	P	333.4	P
67538	223.4	A	157.3	A
14012	203.1	P	200.9	P
76407	163.6	P	211.8	P
215705	158.7	A	158.5	A
67750	122.7	A	107.7	A
211986	220.2	A	156.2	A
71753	188.7	A	214.1	A
276852	34.3	A	21.3	A
14619	99.7	A	265.6	A
18821	69.6	A	107.2	A
68192	703.3	P	616.4	P
54401	3833.9	P	4593.6	P
263876	465.9	P	338.6	P
71801	161.2	P	107.2	P
71954	921.1	P	983.5	P
27049	13.1	A	21.4	A
71728	27.4	A	27.7	A
18597	1634.1	P	2018.9	P
67544	488.7	P	531	P
11607	184.4	A	189.4	A
11937	236.8	P	242.7	P
235415	159.6	A	176.8	A
212483	881.7	P	940.4	P
56191	496.3	P	540.9	P
27993	159.8	A	166.7	A
75599	224.9	P	228.7	P
67712	328.5	P	348.6	P
20527	961.5	P	804	P
67608	34	A	35.3	A
17428	56.6	A	61.4	A
14104	772.6	P	565.8	P
20873	80.3	P	78.4	P
107770	184.8	A	100.8	A
276905	227	A	200.5	A
18194	550	P	447.7	P
71690	43.5	A	23	A
72927	244.2	P	383.3	P
18588	456.5	P	396.3	P
234290	357.8	P	298.3	P
20446	46.5	A	54	A
14706	3279.9	P	3295.2	P
64339	615.9	A	607.7	A
64945	365.6	P	295.3	P
26938	604.1	P	561.5	P
74111	12.4	A	13.6	A
58242	496.5	A	523.9	A
28193	413.9	P	445.5	P
74772	852.5	P	742.7	P
74008	157.3	P	143.9	P
64242	180.9	A	153.7	A
58244	604.8	P	604.3	P
66336	126.3	A	20.5	A
66104	2460.8	P	2701	P
19736	1032.7	P	982.9	P
270201	198.5	A	147.4	A
14758	3012.9	P	2653.9	P
107581	386.1	P	609.8	P
68926	741.9	P	743.4	P
64656	674.9	P	678.3	P
71701	183	A	250.2	A
108161	52.9	A	63	A
20355	26.5	A	37	A
74548	10.6	A	37.4	A
108689	216.8	P	191.2	P
66989	700.5	P	651.8	P
67542	491.2	P	398.4	P
193742	699.4	P	719.8	P
12974	2154.6	P	2304	P
27360	1228.8	P	1163.3	P
76943	268.5	A	215.6	A
193796	206.4	A	371	A
109857	317.1	P	367.7	P
230779	263	A	345.1	A
217031	288	A	328.6	A
272359	281.4	A	445.8	A
20674	331.7	P	298.9	P
11931	6848.9	P	6653.5	P
16792	580.4	P	679.8	P
16068	216.1	P	266	P
67664	302.6	A	312.4	A
433375	476.5	P	401.3	P
20724	22.7	A	33.1	A
66069	453.9	A	186	A
17341	312.3	A	285.8	A
59002	182.8	A	245.7	A
69917	420.7	P	577.5	P
14628	360.5	P	314.1	P
276829	497.8	P	526.8	P
235504	332.3	P	293.1	P
19277	2751.7	P	2425.3	P
14368	175	A	153.6	A
67689	155.8	A	100.8	A
14302	81.1	A	87.8	A
22239	427.6	P	543.8	P
257635	9.2	A	14.4	A
12889	5711.5	P	6187.9	P
232333	2055.1	P	1776.1	P
78977	11.9	A	12.4	A
108660	3734	P	3541.4	P
268670	33	A	34.1	A
12057	17.9	A	4.2	A
54720	244	P	250.2	P
78697	188.3	A	160.2	A
67590	496.7	P	518.9	P
22229	428	P	389.9	P
53313	228.5	A	206.5	A
80752	1548.1	P	1525.7	P
18764	380.9	P	437.8	P
66467	179.9	P	167.6	P
13081	207.4	A	128.3	A
13685	186	A	199.2	A
16658	289.1	A	281.2	A
108670	83.2	A	115	A
234865	239.6	P	233	P
276891	27.2	A	34.5	A
14685	59.2	A	27.4	A
73660	23.1	A	55.2	A
16149	406.7	P	362.9	P
107321	181.9	A	201.8	A
74068	143.3	A	133.7	A
56295	249	P	189.3	P
353242	256.1	A	263.2	A
384939	161.6	P	140.7	P
18196	568.2	P	733.5	P
20818	115.9	A	69.3	A
321010	110.7	A	105.8	A
50926	907.4	P	976.4	P
69046	2229.7	P	2710.7	P
74359	160.5	A	175.8	A
12951	78.9	A	135.7	A
18755	301.6	A	210.7	A
22390	219.1	P	240.9	P
20832	891	P	980.9	P
11799	103.5	A	94.4	A
243910	333.9	P	387	P
243846	452.8	A	438.1	A
17470	164.8	P	161.4	P
20416	337.5	P	241.2	P
17133	307.9	A	230.5	A
70796	31.9	A	24.8	A
11832	319.6	A	356.6	A
245847	235.6	A	199.9	A
67474	261.3	P	254.3	P
16649	317.5	P	316.6	P
71093	37.3	A	38.6	A
17147	151.6	A	90.2	A
21770	979.1	P	958	P
11440	24.2	A	25.3	A
69871	218.4	A	237	A
26887	441.8	P	446.9	P
12519	9.7	A	10.3	A
17540	191.3	A	95.6	A
321018	95.4	A	208.5	A
69890	826.2	P	781.7	P
19085	2257.4	P	2760.3	P
268933	54.1	A	41.3	A
22273	1941.5	P	2152.4	P
22353	697.6	P	783.3	P
11287	17	A	16.3	A
11302	1058.1	P	1055.9	P
11304	27.5	A	29.4	A
11305	879.6	P	737.9	P
11409	344.3	P	451.2	P
11418	774.4	P	660.2	P
11500	22.1	A	22.7	A
11501	533.5	P	563.9	P
11502	325.4	P	435.2	P
11522	38.6	A	61.8	A
11545	168.8	P	180.4	P
11553	240	A	383.8	A
11565	139.5	A	184.9	A
11576	64.2	A	95	A
11596	189.8	A	180.9	A
11601	58.5	A	58.7	A
11604	36.4	A	34.4	A
11614	22.1	A	54.2	A
11648	233.1	A	87.6	A
11650	183.7	A	226.3	A
11666	589	P	435.5	P
11670	160.7	A	203.9	A
11674	10595.6	P	11775.2	P
11682	430.2	P	674.5	P
11694	167	P	230.3	P
11695	296.7	P	268.1	P
11699	13.6	A	12.1	A
11705	100.3	A	53.3	A
11731	6.7	A	7.9	A
11769	850.7	P	906.1	P
11771	822.3	P	742.3	P
11776	1207.1	P	1333.6	P
11796	45.6	A	35.2	A
11797	491.7	P	458	P
11803	4004	P	3659.3	P
11815	2974.1	P	4096.1	P
11826	234.3	P	386.7	P
11844	545.6	P	736	P
11845	453.7	P	492.6	P
11853	299	A	259.4	A
11854	48.7	A	133.7	A
11865	270.7	P	295.6	P
11899	1285.5	P	1434.6	P
11908	89.4	A	40.5	A
11923	139.5	A	57.4	A
11933	1398.3	P	1399.2	P
11966	3699.4	P	3750	P
11979	516.9	P	488	P
11988	309	A	185	A
11989	256.2	P	195	P
12012	52.9	A	38.8	A
12013	256.8	P	300.9	P
12020	45.5	A	45	A
12022	19.2	A	15.1	A
12029	35.1	A	42.9	A
12032	603.6	P	718.3	P
12034	595.6	P	591.2	P
12039	86.9	A	109	A
12061	44.7	A	51	A
12123	88.3	A	133.1	A
12142	286.9	P	262.6	P
12145	46.4	A	86	A
12156	49.7	A	44.3	A
12162	60.3	A	52.3	A
12163	333.1	P	346.2	P
12193	164.2	A	300.3	A
12259	757.3	P	887.8	P
12261	622.7	P	747.8	P
12262	321.1	P	388.8	P
12265	109.8	A	26.9	A
12273	137.2	A	117	A
12286	130.3	A	151.4	A
12287	21.4	A	17.1	A
12297	1320.6	P	1484.8	P
12299	16.4	A	21.6	A
12305	347.9	A	326.9	A
12311	15.6	A	12.6	A
12317	1375.4	P	1450.8	P
12328	556	P	522.8	P
12332	128.8	A	183.2	A
12333	179.6	A	77.8	A
12352	182.6	A	266.5	A
12366	358.7	P	327.9	P
12401	267.9	P	186.2	P
12408	87.8	A	128	A
12409	109.8	A	94	A
12418	1039.6	P	965.2	P
12427	119.8	A	62.1	A
12442	12	A	20.6	A
12461	836.6	P	737	P
12465	1049.5	P	1227.8	P
12479	92.9	A	151.1	A
12480	24.8	A	26.2	A
12506	184.1	A	93.3	A
12512	762.7	P	952.5	P
12518	178	A	109.2	A
12537	273.4	P	299.7	P
12555	205.7	A	253.8	A
12556	33.8	A	51.2	A
12592	34.1	A	70.3	A
26437	15.5	A	17.5	A
12615	226.9	P	272.3	P
12630	286.9	P	281.4	P
12632	80.3	P	66.1	P
12643	29.6	A	21.5	A
12651	573	P	471.4	P
12652	730.8	P	725.5	P
12672	263.2	A	300.7	A
12677	219.1	P	315.8	P
12683	89.1	A	32.3	A
12696	750.7	P	696	P
12705	114.2	A	142.8	A
12715	331.2	A	350.1	A
12753	365.8	P	361.7	P
12770	152	A	208.5	A
12775	23	A	18.1	A
12776	171.3	A	177.3	A
12798	24	A	130	A
12801	49.7	A	132.1	A
12810	94.3	A	28	A
12817	93.5	A	101	A
12821	58	A	79.6	A
12828	110.7	A	21.9	A
12836	582.5	P	457.1	P
12840	281.9	A	295.7	A
12843	217.5	A	304.2	A
12861	7894.9	P	8513.5	P
12869	34.6	A	40.1	A
12873	190.5	A	174	A
12877	272.2	P	222.4	P
12892	244.5	P	267.3	P
12909	109.7	A	34.7	A
12921	643.9	P	594.4	P
12925	302.6	A	419.1	A
12944	82.9	A	81	A
12945	110.4	A	93.6	A
110521	298.6	P	322.3	P
12961	26.3	A	7.4	A
12964	404.5	A	393.1	A
12967	13	A	26.8	A
12977	59.2	A	124.7	A
12978	800	P	847.7	P
12983	23.2	A	24.2	A
12984	258.9	P	242.7	P
12986	5	A	6.5	A
12993	7	A	6.1	A
13018	476.6	P	417.6	P
13019	175.3	A	151.3	A
13030	299.6	P	322.5	P
13035	72	A	69.4	A
13036	263.1	P	243.1	P
13048	192	A	239.4	A
13057	12.9	A	23.3	A
13074	12.4	A	11.8	A
13075	159	P	163.8	P
13107	66.9	A	130	A
13113	141.8	A	142.4	A
13114	44.5	A	30	A
13123	210.1	P	135.8	P
13137	62.3	A	114.3	A
13163	331.8	P	453.5	P
13178	182.6	P	93.6	P
13191	1354.1	P	1342.6	P
13221	544.6	P	487.2	P
13222	120.8	A	49.5	A
13226	83.8	A	47.8	A
13243	3.7	A	10.6	A
13239	15.6	A	25.1	A
13240	153.8	A	79.4	A
13360	311.1	P	282.9	P
13367	337.3	A	468.9	A
13370	57.5	A	36.1	A
13382	643.4	P	702.7	P
13389	106.9	A	43.5	A
320453	163.1	A	207.7	A
13447	172.5	A	158.3	A
13479	111.6	A	129.2	A
13496	165.1	A	39.5	A
13498	336.8	P	329.4	P
13507	293	P	223.2	P
13521	81.5	A	86.2	A
13531	11.6	A	6.4	A
13543	374.7	A	376	A
13601	220.1	P	273.8	P
13605	28	A	19.6	A
13609	839.6	P	1009.8	P
13619	713.7	P	730.4	P
13637	51.8	A	32	A
13653	1729.3	P	1612	P
13663	696.8	P	624.3	P
13680	381.8	P	243.3	P
13709	14.1	A	68	A
13710	729.4	P	594.7	P
13712	198.9	A	219.5	A
13722	344.3	P	349.5	P
13728	909.5	P	957.1	P
13805	304.3	A	264.4	A
13809	117.3	A	92.3	A
13839	176.5	P	175.7	P
13840	530.5	P	455.2	P
13842	252.4	A	285.4	A
13856	138.8	A	121.6	A
13858	69.7	A	161.1	A
13861	90	A	154.9	A
13877	253.5	A	221.2	A
14827	1112.3	P	1322.6	P
26379	743	P	840	P
13884	48.9	A	16.9	A
13924	258.2	A	263.5	A
13984	122.4	A	37.2	A
14008	412.1	A	439.4	A
14020	419.9	P	442.9	P
14026	1174	P	819.6	P
14028	49.9	A	48.2	A
14029	328.9	A	278.5	A
14055	362.9	P	505.3	P
14063	129	A	136.9	A
14079	3.4	A	6.6	A
14086	1399.7	P	1365.1	P
14088	177.4	A	188.8	A
14106	42.4	A	40.9	A
14115	504.3	P	451.8	P
14120	75.4	A	68.3	A
14133	245.6	A	223.4	A
14149	153.5	A	207.6	A
14170	32.4	A	28.4	A
14173	34.1	A	38.7	A
14181	161.9	A	149	A
14187	150.5	A	41.6	A
14237	12	A	19.9	A
14240	43.6	A	77.5	A
14251	1016.8	P	1007.1	P
14257	183.5	A	116.2	A
14262	43.5	A	44.9	A
14265	226.3	P	201.2	P
14276	116.2	A	254.4	A
14282	344.6	A	250	A
14289	8	A	13.3	A
14290	10.9	A	16.5	A
14291	14.8	A	16.4	A
14294	92.5	A	86.5	A
29817	276.8	P	499	P
14343	44.5	A	29.3	A
14360	633.4	P	538.1	P
14373	47.8	A	15.1	A
14377	189.8	P	184.5	P
14381	104	A	50.8	A
14387	1308.7	P	1234.5	P
14399	5.2	A	4.4	A
14407	124.7	A	159	A
14408	117.2	A	113.8	A
14409	146.6	A	127.3	A
14415	11309.9	P	9225.7	P
14422	201.5	A	136.7	A
14427	113.3	A	155.4	A
14451	48.6	A	58.2	A
14460	17.1	A	27.1	A
14461	147.3	A	158.3	A
14464	31.8	A	24.4	A
270076	20.3	A	41.2	A
14531	124	A	109.8	A
14539	145.4	A	91.6	A
14563	195.1	P	219.7	P
14566	294.4	P	226.4	P
14568	117.9	A	129.9	A
14582	17.6	A	10.8	A
14612	32.7	A	36.1	A
14616	22.4	A	29.8	A
14618	30.2	A	27.9	A
14620	23.1	A	14.5	A
14664	1820.2	P	1855.5	P
14738	43	A	30.7	A
14748	15.7	A	21.1	A
14756	494.2	P	507.8	P
14761	71	A	61.6	A
14775	1468.1	P	1801.7	P
14778	15.7	A	22.6	A
14779	1637.9	P	1481.5	P
14809	777.2	P	704.9	P
14811	241.9	P	276.3	P
14814	84.6	A	186.9	A
14815	99.8	P	120.8	P
14825	163.2	P	131.1	P
14829	32.4	A	24.6	A
14842	170.1	A	219.4	A
14854	276.3	P	201.8	P
14858	74.7	A	130.6	A
14894	552.9	P	546.9	P
14915	274.6	A	217.2	A
14916	23	A	15	A
14919	72.7	A	31.4	A
14937	253.1	A	76.2	A
14945	187.5	P	308.2	P
14962	153.5	A	136.6	A
14963	98.8	A	58.6	A
14977	675	P	715	P
15001	122.6	A	127.3	A
15042	12.3	A	7.6	A
15110	244.4	A	231.9	A
15117	15.2	A	124.2	A
15118	377.6	A	301.6	A
15160	355.8	A	297.5	A
15161	68.1	A	77.9	A
15163	204	A	216.9	A
15186	18.5	A	29.3	A
15192	38.6	A	39.9	A
15218	238.6	P	273.4	P
15220	193.3	A	114.9	A
15235	122.2	A	106.5	A
15247	408.2	P	380.5	P
15278	289.4	P	235.8	P
15284	22.4	A	87.2	A
15356	488.4	P	504.9	P
15373	85.4	P	77.8	P
15375	110.8	A	169.9	A
15377	87.6	A	116.6	A
15395	141.1	P	165.4	P
15407	30.4	A	30	A
15413	101.4	A	90.7	A
15451	135.9	A	65.1	A
15456	272.4	A	318.9	A
15483	51.6	A	215.2	A
15492	66.5	A	67.6	A
15504	24	A	57.4	A
15516	2796.1	P	2942	P
15563	176	A	154.5	A
15891	36.7	A	39	A
269951	327.9	P	403	P
15929	1148.6	P	1310.3	P
15932	347.1	P	253.3	P
15944	425.1	A	242.6	A
15951	3.4	A	19.7	A
15957	82.9	P	147.4	P
15964	126.6	P	120.2	P
384100	1.9	A	1.4	A
15974	90.8	A	107.5	A
16012	486.6	P	553.2	P
16154	8.3	A	12.7	A
16156	35.1	A	29.3	A
16159	409.5	A	498.1	A
16160	135.2	A	106.2	A
16161	34	A	15.6	A
16162	231.8	P	256.1	P
16163	46.1	A	59.4	A
16173	413.8	P	549.7	P
16177	148.4	A	363.4	A
16179	322.3	P	294.4	P
16183	135.5	A	71.2	A
16185	37	A	19.6	A
16188	23.5	A	14.7	A
16192	3.8	A	3.8	A
16197	80.1	A	47.8	A
16198	8.7	A	16.5	A
16199	15	A	12	A
16205	5.2	A	23.7	A
16206	55.2	A	160	A
16210	1159.4	P	1226.6	P
16329	169.6	A	116.5	A
16362	181.8	A	284.8	A
16363	137	P	97.1	P
16373	25.7	A	27.5	A
16404	19	A	142.9	A
16407	123.7	A	187.3	A
16409	118.7	A	152.1	A
16424	183.4	A	233.5	A
16426	203	P	230.6	P
16431	1509.2	P	1493.4	P
16433	70.9	A	115.3	A
68605	21.1	A	56.4	A
16491	194.7	A	276.5	A
16493	199.3	P	197.8	P
16504	195.3	A	116.7	A
16525	756.7	P	1024.8	P
16532	75.1	A	78.2	A
16538	10.8	A	7	A
16541	44.3	A	54.4	A
16545	261.2	A	170.2	A
16560	577.5	P	737.3	P
16568	322.3	P	310.3	P
16571	178.1	A	66.6	A
16572	504.3	P	611.2	P
16598	294	P	257.4	P
16615	8.3	A	14.2	A
16622	5.1	A	6.4	A
16625	93.2	A	65.4	A
16666	8	A	10.5	A
16669	14.4	A	10.8	A
16682	23.5	A	16.7	A
16709	246.2	P	278.8	P
16728	65.6	A	51.4	A
16768	151.8	A	86.3	A
16779	185.4	A	147	A
16782	153.8	A	143.4	A
16790	17.6	A	29.6	A
16803	81.7	A	76.8	A
16816	1137.8	P	921.4	P
16866	61.2	A	54.3	A
16878	166.9	A	161.4	A
16897	989.4	P	1043.3	P
16904	20.9	A	16.4	A
16918	286.1	P	236.8	P
16939	175.8	A	120.7	A
16963	120	A	161.8	A
16970	17.7	A	18.3	A
16971	859.2	P	676.9	P
16978	291.1	P	340.5	P
16979	316.7	P	192.8	P
16993	608.9	P	733.9	P
16994	7.7	A	14.1	A
16995	7.6	A	11	A
17001	333.8	A	312.3	A
17005	287.5	A	223.5	A
17059	99	A	190.2	A
17071	97.8	A	43.6	A
17075	5.4	A	15.8	A
17079	94.5	A	189.5	A
17085	15.4	A	21.9	A
17095	9	A	8.7	A
17129	230.9	P	211.3	P
17131	537.3	P	680.5	P
17160	200	A	176.3	A
17172	10.5	A	17	A
17187	399.2	P	293.8	P
17199	20.2	A	53.8	A
17210	885.6	P	766	P
17216	61.3	A	39	A
17224	29.1	A	111	A
17225	187.1	A	307.1	A
17231	119.3	A	169.6	A
104362	15.3	A	57.7	A
17283	487.8	P	436.7	P
17288	68.8	A	34.5	A
17294	294.8	P	365.3	P
17295	39	A	260.7	A
17300	54.7	A	108.3	A
17301	61.7	A	58.6	A
17304	741	P	922.7	P
17305	297.1	P	289.2	P
17385	36.4	A	17.1	A
17386	30.2	A	21.2	A
17388	13.6	A	15.1	A
17390	469.7	A	57	A
17472	26.6	A	95.4	A
17533	219.9	P	179.5	P
17685	146.2	A	196	A
17752	14.2	A	11.9	A
17756	739.9	P	644	P
17758	1220.6	P	1237.4	P
17755	102	A	128.2	A
17766	158.6	A	73.8	A
17768	430.1	A	306.5	A
17773	195.2	P	199.2	P
17775	1706	P	1902.4	P
17836	111.9	P	196.4	P
17843	6.9	A	6.9	A
17868	107.2	A	112.2	A
17872	118.8	A	190.9	A
17873	166.7	P	161.7	P
17878	66.9	A	98.5	A
17916	110.1	A	309.1	A
17921	263.7	A	259	A
17937	451.7	P	478.1	P
17940	58.8	A	138.7	A
17954	646.4	P	601.7	P
17955	630.2	P	486.8	P
17960	189.9	A	197.5	A
17965	208.9	A	158	A
17966	968	P	810.6	P
17972	179.7	A	230.7	A
17988	560.4	P	541.1	P
17997	9	A	9.5	A
18023	758.8	P	816.3	P
18029	205	A	219.5	A
18054	285.4	P	396.3	P
68120	9.8	A	11.7	A
18091	64.4	A	116.7	A
18104	159.4	A	124.8	A
18125	128.2	A	263.1	A
18131	490	P	432.8	P
18142	88.1	A	25.6	A
18148	690	P	757.7	P
18164	763.3	P	823.7	P
18167	91.3	A	87	A
18175	27.8	A	61.9	A
18183	33.3	A	61	A
18185	121.6	P	173.8	P
18193	201	P	199.8	P
18197	2953.2	P	3886	P
18205	13.7	A	8.7	A
18249	4	A	3.2	A
18285	197.6	A	290.7	A
18292	28.5	A	99.5	A
18312	280	A	283.8	A
18313	217.5	P	247.4	P
18400	296.7	A	349.6	A
18405	19.9	A	19.6	A
18417	1009.9	P	1025.2	P
18476	97.4	A	128.9	A
18478	79.8	A	73.3	A
18503	192.6	A	103.9	A
268591	168	A	135.9	A
18542	379.7	P	374.3	P
18546	3946.4	P	4139.1	P
18554	360	P	447.6	P
18557	16.6	A	36.2	A
18559	100.9	A	57.9	A
18566	56	A	23.6	A
18567	324.7	P	256.2	P
18574	742.7	P	554.5	P
18584	167.1	A	234.1	A
18587	18.9	A	20.1	A
18600	423.4	P	474.4	P
18605	98.4	A	97.9	A
18654	107.3	A	81.5	A
18670	308	P	297.5	P
18679	201.5	P	200.2	P
18687	75.6	A	40	A
18689	197.4	A	50.4	A
18701	359.1	P	324.9	P
18709	1039.2	P	649.3	P
18736	119.2	A	114.5	A
18739	715.7	P	761.6	P
18742	253.1	A	401.4	A
18747	1787	P	1817.6	P
18759	622.1	P	615.3	P
18781	397	A	455.3	A
18783	132.3	A	51.1	A
18792	24.2	A	65	A
18797	16.8	A	14.9	A
18816	539.3	A	437.9	A
18846	193.1	A	79.8	A
18861	212.8	A	219.9	A
11859	88.3	A	95.4	A
18938	276.5	P	228.8	P
18948	16.3	A	20.6	A
18972	479.9	P	487.5	P
18984	899.3	P	977.6	P
18993	30.9	A	75.2	A
19011	58.4	A	161.3	A
19038	176.3	P	204.1	P
19075	506	P	430.1	P
19076	69.7	A	92.3	A
26395	3104.5	P	3302.1	P
19119	74.2	A	73.5	A
19127	178.6	A	133.3	A
19133	170	A	159.9	A
19142	427.6	P	481.7	P
259277	106.9	A	210.3	A
19146	139.3	A	53	A
19185	1150.9	P	1027.6	P
19202	6	A	17.5	A
19227	11.3	A	36.9	A
19250	131.7	A	163.5	A
19275	1193	P	1263.6	P
19288	144.9	P	128.3	P
19326	1431.5	P	1381.5	P
19341	349.3	P	346.6	P
19357	1396.7	P	1200	P
19416	60.7	A	55.4	A
19418	17.1	A	31.1	A
19428	8.8	A	15.3	A
19645	583.4	P	336.1	P
19656	330.7	P	271.2	P
19672	107.2	A	187.5	A
19674	66.3	A	100.8	A
19683	24.9	A	34.1	A
19693	245.9	P	237.8	P
19697	298.9	P	222.2	P
19716	1033.3	P	917.2	P
19730	310.4	A	394.4	A
19732	483.8	P	415.3	P
19733	49.1	A	19.4	A
19826	1044.2	P	895.7	P
19881	63.7	A	26.8	A
19882	167.2	A	111	A
19895	132.4	A	112.5	A
269261	1398.2	P	1723.5	P
19941	456.3	P	349.2	P
20016	153.1	A	158.5	A
20017	457.9	P	447.8	P
20019	182.8	A	102.9	A
20054	3928.3	P	4634.3	P
20102	1716.1	P	1532.5	P
20103	3324.7	P	3471.9	P
20129	23.8	A	61	A
20130	266.7	A	302.5	A
20135	18	A	15.4	A
20186	385.7	P	469	P
20194	773.8	P	882.5	P
20202	20.9	A	35.3	A
20203	1168	P	677	P
20204	36.6	A	147.2	A
20208	9.9	A	5.5	A
20220	20.2	A	34.5	A
20224	1562	P	1539.7	P
20231	74.4	A	112.8	A
20254	1376.7	P	1431.4	P
20255	1823.8	P	1813.8	P
20256	43.7	A	42.7	A
20259	263.3	A	300.6	A
20284	575.5	P	535.4	P
20299	311.5	P	286.8	P
20305	31.4	A	34.1	A
20310	53.4	A	116.3	A
20319	189.5	P	256.2	P
20341	212.9	P	108.5	P
20345	469.4	P	476.2	P
20356	178.4	P	202.5	P
20363	4622.6	P	5636.9	P
20364	2137	P	2209.6	P
20390	161.5	A	213.1	A
20391	346.1	A	78.3	A
20401	57.8	A	47.8	A
20418	236.3	A	160.3	A
20420	311.6	P	384.5	P
20422	715.6	P	731.3	P
20437	235.6	A	312.8	A
20452	344.6	P	285.4	P
20459	129.3	A	75.5	A
20460	137.3	A	110	A
20496	721.7	P	779	P
20502	303	P	276.7	P
20510	950.7	P	827	P
20513	133.4	A	142.1	A
20528	5.8	A	5.4	A
20532	191.6	A	206.2	A
20535	294.9	P	366.4	P
20536	538.5	P	541.8	P
20588	271.3	P	305.3	P
20604	353.8	A	274	A
20606	251.6	P	259.2	P
20607	8.1	A	34.6	A
20611	2.7	A	2.9	A
20617	1979	P	1991.3	P
20652	359.1	A	358.8	A
20664	69.8	A	101.1	A
20670	8.7	A	13.6	A
20672	22.3	A	47	A
20675	276.8	A	201.1	A
20690	97.3	A	77.1	A
20692	1024	P	1090.8	P
20716	41.7	A	101.2	A
20730	27.8	A	25.8	A
20744	6.9	A	13.2	A
20745	593.6	P	524.6	P
20750	995.8	P	988.6	P
20753	620.3	A	518.9	A
20770	10.7	A	8.9	A
20771	90.5	P	47.5	P
268656	314.2	P	207	P
20779	140.7	A	219.4	A
20819	71.7	A	82.3	A
20823	270.1	P	266	P
20842	170.8	P	71	P
20852	192.6	A	93.7	A
434121	4	A	10.1	A
20868	46.7	A	205.6	A
20890	255.2	P	202.5	P
20926	443.1	P	501.3	P
20935	36.7	A	39.3	A
20939	29.7	A	60.2	A
20944	178.2	P	239	P
20973	35.7	A	50.5	A
20997	25	A	47.6	A
21334	24.8	A	32.8	A
21357	519.4	P	529.3	P
21371	366.2	P	337.9	P
21384	26.8	A	51.1	A
21390	391.7	A	483.9	A
21400	215.5	A	251.7	A
21405	102.9	A	35.9	A
21407	52.5	A	33.3	A
21420	154.6	A	55.2	A
21427	143.6	A	83.7	A
21461	17.7	A	19.5	A
21664	560.2	P	424.8	P
21683	15.4	A	18.8	A
21684	9	A	23.1	A
21743	38.7	A	49.1	A
21744	104.2	A	151.3	A
21752	12.1	A	12.1	A
21755	14	A	10	A
21756	29.2	A	11.9	A
21809	17.3	A	37.5	A
21819	297.8	P	271.4	P
21823	2063.4	P	2517.4	P
21824	143.4	P	206.6	P
21834	305.9	P	291.3	P
21838	336.9	A	294.9	A
21872	1236.9	P	1340.7	P
21924	91.6	A	25.3	A
21925	19.5	A	23.9	A
21930	419.5	P	427.7	P
21936	11.2	A	8.7	A
21950	8.4	A	8.6	A
21958	27.6	A	20.1	A
21974	389.2	P	335.8	P
21987	87.2	A	22	A
21990	164.3	P	168.3	P
22018	37.6	A	25.7	A
22022	232.5	P	246.3	P
22024	15.4	A	31.6	A
22035	15.3	A	14.1	A
22044	1011.3	P	1068.5	P
22057	211.8	P	126.3	P
22070	4552.3	P	4711.3	P
22072	422.3	A	228.4	A
22113	128.9	A	86.8	A
22115	29.7	A	48.5	A
22127	9.9	A	30.3	A
22137	10.1	A	14.3	A
22153	2126.1	P	2104.5	P
22164	3.5	A	24.7	A
22194	439.1	P	360.7	P
22195	1133.2	P	1325.1	P
22224	765.9	P	588.3	P
22260	316.8	P	445.8	P
22264	13.4	A	28.9	A
22269	244.3	A	304.2	A
22271	26.7	A	24.9	A
22275	349.8	P	365.7	P
22276	88.7	A	216.9	A
22286	34.6	A	32.4	A
22301	10	A	6.9	A
22307	85.8	A	88.8	A
22310	22.9	A	25.4	A
22325	29	A	23	A
22326	26.8	A	22.5	A
22346	157.7	A	223	A
22348	1331.6	P	1461.8	P
22349	17	A	26.9	A
26459	47.3	A	45.8	A
22360	3985.4	P	4693	P
22401	695.8	P	662.9	P
22416	272.9	P	362.6	P
22526	8.4	A	15.6	A
22612	73.6	P	74.2	P
22632	400.4	P	420.5	P
22646	269.6	P	332.3	P
22658	178.2	A	216.1	A
22691	9.2	A	7.6	A
22702	84.3	A	102.1	A
22704	84	A	124.8	A
22715	36.7	A	132.3	A
22719	30.5	A	26.5	A
22724	138.9	A	153.1	A
22754	240.5	A	238.1	A
22767	18.1	A	4.4	A
22771	1272.5	P	1349.5	P
22773	233.1	P	223.6	P
22786	110.8	A	29.8	A
22789	3.8	A	3.3	A
11448	113.6	A	95	A
11468	245.3	A	251.8	A
11470	198.5	A	229	A
11482	362.7	A	379.1	A
11497	9.5	A	6	A
11514	428.7	P	377.4	P
11515	386.7	A	336.9	A
11535	110	A	118.2	A
11546	84.1	A	52.9	A
11552	35	A	137.8	A
11568	61.9	A	87.4	A
11602	53.1	A	66.2	A
11624	19.2	A	21	A
11628	187.1	A	173.6	A
11634	30.6	A	27.8	A
11639	251.8	A	284	A
11641	63.1	A	89.4	A
11642	154.1	A	185.2	A
11651	831.7	P	1019.3	P
11669	794.7	P	905.3	P
11686	178.3	A	172.4	A
11702	196.9	P	155	P
11736	439	P	436	P
11747	306.5	P	369.5	P
11754	58	A	70.7	A
11761	30.3	A	141.4	A
11773	526.7	P	534.7	P
11792	485	P	515.7	P
11801	340.6	A	316.8	A
11806	94.2	A	42.8	A
11811	33	A	56.4	A
11830	29.2	A	15.4	A
11847	146.8	A	108.6	A
11870	16.1	A	11.5	A
11889	65.9	A	24.2	A
11922	11.1	A	62.8	A
11924	17.6	A	14.3	A
11927	859.9	P	1008	P
11945	12.6	A	14.1	A
11982	192.1	A	139.3	A
11984	3834.1	P	4199	P
11997	112.8	A	114.5	A
11998	230.1	A	124.1	A
12009	20.7	A	72.2	A
12017	706.4	P	664.9	P
12054	272.3	P	305.5	P
12062	18.2	A	18.7	A
12069	1744	P	2079.2	P
12070	3082	P	3622	P
12075	97.2	A	142.7	A
12154	477.5	A	457.8	A
12182	53.8	A	17.2	A
12228	377.1	P	298.9	P
12236	164	A	130.3	A
12260	364.3	P	561.6	P
12267	341.8	A	388.7	A
12268	806.4	A	1039.9	A
12291	632.6	P	582.3	P
12309	3.9	A	5.1	A
12336	651.3	P	765.8	P
12339	339.9	P	342.2	P
12346	39	A	55.7	A
12349	2134.2	P	2423.1	P
12353	118.2	A	99.3	A
12359	575.8	P	469.3	P
12361	328.2	P	347.6	P
12365	122.5	A	100.6	A
12406	189.4	P	392	P
12425	23.1	A	19	A
12428	418	A	346.6	A
12466	1871.2	P	1679.1	P
12467	204.9	P	213.4	P
12475	262	A	303.5	A
12477	8.5	A	20.1	A
12478	22.9	A	20.7	A
12483	376	P	340.8	P
12484	312.6	P	349.6	P
12496	262.3	P	262.5	P
12502	194.4	A	147.3	A
12516	37.6	A	32.9	A
12522	115.6	A	55.2	A
12526	145.3	A	149.4	A
12540	1838.3	P	1795.4	P
12550	82.2	A	52	A
12561	141.2	P	183.7	P
12562	75.8	A	27	A
12570	21.1	A	21.8	A
12589	415.3	P	536.9	P
12608	14.9	A	14	A
12614	120.2	A	126	A
12622	14	A	6.7	A
12655	13	A	51.5	A
12667	249.9	P	250	P
12716	436.9	P	523.2	P
12724	308.3	P	284	P
12740	226.5	A	232.9	A
12764	891.8	P	852.2	P
12766	215.4	P	284.1	P
12772	21.5	A	21.1	A
12794	871.3	P	969.5	P
12813	17	A	25.7	A
12815	204.6	A	162.4	A
12819	50.4	A	43.3	A
12822	175.3	A	172.2	A
12833	768.1	P	716.3	P
12850	406	P	479	P
12862	350.7	A	351.9	A
12890	1157.5	P	1462.9	P
12891	3623.8	P	3252.8	P
12895	13.9	A	54.7	A
12896	38.1	A	34.4	A
12955	422.8	P	664.8	P
12970	13.4	A	10.9	A
12985	210.5	A	114.8	A
13001	1459.7	P	1539.3	P
13011	23.1	A	114.4	A
13033	1892.5	P	2471.3	P
13067	65	A	12.4	A
13072	72.4	A	151.9	A
13079	151.3	A	169.2	A
13116	904	P	806.5	P
13162	206.6	P	212.3	P
13190	85.6	A	86.3	A
13202	576.7	P	543.6	P
13215	36.1	A	34	A
13238	2.7	A	29.6	A
13349	778.2	P	720.5	P
13371	434	P	544.8	P
13380	31.8	A	71.4	A
13386	217	P	243.5	P
13390	2157.5	P	2238.9	P
13392	588.7	P	506.1	P
13395	369.7	P	339.2	P
13404	62.6	A	41.3	A
13411	49.3	A	49	A
13419	165	A	108.7	A
13436	75.5	A	31.8	A
13448	153.6	A	146.4	A
13449	407.1	A	372.7	A
13482	54.2	A	28	A
13489	429.6	P	368.1	P
13517	31.3	A	25	A
13524	87.2	A	78.5	A
13525	28.6	A	57.1	A
13529	137.7	A	157.8	A
13532	26.9	A	10.5	A
13603	116.8	A	174.6	A
13648	21.3	A	14.6	A
13654	56.4	A	124.8	A
13667	452.8	P	452.5	P
13688	650.9	P	522.7	P
13711	4.6	A	10.6	A
13732	42.7	A	281.5	A
13798	126.8	P	177.6	P
13836	24.5	A	34.6	A
13857	498.1	P	392.3	P
13875	10.4	A	10	A
13992	769.7	P	809.3	P
14064	223.4	P	226.1	P
14068	15.4	A	11.4	A
14077	556.8	P	541.3	P
14085	271.6	A	332.1	A
14125	66.9	A	16.7	A
14166	10.4	A	7.9	A
14179	8.1	A	13.5	A
14198	8.4	A	58.6	A
14199	1830.8	P	1799.1	P
14200	299.6	P	353.7	P
14201	140.8	A	157.5	A
14204	67.1	A	114.8	A
14205	106.4	A	39	A
14219	867.8	P	899.1	P
14230	200.3	A	244.9	A
14238	184.9	P	185.4	P
14263	86.8	A	128.9	A
14283	233.5	A	156.9	A
14312	1060.5	P	1149.6	P
14325	3585.9	P	4084.5	P
14339	107.3	P	58.7	P
14349	168.7	A	199	A
14352	19.7	A	16.9	A
14389	333.7	A	127.8	A
14419	216.4	P	270.4	P
14450	243	P	281.1	P
14468	94.1	A	166.1	A
14469	27.5	A	89.2	A
14545	310.9	P	383.9	P
14546	309.8	P	245.9	P
14547	594.5	P	613.2	P
14573	40.4	A	45.6	A
14579	211.9	P	188.8	P
14581	16	A	19.8	A
14587	42.8	A	37.1	A
14594	367.9	P	380.4	P
14601	15.5	A	10.7	A
14609	2964.1	P	2921.2	P
14610	4.6	A	5.6	A
14625	164.3	A	181.6	A
14626	14.1	A	12.5	A
14632	111.9	A	79.4	A
14673	169.1	A	215.1	A
14674	440.5	P	401.9	P
14711	190.3	A	173	A
14718	2715.7	P	2576.3	P
14719	2102.5	P	2088.4	P
14723	104.1	A	106.2	A
14724	307.3	A	360.2	A
14726	185.9	P	180.6	P
14731	596.1	P	637.5	P
14763	6	A	3.3	A
14765	16.5	A	11.5	A
14767	218.7	A	203.8	A
14780	86.6	A	23.9	A
14786	283.5	A	208.8	A
14797	2368.6	P	2593.8	P
14836	21.3	A	32.4	A
14840	7	A	6.3	A
14841	9.7	A	9.3	A
14860	237.5	P	308.8	P
14862	789.5	P	1037.8	P
14866	1667.2	P	1666.1	P
14873	434.2	P	611.3	P
14874	216.4	P	248.9	P
14885	213.7	A	210.8	A
14938	99.3	A	107	A
14942	233.8	A	407.2	A
14944	7.6	A	7.7	A
107970	26.1	A	15.6	A
14960	24.4	A	88.2	A
14969	288.3	A	319.9	A
14976	347.4	P	394.7	P
15007	9.7	A	60	A
15016	5.2	A	5	A
15040	167	A	156.4	A
15112	17.9	A	56.6	A
15114	1760	P	1818.3	P
15139	36.4	A	36.9	A
15185	611.1	P	579.1	P
15200	33.1	A	35.8	A
15203	85.5	A	54.5	A
15209	131.1	A	39.5	A
15211	381.3	P	510.6	P
15212	826.4	P	1002	P
15248	494.2	A	527	A
15270	482.9	P	546.5	P
15273	950.7	P	1097.6	P
15289	636.8	P	569.4	P
15353	165.2	P	133.7	P
15368	178.5	P	223.3	P
15370	2191	P	2153.4	P
15371	8.9	A	8.7	A
15376	16.4	A	33.4	A
15382	693.6	P	610.9	P
15397	172.6	A	245	A
15399	212.7	A	258.6	A
15402	16.4	A	108	A
15405	82.8	A	80.7	A
15429	20.4	A	33.1	A
15436	101.9	A	32	A
15464	3.7	A	4.2	A
15485	104.3	A	128.1	A
15519	4583.9	P	4436.1	P
15526	1569.8	P	1542.9	P
15587	366.7	A	414.7	A
15874	38.1	A	103.9	A
15896	90.8	A	87.3	A
15939	534.5	P	561.5	P
15965	786.1	A	1066.2	A
15967	34.7	A	19.5	A
15968	62.4	A	41.7	A
15972	17.8	A	17.7	A
15976	145.5	P	270.8	P
15977	38.2	A	36.4	A
15979	300.5	P	397	P
16004	453.9	P	281.3	P
16007	129.7	P	104.4	P
16147	161.5	A	134.6	A
16153	254.4	P	251.2	P
16157	269.6	P	327.3	P
16178	185.2	P	143.7	P
16191	344.8	A	344.8	A
226180	1683.2	P	1727.3	P
16331	57.9	A	70.3	A
16337	135.2	A	130.9	A
16348	244.5	P	220.6	P
16399	234.9	P	230.3	P
16402	49.6	A	51.9	A
16419	445.4	A	503.8	A
16425	318	A	403.3	A
16428	73.9	A	129.5	A
16476	805.1	P	789.2	P
16483	14.6	A	15.5	A
16495	274.7	A	250.7	A
16510	355.3	A	251.9	A
16522	52.4	A	121.4	A
16536	130.5	A	218.8	A
16542	140.6	A	189.5	A
16559	352.1	P	318.1	P
16592	5	A	29.1	A
16596	77.1	A	59.5	A
16616	130.5	A	165.2	A
16617	109.1	A	85.7	A
16634	70.2	A	52.2	A
16651	373.7	P	348.9	P
16660	11.6	A	31.1	A
268482	140.9	A	159.9	A
16667	42.2	A	84.8	A
16668	74.3	A	15.1	A
16670	492.8	A	407.4	A
16675	206.6	A	192.9	A
16688	98.2	A	99.4	A
16694	215.1	A	69.8	A
16701	184.6	A	182.2	A
16704	13.5	A	7.8	A
16770	277.8	P	277.6	P
16814	54	A	32.8	A
16820	22.1	A	21.4	A
16825	368.2	P	394.5	P
16826	99.8	A	40.8	A
16828	1939.5	P	2008.8	P
16840	62.2	A	11.5	A
16841	9.4	A	5.3	A
16855	109.8	A	106.7	A
16872	47	A	139.4	A
16881	455.3	A	305.9	A
16885	87.9	A	192	A
16906	128	A	54.8	A
16907	125.7	A	173.9	A
16917	19.4	A	19.2	A
16922	929.1	P	1003.1	P
16948	309	A	283.4	A
16952	104.2	A	157.1	A
16992	32	A	29.4	A
17000	150.8	A	117.2	A
17063	266.5	A	378.7	A
17101	12.7	A	16.5	A
17135	19.7	A	15.7	A
17153	1017.1	P	1053.2	P
17165	245.6	P	321.5	P
17167	27	A	35.3	A
17180	22.7	A	25.3	A
17193	52	A	36.7	A
17195	132.9	A	94.6	A
17227	580.6	A	597.2	A
17229	476.9	A	463.6	A
17256	577.7	P	711.3	P
17285	139.1	A	173.5	A
17312	54.9	P	95.2	P
17330	409.3	P	477	P
17357	1366.7	P	1593.4	P
17392	6.6	A	29.5	A
17423	212.1	A	248.7	A
17463	1073.7	P	951.6	P
17480	185.7	A	164.8	A
17523	117.9	A	122.2	A
17688	164.9	P	218.8	P
17700	5.5	A	61.6	A
17771	230.9	A	211.9	A
17857	348	P	278.5	P
17869	62.7	A	83.7	A
17870	29.1	A	75.7	A
17888	16.7	A	15.2	A
17906	42	A	55.2	A
102493	493	P	450.6	P
17926	13.2	A	13.6	A
17927	11.2	A	35.3	A
17951	106.1	P	121.2	P
17948	33	A	45.5	A
17961	127.3	A	97.2	A
17986	388.4	P	320.2	P
18000	945.2	P	941.7	P
18025	14.3	A	32.1	A
18041	553.5	P	461.6	P
18048	6.9	A	5.6	A
18100	281.9	A	324.3	A
18111	2495.2	P	3426.3	P
18113	494.4	A	172.9	A
18126	153.1	A	131.1	A
18132	150.4	A	32.7	A
18133	101.8	P	210.5	P
18140	45.1	A	41.3	A
18166	133.8	A	64.7	A
18176	193.8	P	191.2	P
18198	182.2	A	183.7	A
18203	302.2	P	348.7	P
18221	912.5	P	1062.2	P
18294	300.6	A	218.9	A
18317	124.9	A	81.4	A
18348	115.3	P	186.4	P
18378	600.1	P	1071.3	P
18387	338.7	A	384.1	A
18391	587	P	575.6	P
18420	11.1	A	7	A
18439	126.5	A	103.7	A
18459	149.5	A	133.4	A
18489	256.5	A	312.5	A
73322	6.3	A	8.2	A
18511	29.7	A	46.4	A
18534	4.8	A	3.8	A
18538	599.5	P	434.4	P
18555	1180.2	P	1017.4	P
18569	431.4	P	514.5	P
18591	162.7	P	196.7	P
18601	185.3	A	183.4	A
18602	27.6	A	23.3	A
18626	135.2	A	46.8	A
18627	302.9	P	334.7	P
18671	272.4	P	412.6	P
18675	26.7	A	26.4	A
18676	121.4	A	145.6	A
18686	170.2	A	193.6	A
18703	15	A	43.1	A
18740	13.2	A	15.8	A
18752	243.1	P	233.9	P
18753	348	P	374.1	P
18769	492.3	P	451.9	P
18778	19.3	A	15.1	A
18780	125.9	A	178.3	A
18782	268.4	P	301.4	P
18788	71.3	A	59.6	A
18817	336.1	A	139	A
18830	536.4	P	552.9	P
18843	97.5	A	114.6	A
18947	86.2	A	121.9	A
18971	86.3	A	155.8	A
18973	198	A	188.8	A
18979	14.2	A	39.8	A
18985	79.2	P	116.3	P
18987	186.9	A	170.2	A
18991	67.8	A	141.9	A
19016	27.6	A	8.7	A
19035	1245.3	P	1471	P
19073	178.6	P	319.3	P
19090	55.1	A	44.1	A
19094	39.1	A	36.3	A
19109	313.8	A	43	A
19110	17.5	A	12.7	A
19111	16	A	9.2	A
19114	102	A	72.2	A
19122	5108.3	P	4605	P
19125	277.3	A	294.8	A
19141	683.9	P	870.2	P
19152	22.5	A	13.5	A
19165	166.6	A	31.8	A
19173	1612.9	P	1737.4	P
19186	338.2	A	449.7	A
19192	289.8	P	297.8	P
19208	22.6	A	15.9	A
19225	95.9	A	107.8	A
19246	855.4	P	732.8	P
19253	12.9	A	8.1	A
19273	478.5	P	455.9	P
19309	612	P	481.3	P
19337	651.2	P	600	P
19355	146.5	A	216.8	A
19367	328.1	A	357.7	A
19419	575.9	P	495.9	P
19657	5.4	A	4.6	A
19659	250.4	P	326.3	P
19687	264.5	P	236.4	P
19694	63.5	A	143.5	A
19695	27	A	37.4	A
19708	841.7	P	919.4	P
19743	65.4	A	86.2	A
19824	119.9	A	124.2	A
19894	73.4	A	82.5	A
19935	514.6	P	534.1	P
19942	2743.6	P	3001.1	P
19988	1561.8	P	1081.3	P
20022	335.1	P	668.9	P
20115	800.2	P	873.6	P
20197	46.6	A	43.6	A
20199	1510.1	P	1875.1	P
20209	115.3	A	229.3	A
20219	232.1	A	163.1	A
20234	21.6	A	24.5	A
20278	23.1	A	24.3	A
20287	79.9	A	56.5	A
20290	84.9	A	48.1	A
20295	53.5	A	33.2	A
20296	141.9	A	128.3	A
18829	122.1	A	121.8	A
20302	8.3	A	7	A
20308	11.7	A	15	A
20309	4.6	A	4.7	A
20317	516.8	P	586.8	P
20339	71.7	A	74.6	A
20343	194.5	A	191	A
20344	342.6	P	215.7	P
20375	392.7	P	297.2	P
20382	877.1	P	833.8	P
20389	77.9	A	94.2	A
20392	253.6	A	254.7	A
20393	482	P	450.4	P
20410	52.9	A	70.4	A
20415	133	A	162.3	A
20419	103.5	A	87	A
20448	409.1	P	581.6	P
20464	8.6	A	86.5	A
20465	88.4	A	77.7	A
20494	34.9	A	31.7	A
20499	100.9	A	175.8	A
20505	26.1	A	23.5	A
20519	93.7	A	90.6	A
20525	341.8	P	411.9	P
20531	221.2	A	258.7	A
20533	44.7	A	45.5	A
20539	542.3	P	677.6	P
20555	17.7	A	21.7	A
20556	112.6	A	197.4	A
20568	442.1	A	545.6	A
20583	18.1	A	98.8	A
20597	1051.6	P	1268.7	P
20602	1420.4	P	1010.2	P
20618	411.4	P	293.5	P
20624	525.3	P	683.8	P
20630	520.5	P	550.7	P
20680	113.7	A	140	A
20686	30.4	A	60.1	A
20706	299	A	324.5	A
20751	33.1	A	78.4	A
20758	236.4	A	268.6	A
20759	212.6	A	222.8	A
20761	321.2	A	352.7	A
20763	1451.5	A	1243.6	A
20765	1456.2	P	1184.1	P
20766	27.6	A	10.7	A
20811	51.8	A	37.7	A
20834	21.9	A	17.9	A
20844	448	P	556.6	P
20849	16.7	A	116	A
20869	491.4	A	409.8	A
20904	35.4	A	24	A
20932	314.2	A	421.3	A
20933	701.2	P	668.2	P
20962	25.4	A	28.2	A
20963	213.1	A	215.2	A
20969	17.2	A	19.3	A
20971	454.3	P	476.7	P
21349	179.8	A	71.9	A
21389	147.1	A	143.7	A
21393	110.7	A	58.1	A
21412	105.7	A	101.8	A
21429	417.5	P	806.8	P
21453	22.1	A	17.8	A
21647	13.1	A	6.8	A
21667	45.5	A	24.7	A
21674	16.6	A	13.5	A
21677	91.4	A	92.5	A
21689	206.6	P	174.2	P
21786	36.4	A	59.1	A
21803	146.7	A	134.5	A
21828	15	A	12.6	A
21846	5.2	A	6.6	A
21849	1572.9	P	1589.4	P
21856	303.7	A	273.2	A
21859	803.1	P	782.1	P
21871	355.4	P	374	P
21873	329.5	A	307.9	A
21884	40.1	A	73.6	A
21893	162.1	A	71.2	A
21894	63.1	A	30.3	A
21922	95.7	A	24.1	A
21935	89.4	A	76.2	A
21942	133.9	P	131.6	P
21943	4.8	A	67.8	A
21947	42.5	A	38.6	A
21948	87.1	A	44.5	A
21956	14.9	A	72.7	A
21968	348	P	410	P
22027	1080.1	P	1290.2	P
22031	430.2	P	431.2	P
22037	31.4	A	23	A
22059	467.5	P	540	P
22084	863.9	P	762.5	P
22116	138.9	A	139.4	A
22146	6460.7	P	6105.4	P
22156	286.5	A	282.9	A
22160	49.3	A	19.2	A
22163	357.8	A	210.3	A
22173	130.9	A	349.5	A
22177	340	P	370.6	P
22202	252.8	A	180.6	A
22223	1258.1	P	1374	P
22234	367.5	P	331.4	P
22258	335	A	287	A
22282	539.5	P	340.7	P
22287	181.5	A	151.1	A
22296	5.4	A	11.9	A
22297	77.1	A	128.2	A
22333	3195.5	P	3283	P
22334	478.7	P	464.5	P
22335	1606.3	P	1548.7	P
22340	960.7	P	1045.5	P
22342	72.2	A	176.3	A
22361	77.8	A	80.8	A
22385	231	P	256.5	P
22388	1589.3	P	1566.1	P
22393	366.9	P	322.7	P
22436	26.4	A	24.9	A
22437	24	A	78.8	A
22446	256.1	P	290.8	P
22635	17	A	13.7	A
22652	126.8	A	136.8	A
22694	159.4	A	157.6	A
22695	30.5	A	69.7	A
22697	333.5	P	366.6	P
22717	96.1	A	110.2	A
22759	20	A	20.7	A
22784	535.9	A	313.1	A
22785	555.6	P	498.7	P
22787	34.5	A	33.4	A
23789	427.5	P	607	P
23802	850.8	P	822.1	P
23829	122.3	A	74.8	A
23837	838.6	P	997.9	P
270166	61.7	P	45.8	P
23877	653.4	P	649.3	P
23886	14.4	A	61.9	A
14755	76.7	A	351.8	A
23893	523.8	P	463.6	P
23897	476.9	P	380.3	P
23919	8.8	A	7.1	A
23920	57.8	A	66.1	A
23923	127.7	A	99.7	A
23924	249.5	P	271	P
23939	31	A	45	A
23942	622.2	P	765.7	P
23961	20.4	A	19.3	A
23968	19	A	31.8	A
23969	2110.1	P	2081.7	P
23971	1352	P	1333.1	P
23985	63.3	A	60.2	A
23992	294.8	P	263.9	P
23994	1338.7	P	1294.6	P
23996	618.8	P	767	P
24046	148.7	A	205.9	A
24047	255.8	A	201.4	A
24050	879.9	P	791.5	P
24055	23.9	A	20.8	A
24084	66.4	A	73.8	A
24086	289.9	P	241	P
24087	151.6	A	78.1	A
24100	620.3	P	521.7	P
24102	25.6	A	21.9	A
24109	2537.1	P	2511.8	P
24110	156	P	169.1	P
24111	10	A	9.1	A
24112	82.4	A	66.5	A
24113	33.4	A	25.4	A
26368	26.9	A	45.1	A
26378	136.9	P	115.1	P
26384	368.3	P	276.9	P
26386	394.6	P	313.9	P
26394	1210.2	P	906.2	P
26407	522.6	P	611.3	P
26415	5.8	A	3.6	A
26416	621.6	P	561.4	P
26417	1199.7	P	1352.2	P
26425	448.2	P	466.2	P
26426	465.3	P	369.9	P
26429	103.1	A	21.2	A
26430	390.5	P	355.9	P
26442	717.4	P	730.1	P
26443	925.6	P	977.2	P
26444	656.4	P	699.7	P
26457	692	P	856.7	P
26464	308.4	A	283.8	A
26561	138.7	P	160	P
26565	292.3	P	266.8	P
26875	907.8	P	894.2	P
26876	126.9	A	135	A
26885	313.7	A	331.2	A
26891	146	A	215.8	A
26910	15.4	A	69.4	A
26918	19.2	A	24.3	A
26927	72.7	A	128.5	A
26930	107.1	A	135.1	A
26934	267.3	A	243.6	A
26940	173.2	P	197.8	P
26941	640.9	P	512.5	P
26942	9	A	64.7	A
26945	116.3	A	175.4	A
26946	143.6	A	262.7	A
93843	276.2	P	332.7	P
26968	813.2	P	1090.6	P
26970	83.4	A	95.1	A
26992	267.4	P	310.4	P
27047	95	A	61.3	A
27050	2202.2	P	3063.8	P
26961	2758.8	P	2642.2	P
11932	847	P	1174.6	P
11474	28.1	A	20.2	A
11537	146.2	A	105.9	A
11622	112.3	A	132	A
11625	21.3	A	39.2	A
11668	297.8	A	284	A
11744	189.4	P	151.1	P
11745	218.6	P	270.9	P
11807	26	A	116.7	A
11818	97.8	A	146.5	A
11835	110	A	36.1	A
12007	18.5	A	41.3	A
12049	35.6	A	103.7	A
12263	142.9	A	158.8	A
12279	157.8	A	110.4	A
12500	23.8	A	22.5	A
12504	133.1	A	60.2	A
12759	2259.6	P	2391.1	P
12876	7893.3	P	7659.4	P
12946	39.8	A	45.1	A
13016	2727.3	P	2463	P
13807	3906.2	P	3435.9	P
13828	1.5	A	11.5	A
14126	114.8	A	75.4	A
14180	39	A	70.3	A
14293	56.4	A	15.9	A
14347	185.3	A	218.4	A
14695	116.6	A	125.8	A
14728	135.5	P	122.3	P
14789	204.4	P	225.9	P
14791	678.9	P	578.1	P
14939	19.2	A	21.7	A
14979	316.2	P	384.2	P
14985	57.7	A	68.9	A
15170	12.9	A	13.5	A
15199	27.5	A	69	A
15233	156.5	A	70.8	A
15423	10.8	A	11.5	A
15452	1579.5	P	1986.7	P
15482	5.7	A	3.7	A
15505	907.5	P	960.1	P
16421	64.5	A	68.5	A
16511	601	P	605.5	P
16706	47.1	A	17.8	A
16834	333.1	A	372.4	A
16977	102.2	A	33.7	A
17123	195	A	254	A
17183	354.1	P	445.4	P
17189	84.4	A	47.2	A
17192	355.4	P	516.7	P
17311	664	P	698.1	P
17687	66.1	A	43.1	A
17751	2148.9	P	2178.9	P
17829	212.9	A	60.5	A
17938	1045.3	P	963	P
18049	189.9	A	151.2	A
18081	207.1	A	121.7	A
18119	196.4	A	97.2	A
18263	990.9	P	1058.4	P
18367	36.4	A	32.3	A
18368	158.1	A	201.3	A
18370	109.4	A	67.7	A
18419	372.3	A	229.8	A
18472	1335.1	P	1074.2	P
18685	277.8	P	355.9	P
18763	584.9	P	623.3	P
18999	6.9	A	5	A
19047	2773.8	P	2564.7	P
407832	62.1	A	52.2	A
19132	6.1	A	7	A
19171	33.1	A	52.5	A
19252	895.6	P	850.8	P
19259	650.8	P	687.3	P
20055	4974.5	P	5722.8	P
20167	656.7	P	502.5	P
20201	145.9	P	153.1	P
20222	622.2	P	648.9	P
20304	81.9	A	30.6	A
20306	113.9	A	126.9	A
20315	466.3	P	519.8	P
20359	216.4	P	303.3	P
20405	222.7	A	326.1	A
20518	57.9	A	98.8	A
20741	194.2	A	137.8	A
20945	12.2	A	4.2	A
21331	40.1	A	79.8	A
21454	1665.7	P	1768.7	P
21682	102.2	A	87.1	A
21847	228.1	P	150.1	P
21926	315.1	P	355.7	P
23833	59.1	A	379.5	A
24057	153.9	P	102.6	P
26382	88.7	A	141.1	A
26462	126.5	A	138	A
26549	90.7	A	13.4	A
26560	44.9	A	33.8	A
26573	36.8	A	23.4	A
27103	30.2	A	9.7	A
27220	125.9	A	189.2	A
27260	385.7	A	332.7	A
27273	45.5	A	77.5	A
27276	1397.9	P	1361.1	P
27279	272.6	A	295.5	A
27280	236.4	A	273.6	A
27355	235.8	A	216.1	A
27357	461.8	P	443.3	P
[truncated: 9,824 more rows]

## Sheet: GNF.HYPO
entrezgene_id	value1	call1	value2	call2
22147	265.8	P	310.3	P
20170	16.3	A	21	A
16170	82.4	A	130.7	A
21754	264.1	P	265.6	P
69009	30.4	A	20.9	A
56807	1087.9	P	1082.1	P
55987	190.4	A	127.5	A
110816	30.4	A	26	A
54473	987.4	P	925.3	P
21908	239.6	P	147	P
27217	9	A	10.5	A
58182	172.2	A	177.7	A
58184	548.5	P	556.7	P
66925	598.5	P	840.7	P
15360	93.5	A	214	A
216874	543.7	P	549.9	P
14555	382.6	P	286.1	P
78911	62.5	A	102.7	A
21401	177.9	A	146.1	A
12325	1926.6	P	2172.9	P
74034	28.2	A	24.4	A
13650	365.9	P	351.4	P
66237	2256.1	P	2209	P
234684	42.7	A	46.1	A
12738	98.4	A	114.7	A
75099	233.7	P	252.5	P
228642	35.7	A	31.1	A
328830	1.7	A	3.7	A
226519	482.5	P	504.8	P
19107	160.7	P	137.1	P
11861	92.7	P	125	P
68559	337.2	P	406.2	P
276919	9.6	A	9.6	A
67883	160.9	P	129.9	P
234730	240.5	P	266.3	P
22330	431.5	P	472.4	P
171469	2373.9	P	2235.7	P
23908	325.2	A	278	A
15490	109.5	A	81.6	A
14934	118.4	A	169.8	A
212090	393.3	P	418	P
270906	19.2	A	21.7	A
17113	933.3	P	1168.9	P
18793	117.2	A	73.2	A
242122	115.6	A	70.8	A
20249	2093.1	P	2411.9	P
56847	23.5	A	27.5	A
73287	49.1	A	8.6	A
17232	163.6	A	163.4	A
12774	40.1	A	70.1	A
57342	313	P	339.7	P
57434	136.9	A	140.2	A
15473	224.5	P	201.2	P
12064	408.1	P	295.5	P
12524	156.5	P	158.1	P
19324	519.6	P	596.3	P
77124	186.3	A	194.3	A
280667	172.6	A	149.4	A
57436	4218.2	P	4428.5	P
13006	641.5	P	660	P
234857	60.4	A	46.1	A
13164	7	A	7.4	A
68839	1384.9	P	1304.8	P
67373	61.5	A	125.6	A
18383	132.1	P	171.8	P
56379	53.2	A	91.5	A
16498	732.2	P	724.6	P
54399	243	A	177.9	A
106952	44.2	A	48.5	A
66515	341.4	A	330.4	A
28126	157	A	208.7	A
72366	125.3	A	144.8	A
74481	232.7	P	214.6	P
74499	21.3	A	23.4	A
76856	9	A	10.3	A
321015	449	P	416.7	P
65098	719.1	P	647.3	P
16211	1611.7	P	1491.5	P
22169	390.7	P	374.8	P
15288	340.2	P	215.4	P
246079	4.1	A	14.4	A
105348	238.5	P	258.5	P
11704	97.7	A	113.5	A
67166	1607.8	P	1469.5	P
105298	1583.1	P	1718.3	P
72590	920.1	P	808.7	P
104010	484	P	462.2	P
16822	173.7	A	162.5	A
269211	311.5	P	261.4	P
11821	565.9	P	620.7	P
67666	351.2	A	270.4	A
69994	12.3	A	9.7	A
319953	27.8	A	26.9	A
231583	90.1	A	66.2	A
69354	11.7	A	67.3	A
69024	469.1	A	495	A
69912	187.5	P	226.5	P
240518	481.5	P	501.6	P
56322	349.9	P	361.8	P
21817	110.9	A	179	A
54683	1794.8	P	1239.5	P
17313	291.1	P	633.6	P
73893	7.4	A	17.7	A
98366	582.9	P	634.9	P
54188	232.4	A	241	A
330216	7.9	A	6.2	A
76375	50	A	32.3	A
99887	191.7	P	174	P
108682	588	P	620.1	P
19012	389.5	P	322.3	P
26466	357.2	P	488	P
66540	493.3	P	478.7	P
16796	794.3	P	783.2	P
67719	21.8	A	104.3	A
66591	175	P	173.4	P
64099	53.5	A	61.4	A
56690	268.4	P	340.2	P
64113	440.7	P	375.9	P
19157	305.1	P	251.5	P
22110	1527.9	P	2143.2	P
53606	179.9	A	154.8	A
100342	11.9	A	8.8	A
231712	119.3	A	260.6	A
52626	574.1	P	506.6	P
269061	445.9	P	446.2	P
217310	530.5	P	611.4	P
216134	361.8	P	416.5	P
30943	11.1	A	20.4	A
114143	1741.8	P	1936.4	P
104245	61.4	A	106.2	A
244334	21.8	A	80.8	A
234129	59.6	A	54	A
50708	757.2	P	621.2	P
27426	37.9	A	66.4	A
21807	2314.5	P	2610.5	P
53334	585.9	P	613.2	P
27055	272.3	A	287.5	A
24030	1054.6	P	1101.8	P
57874	2172.5	P	2308.9	P
28015	2954.2	P	2948.6	P
13112	250.1	P	263.1	P
239368	134.7	A	133.9	A
13476	3796	P	3014.7	P
237175	175	A	109.6	A
243371	157.3	A	170.6	A
338320	36.4	A	32.6	A
54422	314.7	A	240.1	A
76459	107.2	A	117.4	A
210035	94.2	A	27.3	A
116847	270	P	314	P
109685	165.5	A	142.6	A
53625	423	P	406	P
232790	455	P	428.9	P
27979	752.5	P	817.6	P
219158	842.5	P	957.8	P
69256	394.3	P	240.1	P
69786	191.5	A	261.3	A
12235	17.5	A	8.6	A
17952	226.7	A	256.9	A
76898	668.5	P	743	P
219149	38.5	A	48.8	A
320806	117.9	A	56.1	A
105663	425.3	P	385.2	P
14790	1260.6	P	1073.6	P
16613	102.8	A	59.4	A
252910	83.4	A	119.3	A
212398	206.9	A	153.6	A
74610	45.1	A	23.5	A
216453	145.5	A	197.2	A
232210	24.3	A	17.5	A
75104	1314.3	P	1496.1	P
109093	52.4	A	156.3	A
23872	1359.9	P	1349.2	P
234779	35.5	A	190.3	A
19305	435.7	P	489.3	P
77938	19.3	A	26.8	A
52666	525.4	P	597.7	P
69654	477.5	P	511.9	P
17246	1044.5	P	1035.9	P
225896	1115.3	P	1001.5	P
76867	315	P	264.5	P
69807	1368.4	P	1303.9	P
67836	154.1	P	197.3	P
232987	190.2	A	300.2	A
217124	944.1	P	890.8	P
207425	511.1	P	643.5	P
230780	839.4	A	836	A
230101	432.3	P	367.2	P
14186	151.8	A	137.6	A
26448	562.9	P	432	P
242484	166.1	A	202.6	A
69804	1488.9	P	1009.2	P
218165	63	A	38.6	A
211389	206.7	P	219.6	P
67755	422.2	P	446.9	P
224045	435.8	P	378.9	P
232431	43.5	A	25.6	A
106565	422.9	P	277.2	P
70231	944.6	P	1179.1	P
231549	236.6	P	278.7	P
66959	885.2	P	1055.2	P
224912	386.5	A	506.5	A
76074	58.8	A	32.9	A
67996	940.3	P	895.3	P
20657	370.3	P	435.5	P
18195	4508.4	P	4495.8	P
106707	443.4	P	379.6	P
74504	233.7	A	262.7	A
59095	673.8	P	703.6	P
17913	109.9	A	138.1	A
170728	141.6	A	135.8	A
192654	259.8	A	270.9	A
66468	39.9	A	125.9	A
14623	867	P	1149.9	P
54420	49.2	A	45.5	A
17936	519.9	P	465.2	P
75627	191.2	P	195.3	P
69882	183.1	P	222.3	P
268756	18.3	A	26.3	A
22596	261.3	P	248.9	P
243983	382.1	P	462.5	P
252829	35.6	A	9.4	A
66787	200.6	A	57.9	A
70012	252.1	A	181.2	A
15438	68.2	A	64.1	A
278180	220	A	82.2	A
105355	17.3	A	13.9	A
11910	11.9	A	12.9	A
231834	714.3	A	825.9	A
13353	240.2	P	238.9	P
69456	248.4	P	277.1	P
59288	434.3	P	343.3	P
72931	1191.5	P	1324.2	P
77113	579.6	P	603.1	P
29869	248.7	P	282	P
68527	138.9	A	93.1	A
64143	396.2	P	347	P
216618	306.8	P	290.9	P
66414	1814.8	P	1869.1	P
70208	105	A	85.9	A
74147	3.8	A	8.1	A
69259	448.5	P	392.1	P
57912	521.1	A	498.8	A
66409	688.8	P	445.6	P
66087	737.8	P	804.1	P
53421	907.6	P	932.2	P
75572	723.6	P	666.2	P
69077	988.4	P	956.2	P
71963	226.3	P	156.6	P
66631	481.2	P	443.1	P
68970	200.6	P	377.9	P
67739	931.6	P	736.3	P
74120	296.2	P	313.1	P
66596	256.6	P	234.2	P
110109	420.5	P	358.4	P
30878	482.6	P	424.4	P
102595	541.5	P	478.2	P
224250	749.7	P	708	P
68867	14.2	A	23	A
231803	348.7	A	306.7	A
108075	72.1	A	266.2	A
66333	163.1	A	129.4	A
66126	474.8	P	472.9	P
66367	268.2	P	254.7	P
77975	442.9	A	301.9	A
52377	36.5	A	197.1	A
110611	834.1	P	974.5	P
107747	623.4	P	777.1	P
53817	1113.7	P	1234.5	P
110310	120.8	A	183.3	A
72544	199.2	A	202.8	A
20619	121.1	P	126.5	P
68836	616.6	P	753.6	P
17968	44.3	A	14.9	A
11842	2810.4	P	2907.7	P
319740	606.5	P	626	P
320299	136.3	P	173	P
20469	20.4	A	21.9	A
68441	1141.7	P	1317.8	P
218214	136.9	A	80.4	A
80743	59.7	A	159.1	A
217214	222.1	A	206.1	A
67685	10.5	A	11.1	A
236930	64.5	A	36	A
56226	19.6	A	18.8	A
71776	126.1	A	79.6	A
209003	10.2	A	9.4	A
72171	22.6	A	18.6	A
213575	376.9	P	335.4	P
67538	149.7	A	146.9	A
76407	126.5	P	166.8	P
215705	229.1	A	234.5	A
67750	81.8	A	48	A
211986	72.1	A	206.1	A
68530	456.9	A	427.2	A
71753	221.7	A	180.3	A
20851	328.4	P	404.6	P
276852	89.7	A	76.3	A
14619	99.4	A	173.1	A
68192	696.7	P	649.5	P
54401	4792.3	P	4632.9	P
263876	257.3	P	309.1	P
78895	43.1	A	13.7	A
71954	594.2	P	753.8	P
27049	14.9	A	23.5	A
71704	257.7	A	237.2	A
71728	18	A	25.8	A
18597	1899.6	P	1472.8	P
67544	440.7	P	555	P
11607	329.2	A	252.9	A
11937	214.3	P	195	P
235415	129	A	170.6	A
212483	668.1	P	770	P
56191	1013.2	P	1344.7	P
27993	146	A	139.6	A
75599	207.1	P	158.8	P
20527	703.3	P	764.1	P
67608	31.9	A	34.1	A
17428	108.8	A	74.7	A
14104	655.6	P	725.2	P
20873	100.7	P	119.3	P
107770	117.5	A	157.5	A
276905	212.9	A	170.4	A
18194	585.2	P	650.8	P
71690	38.6	A	15.3	A
72927	352.5	P	284.7	P
18588	421.2	P	404.5	P
234290	290.6	P	288.5	P
20446	51.1	A	41.2	A
212070	78.8	A	136	A
64339	480.5	A	376.3	A
64945	295.1	P	237.1	P
330192	32.9	A	38.8	A
26938	521.6	P	529.5	P
74111	11.1	A	12.6	A
233900	297.5	A	267.4	A
28193	393	P	358.7	P
74772	923.1	P	906.9	P
74008	181.6	P	149.6	P
66277	487.1	P	346.7	P
64242	972.4	P	951.4	P
58244	378.4	P	540.2	P
66336	75	A	161.1	A
66104	3067.7	P	3162.4	P
19736	1161.8	P	1223.4	P
270201	168.1	A	161.1	A
14758	2655.1	P	3129.9	P
107581	538.9	P	522.1	P
68926	662.9	P	623.7	P
64656	506.7	P	589.3	P
71701	171.8	A	335.2	A
108161	12	A	61.9	A
74548	44.3	A	20.6	A
108689	214.2	P	185.1	P
66989	585.6	P	622.4	P
67542	542.9	P	500.3	P
193742	493.8	P	629.2	P
12974	1670.7	P	1705.6	P
27360	986.5	P	1076.4	P
76943	376.1	A	240.3	A
15901	499.2	P	433	P
193796	153.7	A	371.6	A
109857	228.5	A	178.5	A
69151	65	A	124.8	A
272359	310.7	A	454.7	A
20674	473.4	P	463.2	P
11931	3955.8	P	4168	P
16792	536.7	P	490.4	P
16068	208	P	232.3	P
67664	290.6	A	282.7	A
433375	356.9	P	305.8	P
20724	2	A	12.9	A
66069	469.7	A	417.7	A
17341	347.9	A	336.2	A
59002	156	A	187.1	A
69917	364.1	P	404.8	P
14628	494.5	P	391	P
276829	379.3	P	288.6	P
235504	291.7	P	296.3	P
19277	967.4	P	1007.9	P
14368	146.8	A	107.6	A
67689	130.5	A	105.6	A
14302	37.3	A	72.7	A
22239	675.6	P	622.3	P
257635	19.4	A	15.9	A
12889	1809.3	P	1789.5	P
232333	2649.5	P	2217.6	P
78977	5.1	A	8.2	A
108660	3419.5	P	3795.1	P
268670	49.5	A	47	A
22421	25.5	A	74.1	A
11921	230.9	A	282.7	A
78697	198.9	P	180.9	P
67590	570.4	P	484.3	P
22229	379.4	P	408.2	P
74369	303.7	A	305.4	A
53313	279.3	A	302	A
80752	552.6	P	525.5	P
18764	346.2	P	405.2	P
66467	255.4	P	260	P
13081	170.4	A	163.1	A
71241	153.3	P	109.7	P
13685	199.7	A	160.8	A
16658	358.8	A	285.2	A
108670	87.6	A	70.6	A
234865	239.1	P	261.6	P
276891	45.7	A	36	A
14685	25.8	A	23.2	A
73660	43.2	A	56.6	A
107321	152.9	A	201.4	A
74068	75.3	A	113.6	A
56295	407.7	P	465.5	P
353242	215.5	A	177.2	A
384939	258.9	P	245.7	P
18196	1244.8	P	1309.5	P
20818	103.9	A	85.7	A
321010	108.8	A	99.1	A
50926	869.3	P	790.2	P
69046	2557.4	P	2361.8	P
74359	156.7	A	140.6	A
12951	94.8	A	31.3	A
18755	309.8	A	348	A
22390	383.6	P	352.7	P
20832	1392.9	P	1422.9	P
11799	115.6	A	136.7	A
243910	439.2	P	334.7	P
243846	184.3	A	270.3	A
17470	424	P	382.9	P
20416	236.9	P	269.1	P
17133	196.4	A	195	A
70796	29.8	A	154.8	A
11832	325	A	305	A
67474	244.4	P	262.5	P
16649	368.9	P	511.2	P
71093	35.3	A	38.1	A
17147	128.4	A	51.8	A
21770	900.1	P	854.1	P
11440	22.5	A	30.7	A
69871	152.9	A	155.1	A
26887	332.1	P	365.2	P
12519	7.8	A	7.3	A
17540	179.6	A	141.5	A
321018	155.5	A	194.2	A
74191	347.3	A	252.4	A
69890	716.7	A	638.4	A
19085	2651.6	P	2953.3	P
268933	41.9	A	42.6	A
22273	1265.6	P	1265	P
22353	668.4	P	637.5	P
11287	13.3	A	9.2	A
11302	804	P	1161.4	P
11304	25.2	A	30.2	A
11305	758.3	P	683.4	P
11409	370.8	P	475.3	P
11418	643	P	769.9	P
11500	17.7	A	16.9	A
11501	502.8	P	465.9	P
11502	301.6	P	308.7	P
11522	48.6	A	107.5	A
11553	259.8	A	253.8	A
11576	55.8	A	20.7	A
11595	233.3	A	205.6	A
11596	203	A	130.5	A
11601	9.7	A	23.2	A
11604	295.2	A	345.7	A
11606	941.3	P	932.8	P
11614	78.4	A	97.9	A
11647	241.5	A	159.2	A
11648	335.6	A	279.7	A
11650	259.5	A	184.4	A
11666	415.6	P	423.8	P
11670	239.8	A	139.6	A
11674	9985.5	P	11331.3	P
11682	670.1	P	542.1	P
11694	144	A	175.8	A
11695	229.9	P	233.4	P
11699	19.8	A	61.7	A
11705	45.7	A	69.9	A
11731	4.9	A	5.9	A
11769	1121.6	P	954.7	P
11776	1016.4	P	1228.3	P
11796	31.5	A	32.7	A
11797	494.9	P	545.2	P
11803	2647.9	P	2855.2	P
11815	1732.4	P	1806.4	P
11826	93.2	A	152.8	A
11833	190	P	198.4	P
11845	298.6	P	331.5	P
11853	193.1	A	250.2	A
11854	45.6	A	42.9	A
11899	1323.9	P	1665.8	P
11908	87.9	A	19.6	A
11923	111.5	A	192	A
11933	1300.7	P	1786.5	P
11966	4043.1	P	4069.6	P
11979	533.9	P	473.1	P
11988	358.8	A	322.4	A
11989	557.2	P	490.3	P
11993	348.7	P	379.8	P
12012	78.3	A	43	A
12020	36.8	A	40.6	A
12022	21.6	A	29.7	A
12029	47	A	21.3	A
12032	550.7	P	465.8	P
12039	33.1	A	23.3	A
12061	112.1	A	59.8	A
12111	233.5	A	222.5	A
12123	65.8	A	111.1	A
12142	160.7	P	153.6	P
12145	30.7	A	68.5	A
12156	9.8	A	31.3	A
12162	30.2	A	13.6	A
12163	395.3	P	363	P
12193	193.2	A	196	A
12259	491.2	P	549.5	P
12261	609.7	P	679.9	P
12262	88.2	A	211.6	A
12265	54.2	A	27	A
12273	112.8	A	100.6	A
12286	42.3	A	26.5	A
12287	43.3	A	48	A
12297	523.5	P	457.2	P
12299	13.3	A	92.5	A
12305	320.5	A	304	A
12311	246.4	P	213.1	P
12317	575.6	P	747.5	P
12328	548.4	P	588.7	P
12333	150.3	A	148.3	A
12351	153.7	A	131.5	A
12352	194.4	A	211.9	A
12366	282.3	P	241.6	P
12401	282	A	145.3	A
12408	256.4	P	394.1	P
12409	15.7	A	43.5	A
12418	749.9	P	879.7	P
12427	97	A	128.3	A
12442	17.1	A	68.4	A
12461	1285.8	P	1372.2	P
12465	1693.8	P	1602.9	P
12479	139.4	A	159.5	A
12480	35.1	A	24.4	A
12506	146.9	A	116.7	A
12512	994.9	P	1178.9	P
12518	66.8	A	81.7	A
12555	239.8	A	237.3	A
12556	52.4	A	66.5	A
12585	310.2	P	224.7	P
12592	76.3	A	75.6	A
26437	88.5	A	98	A
12615	301.1	P	235.4	P
12630	243.2	P	229.8	P
12632	125.6	P	134.9	P
12643	18.7	A	15.5	A
12651	360.8	P	431.2	P
12652	1066.8	P	1237.5	P
12672	176	A	287.9	A
12677	214.9	P	156.8	P
12683	139.1	A	142.5	A
12696	683	P	821.8	P
12705	255.7	P	293.3	P
12715	267.8	A	239.2	A
12753	308.9	P	314.8	P
12770	146.2	A	157.5	A
12775	19.6	A	22.1	A
12776	90.9	A	190.7	A
12789	190.2	A	190.7	A
12798	82.1	A	69.7	A
12801	177.3	A	36.1	A
12810	130.8	A	12.8	A
12817	107.4	A	106.7	A
12821	58	A	58.5	A
12828	20.9	A	24.2	A
12836	560.1	P	493.9	P
12840	393.8	A	435	A
12843	93.5	A	202.6	A
12861	5074.1	P	5513.2	P
12869	78.3	A	73	A
12873	182.1	A	161.5	A
12877	314	P	291.3	P
12892	451.6	P	286.5	P
12909	97.2	A	159.3	A
12925	270.8	A	308.7	A
12944	23.8	A	40.7	A
12945	94.6	A	94.6	A
110521	327.5	P	276.2	P
12961	24.7	A	13.7	A
12964	310.8	A	281.2	A
12967	14.9	A	12.4	A
12977	235	A	193.2	A
12978	692.7	P	705	P
12983	32.5	A	23.5	A
12984	316.9	P	264.8	P
12986	3.3	A	9.4	A
12993	5.7	A	5.2	A
13018	415.6	P	449.7	P
13019	183.1	A	144.8	A
13035	70.3	A	74.4	A
13036	174.7	P	227.6	P
13048	138.5	A	201	A
13057	12.4	A	13.4	A
13074	10.6	A	10.8	A
13075	113.6	P	100.2	P
13107	126.6	A	89	A
13113	84.6	A	160.7	A
13114	63.4	A	32.1	A
13123	251	P	179	P
13137	84.9	A	16.2	A
13163	423	P	415.7	P
13178	148.8	P	107	P
13185	269.2	P	308.5	P
13191	751.3	P	813.7	P
13221	452.3	P	707.4	P
13222	161.2	A	133.9	A
13226	13.1	A	177.6	A
13243	3.7	A	2.9	A
13239	6.3	A	39.7	A
13240	90.1	A	84.9	A
13360	353.5	P	431.3	P
13367	348.9	A	416.1	A
13370	109.3	A	58	A
13382	504.1	P	714.2	P
13389	114.4	A	98	A
320453	222.4	A	141.2	A
13479	103	A	92.4	A
13496	125.9	A	165.4	A
13498	193.3	A	199.6	A
13507	220.8	P	266.1	P
13521	90.1	A	129.9	A
13531	18.2	A	7.3	A
13543	406.2	A	423.6	A
13555	291.8	A	273.2	A
13605	16.6	A	14.2	A
13609	1009.1	P	1017.6	P
13619	580.4	P	559.6	P
13637	43.4	A	29.7	A
13653	285.6	P	298	P
13663	593.6	P	671.5	P
13680	254.6	P	220	P
13706	38.2	A	27.4	A
13709	54	A	86.2	A
13710	367.9	P	566.6	P
13712	157.7	A	207.9	A
13716	187.2	A	203.2	A
13722	537	P	598.2	P
13728	455.9	P	474	P
13804	323.5	P	339	P
13805	128.2	A	197.2	A
13839	30.5	A	96	A
13840	428.3	P	397.1	P
13842	251.3	A	234.6	A
13856	158.4	A	120.3	A
13858	137.8	A	151.6	A
13860	286.4	P	299.6	P
13861	71.9	A	98	A
13870	423.6	A	387	A
13877	592.1	P	673.1	P
14827	1558.3	P	1597.4	P
26379	449.8	A	490	A
13884	55.4	A	86.5	A
13924	256.6	A	287.3	A
13984	82.1	A	137.6	A
14008	396.5	A	465.9	A
14020	495.8	P	479.2	P
14026	857.7	P	1017	P
14028	29.6	A	11.7	A
14029	327.3	A	329.3	A
14055	377.8	P	358.3	P
14079	3.5	A	8.1	A
14086	103.8	A	91.7	A
14088	143.7	A	197.6	A
14089	79.6	A	92.7	A
14106	37.6	A	40.6	A
14115	305.7	A	265	A
14120	10.4	A	19	A
14133	246.1	A	283.1	A
14149	246.9	A	189.5	A
14170	31.6	A	39.1	A
14173	10.3	A	63.8	A
14181	134	A	142.6	A
14187	88.9	A	112.8	A
14218	159.5	A	131.3	A
14237	8.4	A	9.2	A
14240	96.5	A	37	A
14251	1246.5	P	1236.2	P
14257	92.1	A	129.7	A
14262	25.1	A	45.1	A
14276	239.1	A	158.9	A
14282	31.6	A	28.8	A
14289	12.6	A	12.4	A
14290	11	A	6.8	A
14291	13.4	A	4.6	A
29817	61.6	A	105.5	A
14343	32	A	25.5	A
14360	489	P	371.9	P
14373	12.7	A	19.4	A
14377	261.2	P	247.4	P
14381	113.1	A	49.6	A
14385	480.9	P	399.8	P
14387	2477	P	2678.9	P
14399	6.2	A	3.7	A
14408	97.5	A	112.4	A
14409	169.6	A	156.7	A
14415	3020.2	P	3253.3	P
14422	167.4	A	49.9	A
14427	94.8	A	109.5	A
14451	40.9	A	39.5	A
14460	32.7	A	37.9	A
14461	134.2	A	126.8	A
14464	161.4	A	101.8	A
270076	35.9	A	10.5	A
14531	83.3	A	59.8	A
107889	243.3	A	294.9	A
14539	85.3	A	152.3	A
14563	201.6	P	210	P
14568	104.3	A	100.6	A
14582	120.1	A	113.4	A
14612	27.7	A	24.1	A
14616	32.5	A	30.6	A
14618	16.2	A	24.9	A
14620	13.4	A	13.6	A
14659	247.4	A	236.2	A
14664	1167.6	P	1155.2	P
14738	35	A	37.5	A
14748	19.9	A	11.1	A
14756	843.6	P	901.7	P
14761	50.1	A	42.3	A
14775	1507	P	1565.4	P
14779	1772.6	P	2071.9	P
14809	423.4	A	470.3	A
14814	218.1	A	155.5	A
14815	138.6	P	105.5	P
14825	125.4	P	96.4	P
14829	3.5	A	5.7	A
14842	238.4	P	208.5	P
14854	204.9	P	282.9	P
14858	27.9	A	76.2	A
14894	585.5	P	636.6	P
14915	111.7	A	106.7	A
14916	14.6	A	13.1	A
14919	128.6	A	73.3	A
14937	73.4	A	431.5	A
14945	332.1	P	267.9	P
14962	140.9	A	119.7	A
14963	95.8	A	129.9	A
14977	922	P	550.5	P
15001	123.3	A	111.9	A
15042	11.6	A	20.1	A
15110	360.8	A	232.3	A
15117	27.5	A	62.7	A
15118	283.3	A	303.8	A
15160	333.2	A	275.6	A
15161	60.4	A	56.3	A
15163	215.7	A	192.3	A
15186	458.6	P	398.4	P
15192	27.4	A	19	A
15218	217.8	P	204.6	P
15220	148	A	11	A
15247	579.5	P	690.9	P
15278	336.4	P	305.4	P
15284	22.4	A	87	A
15356	522.9	P	476.2	P
15373	75.8	P	79.9	P
15374	232.5	P	343.2	P
15377	42.1	A	49.5	A
15395	131.2	P	143.7	P
15398	150.2	A	150.3	A
15407	29.2	A	28.4	A
15413	74.1	A	80.3	A
15451	108.5	A	71.1	A
15456	215.7	A	212.6	A
15487	128.8	P	182.4	P
15492	6.8	A	9.3	A
15504	86.2	A	61.3	A
15516	3078.6	P	3362.9	P
15891	82.2	A	58.3	A
269951	398.6	P	547.5	P
15929	1577.8	P	1423.6	P
15932	346.9	P	289.6	P
15944	217.3	A	282.4	A
15951	5.6	A	22.1	A
15958	222.2	P	232.2	P
15964	109.4	P	99.2	P
384100	2	A	16	A
15974	77.2	A	21.6	A
16012	398.7	P	322.4	P
16154	7.8	A	8.1	A
16156	65.7	A	66.8	A
16159	410.2	A	420.5	A
16160	118.9	A	97.3	A
16161	24.6	A	22.4	A
16162	288.5	P	188.3	P
16163	34	A	54.6	A
16173	343.6	P	508.5	P
16177	248.9	A	258.8	A
16179	412	P	456.9	P
16183	130.1	A	59.5	A
16185	38.1	A	30.8	A
16188	11.5	A	17	A
16192	3.8	A	2.9	A
16197	125.1	A	42.9	A
16198	11.5	A	14.1	A
16199	6.8	A	5.7	A
16205	8.4	A	4.9	A
16206	68.9	A	50.1	A
16210	3509.1	P	3739.2	P
16323	244.9	A	164.2	A
16329	204.9	A	210.9	A
16373	124.6	A	112.2	A
16404	43.2	A	88	A
16407	135.8	A	141.4	A
16409	184.1	A	155.4	A
16424	243.2	A	299	A
16426	2415.5	P	2423	P
16431	1369.1	P	1422.3	P
16433	100.9	A	26.4	A
68605	20.8	A	17.5	A
16452	61.3	A	149.3	A
16491	236.7	A	248	A
16493	236.2	P	237	P
16504	45.7	A	73.9	A
16525	559.9	P	629.1	P
16532	110.8	A	108.4	A
16538	6	A	10.8	A
16541	47.3	A	29	A
16545	289.4	A	183.3	A
16560	438.9	P	515.1	P
16568	450.5	P	461.6	P
16571	182.3	A	188.2	A
16572	594.4	P	620.9	P
16594	1028.7	A	983.1	A
16598	275.1	P	226	P
16615	6.5	A	9	A
16622	8	A	5	A
16625	85.7	A	43	A
16628	0.5	A	0.4	A
16633	93.4	P	68.5	P
16636	125.2	A	109.4	A
16666	8	A	7.9	A
16669	11.2	A	12.2	A
16682	20.1	A	17.7	A
16709	390.7	P	436.6	P
16728	43.1	A	119.7	A
16768	38.6	A	33.1	A
16779	82.7	A	176.5	A
16790	27.5	A	31.2	A
16803	152.2	A	153.7	A
16866	45.2	A	49.7	A
16873	249.3	P	232.3	P
16878	148.6	A	144.7	A
16897	905.5	P	913.1	P
16904	18.7	A	18.5	A
16939	229.9	A	201.9	A
16963	161.8	A	225.3	A
16970	38	A	73.1	A
16971	1358	P	1405.5	P
16978	300.7	P	355.1	P
16979	284.2	P	285.7	P
16993	560.8	P	549.4	P
16994	12.7	A	11.9	A
16995	12.2	A	28.7	A
16998	361.3	P	419.8	P
17001	311	A	324.1	A
17005	258.2	A	279.5	A
17059	16	A	12.9	A
17075	11.6	A	14.8	A
17079	171.4	A	133.5	A
17085	19.4	A	20.2	A
17095	14.8	A	17	A
17131	619.3	P	530.4	P
17172	13.3	A	17.1	A
17187	540.5	P	633.5	P
17199	17.6	A	41.1	A
17210	674.7	P	723.3	P
17216	40.5	A	28	A
17224	18.3	A	10.2	A
17225	322.8	A	217.5	A
17231	143.4	A	105.4	A
104362	98.6	A	81.4	A
17288	28.7	A	34.3	A
17294	160.5	P	181.3	P
17295	79	A	122.5	A
17300	54.9	A	122.3	A
17301	60.7	A	70.4	A
17304	578	P	556.6	P
17305	303	P	222.2	P
17385	26.5	A	21.1	A
17386	26	A	49.5	A
17388	13.7	A	8.8	A
17390	437.9	A	300.7	A
17436	344.4	P	469.5	P
17472	66.5	A	50.4	A
17527	317.4	P	341.6	P
17533	195.6	P	228.2	P
17685	233.2	A	263.1	A
17752	17	A	15.9	A
17756	417.8	P	474	P
17758	688.4	P	720.1	P
17766	174.6	A	170.4	A
17768	350.1	A	60.3	A
17773	266.6	P	265.4	P
17775	2373.6	P	2442	P
17843	5.7	A	4.3	A
17868	89.3	A	138.8	A
17872	91.2	A	99.9	A
17878	58.2	A	75.2	A
17916	251.3	A	198.6	A
17921	337.5	A	326.9	A
17937	231.9	P	305.6	P
17940	217.1	A	134.4	A
17954	1687.8	P	1746.5	P
17955	1124.3	P	1063.1	P
17960	189.4	A	147.3	A
17965	48	A	196.4	A
17966	895	P	947.7	P
17972	175	A	153.2	A
17988	759.7	P	932.7	P
17997	8.9	A	16.1	A
[truncated: 10,892 more rows]
