# Supplementary material for: Quantitative methods for genome-scale analysis of in situ hybridization and correlation with microarray data
Source: Genome Biol. 2008 Jan 30;9(1):R23. doi: 10.1186/gb-2008-9-1-r23 (PMC2395252; doi:10.1186/gb-2008-9-1-r23)
Supplement: Additional data file 5 — ABA expression level and density data. [file gb-2008-9-1-r23-S5.zip]

Archive with 1 entries (1 files):
- Publications/Cross Platform Comparison/Submitted/Supplementary Materials/Additional_data_file_5.xls
