# Supplementary material for: Quantitative methods for genome-scale analysis of in situ hybridization and correlation with microarray data
Source: Genome Biol. 2008 Jan 30;9(1):R23. doi: 10.1186/gb-2008-9-1-r23 (PMC2395252; doi:10.1186/gb-2008-9-1-r23)
Supplement: Additional data file 5 — ABA expression level and density data. [file gb-2008-9-1-r23-S5.zip › Publications/Cross Platform Comparison/Submitted/Supplementary Materials/Additional_data_file_5.xls]

## Sheet: ABA.STR
entrezgene_id	imageseries_id	explevel	expdensity
317653	70295434	0.574286	0.53735
317717	386245	0.416721	0.314161
317750	71489789	0.902915	0.567039
317755	70195090	7.44313	5.91919
317757	70239027	0.238919	0.210604
317758	70228513	0.864872	1.17469
319146	70565861	0.604084	0.713802
319158	69169564	106.156	72.9482
319162	68745120	51.6717	43.7814
319164	70277949	8.925	10.031
319179	69735042	0.877466	0.992762
319188	69116889	70.8497	57.321
319189	69735048	0.470107	0.332634
319195	69014530	131.128	83.6916
319196	69816464	0.774373	0.663783
319197	69859717	0.95568	1.02839
319207	73497101	16.6361	17.3963
319210	71764904	0.299086	0.159013
319211	69782300	0.744643	0.594775
319213	71808853	0.140652	0.103025
319214	69236730	2.9974	3.03772
319217	73606464	0.176432	0.112221
319228	70305108	0.41741	0.48309
319229	71487191	0.425723	0.352434
319235	74514007	0.503902	0.181594
319236	68795432	0.376055	0.206059
319239	69236748	4.71332	4.36753
319245	69446917	0.438758	0.400871
319247	73606630	0.565644	0.370758
319259	70228257	0.297998	0.374898
319262	68919910	1.23573	1.35775
319266	69014560	0.040387	0.028009
319277	69447924	0.129315	0.101319
319278	68920737	48.559	45.3328
319281	71808448	150.602	103.705
319293	69236754	1.70795	1.58904
319301	69548795	0.137745	0.117256
319321	70231140	0.777888	0.72751
319322	70593345	61.7769	51.7627
319352	69531043	71.3545	60.3599
319357	71021025	0.058681	0.04353
319361	76003513	1.2568	1.29572
319362	71496270	0.041667	0.029589
319370	69352908	11.1356	11.7809
319387	74514294	70.8411	61.0479
319388	69608863	0.12221	0.16509
319402	73513684	0.27452	0.245909
319412	70238746	0.686053	0.661033
319423	71809461	0.405119	0.352761
319430	74510176	0.111965	0.060421
319433	69671726	3.92795	4.45595
319446	74430978	0.130849	0.120186
319448	69672551	48.2863	44.5683
319453	70717370	36.651	36.1189
319455	69527854	0.367191	0.451956
319459	71809325	0.193657	0.19088
319463	70231905	0.850787	0.858103
319470	69531037	4.56504	4.91647
319472	69446655	1.67358	1.83197
319475	70528049	0.992517	1.10293
319476	71809043	0.390781	0.330255
319477	73497059	41.8947	37.235
319478	74277639	0.29939	0.21899
319480	75693046	0.250553	0.164867
319481	71764855	1.06964	1.14069
319482	71809139	0.166661	0.116425
319486	69448638	5.15506	5.61546
319487	72283534	0.246727	0.096879
319493	74277713	0.092686	0.05102
319503	71668372	0.304956	0.182988
319508	71808516	0.866516	0.727338
319513	68910986	5.26703	5.687
319517	74431339	0.829241	0.673943
319518	69407899	3.48759	3.64641
319520	69671654	1.55643	1.4939
319522	70238830	0.372972	0.168251
319526	69672222	8.05109	9.66665
319527	69527830	0.584005	0.851048
319530	70228316	3.70273	3.62522
319535	68862036	0.630612	0.243197
319544	70231200	3.4708	4.07161
319545	72283581	0.080511	0.046329
319552	74277638	0.339198	0.219108
319554	413789	0.253115	0.192788
319555	69447966	3.41037	4.10193
319556	69448020	0.209695	0.170131
319562	69447798	0.232771	0.154492
319564	69530876	9.81639	9.90229
319565	73573217	0.378224	0.244453
319574	74277653	101.44	85.782
319579	72183001	0.167732	0.070674
319581	70218932	2.25775	2.37991
319582	68797894	0.544352	0.523611
319583	69736130	0.084963	0.072084
319586	73513597	6.06862	6.74486
319587	71380532	155.5	105.203
319590	69448954	0.826071	0.839592
319593	69608483	0.21895	0.075029
319594	69734995	0.60505	0.602042
319598	69527878	0.037637	0.048929
319601	68191246	2.56614	3.325
319604	69527980	39.9911	42.9171
319609	71493867	0.093729	0.074314
319613	69013017	44.821	39.9028
319615	73496899	0.060296	0.056801
319618	69528016	0.147914	0.184718
319630	69447906	19.6155	21.4834
319634	73584825	1.03579	0.690189
319636	69608094	0.167354	0.105613
319637	70228424	0.545324	0.659042
319638	69782425	0.131046	0.078786
319641	69530864	0.748484	0.713342
319651	71764867	1.47877	1.27284
319653	69527812	1.19548	1.41999
319655	75692873	23.6287	15.6486
319660	69448680	0.448017	0.407143
319665	70228406	0.23632	0.211887
319670	74513941	79.5644	71.1684
319675	71493777	2.25863	2.50538
319688	69444735	52.9961	54.3071
319689	70565488	1.69242	1.32794
319695	69288524	0.786418	0.632192
319701	70228567	0.417587	0.126121
319710	70528035	0.759345	0.731231
319712	69530882	2.616	3.54671
319719	69407690	6.10794	6.13222
319721	71809172	0.898543	0.894413
319727	69448014	0.217053	0.201616
319734	71808777	0.34801	0.278575
319737	74509470	0.357696	0.166494
319738	69548789	0.144372	0.113498
319740	75774663	6.54979	6.16456
319742	69448710	0.588643	0.602749
319743	71020993	0.654015	0.556011
319748	71493795	0.407077	0.382617
319749	71496233	0.725569	0.583672
319752	71495873	0.054522	0.039092
319757	69838516	0.876377	0.679756
319763	70228603	0.457881	0.218624
319765	68843751	1.14932	1.30748
319767	70227986	0.109162	0.106408
319772	69530816	0.184385	0.121334
319776	69530935	1.41635	1.83836
319792	73513347	0.194278	0.146504
319800	69262323	0.271794	0.211671
319801	69447804	4.77835	4.35664
319803	71809253	0.488516	0.456077
319804	70218950	0.945985	0.967107
319807	70203658	3.16883	2.81726
319817	70946614	13.5634	14.0109
319818	69514428	3.38714	4.93114
319819	70218576	1.58757	1.55675
319822	70302216	0.252578	0.224433
319825	74510122	0.503734	0.351378
319829	69446643	0.654879	0.602881
319831	70218872	0.568125	0.732133
319832	74578188	0.340201	0.262937
319836	71808409	0.411889	0.295706
319839	70228472	0.308074	0.18072
319845	69262294	23.5216	25.8186
319847	70238979	0.123941	0.065577
319848	71809091	10.6995	10.7604
319850	69445367	0.689471	0.715656
319859	70238961	0.216712	0.134738
319865	71809455	0.330639	0.203698
319875	75931587	0.153081	0.081147
319876	71021160	0.191914	0.155657
319880	67792206	0.299234	0.249848
319885	69442365	28.3356	31.1538
319887	70238973	102.389	83.5282
319888	69443391	1.12718	1.32767
319890	74822584	3.17147	3.11505
319893	69447942	7.07729	8.49168
319895	69530822	0.868847	0.908378
319899	71809286	2.94497	3.26042
319901	69446637	6.10919	6.95927
319909	69443445	0.47405	0.421948
319911	70238764	7.63039	9.47707
319912	70228525	1.33395	1.49453
319922	69514494	1.56513	1.74022
319924	69526713	4.41843	4.00875
319929	70228573	0.232431	0.185272
319930	70231851	0.205034	0.222241
319935	70717563	0.258092	0.208755
319939	69980256	6.67329	5.60746
319942	75828171	0.553553	0.541323
319945	68499028	2.67211	2.69798
319953	71610853	54.31	44.6312
319963	69446619	0.511514	0.567544
319965	70717980	1.3448	1.37962
319977	69448716	44.1298	47.8751
319984	75831724	84.5108	67.2388
319991	69735807	0.053839	0.042044
319996	70305658	25.4167	25.4171
319997	68744050	2.13382	2.36393
319998	68845305	7.47622	7.99593
320001	69671780	0.064974	0.035658
320004	73584879	1.07423	1.18412
320011	70194558	1.31058	1.34223
320012	74822577	14.6877	13.5103
320019	69445433	9.35873	9.24534
320021	73513609	0.737473	0.424644
320022	71493230	0.198124	0.111862
320024	69527770	12.0326	11.2876
320027	70231158	1.52804	1.59698
320040	70228286	0.861042	0.833194
320043	71808821	0.803291	0.533757
320047	70205596	0.030976	0.022708
320051	71210895	0.077595	0.07579
320055	74431552	5.19885	7.48451
320063	67787341	24.2858	22.766
320080	71493825	0.436836	0.261959
320082	72471790	0.170646	0.106945
320091	73497660	0.195999	0.186175
320095	71493807	0.425525	0.325705
320099	71380908	122	94.9716
320100	69981139	1.68187	1.72561
320103	69449002	0.614888	0.688723
320106	71493873	0.356409	0.275815
320110	74822575	0.929082	0.627365
320111	69447782	6.65298	7.23951
320116	69530732	16.9062	19.2023
320118	71764830	0.684942	0.449682
320119	68918280	5.86987	6.5783
320127	69530774	59.4827	50.228
320129	69524392	19.1956	17.8455
320133	70227872	0.076371	0.038966
320135	69113704	0.408139	0.473949
320138	70228358	119.073	94.0496
320145	72002051	1.41051	1.0753
320148	70231206	0.340172	0.416129
320150	70303468	31.6328	30.8256
320158	69447816	4.07608	3.5497
320159	69407636	3.82876	4.13652
320162	72182952	6.39382	6.25926
320165	74579951	85.8357	67.1373
320169	71809331	0.845947	0.46414
320181	71496522	7.8532	9.39514
320183	71808693	0.379378	0.116852
320184	70231941	4.65945	3.46937
320187	69671774	0.534386	0.603416
320189	70228155	0.179707	0.175745
320193	69527950	0.426047	0.575547
320197	71021167	0.473911	0.48872
320201	72182941	0.475103	0.527402
320203	69530840	10.4785	10.8118
320204	73712846	0.111509	0.061204
320208	68844403	15.8073	17.2343
320209	69626723	0.269463	0.280652
320213	74821925	1.99512	1.95727
320214	70305024	12.4222	10.9359
320220	70231893	15.4698	18.0828
320224	70276783	0.129407	0.115699
320226	70528151	2.41991	2.22028
320230	71808558	0.080809	0.072763
320234	69671786	2.51959	3.03307
320236	71494726	0.328674	0.232265
320237	69104150	6.82384	8.1289
320244	68157391	1.1526	1.13816
320249	71021164	0.168106	0.096817
320255	71496083	0.425381	0.469239
320256	71809424	0.851524	0.617868
320264	71380520	5.96105	6.01435
320266	70238609	6.05618	6.87265
320267	74359724	9.17036	9.4111
320268	69528028	5.4766	6.33038
320269	70238064	0.217959	0.264778
320271	70228663	2.2465	2.44995
320277	69530923	0.034178	0.021512
320289	69527974	78.9932	69.0345
320292	68798495	69.3493	52.7118
320295	74822582	0.504834	0.271044
320299	69080729	8.41192	9.58574
320302	69407720	0.623747	0.576852
320305	70228179	0.255528	0.085962
320309	71492838	0.640701	0.525759
320311	72000165	0.154499	0.085648
320312	71809226	0.197007	0.139286
320319	73712744	5.91981	7.55866
320321	70228161	1.52423	1.62541
320323	69514488	1.25799	1.33203
320333	71809443	9.74616	8.69878
320336	70717371	4.31279	4.54529
320338	70228221	6.90488	7.58885
320339	69445421	11.3713	12.8113
320343	69671732	0.72867	0.767352
320351	69608893	0.085275	0.076678
320352	70239015	0.210719	0.190234
320355	70238824	0.726216	0.414159
320357	70228394	10.1669	11.4221
320360	75831720	0.913868	0.963344
320365	70305174	55.9079	48.8187
320366	71494702	0.433288	0.293666
320373	69608489	26.6687	30.8015
320376	69816500	4.4463	4.61854
320377	70228101	3.11448	3.83735
320379	70946249	0.278123	0.149125
320383	69527824	1.72647	2.41256
320387	70238818	7.12188	8.67015
320394	69672677	5.92978	6.41629
320398	75988235	0.226099	0.194577
320399	69530870	27.3422	25.3529
320400	71494666	0.789328	0.555479
320404	69735640	2.82543	2.20038
320405	69540266	4.71157	3.69938
320407	72471707	0.263841	0.169087
320411	69449008	0.301305	0.153978
320415	69672820	0.086538	0.060422
320429	69289315	152.638	99.0243
320435	69838405	0.245933	0.244875
320440	69446947	30.7547	36.1329
320448	69289021	7.10917	8.70966
320452	69782634	0.97735	0.720317
320454	72471694	3.7569	3.61352
320456	75197540	0.042238	0.016964
320458	69446559	0.113075	0.081372
320460	69449014	1.62879	1.77115
320463	69672210	106.429	73.7427
320469	69447852	1.08167	1.136
320473	69080484	219.921	99.9743
320474	71809494	0.28886	0.242609
320478	69527782	0.994116	0.878849
320484	69448668	3.33774	3.2994
320485	71809352	0.34119	0.308951
320487	69626588	0.071963	0.074011
320489	71496252	0.192459	0.143171
320491	69514386	4.50068	6.31499
320492	71789970	8.21167	8.2574
320493	71021009	0.157014	0.091344
320500	71495155	1.0654	0.977208
320502	70295512	21.3327	21.6125
320504	69444717	0.288703	0.198473
320506	70228274	23.0953	22.1779
320508	69201522	3.82311	3.96959
320509	70228263	0.064742	0.032984
320522	71380369	4.37145	4.07296
320528	74058646	0.063116	0.050712
320534	69531061	0.351479	0.415795
320538	69013104	59.1062	59.3815
320541	69448722	3.72048	3.7293
320549	73818828	0.492983	0.282938
320551	71495903	0.07272	0.057645
320554	71496031	3.6607	3.55493
320560	74514129	32.7569	29.2399
320566	70717979	0.273125	0.180023
320571	69407923	0.016858	0.016373
320580	71021007	0.174299	0.104819
320581	72182938	3.30517	3.54085
320582	69407767	1.45233	1.82485
320585	70218938	0.257233	0.305595
320587	69447978	37.4537	35.9534
320590	69835609	0.149898	0.084341
320594	70946200	1.07266	1.03838
320595	69816679	0.209116	0.111067
320600	72471695	0.077954	0.051137
320604	74277734	5.62135	6.90862
320609	69608923	50.0177	34.2068
320611	70228047	1.25418	1.63303
320613	71495915	0.274953	0.205987
320615	73679020	22.0004	23.0599
320616	70231116	0.284633	0.224453
320621	70238776	0.114884	0.108303
320631	74514013	0.247975	0.129349
320632	68844510	42.3699	36.7234
320633	70228543	0.72235	0.606869
320634	69134334	2.11598	2.61558
320635	71809418	0.218068	0.170858
320640	71378749	1.28497	1.30704
320650	71494647	1.11838	1.00475
320651	70228531	2.65982	3.42862
320652	69448990	2.19161	2.5054
320655	69782987	0.493998	0.486807
320659	69448924	0.519172	0.217611
320661	70429064	58.4179	50.4546
320662	69540381	0.015002	0.016152
320664	71809157	0.725697	0.675685
320671	70238615	7.49869	8.80579
320678	71281746	14.1554	15.0606
320679	71809346	20.2166	21.5326
320680	71529809	5.9261	6.39915
320683	69261417	6.22128	7.33493
320685	68633383	0.402216	0.426211
320687	69447900	0.232903	0.059129
320696	71808790	0.540531	0.549603
320700	69514476	3.08399	3.26373
320701	69530786	0.171604	0.152358
320703	69527848	121.312	88.7186
320705	68844391	4.64868	3.3622
320706	70228227	4.36389	3.68193
320707	71281325	177.401	102.67
320711	70228239	1.39871	1.56623
320712	71381007	3.31206	3.23799
320713	69530828	0.152741	0.089945
320714	73513666	1.88519	1.86279
320715	71021026	0.114492	0.056474
320717	69446358	9.50702	9.39815
320718	70302123	3.07667	2.99146
320720	71281331	3.78292	4.39652
320723	70231134	1.00949	1.01026
320727	69735508	1.00501	1.1107
320734	71378768	7.0521	6.5107
320736	70238997	0.282329	0.197848
320743	70228519	1.5745	2.2471
320747	70228484	9.80955	9.57205
320751	70238758	7.77582	8.96788
320753	69447781	0.10954	0.068273
320756	69446649	7.48832	8.15157
320757	69448936	0.892411	0.880558
320769	70300911	5.40255	5.55294
320772	70300276	3.25789	3.49578
320775	70231146	1.07666	1.11153
320776	69531085	15.716	15.534
320782	69447888	0.662459	0.58997
320786	73712750	47.9951	43.5499
320790	68797503	3.59449	3.32916
320795	71656704	16.7685	18.6176
320799	68918982	0.282321	0.141012
320800	70717376	40.197	41.2232
320802	70528115	0.165641	0.133122
320803	69530780	0.200944	0.152925
320806	67787343	112.668	73.1827
320808	70194994	0.250409	0.235284
320816	69526641	0.937678	1.3877
320817	71496393	0.64107	0.724488
320825	69671750	1.43317	2.16989
320827	73818806	8.53202	7.14092
320832	72283528	0.215872	0.10743
320835	70231152	2.36163	3.14998
320844	71281337	1.2945	1.19727
320852	71493861	118.893	97.9904
320854	69446304	0.842963	0.909069
320858	69626594	0.239734	0.204265
320864	70205352	56.9786	52.702
320865	69527800	0.944033	1.04037
320869	69407648	2.09788	2.48011
320871	71495867	29.0467	31.4587
320873	75694362	2.68635	2.32271
320874	71496399	0.064503	0.055491
320875	70717978	0.198413	0.164847
320878	69443397	36.4474	32.6613
320891	70231881	6.26217	8.22294
320895	70946238	1.13895	1.38477
320898	70228448	0.832809	1.18006
320902	70228591	2.4591	2.95809
320910	70278105	4.74619	3.63734
320913	71494714	0.813661	0.897436
320916	69531031	2.86112	3.98756
320923	72471720	0.212709	0.181049
320924	74513995	0.549911	0.417463
320938	68798187	10.0344	10.9796
320940	70231040	7.6152	7.83096
320949	69626558	0.300137	0.331151
320950	71493855	0.292183	0.250869
320951	69446316	150.042	99.0716
320952	69448942	0.327799	0.270432
320962	71495855	0.244486	0.256938
320966	69527962	0.332117	0.37405
320974	69527938	0.08961	0.13013
320981	69672042	4.97929	4.91167
320982	70430824	18.5204	16.9191
320995	74822943	0.23075	0.172472
320997	71808983	0.512903	0.506268
320999	69446923	1.00337	1.19609
321000	69443202	1.33626	1.21515
321003	69671809	0.548056	0.569622
321006	69527986	23.338	29.5225
321007	69873552	1.01735	1.07604
321008	71380526	91.1893	68.5133
321010	71919248	0.571414	0.462879
321015	71493741	0.124518	0.085428
321018	74276876	0.098842	0.087951
321019	71656630	0.389764	0.167513
321022	70528521	0.951718	0.789727
326618	69817037	0.873962	0.660609
326622	70194582	0.268715	0.241438
326623	74056143	0.144085	0.14315
327655	70231212	47.3812	46.0176
327728	71809013	0.326632	0.294788
327744	70239003	0.127217	0.040625
327747	70227968	0.124312	0.055204
327749	71574588	1.13269	0.9904
327760	72005996	0.577491	0.39284
327762	69626927	0.198689	0.119434
327766	69981091	3.28979	3.41214
327799	70239057	0.183047	0.112658
327814	71496504	2.63484	3.1024
327826	70545895	60.9632	55.8134
327857	73513359	0.338424	0.274745
327860	71569226	0.11543	0.091819
327872	72005999	0.253826	0.176332
327900	69838317	0.735367	0.850798
327936	73818855	0.04887	0.028766
327942	71920495	0.758255	0.466981
327946	70305329	1.81505	1.96355
327951	70298274	0.910012	0.887192
327954	74509596	1.25575	0.764039
327956	70298280	0.06734	0.038257
327957	70595835	1.08623	1.04759
327958	71494678	3.71071	4.17317
327959	70595841	0.852899	0.774117
327963	74736105	0.157094	0.12005
327978	70302204	14.9928	15.866
327987	70302479	30.9712	32.7362
327992	74578236	0.47566	0.178031
328014	70298286	0.156141	0.097338
328019	70218600	12.5023	12.9332
328035	69529137	2.88028	3.24468
328059	71809025	0.315722	0.285548
328061	72005998	0.408151	0.197142
328069	70565464	1.66969	1.68734
328079	71488931	0.171276	0.089743
328092	69445385	0.137765	0.075357
328108	69262152	4.21826	4.78635
328110	74427050	4.40817	5.04307
328121	75043599	1.78454	1.75009
328133	69873965	0.970285	1.06315
328136	71764383	0.266134	0.143312
328162	69013116	3.544	4.41291
328187	70305311	0.740721	0.78508
328190	71569181	0.31735	0.143978
328231	71569151	0.754075	0.512722
328232	69526426	8.87515	11.9409
328233	70305538	0.250484	0.276322
328234	70719034	0.544843	0.429483
328235	70305335	4.58985	4.40368
328245	70565476	4.81539	5.15189
328250	72471732	0.356679	0.246164
328258	71809515	0.339345	0.323352
328264	71569145	0.559474	0.433593
328274	70303504	52.0129	56.5504
328280	70725043	0.123364	0.056848
328314	70305437	0.108258	0.056916
328316	70595847	10.5719	12.3543
328320	70298292	0.104447	0.044625
328325	70218558	0.155283	0.172649
328329	70218121	0.933282	0.771672
328330	70238603	0.31171	0.249851
328354	70305580	0.411353	0.214151
328362	70305472	3.02551	3.08084
328365	70231779	37.7259	35.0749
328369	70595853	0.66796	0.530188
328370	70565452	0.985873	0.915441
328381	69608396	0.252349	0.273262
328385	74276866	0.166939	0.142781
328401	71809037	0.254866	0.225425
328417	69524386	0.352613	0.324622
328424	70593125	0.601063	0.347733
328426	70298298	0.194837	0.107161
328440	72182947	61.5072	51.7913
328479	74510296	0.712059	0.520795
328505	70231863	2.08014	2.51124
328531	69446685	54.2117	54.6629
328547	70305341	13.6454	15.1383
328561	70724484	0.039538	0.027446
328563	70724505	0.308999	0.138173
328572	73497135	14.0193	14.7948
328573	70218115	0.541784	0.460664
328577	74510212	0.162917	0.088545
328579	70305431	0.087679	0.065226
328594	74510128	0.738602	0.459899
328602	74579467	110.159	70.4869
328643	68911016	12.6222	14.6812
328644	71765034	1.36184	1.65731
328657	74430972	0.09371	0.065625
328694	73514797	1.35699	1.26465
328747	70305562	0.207887	0.083133
328766	70724457	0.039319	0.028521
328778	69817817	25.0006	24.3344
328780	70300935	3.35767	3.41131
328783	68797521	0.988112	0.390989
328788	74578260	0.225532	0.145185
328801	68920701	0.617054	0.612985
328830	70228490	4.44731	5.11789
328833	71574467	0.470041	0.226187
328835	71809397	2.79795	2.70051
328837	74431582	0.173513	0.109774
328839	70305227	38.0752	36.4511
328855	70565539	4.94928	5.10057
328918	69530947	0.118462	0.122623
328919	71569133	0.779666	0.834951
328949	70298304	0.134183	0.075098
328953	71569202	0.120093	0.077639
328967	69443244	0.347304	0.374009
328971	73818813	0.173236	0.066323
328977	69262264	29.0808	28.8002
328983	71494738	0.163512	0.126213
328993	70305084	0.562081	0.574947
329002	69290830	20.0708	21.5035
329015	69837590	0.722272	0.839743
329047	72471801	0.215404	0.151262
329056	69449032	0.692908	0.721959
329064	70719029	0.28133	0.284131
329065	75863344	0.227814	0.174947
329070	70305544	0.959963	1.03598
329093	75197606	0.026211	0.021351
329095	71580192	0.048241	0.042136
329101	70305640	2.67874	3.31216
329152	70300529	4.13656	4.74056
329154	74277688	0.394304	0.421107
329159	71809019	0.167826	0.127006
329160	70305444	0.504703	0.170013
329164	70595859	2.66577	2.38691
329165	69514636	53.0251	46.9216
329173	69527704	41.0079	35.1693
329188	71832856	0.550285	0.268174
329207	71668563	0.099806	0.037256
329240	71809061	2.17431	2.10209
329248	70595865	33.8791	35.336
329251	71569319	0.819432	0.818897
329252	71488750	1.04369	0.817926
329253	70305120	1.81766	2.08275
329257	75931514	0.153779	0.110076
329260	69529113	0.860821	1.20006
329271	71574582	1.51277	1.79171
329274	70305245	2.03173	2.15609
329278	70302581	0.486314	0.39561
329302	70595871	42.6726	43.181
329324	69887523	18.9687	21.5228
329333	71574485	80.5881	68.0553
329360	70298316	0.347192	0.305762
329362	74431447	0.418548	0.20031
329366	69443082	44.5895	44.9822
329369	71020962	0.155884	0.093984
329371	71489794	0.281215	0.169641
329375	70609162	0.96185	0.885058
329384	69202250	16.9331	17.8688
329385	70305508	0.827919	0.662382
329414	74514345	0.891112	0.807359
329421	71809247	1.30572	1.56329
329428	70725049	0.1291	0.086715
329430	71494672	0.626761	0.605887
329436	71569214	0.185919	0.123523
329470	68546088	0.408928	0.425517
329482	71378677	1.77101	1.88572
329483	70305150	0.648626	0.525345
329496	71574594	0.376188	0.228211
329502	69202412	112.227	91.7401
329504	69736058	0.149032	0.129412
329509	69442284	1.03008	1.12061
329513	69448960	1.37371	1.52179
329514	70305192	1.42787	1.35041
329540	69446292	22.249	22.7981
329541	71809319	4.10286	2.6173
329547	75931540	0.160918	0.104609
329554	70298322	0.055939	0.05959
329559	70303486	7.59419	9.03096
329562	71494690	5.51392	5.30082
329581	69529322	0.591812	0.773891
329626	71569241	0.239813	0.20146
329628	73513741	0.699633	0.516977
329633	70305036	0.96353	0.86021
329636	71808478	0.341231	0.20556
329639	70305287	0.300965	0.260468
329641	68844146	1.54361	1.31637
329659	70565518	2.59122	2.82501
329679	69609001	0.318021	0.290443
329687	70298328	2.01196	1.93615
329693	75197498	0.048953	0.036825
329695	71213794	0.68053	0.611313
329716	70429076	0.428934	0.364616
329727	69514422	1.1693	1.35975
329731	71281800	27.7819	26.1701
329735	71569096	1.21595	1.3165
329738	72005994	0.251481	0.166271
329739	69527944	32.1694	33.6058
329777	74821733	3.76868	3.52789
329780	70305162	0.906121	0.725533
329795	69443292	1.69564	1.8325
329797	70565446	0.688488	0.595484
329814	70304994	0.774052	0.612649
329828	69524572	0.713916	0.8079
329831	70205590	5.37688	6.4772
329839	71764332	2.52296	2.51415
329841	73424350	0.337502	0.196351
329844	74277640	0.136638	0.086486
329858	70305305	0.53736	0.600862
329872	71281677	1.05728	0.766717
329876	70305365	2.34971	2.74268
329877	69353741	1.57096	1.77149
329892	71764613	0.445513	0.420086
329908	68744582	19.152	20.2661
329909	71808861	2.20848	2.68141
329910	68845388	1.37335	1.44781
329918	71765004	0.152777	0.08492
329919	69262295	1.1491	1.1395
329941	70720251	0.277772	0.139308
329950	71764401	0.235094	0.167132
329954	69236981	5.32954	6.50841
329966	70298334	29.379	23.3697
329972	71569084	0.253828	0.160458
329977	68546125	1.32695	1.13642
330010	72472452	0.456452	0.330334
330050	71495716	0.04144	0.045974
330053	71764879	0.782206	0.579749
330064	73617510	0.705575	0.654574
330086	70305664	0.425928	0.379011
330096	70238734	0.437668	0.217634
330097	72182955	0.150812	0.087971
330122	70276915	0.070117	0.04709
330132	73512556	0.099472	0.069476
330146	72182950	80.1861	62.8744
330149	71808442	0.193843	0.147465
330157	70724714	0.136796	0.071253
330164	71380938	3.16116	3.37463
330166	69447948	41.3804	30.6966
330171	386246	1.52806	1.14573
330173	69202950	42.6723	45.4365
330177	70305233	5.1402	5.48133
330183	70565575	1.75319	1.85205
330188	70303875	0.25151	0.089243
330189	71764577	6.4961	7.10857
330190	70298340	0.089238	0.057731
330192	68637682	113.486	83.5514
330216	68920662	0.058112	0.026593
330217	69672731	10.9212	11.3017
330222	69873469	3.24255	2.99035
330228	72006002	0.381382	0.188624
330241	73512542	0.199202	0.096518
330260	68162244	0.255672	0.10092
330267	70298346	34.1342	28.9239
330277	71281871	0.492781	0.449903
330283	70228137	0.535185	0.317065
330286	69609019	0.244811	0.265863
330301	70593158	1.14008	1.20517
330305	71569196	0.690298	0.585185
330323	75990481	0.496815	0.468428
330336	70227896	17.9417	20.0609
330350	71569127	17.8733	19.5339
330355	70228585	0.919412	0.660729
330361	71283662	0.170997	0.107732
330369	70946252	13.6081	13.9078
330385	71494641	0.158369	0.126859
330401	69407523	22.4561	23.2083
330402	70238058	6.20948	8.07514
330403	70305574	0.579637	0.431171
330406	71569259	4.19768	4.99029
330409	71579861	0.167481	0.135832
330426	74579944	0.613084	0.455773
330427	69446613	2.05086	2.24795
330428	70238710	0.276986	0.224207
330440	71764443	0.249703	0.147517
330450	68844857	2.88687	3.33932
330460	70528318	0.413248	0.289307
330463	74821639	1.82444	1.47475
330474	70528384	1.94856	1.88454
330479	69626552	0.081119	0.063794
330485	70305478	9.51683	10.2102
330490	70784696	0.187184	0.125492
330552	70305239	11.9553	14.6796
330554	72182971	2.1406	2.24641
330577	70305646	1.53118	1.64233
330578	71569175	0.248316	0.275249
330594	73818824	0.067254	0.041573
330599	70595877	0.242207	0.196713
330602	70429088	3.42477	3.84384
330609	71656848	23.2553	24.7502
330627	69289273	4.82937	4.82718
330631	70305198	2.23085	2.61216
330660	72182953	0.099676	0.07843
330662	70238919	16.0357	18.3862
330677	71809145	0.277028	0.214376
330695	69015811	134.482	76.9652
330711	70305042	13.3356	13.1218
330721	68745564	0.741668	0.51422
330723	70231182	0.320935	0.246465
330767	74581169	0.619067	0.324834
330776	71808680	0.126733	0.084581
330787	70303851	0.046317	0.017399
330788	70305676	8.09304	9.45842
330790	69734917	9.79619	7.46254
330812	71020891	8.5425	11.4671
330817	69116516	0.626201	0.654815
330820	74514055	0.206144	0.108279
330821	72182967	0.866118	0.936825
330828	71735066	0.543072	0.511946
330830	69734452	9.71027	9.01078
330836	74357601	78.664	64.1034
330837	70227884	20.4606	20.3389
330850	72004517	0.164421	0.141875
330890	71281692	0.398107	0.311697
330892	72081702	0.7669	0.641896
330902	72005997	0.200719	0.149881
330908	70203688	12.2222	10.4253
330914	71281516	109.35	70.424
330921	72471803	0.116835	0.052746
330938	70238878	0.813622	1.09418
330941	69526372	84.4572	56.6608
330953	69257749	46.9096	43.4941
330959	68744576	6.12319	6.49724
330962	74427088	0.189893	0.127241
330998	69527794	2.22784	2.15847
331000	70595883	0.503442	0.470459
331003	72006000	0.354608	0.310717
331004	70302186	0.412025	0.452292
331011	70565524	2.01233	2.16152
331026	69734470	0.243613	0.220257
331046	69980328	0.247387	0.263889
331195	69174457	1.35219	1.49869
331374	70305502	9.01736	9.2719
331392	70595901	1.03018	1.00626
331401	69444837	11.6492	12.6639
331416	71764377	0.159599	0.14101
331424	71496048	96.4988	78.2456
331461	70278045	11.4404	13.6822
331474	69444909	8.22113	9.35896
331480	70595889	0.511162	0.584092
331493	70305413	0.355202	0.190173
331532	70723571	1.57363	1.63939
331537	75197576	0.02687	0.012114
331578	71808588	0.846621	0.950402
331595	74514079	0.474193	0.32129
331623	71495729	0.099765	0.095312
332110	69835585	0.493272	0.302603
332175	73497666	0.441458	0.405475
332221	70231797	0.144892	0.122192
332300	70298352	0.106482	0.071009
332309	70298358	0.03547	0.037673
332359	68844749	0.951711	0.493039
332396	69288381	9.95987	10.176
332397	70546245	8.19823	7.64839
332427	74562260	0.077569	0.061782
332578	72081580	0.200852	0.141635
332579	71662904	1.47747	1.70158
332713	69114253	0.564467	0.511027
332937	69816972	0.118941	0.088582
332942	71764793	0.254174	0.219815
333048	70595895	0.169363	0.07991
333088	71529863	0.055937	0.0522
333182	69838649	6.15943	6.81025
333193	73423781	0.964016	0.848101
333307	73617660	0.519717	0.337216
333329	69568782	0.298636	0.183647
333424	71569169	0.9081	0.82777
333433	70724750	10.1148	10.0974
333473	73513486	0.107669	0.069253
333588	70595907	1.62962	1.62585
333605	70595913	20.032	18.254
333639	70276843	138.994	91.2183
333669	71281825	0.412252	0.290243
333789	73513522	2.31381	2.12062
333872	74736111	0.101616	0.094369
338320	70300336	0.212727	0.139773
338337	70445670	8.23449	9.75168
338346	69857607	1.23442	1.19389
338348	70192117	0.602469	0.473298
338349	74431414	0.117382	0.060701
338350	69446631	0.791735	0.744761
338351	69527836	0.160826	0.146494
338352	71495885	0.034116	0.034681
338353	71307262	10.2808	11.4715
338354	71380387	0.216805	0.175539
338355	71021021	121.696	94.4521
338359	69887475	1.85562	2.06357
338360	70231188	2.56994	2.88304
338362	70302956	12.479	10.8795
338363	70227878	0.217748	0.209427
338364	69407666	0.587922	0.588024
338365	69447918	0.39388	0.345038
338366	70228657	1.03346	1.02935
338367	69782007	4.18734	4.4921
338368	71021052	0.311228	0.153721
338369	69448984	0.372477	0.246766
338370	69448686	1.49778	1.62259
338371	68843859	1.60533	1.92818
338375	70231058	1.42733	1.07747
338403	69838254	0.075494	0.050371
338521	69672258	17.9403	18.534
347708	71587589	0.337974	0.249562
347710	70300899	0.284352	0.091782
347711	71920501	0.653341	0.465136
347712	68667575	0.275135	0.206086
347722	69548840	8.45973	10.8914
347740	71764607	148.144	77.5684
352968	74514019	0.171061	0.12216
353025	69540363	0.106133	0.0746
353047	75828202	1.68237	1.81489
353130	73514851	0.073908	0.056625
353148	70302413	2.41329	2.72924
353156	532705	8.51287	8.90452
353165	74277434	0.235095	0.176868
353167	70785176	0.093318	0.044722
353169	70302135	85.5645	68.2102
353170	74513911	0.246895	0.225664
353172	68410297	89.9435	69.1461
353188	74581193	0.787022	0.664035
353190	199222	118.259	82.1378
353211	71809205	18.1454	14.141
353234	70784745	0.106712	0.054621
353235	70784830	0.142678	0.102295
353236	70784842	0.041529	0.045454
353237	71456119	2.0631	1.79606
353242	68523129	1.25832	1.11565
353258	69202830	34.2976	35.9312
353282	69873618	0.219081	0.212325
353283	70239135	0.021171	0.017364
353287	74562498	0.239327	0.221943
353325	70302342	0.295372	0.086701
353326	70301943	35.6454	37.154
353328	70300445	0.475963	0.428267
353344	69258226	0.480909	0.48952
353346	71381568	0.272003	0.186353
353371	72182984	1.3725	0.983274
353499	71789933	0.896335	0.999979
353502	71529917	1.8895	1.21575
353509	70237926	1.20598	1.22421
360013	69782001	32.4636	30.2185
360216	70303516	27.3261	29.5304
11287	69015212	1.85065	1.73152
11298	71495179	0.269232	0.20558
11302	71213880	41.904	39.9936
11303	69514524	1.01184	0.890097
11305	69514530	65.1462	56.2914
11306	71380544	0.340216	0.316001
11307	69514624	20.6364	23.894
11308	532610	33.7378	31.9116
11350	68844474	15.9921	16.8656
11352	70228687	7.42846	9.47925
11364	71627813	0.300229	0.232806
11370	68203485	33.9983	31.81
11409	68342390	4.84945	5.37477
11418	70430802	23.6883	18.1629
11419	71654154	70.0089	58.2995
11421	68498226	8.49074	8.61486
11423	68924841	47.6745	32.8418
11425	68632142	0.179113	0.12486
11426	69736400	51.1161	48.0636
11428	74990482	0.703575	0.533151
11429	67978674	87.9302	68.1145
11430	68844450	56.2845	46.7592
11431	69549669	2.67421	2.94657
11432	68117992	1.88347	1.70389
11433	70528186	0.107507	0.051972
11434	71495209	0.969053	0.934014
11435	71380699	33.0144	31.8018
11440	75551481	2.18361	2.2166
11441	69237107	11.585	12.7162
11443	75831174	0.112736	0.100569
11447	70593133	20.6808	19.1881
11448	74634819	0.177963	0.155448
11449	70593134	0.619985	0.635806
11450	68545033	30.1798	35.0085
11451	69514678	0.044893	0.026576
11461	69514684	173.208	90.7246
11465	67792203	134.875	72.0435
11470	70228699	0.359263	0.340578
11471	69514690	0.185869	0.06195
11472	70724523	0.051012	0.048403
11474	69514696	9.07955	10.008
11477	69514714	6.56546	7.84808
11479	69514720	22.3732	22.2441
11484	68444720	2.5001	3.21018
11486	70528192	0.632779	0.696403
11487	69514738	13.8646	13.7803
11488	69837407	31.0105	28.4572
11489	75988236	0.526821	0.469424
11490	392924	48.588	42.9973
11491	75988237	0.353349	0.276106
11492	71495632	1.52304	1.38462
11495	69514762	0.084027	0.089749
11497	69117002	0.758753	0.804883
11499	75988238	0.302709	0.157897
11500	71495638	0.26043	0.164756
11501	68498992	0.038274	0.027365
11502	71495644	0.48841	0.3147
11514	74514237	0.453261	0.352519
11516	70523740	2.43521	1.55284
11517	69236777	60.2701	46.4555
11518	68631935	114.63	83.8137
11519	70230801	160.348	88.633
11522	68341519	0.810096	0.36229
11529	68745384	2.0721	2.09729
11534	512785	18.8758	16.4797
11535	68667655	0.473902	0.212199
11536	69236783	3.09917	3.18279
11537	71764745	0.180328	0.087431
11539	73496905	1.46446	1.31314
11541	69855773	4.05735	4.03879
11542	69236801	1.2565	1.33488
11544	71608214	48.7591	41.1252
11545	70429154	9.29939	9.75043
11546	69835612	0.267642	0.235503
11549	74277700	1.29998	1.17246
11550	69236807	5.26797	6.00284
11551	70723343	0.516536	0.391462
11552	69236813	2.8182	3.32478
11553	70723357	0.590022	0.668905
11554	71213886	0.537027	0.428361
11555	68744522	1.87368	1.93583
11564	641513	0.373576	0.20585
11565	71608530	8.98197	8.80102
11566	76003369	0.164896	0.11215
11567	69527692	45.08	39.838
11568	69524398	0.77565	0.644324
11569	68442859	87.7856	76.1589
11571	68301921	0.504986	0.275458
11572	67815965	0.093841	0.056017
11576	69524431	0.103845	0.071608
11595	69524437	0.236363	0.095359
11596	69524443	0.336534	0.290521
11600	69526629	0.147376	0.13365
11601	68633002	0.913716	0.936486
11602	72471743	0.289696	0.13194
11603	69524449	0.649	0.739984
11604	69524455	0.095572	0.056806
11605	71723943	0.200863	0.102454
11608	69236819	1.55677	1.84275
11609	71608203	0.81061	0.783785
11610	69028581	0.894325	0.682557
11611	68499075	0.963572	1.04394
11622	71380375	0.572895	0.405926
11624	70717990	0.217856	0.162546
11625	68301306	0.517423	0.31446
11628	70230885	0.128214	0.082706
11629	72081677	0.218218	0.130718
11630	69526450	0.087285	0.098313
11632	69526456	11.714	14.7825
11636	72710	56.0717	46.4648
11637	75694367	11.3737	11.9957
11639	73497259	0.180091	0.108953
11640	75988245	4.31143	4.66162
11642	70230891	0.415341	0.473439
11647	73818804	6.16079	6.16473
11648	70724565	0.112942	0.071222
11650	68667545	0.133052	0.047276
11651	75988255	34.2257	31.4271
11652	70528216	10.8651	11.6574
11655	199198	169.801	83.9885
11656	71723851	0.171962	0.194863
11657	68444982	0.019059	0.011235
11658	130155	145.724	80.2943
11666	294015	4.59591	4.85659
11668	69013627	1.72195	1.13376
11669	68443064	10.5763	10.056
11670	75988265	0.217765	0.163011
11671	68269266	13.2979	13.3564
11676	275696	52.5078	37.2024
11677	73834104	18.0693	17.6186
11682	73818805	3.20101	3.01127
11684	69526558	0.348137	0.30332
11685	68076979	0.147841	0.051795
11686	69526564	0.041016	0.033744
11688	70526018	3.05958	3.00652
11690	68744534	2.18777	2.233
11692	71587721	0.219445	0.160891
11698	69526576	0.110192	0.080605
11699	71723857	0.161165	0.171304
11702	75826627	29.6206	25.2456
11703	70230927	27.8762	28.7565
11704	68798412	18.5612	18.9342
11705	69526577	0.117006	0.127759
11717	67765723	3.92254	4.26416
11723	69526611	0.625951	0.780304
11727	70724571	0.157632	0.083492
11732	68797954	81.7598	62.0991
11733	69236610	29.0978	28.7641
11735	68196979	141.681	82.0913
11736	69288614	2.93141	3.38922
11739	68797490	161.9	91.692
11745	69526665	1.47312	1.46154
11746	69014548	0.082299	0.048233
11749	69526671	28.5197	27.1167
11750	71495771	2.0525	1.88604
11752	71616349	0.470071	0.537395
11754	71495777	0.119971	0.089455
11757	633302	4.91566	4.332
11758	686199	8.27412	7.17947
11761	68563013	0.933855	0.93786
11764	323164	61.3463	51.4197
11765	71280550	23.9377	23.8245
11766	69526701	0.412825	0.507521
11767	71610778	10.3103	11.153
11768	631717	0.1034	0.075302
11769	69526707	103.269	67.4375
11770	74821969	0.853668	0.679736
11771	69015655	86.9959	67.8953
11772	69838359	68.8104	57.5801
11774	69059806	28.115	29.5679
11775	74514117	62.4428	47.4681
11776	68924799	34.3202	34.2917
11777	68301270	15.7814	14.9854
11778	71495789	0.152207	0.143554
11779	70230951	0.084891	0.081799
11781	686196	2.25338	2.30844
11782	513248	48.5556	41.1556
11783	68745275	16.0643	16.9082
11787	69526719	6.43122	8.19598
11789	69526725	31.9651	30.691
11790	69526743	11.9293	14.4623
11792	69526749	3.39011	4.6193
11793	68076556	0.11893	0.067856
11796	75694726	0.317918	0.183892
11797	69529304	8.85039	11.387
11798	69529310	8.58942	10.8346
11799	633663	1.3065	1.20066
11800	68443104	7.14927	6.41388
11801	633687	0.088335	0.091204
11803	69015613	216.711	102.333
11804	68799083	122.31	77.3264
11807	68632190	0.230376	0.169655
11810	632498	0.739661	0.591064
11811	71656091	4.52185	4.76657
11812	68910959	22.0534	20.4159
11813	68632196	1.32676	1.34917
11814	68341985	8.60215	10.2824
11815	71380893	77.0726	48.1028
11816	67936406	181.048	84.0314
11818	671239	0.121212	0.069929
11821	633282	0.45619	0.333632
11827	104598	14.138	14.5701
11828	248558	39.8526	38.3702
11830	71280556	0.694973	0.599312
11832	68632703	0.134527	0.086383
11834	70528240	1.2055	1.11661
11836	130514	13.011	14.8354
11837	68795446	45.1455	39.3169
11838	71612182	40.3076	33.4005
11839	104610	11.2629	11.4216
11840	130518	16.6605	18.7606
11841	70717993	2.07286	2.05417
11843	69526785	30.4475	29.7915
11844	69526791	51.1544	46.5223
11845	67979033	1.84543	1.36232
11846	68301276	0.414222	0.225782
11848	73606534	10.5894	9.64058
11852	70429393	105.11	78.2356
11853	68191354	0.242878	0.179661
11854	68797930	0.202173	0.155685
11856	71487025	0.08014	0.050464
11857	68443369	117.102	91.4954
11858	71570745	104.901	83.6796
11859	73818803	1.94472	1.85662
11864	68843841	19.9898	18.654
11867	67979031	0.704203	0.509926
11870	68798364	1.06242	0.863293
11871	71892370	0.097881	0.071695
11872	70724577	0.121384	0.05488
11875	71495813	0.052448	0.052884
11876	71495819	0.189371	0.10504
11877	75214941	0.418089	0.257226
11881	69526904	1.14435	1.4521
11886	413772	45.3273	37.153
11890	68203464	0.177265	0.138141
11891	68076980	3.99917	3.7377
11899	71570735	55.0586	39.9603
11905	68498433	1.41711	1.59048
11906	71283638	6.73842	6.65803
11908	71724810	0.206509	0.139945
11909	68845807	68.0927	57.5034
11911	69288650	36.1189	28.2005
11924	74579503	0.1662	0.113536
11927	68744498	4.1073	4.40038
11928	68157413	104.659	69.0925
11931	68546368	186.594	82.8449
11932	68744958	78.9774	50.5796
11933	69526952	32.0796	30.219
11937	532675	1.48471	1.37556
11938	69526958	146.886	77.9737
11941	70724583	159.247	87.0485
11944	70528258	0.147664	0.130636
11945	70719009	0.321379	0.241182
11947	70528264	172.491	86.6734
11949	73513447	47.1415	39.5215
11951	73513453	0.218369	0.173921
11958	74426449	3.41125	2.86372
11964	68546392	27.7205	20.9374
11972	564647	86.4192	62.9387
11973	72722	138.405	78.3888
11974	68196930	0.147799	0.112535
11977	69526982	0.332723	0.263794
11979	69526988	0.201293	0.144484
11980	69526994	90.9283	66.8761
11981	69838745	7.11587	9.02637
11982	69526934	0.978766	1.02239
11983	67978746	32.8989	24.3594
11984	69526976	140.074	76.8958
11987	69874036	5.21065	5.19368
11988	71570750	10.6368	11.3453
11989	71656134	0.634637	0.663722
11990	69527012	46.8468	44.3336
11991	68301939	110.409	71.3442
11993	68300950	7.13857	6.38933
11994	69782784	58.447	51.503
12000	74509500	0.21616	0.18462
12006	69838361	0.538796	0.736976
12007	69028617	7.01045	7.99265
12009	72472487	26.4883	25.9265
12010	70305443	5.9091	4.30156
12012	68301288	0.461814	0.158763
12014	69816488	0.056857	0.048562
12015	69528052	3.54149	2.788
12018	68861864	0.674175	0.314055
12021	75197486	0.041401	0.026039
12022	71283687	0.660016	0.626056
12028	71616139	21.184	21.3014
12029	69288704	1.63448	1.89591
12033	72739	94.3307	71.8926
12034	69529250	34.3677	35.3046
12035	68667916	15.1818	13.3895
12036	68341310	7.93985	8.74636
12038	69529268	0.243367	0.284747
12040	68744176	15.0653	16.0443
12041	68745347	2.70433	2.99418
12042	70542979	0.433857	0.305625
12043	69529274	1.40401	1.60981
12044	70231803	0.113404	0.095319
12047	71764071	0.240948	0.134764
12048	69529280	34.8767	33.9077
12049	68667449	0.417023	0.416904
12050	67765710	37.1088	32.241
12051	69288698	2.25704	2.76964
12053	75217040	11.9036	11.8563
12054	564649	2.72857	3.04234
12055	633284	10.5849	8.07476
12057	130517	18.4708	21.5421
12061	69236867	26.5261	25.0764
12062	69236873	1.60525	1.83935
12064	75695642	1.95888	1.21918
12068	68300932	0.081742	0.043063
12069	68545917	192.844	92.7697
12075	69838255	0.50147	0.521189
12097	68631978	0.303955	0.180998
12111	68443178	6.51698	4.51796
12116	68162239	0.159292	0.067849
12121	70430904	0.403825	0.383611
12122	68076884	2.86385	3.01461
12123	73513576	0.614711	0.593942
12124	632496	0.171761	0.145155
12125	68342141	5.04269	5.32443
12140	68844373	1.3209	0.653151
12142	69289739	0.273273	0.233898
12143	68544991	10.1958	11.5748
12144	69529334	0.413434	0.556435
12145	69835573	2.01227	2.17712
12151	68667934	4.46453	4.757
12153	69529352	0.659289	0.76127
12154	76003510	0.165119	0.132379
12155	68667455	1.29714	1.28085
373070	70946557	7.75047	9.18308
12156	71495986	0.491195	0.465111
373864	71579936	9.12652	8.70146
12160	69529364	1.10672	1.40329
12161	74514174	5.34259	4.71051
12163	74431083	0.173929	0.149554
12164	69529370	0.086268	0.051637
12165	70276873	0.085609	0.055925
12166	68845568	2.17071	2.04025
12167	69529376	0.211072	0.251522
12168	69529382	46.5701	44.6804
12169	69529388	0.181119	0.160504
12173	75934930	1.28978	1.22928
12175	68301216	0.229504	0.174326
12176	68745353	45.8197	39.5484
12180	71488780	0.282974	0.200124
12181	69059816	47.4325	45.1284
12182	71496007	0.178656	0.06571
12183	75750418	33.953	28.4637
378425	71668983	0.378872	0.221972
378430	70300511	10.0915	10.5551
378431	71492982	45.6867	45.338
378460	71213806	0.474223	0.449318
378462	71210514	0.109544	0.056387
378700	68797547	0.987197	0.793029
378702	69873558	3.34274	3.1946
12189	69529400	0.333342	0.285225
12190	69529406	0.476593	0.40617
12192	70445341	77.6837	68.7121
378878	70595919	0.088562	0.067029
378937	70305096	10.6486	10.7895
378954	69407397	178.783	92.1255
380601	68667940	2.71136	2.53622
380614	73514803	1.04548	1.13285
380629	74821831	0.235192	0.146816
380636	70298369	4.50931	4.79912
380653	70298375	3.50123	3.74835
380654	71380513	91.6707	81.0176
380656	71992115	0.340575	0.293483
380660	70227956	0.248317	0.302306
380664	74579422	3.38283	3.10416
380669	70595925	23.8057	25.1177
380683	70595931	0.388066	0.28945
380684	71920442	21.3281	17.8038
380685	74736117	0.073706	0.038379
380694	71832982	3.12948	3.51584
380698	69262301	4.15501	4.30515
380701	70595946	0.370434	0.178297
380709	72472486	0.286886	0.149449
380711	69672796	24.1066	21.3544
380712	72081882	0.394591	0.232697
380713	71489788	0.728881	0.33942
380714	70301925	7.37154	7.17484
380715	69114594	0.737024	0.629343
380718	70595952	1.09811	0.862004
380720	70595972	6.68513	7.01778
380724	70298387	0.047589	0.039287
380726	70725055	0.460279	0.358135
380730	70725061	0.094947	0.041577
380732	72471815	0.099894	0.054824
380738	74578278	0.529549	0.382319
380741	70298393	1.99962	2.12129
380744	70230861	10.7239	11.7769
380751	74735331	0.480368	0.408967
380752	68637635	15.9065	16.1154
380755	71832951	0.659121	0.735008
380764	70298399	0.069374	0.059522
380765	70238752	0.674559	0.711297
380768	73497575	0.093313	0.041676
380773	75198184	0.180324	0.166507
380780	71764302	0.145112	0.070747
380782	74821862	0.212722	0.165232
380784	74359652	0.463328	0.304944
380785	69529340	59.7764	57.0939
380787	69447972	0.692383	0.637725
380792	69734458	0.130609	0.097317
380794	71764571	4.97061	5.67024
380795	71569356	0.280849	0.25997
380797	74578200	1.44624	1.24755
12209	69236879	0.889263	1.03996
380836	71020812	8.65969	9.10569
380839	74822589	3.46385	3.87036
380840	69169947	28.844	28.4182
380842	68744152	0.560374	0.543109
380856	70228675	0.537072	0.688661
380863	70298411	0.271581	0.2029
12211	69529316	19.4938	22.7445
380878	70724541	0.063008	0.028457
380882	72472484	0.196407	0.118995
380889	70595984	1.6032	1.27766
380890	70298417	16.8598	15.3438
380893	70298423	0.046128	0.030969
380894	70595990	0.662852	0.546204
380905	70595996	1.05249	1.07788
380912	69835564	0.66432	0.817196
380914	70298429	0.076401	0.028996
380916	71021149	0.41078	0.337771
380918	70298435	0.841994	0.750235
380920	74578371	0.216409	0.161956
380921	69626855	89.7258	65.2716
380924	73712780	0.283497	0.246902
380928	71920429	36.3772	37.544
380930	71494617	0.13312	0.083358
380945	68546179	0.394203	0.411974
380950	71809430	0.21894	0.151858
380955	70298441	0.068017	0.022008
380959	72472397	2.32024	2.21503
380967	68745456	2.2397	2.2416
380973	70298447	0.14253	0.12381
380975	73617666	0.585313	0.392258
380977	70228382	48.807	45.4033
380993	71656705	2.4313	2.79623
381000	70298453	0.175661	0.133716
12217	69529424	35.254	33.0932
381022	74059201	56.7126	52.5045
381034	71668564	0.422663	0.414388
381043	71570762	0.223726	0.131092
381045	69236694	8.67255	9.59889
381058	74056156	0.082129	0.057282
381062	71808496	4.2414	4.7626
381066	71832919	1.71865	1.80668
381067	69288692	0.441417	0.49169
381070	74430960	0.119497	0.092091
381073	74635785	0.150798	0.097431
381076	70298477	4.43223	4.9081
381085	68845526	26.045	27.2559
381101	69262317	1.69044	1.69033
381107	73497541	0.09167	0.068469
381110	69236652	5.12149	6.01529
381113	70298489	0.187214	0.120401
381118	74743417	0.26457	0.185269
12223	75988324	0.067653	0.049694
381119	71570763	0.177513	0.108141
381122	74578266	0.566379	0.397086
381126	70276933	25.4161	26.9772
381135	70298501	0.077755	0.070663
381142	71764351	0.261001	0.159969
381144	74510248	0.236221	0.172807
12224	74509592	4.12878	3.5052
381157	70596002	1.66641	1.77631
381175	69012771	0.232455	0.204387
381199	69527722	10.7379	11.2415
381201	70298507	0.039063	0.020157
381203	68745378	1.03495	0.806431
381204	70596017	1.56434	1.4506
12226	71610843	19.1974	16.5392
381218	70204111	4.37621	4.31063
381223	72076515	0.740567	0.425063
381224	70298513	1.96559	1.95684
381226	70298519	0.051738	0.023542
381229	70298525	0.078812	0.068558
381232	74579410	0.637829	0.463669
12227	69530684	4.94239	4.81349
381246	71668565	0.207318	0.112617
381259	70298537	0.861585	0.938972
12228	68300986	3.57424	3.39758
381269	73573331	0.435032	0.380847
381270	73514749	5.41677	5.21124
381272	71494708	0.568742	0.481775
381273	71668662	0.734878	0.609103
381279	70596023	1.70738	1.65093
381280	69838337	2.25911	2.01224
12229	68667928	1.62423	1.42309
381284	70238955	13.0667	13.5892
381287	70228478	0.4377	0.363277
381290	74735253	26.7272	17.9736
381291	72472396	0.152844	0.072411
381293	72283653	0.218111	0.132453
381304	70298549	0.164125	0.12456
381305	72471838	0.894754	0.813148
381306	71764946	0.20666	0.1231
381310	69444789	35.9659	32.0287
381311	70298555	0.105011	0.080328
381314	70201636	2.10093	2.22634
381318	69169600	1.01773	0.912755
12231	68076975	0.36525	0.322232
381319	70723337	0.071929	0.041279
381325	71493735	7.04375	8.05658
381334	71587697	0.330128	0.167486
381338	70596029	59.4349	49.7831
381341	70298561	0.218097	0.180576
381347	74513917	10.1534	8.22607
381350	69114878	0.271646	0.219741
381354	70596035	2.55081	2.77072
381355	70596041	55.248	51.6773
381356	74431804	0.235677	0.143806
381357	70596047	3.59454	3.97363
381358	70596059	135.747	82.0899
381364	70298567	0.054101	0.023073
381375	70298573	0.0546	0.050247
12234	75692782	42.9599	38.225
381379	69202651	35.8131	35.8748
381380	71494635	0.478766	0.422005
381383	70231755	1.63334	1.91689
381384	71809265	0.145704	0.097036
12235	68563068	1.42738	1.37453
381393	70205614	0.104347	0.080403
381394	74635773	0.095495	0.078452
381399	74514375	0.784434	0.502596
381400	70596053	2.03881	1.99929
381404	70596065	2.39632	2.39296
381405	73497568	0.147172	0.093617
381409	68797509	0.308843	0.242818
12236	74990525	0.502115	0.324965
381410	72472441	0.434133	0.217853
381411	74578224	0.249732	0.131046
381412	74430900	9.18067	10.281
381413	69835582	1.30623	1.18886
381426	70228412	0.04964	0.041672
12237	68522380	54.6579	52.0097
381434	74509587	0.246517	0.129861
381450	70298579	28.6009	26.7407
12238	69262340	68.4386	56.3451
381463	70300583	0.375582	0.352931
381474	70298585	0.944659	0.721709
381476	69527992	0.063275	0.059317
381483	72472462	3.60299	3.95319
381485	74510146	0.102578	0.071362
381489	75985899	1.4423	1.26742
381493	71489786	0.270293	0.174189
381498	69442422	0.247008	0.212961
381500	70298591	0.184257	0.175881
381510	70299893	0.23458	0.189867
381511	72471816	77.619	47.105
381522	73513723	0.812191	0.523817
381524	74430948	0.082251	0.035188
381529	70596071	10.1038	11.9937
381534	70596077	0.315088	0.217619
381538	70299899	0.309723	0.253712
381544	70299905	0.096673	0.076639
381549	73497672	0.243079	0.147728
381556	74514300	6.29718	6.06331
381557	70596083	4.78075	4.96595
381560	68843919	0.567976	0.627854
381570	74514261	0.08137	0.054586
381572	71020979	0.054477	0.033514
381575	70725067	0.327652	0.341423
381580	74562552	0.198556	0.13605
381582	70596089	0.586549	0.555642
381590	68667649	0.324837	0.24271
381591	74359676	0.38001	0.269695
381597	70596095	0.416574	0.342151
381605	71809292	0.928615	0.788011
381622	72472398	0.633298	0.276814
381626	69444915	117.895	92.3783
381627	70299917	13.6719	13.3495
381628	69257403	0.790543	0.905397
381629	69113518	13.0916	14.582
381633	74581181	0.899588	0.832774
381634	70299923	6.91657	7.8281
381644	74821659	0.466963	0.284799
381654	68667461	0.688123	0.480897
381667	72076605	0.069262	0.044207
381673	69448215	0.351671	0.283249
381677	70299935	149.018	67.4699
381678	74510314	0.27433	0.229137
381680	69012888	0.094081	0.066092
381686	74514168	1.35748	1.16463
381693	69407977	0.253439	0.236108
381694	69672904	22.3506	21.1933
381695	68637742	66.8827	64.751
381697	70299941	0.123321	0.0537
381714	69113817	1.17029	1.27697
381716	73497699	0.078879	0.045381
381738	70299947	13.5607	14.5044
381739	70596101	8.4358	10.1316
381741	70299953	0.404449	0.336931
381742	70596107	43.7107	41.4535
381754	70725073	0.132612	0.076755
381759	68667661	0.095604	0.069244
381760	68522423	0.44748	0.331445
381765	68744857	3.28288	3.45831
381785	70299959	0.403878	0.373809
381788	71393328	28.3204	25.2004
381792	74635415	0.157476	0.115096
381798	69442416	0.323544	0.292742
381801	71764518	85.8585	72.6791
381802	69262153	1.11974	1.33179
381810	69257666	0.045478	0.041676
381812	70299965	0.48328	0.483949
381813	74743441	36.5427	35.6425
381815	70725079	0.330674	0.298981
381816	72472451	1.05729	0.795101
381819	74822856	0.214478	0.116882
381827	70525773	5.31657	4.76402
381835	70299971	0.712843	0.611134
381845	69202376	0.712112	0.735358
12258	68076550	0.264629	0.172671
381853	70295936	1.18051	1.28845
381854	70596113	2.41921	2.68276
381856	70596119	0.360926	0.252043
381868	69672910	0.473384	0.453209
12259	68191456	9.5733	8.56419
381872	70596125	0.732209	0.699943
381876	71489815	4.55256	4.43052
381901	70299977	0.41182	0.404653
381903	69174046	6.58881	7.41859
12260	71487058	0.131061	0.096507
381907	70596137	0.156244	0.098414
381914	72283563	0.136719	0.08669
381917	71587559	0.255566	0.19014
381921	72081744	0.146814	0.116801
381922	74510134	0.147442	0.098389
381924	70596143	0.062652	0.047705
12261	70528408	10.7262	10.3564
381925	69530768	0.522603	0.410119
381933	71493801	0.184683	0.119259
381942	75692945	57.2538	47.0418
381948	70596149	0.371553	0.230188
381974	69258166	1.84331	2.00108
12263	68301772	0.348726	0.289573
381980	70596155	0.27618	0.113607
381986	70596161	0.092956	0.083968
382003	74562570	0.125944	0.058688
382018	70785218	63.9366	62.609
12265	69530953	0.32452	0.269387
382030	69443274	0.653086	0.606767
382034	70276975	10.0774	10.5571
382036	72183004	0.293635	0.223021
382038	73513404	0.153012	0.110579
12266	70528425	0.850895	0.854387
382045	74562266	0.197556	0.145659
382051	70299983	0.147996	0.111229
382053	69028623	0.600961	0.636471
382056	69524515	39.3555	38.7269
382062	74578242	0.364092	0.177753
382064	74578254	0.561501	0.313036
382066	70300905	16.2178	18.1799
382073	71808668	4.10841	4.12669
382074	74578365	0.180135	0.119916
382075	69113781	0.869713	1.01516
382077	69442353	1.65102	1.75282
382079	74514249	0.283934	0.242254
12268	70305568	5.51377	4.48884
382083	70299989	0.139435	0.133235
382089	72076557	0.173022	0.059204
382090	72283408	0.13836	0.109082
382098	71489816	0.396178	0.203676
12269	68301885	0.761279	0.797668
382102	70299995	0.634169	0.579115
382111	74562200	0.589305	0.468204
382112	70300001	0.415549	0.353912
382113	71832787	0.150331	0.119744
382114	70238770	1.17192	1.44412
382117	70300007	0.227113	0.231321
382128	74509590	0.258261	0.176318
382129	70300013	28.7071	26.2263
382133	69114884	0.279744	0.226032
382137	70596173	0.254209	0.215223
382139	71832882	2.34438	2.71216
382174	71764344	0.160045	0.10887
382175	74578194	35.8331	35.8801
382193	70596188	0.072079	0.053086
382198	72472472	0.205145	0.1372
382205	70300019	0.428665	0.372933
12273	69236885	0.50902	0.566547
382207	69783083	0.086617	0.07312
382217	70300025	0.085653	0.054017
382221	74562540	0.680549	0.634456
12274	68302257	2.6486	2.20977
382231	71809121	0.926288	0.989642
382236	70231827	93.4412	80.2225
382239	70300031	0.096212	0.086023
382245	70596194	0.179747	0.124134
382252	72283557	0.345508	0.263348
382255	71764455	0.286746	0.21548
382265	68744755	1.02514	1.02443
382271	74736123	0.160333	0.107199
382301	69114180	0.427429	0.271187
382371	70725085	0.085406	0.061736
382384	71764763	1.35624	1.4008
382406	71486989	0.228082	0.161669
382423	69407797	0.665527	0.632448
12282	671242	44.1514	33.0544
12283	587417	72.3573	53.7528
12286	69201546	63.9478	57.1605
382543	70300037	0.788249	0.766631
12287	71307202	1.74204	1.913
382562	73716602	0.172961	0.111072
12288	69236891	13.0662	14.7318
382571	68798944	36.8175	31.8392
12289	68798037	37.9051	40.6965
382620	69981073	0.369979	0.409379
12290	69236897	114.537	76.959
382639	70596200	0.157003	0.106829
382643	69524539	0.179311	0.126538
12292	71307208	0.270534	0.212195
12293	69236915	27.4984	27.1642
12294	69236927	133.876	73.893
12295	73497107	72.4952	59.8627
382770	71789915	0.199579	0.137911
12296	69236933	54.5521	47.8259
382794	70300043	5.25218	5.13122
382813	70300049	0.073668	0.02301
12297	69236939	55.4188	47.4416
382821	70300055	0.05134	0.035867
382864	74514091	0.139227	0.091484
382867	70300061	1.04385	1.0093
12299	69236945	0.09574	0.11365
382890	70228633	33.52	35.3566
382902	70300067	0.355611	0.354312
12300	69236951	33.2391	38.8767
12301	68203482	0.096332	0.057836
382985	68919818	0.083397	0.065115
12304	69540272	2.61459	2.69561
383041	71281925	1.29303	1.21968
12305	69626705	8.60615	8.39772
12306	72182977	0.698311	0.334504
383103	74736129	0.138344	0.071838
12308	75496370	10.7186	7.20958
12309	71627790	0.120687	0.0898
12310	68744528	9.27784	10.0256
12311	71307214	2.15856	1.77048
383232	70596233	0.126982	0.068667
383260	70300073	0.054261	0.022489
383295	70195084	0.895175	0.828446
383319	70596234	2.79445	2.71462
12316	69540284	0.208862	0.159276
383348	70278130	34.9692	32.9973
383368	70725091	0.091489	0.053058
12317	67978478	164.52	85.0642
383435	70300079	0.130731	0.117742
383462	70725097	0.264969	0.091269
383490	74736135	0.23089	0.196191
12321	69013426	1.33306	1.02005
383491	72472395	2.55452	2.36735
12322	68193005	155.283	85.572
383507	70725103	0.134671	0.088841
12323	70719036	147.44	81.5729
383548	74821945	0.075542	0.05746
383573	74735313	0.147299	0.092469
12326	69540314	51.8942	42.3624
383613	70725109	0.057997	0.036533
12328	386253	18.1855	16.068
383678	70608352	0.054346	0.038651
383682	70300091	0.123656	0.060775
12330	69080016	151.38	86.8492
383692	70725115	0.097231	0.027097
383700	74736141	0.21729	0.165679
12331	293256	164.732	83.4934
383709	74431260	0.056175	0.041248
383710	70608358	0.072493	0.040063
12332	67978490	0.107037	0.076445
12333	70528444	0.526877	0.534043
12335	69540351	4.43959	4.71682
12336	68633113	50.8358	43.7661
383820	70723498	0.112588	0.071876
12337	69015476	28.7442	26.3733
383848	70608364	0.151617	0.074048
12338	69540357	0.20156	0.12367
12339	71764649	6.71476	7.1726
12340	68342264	8.06702	7.42346
12344	70525779	0.225352	0.144969
384009	71529839	0.101261	0.056702
384021	70725127	0.049571	0.033286
12345	74357646	59.9929	47.292
12346	71617032	0.162231	0.115765
384059	69981037	0.072331	0.07508
384061	70276825	2.22923	2.03419
384071	72472399	0.149921	0.100952
12348	68797501	140.861	91.8607
384106	74736147	1.86274	2.02831
12349	69014434	59.1243	45.1937
12350	70429184	0.212902	0.164276
384185	73513435	0.190972	0.109583
12351	67978747	44.6505	38.7321
12352	68446039	2.00898	1.99916
384214	69672922	29.4872	27.7985
12354	71496276	0.122024	0.080483
384276	70725133	0.049539	0.030008
384281	71492922	0.254469	0.17173
384309	68845645	2.46745	2.58765
384322	70300097	0.238724	0.143061
12355	69170186	3.74199	3.96509
384410	70725361	0.172338	0.058399
384415	70300109	0.042061	0.040676
384417	70725371	0.054761	0.019495
384452	74578230	0.25788	0.102582
12361	69134622	0.25038	0.236859
12363	75861031	0.231088	0.175072
384546	70725441	0.296393	0.267347
384557	70608370	0.255971	0.142869
12364	71656059	0.582861	0.481124
384572	70785279	0.120747	0.093612
12365	69540393	0.064091	0.031913
12366	74562594	0.230512	0.155578
384610	70725447	0.245078	0.151837
384619	68667162	21.4466	21.7453
12367	70431217	37.1897	36.6383
384644	70725453	0.142095	0.116286
12368	69080495	0.589365	0.4148
384670	70725459	5.0591	3.33527
12369	68443092	2.6399	2.86901
384695	73617642	0.387079	0.275921
12370	68193061	0.248574	0.144083
384724	70300115	0.036345	0.02781
384763	70608376	0.183772	0.097608
384775	74581259	0.254802	0.203866
12372	69835569	4.09282	4.21364
384783	71992073	2.92078	3.20985
12373	71380950	1.08818	1.1208
384817	73818831	38.6847	38.6839
12374	69257683	4.89816	4.69592
384865	71456086	7.61574	7.16212
12380	386013	60.5631	45.9783
384962	74822598	0.243743	0.176374
385068	74821974	166.318	104.303
385069	70608403	0.170459	0.083906
12386	73513660	5.97637	3.37048
385138	70526065	0.361933	0.259452
12388	68843757	16.5542	17.4447
12389	68667952	1.31398	0.869081
12390	68444620	0.813334	0.811739
385263	74562510	0.192401	0.124183
12391	68499332	0.507566	0.186925
385308	70725471	0.638286	0.671268
385317	73513290	0.187672	0.165233
385343	74059302	0.327926	0.180892
12395	71307232	13.2977	13.8083
385380	70300126	0.046607	0.037922
12396	68844725	36.3126	37.0083
385403	74736153	1.88448	2.23174
385413	74821864	0.22806	0.122743
12398	69540417	0.036359	0.027577
385446	74736159	0.225937	0.137624
385452	74821910	0.172238	0.103945
385492	71456096	0.225005	0.169335
385493	74359658	0.19712	0.143286
12401	68302160	10.0018	10.7986
385499	74736165	0.311216	0.179285
12402	69540423	0.675883	0.980993
385605	70300144	0.213529	0.14203
12405	68862006	1.94198	1.47755
385640	70608415	0.010883	0.00864
12406	69873588	1.45704	1.09497
385643	72283671	0.33625	0.315894
385649	74431570	0.200171	0.173062
385658	69672940	2.30223	2.24324
385668	70303899	0.20705	0.079669
385674	70725477	0.862693	0.821514
12408	68301431	18.6814	16.4879
385737	74735319	0.159625	0.121915
12409	68341424	1.25541	0.920806
12411	68341286	8.4821	9.46455
386468	70608421	0.23933	0.264289
386478	72076411	2.46993	2.60402
386484	70608427	0.045907	0.031518
386486	71991786	3.85926	4.87055
12416	67814209	0.284732	0.160956
386504	73513792	0.132999	0.07226
386546	74736171	0.101365	0.070243
12418	73497017	41.604	38.9097
12419	633661	14.004	12.9163
386611	70301055	1.12657	1.05514
386649	69782413	41.5552	37.1785
12421	71998949	0.219117	0.194052
386655	70723381	0.683135	0.566191
12426	69236993	3.21184	3.18028
386750	69874150	29.1104	27.1081
12427	72182960	0.145766	0.095473
386753	71496417	8.97087	9.98029
387132	71662901	0.138434	0.094513
12442	633285	0.290791	0.106679
12443	69540507	65.7514	59.0547
12445	68191468	0.335117	0.276131
12447	69540513	0.461067	0.468859
12448	68667766	0.506763	0.305035
12449	68795429	3.19441	3.17717
12450	293895	8.60565	8.51078
12452	69540519	12.3643	12.8477
387314	71495926	8.41391	8.62446
12453	70445658	72.6423	58.0258
387334	73513705	0.200265	0.10952
12454	70431223	74.2556	62.9923
387340	70785146	0.114158	0.070907
387341	73424344	0.1234	0.064555
387342	70785152	0.082027	0.045779
387343	70785158	0.136128	0.080634
387344	70785164	0.100584	0.061843
387345	70302336	0.393988	0.057251
387346	74277433	0.219634	0.168996
387347	70302348	0.031171	0.020546
387348	70302360	0.101764	0.046404
12455	69540531	7.57181	8.04308
387349	70785170	0.038282	0.035928
387351	70785182	0.146454	0.087859
387352	70785188	0.221916	0.096796
387353	70302366	0.115199	0.029256
387354	70302372	0.18079	0.05184
387355	70302378	0.221648	0.16431
387356	70302384	0.027667	0.00886
12457	69540537	12.2171	12.5483
12458	69237035	2.10585	2.48747
12460	68546260	0.169699	0.111994
12461	293916	83.6033	61.6677
12462	69540543	34.0041	30.9248
12464	71380971	49.2479	40.7487
12465	69540549	68.7117	56.0622
12466	392920	3.53338	3.36953
12467	74510266	0.20538	0.103976
12468	413791	96.2231	64.7086
387510	70278009	0.134317	0.03444
387512	70302390	0.025619	0.017926
387513	70302407	1.20405	1.28701
387514	70785200	0.04485	0.023833
387515	70302419	0.169978	0.13521
387524	76003370	0.206279	0.160251
12475	69028521	1.53834	1.23728
12476	74821967	1.25596	0.862833
12477	69838431	0.120642	0.038224
387609	68798819	27.5365	28.2163
12478	69540555	0.43139	0.515514
12480	69028485	1.10369	0.854793
12481	68910982	1.41753	1.55982
12482	68545372	0.919744	0.59936
12483	69540561	0.143259	0.105744
12484	70719038	5.25573	3.50601
12487	70528497	3.05428	3.12549
12488	69540581	3.96997	5.43072
12489	75694274	0.253622	0.196671
12490	67936418	31.2846	24.1364
12491	69540587	0.113833	0.090448
12492	68546500	35.8397	30.8102
12493	70528503	7.34904	6.88794
12494	71579843	1.07636	1.17374
12495	68301640	0.931115	1.02915
12496	71612165	1.12708	1.29221
12497	68546197	4.68591	4.65213
12499	67765698	0.706021	0.792702
12500	69540593	0.260212	0.113093
12501	69540599	0.389544	0.415813
12502	68545533	0.807512	0.612494
12503	68667898	2.75685	2.6679
12504	68563116	40.0614	38.321
12505	633271	0.875764	0.415864
12506	69174340	0.585806	0.73023
12507	68301981	3.47325	2.80714
12508	68445203	0.516822	0.585082
12509	69540605	1.19665	1.16108
12511	323181	10.9379	11.9124
12514	71616337	7.18876	7.75539
12515	74821820	0.179462	0.130582
12516	68499308	0.19735	0.151091
12517	68191546	2.18668	2.70302
12518	68744492	1.45434	1.45922
12519	69540617	0.3601	0.266028
12520	68269526	55.7046	42.23
12521	69735676	8.78395	9.62171
12522	69540623	0.380878	0.363043
12524	68301802	0.621949	0.494746
12525	70528509	2.75194	3.03111
12526	68151390	8.99147	8.05032
12527	69540635	20.6088	16.9066
12530	68924781	1.19064	1.23257
12531	71656803	2.55577	2.84929
12532	71611331	0.400551	0.316337
12534	74431284	0.11892	0.086455
12537	69012950	35.0827	35.9632
12539	71496288	0.456725	0.513696
12540	71021145	61.0924	51.5988
12544	68522404	1.7212	0.981676
12545	69540653	3.45674	4.98251
12549	71280766	4.20391	4.57375
12550	69540671	0.053391	0.031534
12554	68196960	43.1448	32.962
12557	69838100	0.198573	0.097416
12558	71610800	28.5886	22.7812
12565	70719650	12.3528	12.3635
12566	71723882	0.211146	0.195327
12567	68745233	14.4253	15.3628
12571	69540695	0.302427	0.229841
12572	545092	117.323	74.0357
12576	294048	29.0511	28.5496
12577	75198136	0.377788	0.329103
12578	74430996	0.178767	0.15282
12583	68302184	33.8293	32.0964
12589	71656862	11.5409	11.7317
12590	130534	38.7011	40.4252
12591	75934932	0.496997	0.448814
12592	69288848	0.216535	0.185187
12593	69113722	2.06136	2.39911
12606	68302029	1.32335	1.30689
12607	68157406	2.40573	2.39054
12609	69201630	101.286	74.8127
12611	70539130	0.223159	0.177243
12613	68269293	0.070078	0.053092
12614	71307238	1.14326	1.04557
12615	68301156	0.491252	0.252229
12616	71579867	1.99751	1.92128
12617	69548801	8.35141	9.3745
12623	69059802	27.1232	28.4527
12626	68076549	0.744542	0.673067
12628	69169738	1.59935	1.20572
12630	69548858	0.071911	0.060269
12631	70719651	0.600794	0.546398
12632	74357607	0.16726	0.084185
12633	68545348	1.15837	0.67442
12638	69548870	0.510329	0.418982
12640	69548876	0.315916	0.313887
12642	68162267	0.123469	0.069524
12643	68301335	0.530049	0.207262
12648	69548897	0.136081	0.108653
12649	69548921	0.155152	0.091761
12653	67765711	126.45	73.7969
12654	68443232	0.213346	0.177095
12655	69117128	0.252949	0.228611
12659	69782618	0.183322	0.060463
12660	69133725	2.04731	2.67363
12661	71496294	5.66791	4.34889
12662	68845472	0.938355	0.973791
12663	71021152	0.724394	0.83974
12669	69549676	88.5585	64.3606
12675	76098381	20.2254	25.58
12683	69548945	0.1201	0.084802
12684	67978761	0.141551	0.053004
12686	68302305	4.17654	4.20614
394432	70302896	0.21314	0.084265
394433	70302902	0.228119	0.086735
394436	70302890	0.189428	0.122389
396184	71587667	22.0744	21.8716
399510	71022738	6.88357	8.24584
399548	71487184	123.418	58.5353
399549	70724804	0.270588	0.147978
12695	73514689	1.9661	1.87077
399558	70565569	19.6115	16.7999
399566	69236682	22.573	22.791
399568	71393322	145.251	110.017
399569	69530917	0.314955	0.423011
12696	69548958	9.77995	11.6803
399588	69445409	9.57242	8.94583
399591	71764892	0.189883	0.134012
399599	69442440	1.04464	1.23409
12700	75695648	0.364884	0.290344
12702	68911020	1.16655	1.2583
12704	69169983	45.2685	43.9639
12705	68798932	5.85534	6.13521
12709	393211	178.529	82.3394
12715	69548970	70.8289	52.4875
12721	67978734	0.827266	0.689155
12723	71307250	15.0706	16.2197
12724	69734737	5.01072	6.15891
12725	70305610	66.4215	56.6595
12727	73512560	13.1664	11.0201
12728	275681	4.66372	4.94837
12729	294043	3.81886	4.00211
12733	68191300	0.053592	0.037693
12737	513240	3.25729	0.837923
12738	71627767	0.712912	0.69525
12739	68301401	0.57513	0.492138
12740	70719652	0.151898	0.10144
12741	513471	10.2384	9.11516
12745	69114399	0.418023	0.424381
12747	69549000	90.5434	72.1907
12748	71608390	47.1306	44.645
12750	532637	44.1405	42.0723
12751	68148756	14.5191	12.7826
12752	68745084	0.169213	0.156439
12757	69838610	60.8853	50.0983
12763	68743751	1.77372	1.67997
12764	67767470	99.84	66.3141
12765	68667336	0.634404	0.680658
12766	70593137	0.220931	0.16466
[truncated: 14,878 more rows]

## Sheet: ABA.CTX
entrezgene_id	imageseries_id	explevel	expdensity
317653	70295434	1.10461	0.901292
317717	386245	2.20702	1.65946
317750	71489789	0.834497	0.555089
317755	70195090	20.3749	17.11
317757	70239027	1.16498	0.70737
317758	70228513	2.45893	2.89596
319146	70565861	1.33236	1.50694
319158	69169564	127.425	78.2551
319162	68745120	62.3876	51.1569
319164	70277949	20.9343	23.6083
319179	69735042	1.66946	1.62277
319188	69116889	80.064	62.6834
319189	69735048	1.56795	1.10517
319195	69014530	155.45	84.689
319196	69816464	1.47351	1.45446
319197	69859717	2.32241	2.49041
319207	73497101	28.0856	28.7165
319210	71764904	0.507985	0.232534
319211	69782300	8.9894	8.56015
319213	71808853	0.614498	0.294792
319214	69236730	5.64597	5.54436
319217	73606464	0.426625	0.201324
319228	70305108	5.43251	6.65058
319229	71487191	0.958132	0.86212
319235	74514007	0.680432	0.374586
319236	68795432	0.111227	0.074607
319239	69236748	9.47034	7.70842
319245	69446917	1.183	1.15944
319247	73606630	1.0841	0.582939
319259	70228257	0.607376	0.790418
319262	68919910	4.29766	5.07521
319266	69014560	0.099806	0.088886
319277	69447924	0.462887	0.409753
319278	68920737	93.623	73.4238
319281	71808448	154.784	102.434
319293	69236754	3.12897	2.45875
319301	69548795	0.346596	0.255914
319321	70231140	2.20849	2.28466
319322	70593345	87.0883	62.9118
319352	69531043	97.3305	69.5627
319357	71021025	0.148661	0.070433
319361	76003513	2.31881	2.39511
319362	71496270	0.216414	0.12059
319370	69352908	25.257	26.5329
319387	74514294	78.047	61.3204
319388	69608863	0.705175	0.910468
319402	73513684	0.425693	0.313937
319412	70238746	1.25225	1.28201
319423	71809461	2.38993	2.36494
319430	74510176	0.446015	0.240486
319433	69671726	13.8959	16.0667
319446	74430978	0.372635	0.180213
319448	69672551	74.6824	62.1815
319453	70717370	64.1291	58.9954
319455	69527854	0.823531	0.625558
319459	71809325	0.523711	0.405233
319463	70231905	3.4172	3.87203
319470	69531037	8.38581	9.9811
319472	69446655	2.19371	2.3519
319475	70528049	3.20352	3.56234
319476	71809043	0.629004	0.36828
319477	73497059	34.9304	31.851
319478	74277639	1.17644	1.10299
319480	75693046	0.419726	0.284152
319481	71764855	2.08013	2.23319
319482	71809139	0.320071	0.235409
319486	69448638	8.83274	9.94385
319487	72283534	0.252926	0.138393
319493	74277713	0.308642	0.144691
319503	71668372	1.28836	1.41974
319508	71808516	1.73765	0.923133
319513	68910986	10.74	12.906
319517	74431339	12.9113	12.5328
319518	69407899	12.9135	13.7667
319520	69671654	8.22473	8.32014
319522	70238830	0.569972	0.429181
319526	69672222	18.3424	20.9561
319527	69527830	2.11886	3.01374
319530	70228316	7.30904	6.81507
319535	68862036	0.794106	0.401987
319544	70231200	9.49183	11.227
319545	72283581	0.614615	0.388399
319552	74277638	0.562116	0.476057
319554	413789	1.58225	1.55902
319555	69447966	6.40807	8.75631
319556	69448020	0.642363	0.434802
319562	69447798	0.475347	0.305963
319564	69530876	19.2851	20.2042
319565	73573217	0.927438	0.467263
319574	74277653	103.851	82.9776
319579	72183001	0.456458	0.151407
319581	70218932	7.97224	9.61698
319582	68797894	4.74166	3.8077
319583	69736130	0.336627	0.29777
319586	73513597	9.00267	9.4868
319587	71380532	165.202	101.405
319590	69448954	2.06943	2.22879
319593	69608483	0.506355	0.26151
319594	69734995	4.42105	4.65651
319598	69527878	0.601523	0.797668
319601	68191246	8.52939	10.0335
319604	69527980	76.1254	62.2666
319609	71493867	0.430944	0.215536
319613	69013017	71.6814	55.8557
319615	73496899	0.317045	0.181554
319618	69528016	0.554026	0.70105
319630	69447906	14.5027	15.4727
319634	73584825	1.52669	1.19751
319636	69608094	1.28151	1.53248
319637	70228424	1.30929	1.78813
319638	69782425	0.497935	0.248377
319641	69530864	4.9222	5.81751
319651	71764867	3.18902	3.35578
319653	69527812	3.77493	4.82716
319655	75692873	50.543	38.5607
319660	69448680	0.73031	0.563005
319670	74513941	76.5571	69.7228
319675	71493777	3.3942	3.83363
319688	69444735	64.3083	59.6287
319689	70565488	3.5161	3.37489
319695	69288524	1.19588	1.23681
319701	70228567	0.424595	0.224953
319710	70528035	7.37824	7.94411
319712	69530882	16.2868	21.4018
319719	69407690	13.0986	14.5363
319721	71809172	0.729351	0.747153
319727	69448014	1.77543	1.96381
319734	71808777	0.721049	0.521878
319737	74509470	0.592348	0.386874
319738	69548789	0.556083	0.282078
319740	75774663	20.2575	20.0707
319742	69448710	2.58078	2.64793
319743	71020993	1.10649	0.81891
319748	71493795	1.72739	1.74233
319749	71496233	1.60664	1.78957
319752	71495873	0.16356	0.126609
319757	69838516	0.809128	0.960405
319763	70228603	0.669389	0.368405
319765	68843751	2.31957	2.80185
319767	70227986	0.132261	0.109495
319772	69530816	0.390449	0.315773
319776	69530935	3.68394	4.92031
319792	73513347	0.60831	0.312482
319800	69262323	0.959865	0.796699
319801	69447804	15.4273	14.3279
319803	71809253	1.14439	1.00414
319804	70218950	2.62714	2.50423
319807	70203658	23.2658	20.0726
319817	70946614	24.4378	24.1078
319818	69514428	6.88436	8.99806
319819	70218576	2.46393	2.57941
319822	70302216	1.29534	1.41791
319825	74510122	0.49268	0.325503
319829	69446643	1.0582	1.06877
319831	70218872	1.19242	1.41112
319832	74578188	0.858069	0.70523
319836	71808409	0.842072	0.502635
319839	70228472	0.601691	0.33624
319845	69262294	33.0021	35.2228
319847	70238979	0.29237	0.159252
319848	71809091	10.8504	11.8449
319850	69445367	3.41547	3.528
319859	70238961	0.322493	0.193546
319865	71809455	0.621868	0.308078
319875	75931587	0.21699	0.135571
319876	71021160	0.678516	0.505022
319880	67792206	0.307235	0.193686
319885	69442365	32.1884	33.3031
319887	70238973	115.189	85.8202
319888	69443391	2.4003	2.75858
319890	74822584	4.68712	4.86895
319893	69447942	17.7907	21.552
319895	69530822	1.25864	1.18575
319899	71809286	3.62592	3.81871
319901	69446637	7.48527	7.99448
319909	69443445	3.85684	4.15731
319911	70238764	18.0707	22.0942
319912	70228525	1.74132	1.82782
319922	69514494	4.26274	4.85553
319924	69526713	17.8344	17.3263
319929	70228573	0.630483	0.54394
319930	70231851	0.928257	0.425797
319935	70717563	0.5647	0.416874
319939	69980256	11.945	11.0183
319945	68499028	12.6519	13.3232
319953	71610853	79.1997	59.0152
319963	69446619	2.44286	2.82379
319965	70717980	3.71022	4.54673
319977	69448716	24.1938	28.1923
319984	75831724	91.6437	68.6692
319991	69735807	0.197394	0.13162
319996	70305658	59.168	49.3441
319997	68744050	3.3208	3.84028
319998	68845305	46.3857	41.1673
320001	69671780	0.12665	0.108739
320004	73584879	1.76963	1.71186
320011	70194558	7.14778	7.42569
320012	74822577	74.2873	60.6713
320019	69445433	13.0908	13.9895
320021	73513609	0.735964	0.617913
320022	71493230	0.523891	0.241271
320024	69527770	47.0515	38.5831
320027	70231158	9.7846	9.52581
320040	70228286	3.14108	3.66365
320043	71808821	1.0374	0.640535
320047	70205596	0.120174	0.081908
320051	71210895	0.951524	1.03179
320055	74431552	7.02765	9.0576
320063	67787341	38.0484	34.4532
320080	71493825	0.662976	0.371723
320082	72471790	0.646062	0.311862
320091	73497660	0.624067	0.520789
320095	71493807	0.904447	0.533412
320099	71380908	130.979	93.8288
320100	69981139	2.28417	2.14915
320103	69449002	0.851538	0.89387
320106	71493873	0.722391	0.449323
320110	74822575	0.535179	0.291228
320111	69447782	9.41279	10.7102
320116	69530732	14.8014	18.3081
320118	71764830	0.666136	0.368524
320119	68918280	25.026	28.132
320127	69530774	45.7647	40.2305
320129	69524392	64.5304	54.6837
320133	70227872	0.155583	0.114208
320135	69113704	1.1726	1.32895
320138	70228358	131.243	94.7984
320145	72002051	0.999985	0.722767
320148	70231206	0.792934	1.01263
320150	70303468	50.9988	44.6608
320158	69447816	25.0955	23.5439
320159	69407636	8.27873	8.92958
320162	72182952	15.0901	14.5826
320165	74579951	115.948	76.317
320169	71809331	0.380876	0.22261
320181	71496522	18.2353	19.7756
320183	71808693	0.502389	0.248476
320184	70231941	4.44747	5.03334
320187	69671774	3.89154	4.32415
320189	70228155	0.364413	0.201105
320193	69527950	2.13313	3.20387
320197	71021167	0.691873	0.549507
320201	72182941	1.55567	1.63685
320203	69530840	15.5926	16.4451
320204	73712846	0.453116	0.201369
320207	75988403	9.6653	10.2665
320208	68844403	13.914	14.2633
320209	69626723	0.749537	0.704394
320213	74821925	9.11744	8.84917
320214	70305024	22.7622	20.1254
320220	70231893	39.5149	42.6988
320224	70276783	0.476678	0.51078
320226	70528151	1.96663	2.085
320230	71808558	0.142889	0.120102
320234	69671786	5.01256	5.84704
320236	71494726	1.01665	0.610135
320237	69104150	9.63528	11.2787
320244	68157391	14.1278	14.2966
320249	71021164	0.277373	0.160836
320255	71496083	0.953647	0.944975
320256	71809424	0.669351	0.396309
320264	71380520	11.7564	11.6934
320266	70238609	4.74696	5.14942
320267	74359724	22.7188	23.9828
320268	69528028	27.5871	28.4363
320269	70238064	2.99041	3.78634
320271	70228663	16.3054	18.5973
320277	69530923	0.182477	0.14914
320289	69527974	88.7554	73.7775
320292	68798495	68.2946	50.5896
320295	74822582	0.868637	0.542531
320299	69080729	14.4909	16.291
320302	69407720	2.58854	2.90239
320305	70228179	0.312387	0.147749
320309	71492838	1.12279	0.672455
320311	72000165	0.27502	0.151519
320312	71809226	0.310836	0.247081
320319	73712744	12.0475	14.6865
320321	70228161	2.57871	2.8276
320323	69514488	6.32619	6.80041
320333	71809443	14.2323	13.7506
320336	70717371	9.71173	10.3805
320338	70228221	2.46098	2.67271
320339	69445421	19.1631	21.7007
320343	69671732	3.82	3.63954
320351	69608893	0.54398	0.556713
320352	70239015	0.248819	0.165145
320355	70238824	0.616545	0.591288
320357	70228394	49.0247	43.5574
320360	75831720	4.02221	4.31171
320365	70305174	80.0209	60.7581
320366	71494702	0.406941	0.326683
320373	69608489	51.2072	50.94
320376	69816500	9.72701	9.73614
320377	70228101	4.47719	5.80852
320379	70946249	0.434379	0.377352
320383	69527824	9.07424	11.6732
320387	70238818	13.5029	16.954
320394	69672677	14.0324	15.8788
320398	75988235	0.959775	0.780717
320399	69530870	65.217	51.322
320400	71494666	0.715369	0.467383
320404	69735640	5.22898	4.82195
320405	69540266	35.165	27.961
320407	72471707	0.40026	0.191742
320411	69449008	0.467612	0.432166
320415	69672820	0.337507	0.194568
320429	69289315	146.869	94.9003
320435	69838405	0.266584	0.353291
320440	69446947	27.8095	31.4846
320448	69289021	16.1773	20.3796
320452	69782634	4.69293	4.75987
320454	72471694	5.13874	5.13426
320456	75197540	0.116623	0.048404
320458	69446559	1.56534	1.75962
320460	69449014	2.16844	2.4858
320463	69672210	116.539	70.7945
320469	69447852	1.75715	1.59422
320473	69080484	232.069	101.857
320474	71809494	0.391621	0.2452
320478	69527782	0.604865	0.595951
320484	69448668	8.67603	9.13405
320485	71809352	1.07868	0.763621
320487	69626588	0.599078	0.280646
320489	71496252	0.486883	0.35298
320491	69514386	13.5158	17.3523
320492	71789970	31.7301	30.6777
320493	71021009	0.669363	0.416527
320500	71495155	6.19406	6.28998
320502	70295512	30.3274	29.1981
320504	69444717	1.02927	0.778218
320506	70228274	64.922	54.4023
320508	69201522	3.41036	3.05296
320509	70228263	0.163085	0.113836
320522	71380369	7.44731	7.65698
320528	74058646	0.113642	0.071356
320534	69531061	1.74713	2.35806
320538	69013104	59.8836	56.6044
320541	69448722	13.0949	13.746
320549	73818828	0.497408	0.268659
320551	71495903	0.272881	0.186026
320554	71496031	12.7446	13.5447
320560	74514129	93.0042	64.746
320566	70717979	0.528975	0.292389
320571	69407923	0.226021	0.105583
320580	71021007	0.278447	0.135103
320581	72182938	5.16011	5.22419
320582	69407767	5.7453	6.9701
320585	70218938	1.27554	1.34246
320587	69447978	36.4402	36.2783
320590	69835609	0.179149	0.155182
320594	70946200	4.42931	4.58732
320595	69816679	0.283612	0.207911
320600	72471695	0.408654	0.166934
320604	74277734	20.6688	24.9545
320609	69608923	7.06673	5.96406
320611	70228047	1.91206	2.5114
320613	71495915	0.286043	0.22697
320615	73679020	42.1445	42.3119
320616	70231116	0.743487	0.540309
320621	70238776	1.00559	0.797722
320631	74514013	0.480902	0.258523
320632	68844510	57.5227	47.7993
320633	70228543	1.6855	1.98584
320634	69134334	4.82605	5.96372
320635	71809418	0.58083	0.259951
320640	71378749	3.80381	4.18153
320650	71494647	3.02812	3.40546
320651	70228531	6.78018	9.00457
320652	69448990	4.31274	5.29273
320655	69782987	5.34714	6.11534
320659	69448924	0.308815	0.223746
320661	70429064	53.4754	48.8245
320662	69540381	0.058968	0.051739
320664	71809157	1.05042	1.19896
320671	70238615	21.7218	20.9444
320678	71281746	34.543	35.7277
320679	71809346	24.5349	26.1548
320680	71529809	14.9944	16.1368
320683	69261417	12.9948	14.7891
320685	68633383	0.80037	0.827989
320687	69447900	0.297637	0.189615
320696	71808790	1.66483	1.55559
320700	69514476	6.14199	6.72505
320701	69530786	0.522303	0.262556
320703	69527848	146.883	95.2734
320705	68844391	30.2198	23.0117
320706	70228227	3.54601	3.26578
320707	71281325	184.38	96.508
320711	70228239	4.5085	5.0319
320712	71381007	6.87581	7.31631
320713	69530828	1.16459	1.36603
320714	73513666	7.48977	7.25018
320715	71021026	0.229367	0.128586
320717	69446358	2.12124	2.03159
320718	70302123	7.2586	7.22182
320720	71281331	7.20865	8.33829
320723	70231134	2.27202	2.19237
320727	69735508	5.19632	5.87666
320734	71378768	7.95679	8.37669
320736	70238997	0.824421	0.976661
320743	70228519	8.77625	11.08
320747	70228484	19.7505	19.6458
320751	70238758	19.2473	21.0948
320753	69447781	1.03985	0.659052
320756	69446649	17.0198	19.3281
320757	69448936	1.46751	1.59202
320769	70300911	7.89539	8.26153
320772	70300276	2.21315	2.40938
320775	70231146	2.17617	2.23767
320776	69531085	38.1707	33.327
320782	69447888	1.3629	1.4987
320786	73712750	76.5934	63.4474
320790	68797503	1.55237	1.59732
320795	71656704	38.3657	39.622
320799	68918982	0.370352	0.250045
320800	70717376	69.4021	60.3401
320802	70528115	0.328596	0.285547
320803	69530780	1.62073	1.38669
320806	67787343	136.804	78.8273
320808	70194994	4.42176	4.78333
320816	69526641	3.08476	4.46747
320817	71496393	1.49501	1.59589
320825	69671750	1.26347	1.73345
320827	73818806	11.7018	10.6757
320832	72283528	0.652014	0.226463
320835	70231152	2.3063	2.69103
320844	71281337	1.40283	1.46235
320852	71493861	130.062	97.6882
320854	69446304	2.78222	3.98308
320858	69626594	1.20461	1.07496
320864	70205352	64.9553	58.4599
320865	69527800	5.5964	6.38013
320869	69407648	4.84333	5.31762
320871	71495867	43.744	44.965
320873	75694362	19.9976	18.7889
320874	71496399	0.178743	0.136876
320875	70717978	0.714979	0.441838
320878	69443397	157.502	86.0524
320891	70231881	17.054	21.5471
320895	70946238	6.87109	7.90744
320898	70228448	1.09199	1.37891
320902	70228591	3.91382	4.04218
320910	70278105	5.08758	4.24393
320913	71494714	0.934906	0.885689
320916	69531031	3.30908	4.53926
320923	72471720	0.577718	0.401084
320924	74513995	5.35551	4.80341
320938	68798187	22.2058	23.9164
320940	70231040	5.97535	6.37245
320949	69626558	4.75372	4.60791
320950	71493855	0.484182	0.37587
320951	69446316	165.068	98.5052
320952	69448942	0.710261	0.696553
320962	71495855	1.23917	1.50205
320966	69527962	0.615251	0.558667
320974	69527938	0.573039	0.664253
320981	69672042	5.38863	4.92257
320982	70430824	41.8379	36.2583
320995	74822943	0.566753	0.241807
320997	71808983	0.670436	0.620919
320999	69446923	3.99736	4.62114
321000	69443202	3.19117	3.69064
321006	69527986	35.8287	40.9716
321007	69873552	5.76672	6.59353
321008	71380526	105.201	71.7571
321010	71919248	1.00245	0.77936
321015	71493741	0.198274	0.127028
321018	74276876	0.386099	0.167129
321019	71656630	1.16954	0.480694
321022	70528521	3.27144	3.26272
326618	69817037	0.621141	0.473468
326622	70194582	1.14244	1.17202
326623	74056143	0.221589	0.102367
327655	70231212	89.4921	71.1599
327728	71809013	1.10875	0.560491
327744	70239003	0.293509	0.134841
327747	70227968	0.150077	0.1108
327749	71574588	2.42841	1.66361
327760	72005996	0.365501	0.323411
327762	69626927	0.628089	0.388263
327766	69981091	4.36423	4.61259
327799	70239057	0.963392	0.601892
327814	71496504	11.8713	12.7242
327826	70545895	80.1621	68.3848
327857	73513359	0.553553	0.264599
327860	71569226	0.580186	0.31209
327872	72005999	0.82574	0.404853
327900	69838317	8.0848	9.28957
327936	73818855	0.164856	0.114524
327942	71920495	1.36143	1.08827
327946	70305329	1.79686	1.71747
327951	70298274	9.77794	9.69199
327954	74509596	0.807356	0.371935
327956	70298280	0.063877	0.047374
327957	70595835	1.75198	1.80865
327958	71494678	8.19649	9.55422
327959	70595841	1.70285	1.73222
327963	74736105	0.426072	0.261023
327978	70302204	35.2443	37.0984
327987	70302479	39.874	40.8996
327992	74578236	0.525414	0.292721
328014	70298286	0.432147	0.271513
328019	70218600	25.0098	26.2014
328035	69529137	3.42158	4.67131
328059	71809025	0.717199	0.550435
328061	72005998	0.653062	0.35893
328069	70565464	2.85161	2.60727
328079	71488931	0.406317	0.239928
328092	69445385	0.635634	0.510037
328108	69262152	17.8995	17.4818
328110	74427050	14.5577	16.8593
328121	75043599	2.02561	2.14182
328133	69873965	3.945	4.55895
328136	71764383	0.548003	0.256228
328162	69013116	5.43855	6.24192
328187	70305311	1.10113	1.15101
328190	71569181	0.291808	0.17815
328231	71569151	1.21975	0.97725
328232	69526426	37.3039	37.4455
328233	70305538	1.21982	1.14134
328234	70719034	1.92153	1.5406
328235	70305335	6.15655	6.64241
328245	70565476	8.0752	8.35371
328250	72471732	0.934356	0.551641
328258	71809515	1.04523	1.05235
328264	71569145	1.62511	0.898633
328274	70303504	71.1007	68.6591
328280	70725043	0.871352	0.349147
328314	70305437	0.552008	0.326658
328316	70595847	15.5353	17.7872
328320	70298292	0.262883	0.231047
328325	70218558	0.792845	0.636856
328329	70218121	2.67487	2.75313
328330	70238603	1.00122	0.641841
328354	70305580	0.907192	0.573509
328362	70305472	3.49444	3.70562
328365	70231779	71.3	62.8144
328369	70595853	1.43492	1.52805
328370	70565452	2.2742	1.85529
328381	69608396	2.5922	3.25933
328385	74276866	0.261114	0.186048
328401	71809037	0.632877	0.391375
328417	69524386	1.26173	1.00658
328424	70593125	1.65174	1.45066
328426	70298298	0.139528	0.060494
328440	72182947	91.6621	68.3958
328479	74510296	0.990897	0.592629
328505	70231863	11.1735	12.4473
328531	69446685	57.6774	53.4461
328547	70305341	39.3516	36.5915
328561	70724484	0.256898	0.101989
328563	70724505	0.3204	0.151518
328572	73497135	33.4399	33.7725
328573	70218115	1.03227	0.876599
328577	74510212	0.588079	0.231302
328579	70305431	0.73393	0.515821
328594	74510128	0.672546	0.394608
328602	74579467	117.536	68.1404
328643	68911016	48.7608	51.5112
328644	71765034	9.87025	11.9645
328657	74430972	0.26242	0.101472
328694	73514797	5.59526	5.7836
328747	70305562	0.438999	0.256728
328766	70724457	0.359396	0.122527
328778	69817817	56.3771	52.2831
328780	70300935	8.54424	8.50434
328783	68797521	0.520331	0.300871
328788	74578260	0.549436	0.325954
328801	68920701	0.595984	0.659457
328830	70228490	16.2289	18.1043
328833	71574467	0.956928	0.393968
328835	71809397	2.93497	3.22807
328837	74431582	0.737339	0.343039
328839	70305227	44.3533	43.1395
328855	70565539	5.91324	5.80028
328918	69530947	0.732676	0.818952
328919	71569133	1.64753	1.57759
328949	70298304	0.522158	0.451522
328953	71569202	0.529613	0.235417
328967	69443244	1.16029	1.20061
328971	73818813	0.36181	0.167823
328977	69262264	60.3989	53.1419
328983	71494738	0.888038	0.436953
328993	70305084	1.67064	1.74434
329002	69290830	32.0077	33.3228
329015	69837590	3.84885	4.62251
329047	72471801	0.75848	0.314701
329056	69449032	1.98895	2.09866
329064	70719029	1.35271	1.21817
329065	75863344	0.730339	0.444611
329070	70305544	1.46741	1.55033
329093	75197606	0.043175	0.024395
329095	71580192	0.234992	0.162946
329101	70305640	7.35969	8.76006
329152	70300529	30.7699	31.549
329154	74277688	0.641976	0.366575
329159	71809019	0.823444	0.404534
329160	70305444	1.20969	0.806627
329164	70595859	3.5088	3.72591
329165	69514636	71.144	53.7055
329173	69527704	48.8049	38.0341
329188	71832856	0.492645	0.282934
329207	71668563	0.442574	0.147098
329240	71809061	1.71247	1.72622
329248	70595865	12.8202	13.9593
329251	71569319	2.99984	2.7623
329252	71488750	1.78889	1.38361
329253	70305120	4.74026	5.81182
329257	75931514	0.349429	0.230218
329260	69529113	2.22206	3.22887
329271	71574582	3.6193	3.54971
329274	70305245	3.8288	3.71458
329278	70302581	1.74902	1.5487
329302	70595871	64.4069	58.1805
329324	69887523	17.0076	19.4155
329333	71574485	84.7733	67.1341
329360	70298316	0.886294	0.950166
329362	74431447	0.326678	0.111887
329366	69443082	3.94076	4.41605
329369	71020962	0.409024	0.214079
329371	71489794	0.879421	0.461886
329375	70609162	2.60876	2.53583
329384	69202250	44.5203	42.1973
329385	70305508	1.25073	1.08439
329414	74514345	0.883183	0.558976
329421	71809247	0.999386	0.76583
329428	70725049	0.904095	0.442489
329430	71494672	1.06861	0.796358
329436	71569214	0.597541	0.267018
329470	68546088	1.57565	1.57345
329482	71378677	3.24064	3.49038
329496	71574594	0.951309	0.459322
329502	69202412	129.025	97.5307
329504	69736058	0.362092	0.153986
329509	69442284	1.82127	1.79387
329513	69448960	4.13041	4.48966
329514	70305192	3.28413	3.49443
329540	69446292	42.0134	41.9476
329541	71809319	1.24241	1.21496
329547	75931540	0.470581	0.212693
329554	70298322	0.222471	0.14115
329559	70303486	13.7869	14.7974
329562	71494690	10.9906	10.9263
329581	69529322	0.98012	1.24589
329626	71569241	0.636158	0.309167
329628	73513741	1.08063	0.721836
329633	70305036	2.60128	2.44429
329636	71808478	1.0091	0.531554
329639	70305287	1.11512	0.869081
329641	68844146	6.72677	6.21197
329659	70565518	7.11259	7.40716
329679	69609001	1.85966	2.01228
329687	70298328	7.71922	8.24638
329693	75197498	0.059361	0.036182
329695	71213794	1.30246	0.993588
329716	70429076	0.708178	0.688881
329727	69514422	3.34232	3.41764
329731	71281800	41.9703	38.986
329735	71569096	3.12034	3.58927
329738	72005994	0.363615	0.27196
329739	69527944	4.9243	6.24768
329777	74821733	12.2853	11.7316
329780	70305162	1.80724	1.67835
329795	69443292	3.31337	3.74206
329797	70565446	1.49078	1.2093
329814	70304994	1.30376	1.12889
329828	69524572	1.73855	1.84467
329831	70205590	29.5732	29.6433
329839	71764332	5.75722	6.03465
329841	73424350	0.878677	0.792155
329844	74277640	0.321195	0.176943
329858	70305305	1.15173	1.08836
329872	71281677	2.22292	2.14571
329876	70305365	4.08887	4.04591
329877	69353741	1.67749	1.84101
329892	71764613	1.03581	1.15024
329908	68744582	27.7354	29.7006
329909	71808861	3.183	3.81746
329910	68845388	3.14899	3.56606
329918	71765004	0.820828	0.346083
329919	69262295	1.63954	1.72797
329941	70720251	0.657416	0.342826
329950	71764401	0.659197	0.424505
329954	69236981	7.86341	9.36078
329966	70298334	77.1738	52.3395
329972	71569084	0.97042	0.89659
329977	68546125	5.10224	5.19903
330010	72472452	0.622635	0.319926
330050	71495716	0.144148	0.110794
330053	71764879	1.50021	1.31469
330064	73617510	3.52765	3.43355
330086	70305664	1.37952	0.842313
330096	70238734	0.689972	0.473909
330097	72182955	0.382374	0.209263
330122	70276915	0.309762	0.096604
330132	73512556	0.329535	0.150127
330146	72182950	112.116	74.4778
330149	71808442	0.694676	0.373603
330157	70724714	0.464438	0.226173
330164	71380938	8.77175	10.1638
330166	69447948	135.582	89.58
330171	386246	10.2148	8.37146
330173	69202950	47.6991	47.2688
330177	70305233	9.58056	10.2616
330183	70565575	5.06689	4.8499
330188	70303875	0.309109	0.192211
330189	71764577	6.69283	7.58935
330190	70298340	0.557908	0.351314
330192	68637682	122.012	83.284
330216	68920662	0.312395	0.254652
330217	69672731	22.8416	21.9784
330222	69873469	9.28607	9.48688
330228	72006002	0.439174	0.205568
330241	73512542	0.446687	0.223007
330260	68162244	1.24937	0.609024
330267	70298346	14.0884	10.4174
330277	71281871	0.585457	0.492105
330283	70228137	0.538636	0.345752
330286	69609019	1.18461	1.32005
330301	70593158	2.24639	2.40371
330305	71569196	2.33843	2.42166
330336	70227896	37.7006	42.3825
330350	71569127	25.2757	27.5543
330355	70228585	2.12145	1.2774
330361	71283662	0.84774	0.40094
330369	70946252	42.838	38.5764
330385	71494641	0.559689	0.352514
330401	69407523	33.0074	33.5023
330402	70238058	12.6893	15.3616
330403	70305574	0.922893	0.727206
330406	71569259	6.10332	7.24718
330409	71579861	0.385897	0.220191
330426	74579944	0.563477	0.397294
330427	69446613	7.08106	8.18805
330428	70238710	1.52205	1.18788
330440	71764443	0.254708	0.160734
330450	68844857	10.0868	10.3627
330460	70528318	0.626224	0.598783
330463	74821639	2.80984	2.37021
330474	70528384	5.60255	6.27719
330479	69626552	1.51173	1.52047
330485	70305478	60.5086	51.0938
330490	70784696	0.530898	0.220271
330552	70305239	21.7941	25.0538
330554	72182971	3.32463	3.63006
330577	70305646	3.01894	3.17313
330578	71569175	0.303453	0.285426
330594	73818824	0.422554	0.182317
330599	70595877	1.18044	0.83991
330602	70429088	9.50799	10.4269
330609	71656848	34.082	34.3507
330627	69289273	22.7968	22.856
330631	70305198	19.8607	23.3753
330660	72182953	0.341697	0.182763
330662	70238919	21.2796	25.0092
330677	71809145	0.622786	0.543035
330695	69015811	162.101	77.0117
330711	70305042	13.9863	13.9815
330721	68745564	0.427158	0.336407
330723	70231182	1.02872	1.22365
330767	74581169	0.699722	0.457468
330776	71808680	0.535653	0.260137
330787	70303851	0.072837	0.022608
330788	70305676	12.5092	14.4919
330790	69734917	57.2719	38.6045
330812	71020891	10.4857	12.5438
330817	69116516	4.91936	4.48872
330820	74514055	0.625463	0.269433
330821	72182967	1.49786	1.52639
330828	71735066	2.86501	2.6882
330830	69734452	23.9379	23.709
330836	74357601	92.8988	70.5543
330837	70227884	33.3801	34.0275
330850	72004517	0.322829	0.293028
330890	71281692	0.61823	0.482737
330892	72081702	1.20721	0.966035
330902	72005997	0.345204	0.183587
330908	70203688	65.6074	44.553
330914	71281516	163.939	76.3663
330921	72471803	0.293505	0.151099
330938	70238878	3.75344	5.20244
330941	69526372	93.4643	61.0835
330953	69257749	87.5575	66.0688
330959	68744576	11.1647	11.4688
330962	74427088	0.502449	0.376676
330998	69527794	18.9571	18.7161
331000	70595883	1.70188	1.33146
331003	72006000	0.692715	0.513995
331004	70302186	16.481	16.4409
331011	70565524	4.07062	4.24764
331026	69734470	0.618854	0.650222
331046	69980328	1.15522	0.758563
331195	69174457	1.89878	2.06343
331374	70305502	9.98747	10.2631
331392	70595901	2.81538	2.91685
331401	69444837	25.8218	28.0669
331416	71764377	0.650049	0.447123
331424	71496048	105.417	78.4477
331461	70278045	21.0701	23.759
331474	69444909	9.04761	9.8144
331480	70595889	3.56193	3.4894
331493	70305413	0.788957	0.560126
331532	70723571	4.86119	4.71218
331537	75197576	0.052414	0.027418
331578	71808588	0.903204	1.01292
331595	74514079	0.641944	0.417019
331623	71495729	0.273725	0.225066
332110	69835585	0.545014	0.37588
332175	73497666	3.0357	3.22015
332221	70231797	0.236675	0.103683
332300	70298352	0.391105	0.233243
332309	70298358	0.158133	0.062737
332359	68844749	0.71138	0.628091
332396	69288381	11.1455	11.4258
332397	70546245	7.57768	7.0042
332427	74562260	0.358126	0.168186
332578	72081580	0.600063	0.314387
332579	71662904	1.8292	2.0068
332713	69114253	0.950531	0.970337
332937	69816972	0.195823	0.122877
332942	71764793	0.633608	0.417768
333048	70595895	1.02799	0.530409
333088	71529863	0.445098	0.333232
333182	69838649	10.0595	11.6785
333193	73423781	0.685218	0.610591
333307	73617660	1.06512	0.670708
333329	69568782	0.273236	0.2949
333424	71569169	1.59254	1.40231
333433	70724750	39.9452	34.3461
333473	73513486	0.136413	0.08975
333588	70595907	2.04768	1.87437
333605	70595913	36.6333	32.8544
333639	70276843	146.321	87.6207
333669	71281825	0.645701	0.498113
333789	73513522	0.907293	0.745632
333872	74736111	0.402542	0.225712
338320	70300336	0.713289	0.3699
338337	70445670	22.2809	24.8237
338346	69857607	6.97994	7.4514
338348	70192117	0.844133	0.669512
338349	74431414	0.211409	0.097005
338350	69446631	2.62567	3.00958
338351	69527836	1.4375	1.51076
338352	71495885	0.10808	0.088879
338353	71307262	17.4902	18.7974
338354	71380387	0.727848	0.636929
338355	71021021	142.345	96.2363
338359	69887475	6.66048	7.31212
338360	70231188	5.5911	6.84429
338362	70302956	15.1647	12.7687
338363	70227878	0.639918	0.644536
338364	69407666	1.7141	1.91035
338365	69447918	0.610738	0.737915
338366	70228657	3.83718	3.75769
338367	69782007	3.61157	4.09636
338368	71021052	0.554213	0.34952
338369	69448984	1.01278	0.985332
338370	69448686	1.65171	1.65179
338371	68843859	7.50813	8.63083
338375	70231058	2.7262	2.57761
338403	69838254	0.199497	0.089538
338521	69672258	14.3099	15.4253
338523	74514186	38.6252	32.6268
347708	71587589	0.789788	0.40805
347710	70300899	0.404361	0.195896
347711	71920501	1.14098	0.690286
347712	68667575	0.446299	0.197556
347722	69548840	9.79239	12.7936
347740	71764607	194.203	79.1046
352968	74514019	0.807181	0.339568
353025	69540363	0.167757	0.073626
353047	75828202	7.06006	7.929
353130	73514851	0.40468	0.199867
353148	70302413	3.91627	4.3166
353156	532705	18.4785	18.3253
353165	74277434	0.252393	0.108507
353167	70785176	0.390824	0.15114
353169	70302135	105.405	72.8172
353170	74513911	0.650789	0.376492
353172	68410297	127.123	81.8868
353188	74581193	2.2478	2.20886
353190	199222	140.413	82.288
353211	71809205	40.2614	33.3112
353234	70784745	0.358808	0.188099
353235	70784830	0.840668	0.32792
353236	70784842	0.670158	0.593824
353237	71456119	11.7904	11.2252
353242	68523129	4.26352	3.95931
353258	69202830	36.343	38.393
353282	69873618	0.46723	0.512293
353283	70239135	0.205536	0.113661
353287	74562498	6.85535	7.07059
353325	70302342	0.165223	0.094627
353326	70301943	58.509	56.0433
353328	70300445	1.22879	0.763676
353344	69258226	1.28564	0.966312
353346	71381568	0.448329	0.240399
353371	72182984	1.36383	0.991777
353499	71789933	1.22116	1.38692
353502	71529917	3.45925	3.35599
353509	70237926	2.62945	2.81086
360013	69782001	62.763	51.6909
360216	70303516	44.3502	44.1201
11287	69015212	4.34577	4.83423
11298	71495179	0.701673	0.607882
11302	71213880	60.5716	53.6998
11303	69514524	2.10023	2.17488
11305	69514530	88.005	69.3057
11306	71380544	1.33257	0.915264
11307	69514624	25.5447	28.5321
11308	532610	75.7131	60.4047
11350	68844474	19.529	21.7958
11352	70228687	12.1084	15.0466
11364	71627813	0.379134	0.189499
11370	68203485	60.7719	51.1957
11409	68342390	5.80506	6.91054
11418	70430802	78.1373	57.4881
11419	71654154	95.6775	70.0463
11421	68498226	1.83868	1.47614
11423	68924841	55.6909	45.2446
11425	68632142	0.573863	0.567979
11426	69736400	72.8005	62.9075
11428	74990482	4.37245	3.85904
11429	67978674	111.47	73.2584
11430	68844450	86.6119	66.2904
11431	69549669	10.1763	10.7596
11432	68117992	1.74068	1.38698
11433	70528186	0.139747	0.067423
11434	71495209	1.55787	1.54088
11435	71380699	48.3737	46.7094
11441	69237107	20.6812	19.976
11443	75831174	0.191442	0.100588
11447	70593133	51.3582	41.0976
11448	74634819	0.69941	0.38764
11449	70593134	1.71762	1.09762
11450	68545033	52.9741	55.1594
11451	69514678	0.450035	0.210586
11461	69514684	181.182	87.3574
11465	67792203	146.971	68.0909
11470	70228699	0.523309	0.43281
11471	69514690	0.354102	0.199881
11472	70724523	0.181267	0.072637
11474	69514696	20.757	21.0644
11477	69514714	10.8528	12.155
11479	69514720	56.6742	46.3125
11484	68444720	1.69654	2.19724
11486	70528192	0.818247	0.93502
11487	69514738	45.5042	42.529
11488	69837407	102.175	71.4241
11489	75988236	0.655567	0.550329
11490	392924	121.107	72.7105
11491	75988237	0.797497	0.560288
11492	71495632	6.84989	7.04084
11495	69514762	0.582752	0.415069
11497	69117002	2.56829	2.66727
11499	75988238	0.509783	0.255569
11500	71495638	0.304555	0.172152
11501	68498992	0.596195	0.477557
11514	74514237	4.81858	4.30742
11516	70523740	26.788	19.411
11517	69236777	74.7539	54.1669
11518	68631935	141.557	85.733
11519	70230801	175.044	83.3566
11520	75988239	3.42944	3.57742
11522	68341519	0.47358	0.286077
11529	68745384	2.72232	2.83812
11532	70717989	4.22382	4.23425
11534	512785	33.5687	28.2211
11535	68667655	1.02335	0.926901
11536	69236783	3.33415	3.46758
11537	71764745	0.235653	0.147213
11539	73496905	5.69772	5.67683
11541	69855773	5.98943	6.01069
11542	69236801	1.96201	2.12209
11544	71608214	93.6497	65.3065
11545	70429154	26.3681	24.8325
11546	69835612	0.383362	0.456853
11549	74277700	8.86019	8.48989
11550	69236807	45.9367	40.9853
11551	70723343	0.707206	0.371259
11552	69236813	2.23885	2.57192
11553	70723357	0.729997	0.407205
11554	71213886	10.4472	10.0366
11555	68744522	3.01825	3.50447
11564	641513	4.07594	3.78011
11565	71608530	22.9286	19.6084
11566	76003369	0.325041	0.245645
11567	69527692	49.6435	43.141
11568	69524398	1.6914	1.22573
11569	68442859	94.4102	74.8225
11571	68301921	0.349641	0.175955
11572	67815965	0.284056	0.173803
11576	69524431	0.226147	0.124325
11595	69524437	0.451475	0.242568
11596	69524443	0.421903	0.289441
11600	69526629	0.687207	0.755276
11601	68633002	3.32458	3.64746
11602	72471743	0.736302	0.313685
11603	69524449	3.2138	3.67274
11604	69524455	0.067726	0.046379
11605	71723943	0.292613	0.11628
11608	69236819	3.38738	4.01247
11609	71608203	1.41028	1.4534
11610	69028581	1.79323	1.94334
11611	68499075	5.15129	5.60189
11622	71380375	1.50491	1.214
11624	70717990	0.834719	0.464972
11625	68301306	0.589531	0.41121
11628	70230885	0.739083	0.322454
11629	72081677	0.358266	0.284096
11630	69526450	0.604615	0.385671
11632	69526456	37.053	40.9287
11636	72710	90.3526	63.1266
11637	75694367	16.3336	17.3067
11639	73497259	1.22256	1.24312
11640	75988245	4.87302	5.12824
11642	70230891	1.68045	1.59707
11647	73818804	7.44167	7.7298
11648	70724565	0.443952	0.234357
11650	68667545	0.251395	0.150646
11651	75988255	60.8015	49.38
11652	70528216	13.5632	15.251
11655	199198	186.037	80.7625
11656	71723851	0.784671	0.461364
11657	68444982	0.18666	0.089291
11658	130155	98.1405	61.5068
11666	294015	11.4906	11.8198
11668	69013627	2.29491	1.66178
11669	68443064	25.1641	23.1405
11671	68269266	42.2264	37.9288
11676	275696	56.1194	39.4315
11677	73834104	37.2315	33.1287
11682	73818805	6.37082	6.36381
11684	69526558	0.644239	0.602574
11685	68076979	0.256034	0.098226
11686	69526564	0.417477	0.561136
11688	70526018	7.38166	7.7755
11690	68744534	3.50948	3.74265
11692	71587721	0.775943	0.438642
11698	69526576	0.56216	0.429186
11699	71723857	1.21166	0.891018
11702	75826627	46.2271	37.5656
11703	70230927	50.3939	45.1478
11704	68798412	30.9917	32.3263
11705	69526577	0.796229	0.654013
11717	67765723	2.0842	2.26123
11723	69526611	0.500283	0.539697
11727	70724571	0.699006	0.348854
11732	68797954	130.92	84.687
11733	69236610	48.5689	41.7353
11735	68196979	143.318	80.2485
11736	69288614	6.86651	7.76378
11739	68797490	192.595	90.3838
11745	69526665	1.09175	1.0231
11746	69014548	0.33737	0.260831
11749	69526671	52.6178	40.7007
11750	71495771	12.3162	12.0305
11752	71616349	0.977358	0.788084
11754	71495777	0.640756	0.658514
11757	633302	9.88786	7.95285
11758	686199	3.40489	2.76887
11761	68563013	2.14442	2.51404
11764	323164	89.6207	64.7983
11765	71280550	43.7441	39.7255
11766	69526701	1.17486	1.33892
11767	71610778	15.6547	16.0793
11768	631717	0.314413	0.109629
11769	69526707	104.958	62.8816
11770	74821969	1.00472	0.760259
11771	69015655	126.512	76.6678
11772	69838359	120.964	72.2558
11774	69059806	40.8683	40.0183
11775	74514117	117.714	71.8052
11776	68924799	56.3512	51.9308
11777	68301270	25.6492	23.0163
11778	71495789	0.35314	0.355552
11779	70230951	0.598964	0.448492
11781	686196	1.37369	1.40651
11782	513248	113.912	68.1597
11783	68745275	56.42	45.0956
11787	69526719	26.9239	25.7954
11789	69526725	63.6926	51.4184
11790	69526743	10.4306	12.2855
11792	69526749	8.05515	10.2961
11793	68076556	0.166142	0.060513
11796	75694726	0.344504	0.193125
11797	69529304	18.701	22.5661
11798	69529310	17.7638	21.5337
11799	633663	1.35792	1.4113
11800	68443104	24.324	19.3244
11801	633687	0.152465	0.093871
11803	69015613	227.421	97.5045
11804	68799083	146.838	79.2224
11807	68632190	0.325392	0.166559
11810	632498	0.813037	0.421028
11811	71656091	6.63445	6.63234
11812	68910959	49.323	39.874
11813	68632196	1.72253	1.82502
11814	68341985	22.0902	23.4807
11815	71380893	49.4312	33.3954
11816	67936406	188.186	90.1942
11818	671239	0.298974	0.216293
11821	633282	0.608672	0.319109
11827	104598	29.2141	29.9089
11828	248558	61.4557	52.8541
11830	71280556	1.19249	1.22047
11832	68632703	0.645458	0.303359
11834	70528240	1.85846	1.8123
11836	130514	20.2255	21.8048
11837	68795446	68.0701	57.7223
11838	71612182	98.641	62.53
11839	104610	19.4859	19.5221
11840	130518	41.6157	42.2288
11841	70717993	6.78777	6.41623
11843	69526785	45.9539	40.1259
11844	69526791	86.6527	65.2438
11845	67979033	1.66512	1.17803
11846	68301276	0.383561	0.228849
11847	68117989	0.519961	0.385164
11848	73606534	24.8586	22.6958
11852	70429393	101.61	72.1165
11853	68191354	1.47835	1.1763
11854	68797930	0.677802	0.6695
11856	71487025	0.180448	0.091395
11857	68443369	104.273	84.6943
11858	71570745	145.87	96.6697
11859	73818803	6.04769	5.81085
11864	68843841	74.7416	55.2133
11867	67979031	0.793007	0.459159
11870	68798364	2.01184	1.7536
11871	71892370	0.269457	0.101507
11872	70724577	0.489694	0.201132
11875	71495813	0.186165	0.171174
11876	71495819	0.276878	0.191104
11877	75214941	1.28095	0.990867
11881	69526904	3.67544	4.20341
11886	413772	94.3904	66.5711
11890	68203464	1.63259	1.31763
11891	68076980	3.39337	3.13253
11899	71570735	105.374	66.2964
11905	68498433	12.1478	13.3051
11906	71283638	5.368	5.45613
11908	71724810	0.895155	0.573033
11909	68845807	99.6912	71.8166
11911	69288650	89.1942	62.9837
11924	74579503	1.00182	0.507463
11927	68744498	8.98257	9.39307
11928	68157413	190.648	80.5681
11931	68546368	225.507	84.3348
11932	68744958	103.111	63.7694
11933	69526952	44.3083	42.3614
11937	532675	8.77117	8.00114
11938	69526958	175.47	76.5812
11941	70724583	193.365	86.2756
11944	70528258	0.370959	0.389695
11945	70719009	0.472936	0.289894
11947	70528264	220.403	83.893
11949	73513447	81.6929	58.1306
11951	73513453	0.440689	0.215994
11958	74426449	17.3425	13.9734
11964	68546392	93.5564	60.1873
11972	564647	155.038	77.1311
11973	72722	182.685	85.0072
11974	68196930	0.900155	0.86612
11977	69526982	0.381665	0.204033
11979	69526988	0.709438	0.564599
11980	69526994	115.17	70.1905
11981	69838745	22.4862	25.2371
11982	69526934	1.86914	1.81061
11983	67978746	86.2093	54.9823
11984	69526976	200.004	80.4387
11987	69874036	16.243	16.2391
11988	71570750	16.6562	17.2668
11989	71656134	1.33999	1.30121
11990	69527012	77.7837	56.436
11991	68301939	113.589	70.9905
11993	68300950	6.58156	6.31811
11994	69782784	92.8706	77.7454
12000	74509500	0.373612	0.350334
12006	69838361	3.02151	4.2851
12007	69028617	9.06419	10.637
12009	72472487	54.4458	48.8801
12010	70305443	18.9305	18.3987
12012	68301288	0.303376	0.113572
12014	69816488	0.301798	0.248603
12015	69528052	12.035	12.2959
12018	68861864	0.499382	0.327751
12021	75197486	0.125825	0.022318
12022	71283687	1.40359	1.26021
12028	71616139	43.7993	40.7383
12029	69288704	2.72061	2.76753
12033	72739	109.361	69.977
12034	69529250	63.6829	52.2178
12035	68667916	28.7361	22.7397
12036	68341310	15.8243	17.339
12038	69529268	0.530156	0.466763
12040	68744176	27.755	27.1883
12041	68745347	8.42633	9.33692
12043	69529274	2.48848	2.58908
12044	70231803	0.277785	0.188335
12047	71764071	0.975511	0.422982
12048	69529280	57.9847	50.5916
12049	68667449	1.02529	1.22034
12050	67765710	76.7351	56.0309
12051	69288698	5.03615	4.98759
12053	75217040	31.84	24.9579
12054	564649	9.97077	9.99181
12055	633284	18.4768	13.869
12057	130517	42.6763	44.6244
12061	69236867	48.6013	41.9588
12062	69236873	2.58921	2.77451
12064	75695642	25.9912	17.5545
12068	68300932	0.259685	0.098125
12069	68545917	206.202	90.883
12075	69838255	1.14737	1.58984
12091	69015703	1.79765	2.11905
12097	68631978	0.990591	1.17843
12111	68443178	11.9053	11.0595
12116	68162239	0.608322	0.416723
12121	70430904	3.33406	3.75237
12122	68076884	7.02296	7.54808
12123	73513576	2.63251	2.63392
12124	632496	0.215902	0.110682
12125	68342141	5.40387	6.17368
12140	68844373	0.870987	0.419582
12143	68544991	19.869	21.0651
12144	69529334	1.31204	1.86588
12145	69835573	1.60878	1.78207
12151	68667934	11.4139	13.0066
12153	69529352	5.62685	6.76383
12154	76003510	0.53724	0.368262
12155	68667455	2.56436	2.64151
373070	70946557	11.2981	12.6311
12156	71495986	1.08186	0.927055
373864	71579936	17.6482	17.1693
12160	69529364	1.46626	1.91295
12161	74514174	8.04167	7.08222
12163	74431083	0.528763	0.267723
12164	69529370	0.329517	0.313653
12165	70276873	0.101419	0.050973
12166	68845568	2.58058	2.6873
12167	69529376	0.712368	0.976252
12168	69529382	84.9832	64.239
12169	69529388	0.472511	0.510049
12175	68301216	0.204644	0.111404
12176	68745353	82.862	61.5128
12177	69529394	9.7802	10.3041
12180	71488780	0.663351	0.341048
12181	69059816	66.3776	57.7808
12182	71496007	0.153895	0.092637
12183	75750418	49.7181	39.9309
378425	71668983	0.252396	0.136512
378430	70300511	17.57	17.9226
378431	71492982	67.5094	60.0415
378460	71213806	1.22899	0.98565
378462	71210514	0.217463	0.074827
378702	69873558	17.2524	16.7147
12189	69529400	0.839263	0.565257
12190	69529406	0.779975	0.673051
12192	70445341	98.4894	81.2902
378878	70595919	0.67598	0.405508
378937	70305096	32.5885	30.4996
378954	69407397	203.471	88.3377
380601	68667940	5.58661	6.31794
380614	73514803	6.32137	7.32361
380629	74821831	0.280633	0.203656
380636	70298369	7.3308	7.49016
380653	70298375	7.55172	8.01637
380654	71380513	104.452	84.5812
380656	71992115	2.32405	1.87755
380660	70227956	0.815805	0.762126
380664	74579422	15.5042	15.3197
380669	70595925	39.6588	39.0662
380683	70595931	0.640813	0.383625
380684	71920442	49.3083	30.7485
380685	74736117	0.225293	0.139437
380694	71832982	4.17403	4.31461
380698	69262301	3.59275	3.54037
380701	70595946	0.887773	0.715067
380709	72472486	0.586755	0.277448
380711	69672796	81.684	62.4254
380712	72081882	0.883422	0.466036
380713	71489788	1.22792	0.605919
380714	70301925	8.9219	8.39482
380715	69114594	1.33084	1.3587
380718	70595952	1.85536	1.85032
380720	70595972	8.83641	8.95326
380724	70298387	0.139273	0.086043
380726	70725055	2.5162	1.74219
380730	70725061	0.563331	0.216196
380732	72471815	0.349531	0.131747
380738	74578278	0.820712	0.53841
380741	70298393	2.38885	2.79248
380744	70230861	24.7268	26.1041
380751	74735331	4.21999	3.69554
380752	68637635	46.5885	41.8107
380755	71832951	0.957327	0.839179
380764	70298399	0.304114	0.345789
380765	70238752	1.52893	1.4193
380768	73497575	0.170926	0.157409
380773	75198184	0.439868	0.273859
380780	71764302	0.706581	0.298151
380782	74821862	0.219344	0.108488
380784	74359652	0.434375	0.249031
380785	69529340	71.0873	59.5857
380787	69447972	0.315906	0.258947
380792	69734458	0.48689	0.294837
380794	71764571	9.31618	10.5485
380795	71569356	0.725668	0.579773
380797	74578200	3.69101	3.75182
12209	69236879	1.12944	1.20177
380836	71020812	24.7608	24.8384
380839	74822589	1.09178	1.27861
380840	69169947	42.649	40.3233
380842	68744152	2.32394	2.07032
380856	70228675	2.61684	3.58359
380863	70298411	0.467812	0.464932
12211	69529316	53.4784	50.4209
380878	70724541	0.552658	0.269414
380882	72472484	0.425397	0.239298
380889	70595984	2.83706	2.53991
380890	70298417	21.8826	21.6987
380893	70298423	0.270899	0.148282
380894	70595990	1.85339	1.4334
380905	70595996	2.0881	1.75629
380912	69835564	2.83727	3.07074
380914	70298429	0.094965	0.03948
380916	71021149	1.09674	0.985
380918	70298435	2.73881	2.57711
380920	74578371	0.527195	0.325216
380921	69626855	90.4457	64.9616
380924	73712780	0.359443	0.216369
380928	71920429	35.694	36.1797
380930	71494617	0.222787	0.120848
380945	68546179	0.661897	0.524595
380950	71809430	0.713996	0.377151
380955	70298441	0.047237	0.023086
380959	72472397	4.32429	4.16586
380967	68745456	3.43308	3.49048
380973	70298447	0.472535	0.383226
380975	73617666	0.591825	0.393676
380977	70228382	78.8817	67.5449
380993	71656705	3.30318	4.0449
381000	70298453	0.335584	0.245433
12217	69529424	102.173	67.4297
381022	74059201	84.1216	70.6034
381034	71668564	1.30427	1.22997
381043	71570762	0.566128	0.238442
381045	69236694	16.7651	17.7068
381058	74056156	0.387781	0.186507
381062	71808496	10.4656	12.3989
381066	71832919	2.28972	2.57813
381067	69288692	0.88272	0.818146
381070	74430960	0.329856	0.15185
381073	74635785	0.472865	0.221671
381076	70298477	0.910039	0.873353
381085	68845526	52.6966	49.5322
381101	69262317	4.30643	4.57496
381107	73497541	0.430872	0.364779
381110	69236652	9.01197	10.1951
381113	70298489	0.217076	0.123002
381118	74743417	0.620025	0.379261
12223	75988324	0.14253	0.071972
381119	71570763	0.362543	0.16288
381122	74578266	0.591512	0.376266
381126	70276933	25.8567	26.5946
381135	70298501	0.464289	0.307569
381142	71764351	0.485873	0.380458
381144	74510248	0.554484	0.332684
12224	74509592	8.22518	7.21608
381157	70596002	7.12725	7.16223
381175	69012771	0.388942	0.369026
381199	69527722	32.9201	32.1443
381201	70298507	0.12263	0.061574
381203	68745378	0.975011	0.86968
381204	70596017	3.79355	3.59151
12226	71610843	10.5442	10.7271
381218	70204111	5.7713	5.66723
381223	72076515	0.912834	0.689323
381224	70298513	3.15727	3.29014
381226	70298519	0.095817	0.032893
381229	70298525	0.321883	0.259798
381232	74579410	0.839632	0.630239
12227	69530684	10.5167	10.0293
381246	71668565	0.221418	0.101469
381259	70298537	4.25517	4.66375
12228	68300986	0.869709	0.731477
381269	73573331	1.7713	1.90647
381270	73514749	15.0979	14.4855
381272	71494708	0.733818	0.723249
381273	71668662	1.11426	1.06879
381279	70596023	2.94777	2.41973
381280	69838337	5.21239	7.34825
12229	68667928	3.5048	3.75967
381284	70238955	15.6949	18.7712
381287	70228478	1.17376	0.846076
381290	74735253	48.1668	32.7553
381291	72472396	0.35231	0.198579
381293	72283653	0.385688	0.203812
381304	70298549	0.308978	0.259784
381305	72471838	2.66128	2.69606
381306	71764946	0.902356	0.390586
381310	69444789	67.9244	45.1973
381311	70298555	0.188255	0.184766
381314	70201636	8.75127	9.27816
381318	69169600	2.56107	2.98814
12231	68076975	0.816693	0.798666
381319	70723337	0.178718	0.075153
381325	71493735	13.9778	15.7387
381334	71587697	0.899257	0.423403
381338	70596029	83.6441	63.9413
381341	70298561	0.217635	0.106376
381347	74513917	15.5785	14.1079
381350	69114878	1.10101	0.681086
381354	70596035	6.72954	6.79945
381355	70596041	17.071	16.4463
381356	74431804	0.514903	0.219578
381357	70596047	6.69006	6.88302
381358	70596059	175.919	85.6976
381364	70298567	0.103411	0.042377
381375	70298573	0.235495	0.137561
12234	75692782	70.0174	53.6144
381379	69202651	57.258	52.3096
381380	71494635	1.44036	1.45579
381383	70231755	7.59698	7.54797
381384	71809265	0.460394	0.247019
12235	68563068	0.625859	0.581055
381393	70205614	0.216651	0.148803
381394	74635773	0.661989	0.323944
381399	74514375	0.780554	0.484764
381400	70596053	6.12438	6.06509
381404	70596065	5.51403	5.2962
381405	73497568	0.457939	0.379322
381409	68797509	3.54318	3.46988
12236	74990525	0.257674	0.164034
381410	72472441	0.813582	0.636842
381411	74578224	0.470333	0.231704
381412	74430900	16.7531	18.4312
381413	69835582	4.53461	4.38037
381426	70228412	0.14576	0.09693
12237	68522380	82.9069	69.377
381434	74509587	0.578575	0.283737
381450	70298579	31.2929	31.0085
12238	69262340	99.0559	69.3979
381463	70300583	0.504124	0.48869
381474	70298585	0.582626	0.520657
381476	69527992	0.236759	0.185151
381483	72472462	6.26246	6.60582
381485	74510146	0.220633	0.134651
381489	75985899	8.70336	7.54999
381493	71489786	0.800298	0.50536
381498	69442422	2.21861	2.32341
381500	70298591	1.19354	1.13814
381510	70299893	0.215482	0.177454
381511	72471816	99.2715	53.6792
381522	73513723	0.570741	0.234125
381524	74430948	0.368281	0.175017
381529	70596071	22.2657	24.4111
381534	70596077	1.5355	0.72347
381538	70299899	0.592145	0.32099
381544	70299905	0.379707	0.24123
381549	73497672	0.302671	0.137678
381556	74514300	42.7448	43.1675
381557	70596083	23.4039	24.4528
381560	68843919	0.907489	0.809747
381570	74514261	0.372405	0.167117
381572	71020979	0.244958	0.100731
381575	70725067	0.984259	0.993599
381580	74562552	0.348742	0.204518
381590	68667649	0.302307	0.212266
381591	74359676	1.34032	0.993524
381597	70596095	2.29491	1.87327
381605	71809292	2.9494	3.07779
381622	72472398	0.958088	0.412307
381626	69444915	135.228	93.8728
381627	70299917	24.3807	22.3859
381628	69257403	1.25862	1.38886
381629	69113518	17.6646	19.4328
381633	74581181	2.87268	2.64279
381634	70299923	3.5503	4.0723
381644	74821659	1.27909	1.05842
381654	68667461	0.490659	0.420476
381667	72076605	0.246534	0.155704
381673	69448215	1.21249	1.26965
381677	70299935	171.48	66.5265
381678	74510314	0.826303	0.438068
381680	69012888	0.129982	0.074924
381686	74514168	1.82041	1.4653
381693	69407977	0.68847	0.68272
381694	69672904	34.8595	30.8934
381695	68637742	77.4981	67.6836
381697	70299941	0.152124	0.090004
381714	69113817	1.29015	1.51029
381716	73497699	0.464419	0.24131
381738	70299947	17.0478	16.5154
381739	70596101	19.0821	21.2813
381741	70299953	1.20105	1.28938
381742	70596107	59.2326	51.3891
381754	70725073	0.633111	0.427889
381759	68667661	0.216798	0.195685
381760	68522423	2.24902	1.87068
381765	68744857	21.0688	19.6296
381785	70299959	1.24479	1.29128
381788	71393328	56.0144	43.5947
381792	74635415	0.642012	0.361923
381798	69442416	0.829857	0.813402
381801	71764518	104.626	77.385
381802	69262153	6.00125	6.60389
381810	69257666	0.824307	0.398233
381812	70299965	1.13357	1.13251
381813	74743441	63.7684	54.0998
381815	70725079	0.743586	0.629084
381816	72472451	0.702793	0.41366
381819	74822856	0.33954	0.14406
381827	70525773	17.3273	16.6726
381835	70299971	0.608253	0.61815
381845	69202376	2.06437	2.54353
12258	68076550	0.557481	0.230604
381854	70596113	6.61278	7.44817
381856	70596119	1.02909	0.556719
381868	69672910	1.44492	1.46072
12259	68191456	14.289	11.7348
381872	70596125	2.54094	2.56773
381876	71489815	7.96807	7.77062
381901	70299977	0.704163	0.744685
381903	69174046	5.55748	6.7473
12260	71487058	0.196367	0.161998
381907	70596137	0.793152	0.349001
381914	72283563	0.462854	0.26171
381917	71587559	0.17359	0.125018
381921	72081744	0.558891	0.344406
381922	74510134	0.308361	0.19768
381924	70596143	1.11786	0.475596
12261	70528408	25.0292	22.9223
381925	69530768	0.51295	0.340227
381933	71493801	0.685249	0.287475
381942	75692945	101.735	66.7611
381948	70596149	0.748895	0.371194
381974	69258166	1.9489	2.07371
12263	68301772	0.86192	0.43694
381980	70596155	0.707585	0.275031
381986	70596161	0.72489	0.400193
382003	74562570	0.292488	0.118666
382018	70785218	99.4446	77.0266
12265	69530953	0.946436	0.842989
382030	69443274	2.20049	2.6063
382034	70276975	16.9189	18.0261
382036	72183004	0.634228	0.445711
382038	73513404	0.534147	0.31606
12266	70528425	1.19372	1.17252
382045	74562266	0.391733	0.184968
382051	70299983	0.655633	0.632254
382053	69028623	1.48278	1.74407
382056	69524515	48.957	45.1736
382062	74578242	0.414464	0.203913
382064	74578254	0.661433	0.387812
382066	70300905	30.4406	31.7232
382073	71808668	7.93923	8.53803
382074	74578365	0.235374	0.136216
382075	69113781	1.3856	1.66729
382077	69442353	4.19766	4.94593
382079	74514249	0.717484	0.471371
12268	70305568	4.00647	3.54228
382083	70299989	0.26362	0.213528
382089	72076557	0.68413	0.336184
382090	72283408	0.229364	0.153813
382098	71489816	0.539681	0.389458
12269	68301885	1.47578	1.67085
382102	70299995	1.00133	0.946519
382111	74562200	3.63544	2.64401
382112	70300001	1.1228	1.06973
382113	71832787	0.326907	0.258553
382114	70238770	3.74046	3.81174
382117	70300007	0.510915	0.509309
382128	74509590	0.525635	0.300629
382129	70300013	35.1395	28.4078
382133	69114884	0.645289	0.513247
382137	70596173	0.769589	0.633201
382139	71832882	2.20895	2.09772
382174	71764344	0.452693	0.269896
382175	74578194	59.3536	57.11
382193	70596188	0.737564	0.36893
382198	72472472	0.498134	0.242703
382205	70300019	0.679106	0.512921
12273	69236885	1.29584	1.58067
382207	69783083	0.677791	0.498739
382217	70300025	0.098761	0.050343
382221	74562540	2.24262	2.11222
12274	68302257	1.38214	1.22803
382231	71809121	2.14164	2.37201
382236	70231827	106.574	81.3302
382239	70300031	0.749696	0.60326
382245	70596194	0.7157	0.464036
382252	72283557	1.27194	1.06997
382255	71764455	0.396747	0.237447
382265	68744755	1.56099	1.57869
382271	74736123	0.571064	0.375862
382301	69114180	0.557207	0.353986
382371	70725085	0.328878	0.168167
382384	71764763	5.31164	5.65275
382406	71486989	0.361738	0.221424
12282	671242	87.803	57.78
12283	587417	129.865	75.3519
12286	69201546	115.797	78.0414
382543	70300037	0.581008	0.497251
12287	71307202	8.58624	9.47337
382562	73716602	0.422202	0.222127
12288	69236891	15.5603	16.7301
382571	68798944	90.513	58.4907
12289	68798037	60.0097	58.0282
382620	69981073	2.34244	2.59043
12290	69236897	112.485	69.5429
382639	70596200	0.98801	0.541266
382643	69524539	1.92893	1.78104
12292	71307208	1.2336	0.991537
12293	69236915	85.9277	58.8188
12294	69236927	93.5608	58.4328
12295	73497107	86.1642	64.3095
382770	71789915	0.85904	0.425718
12296	69236933	30.8845	29.5695
382794	70300043	6.5615	6.89375
382813	70300049	0.184457	0.053407
12297	69236939	96.2172	65.3682
382821	70300055	0.192655	0.170689
382864	74514091	0.525717	0.241641
382867	70300061	0.97644	0.903287
12299	69236945	0.713171	0.52095
382890	70228633	56.6044	54.9342
382902	70300067	2.46417	2.51271
12300	69236951	51.4073	52.4982
12301	68203482	0.421886	0.304962
382985	68919818	0.261882	0.285744
12304	69540272	5.93934	7.39291
383041	71281925	2.07646	1.90624
12305	69626705	8.13608	8.59047
12306	72182977	0.69324	0.343545
383103	74736129	0.514195	0.264476
12308	75496370	12.8222	9.64167
12309	71627790	0.302983	0.28417
12310	68744528	16.4038	18.0381
12311	71307214	1.88593	1.54747
383232	70596233	0.50494	0.211697
383260	70300073	0.109355	0.046863
383295	70195084	1.30914	1.22784
383319	70596234	8.32329	8.46839
12316	69540284	0.220928	0.149334
383348	70278130	62.6954	48.3333
383368	70725091	0.763237	0.28442
12317	67978478	177.187	80.8422
383435	70300079	0.293207	0.106375
383462	70725097	0.277495	0.098079
383490	74736135	0.685198	0.485323
12321	69013426	2.74517	2.63056
383491	72472395	2.84804	2.67201
12322	68193005	189.475	83.0663
383507	70725103	1.00102	0.421034
12323	70719036	139.041	78.7322
383548	74821945	0.615993	0.305219
383573	74735313	0.336437	0.138448
12326	69540314	29.7778	26.8146
383613	70725109	0.554211	0.224617
12328	386253	28.1356	24.0516
383678	70608352	0.144101	0.087172
383682	70300091	0.117364	0.054486
12330	69080016	181.464	87.5978
383692	70725115	0.455838	0.284468
383700	74736141	0.429491	0.251877
12331	293256	145.49	76.8453
383709	74431260	0.408891	0.154047
383710	70608358	0.164871	0.102908
12332	67978490	0.414988	0.180386
12333	70528444	2.6214	2.68927
12335	69540351	23.0822	22.1948
12336	68633113	81.3254	62.5905
383820	70723498	0.372778	0.251534
12337	69015476	51.5044	43.1281
383848	70608364	0.186445	0.087508
12338	69540357	0.625924	0.450248
12339	71764649	16.4414	17.1828
12340	68342264	9.20552	10.1565
12344	70525779	0.870912	0.390759
384009	71529839	0.262304	0.121639
384021	70725127	0.647741	0.258278
12345	74357646	106.878	70.0471
12346	71617032	0.35184	0.291154
384059	69981037	2.65793	2.73104
384061	70276825	6.84506	7.02335
384071	72472399	0.514505	0.240418
12348	68797501	116.905	81.8518
384106	74736147	1.56673	1.49816
12349	69014434	38.2729	30.2579
12350	70429184	0.367414	0.372233
384185	73513435	0.391049	0.169119
12351	67978747	89.4909	64.5105
12352	68446039	10.3638	10.3767
384214	69672922	74.5002	58.6256
12354	71496276	0.424463	0.41682
384276	70725133	0.520691	0.230129
384281	71492922	0.41284	0.279272
384309	68845645	8.65601	9.18637
384322	70300097	0.373783	0.349314
12355	69170186	5.55894	5.74552
384349	70300103	12.074	8.99657
384410	70725361	0.293905	0.124779
384415	70300109	0.201902	0.096092
384417	70725371	0.156002	0.088109
384452	74578230	0.433859	0.175308
12361	69134622	1.08588	0.702364
12363	75861031	0.671501	0.316107
384546	70725441	1.27566	1.19159
384557	70608370	0.353448	0.207058
12364	71656059	0.859543	0.686416
384572	70785279	0.290851	0.114995
12365	69540393	0.255394	0.191685
12366	74562594	0.492585	0.247426
384610	70725447	1.06559	0.562566
384619	68667162	42.3599	40.5914
12367	70431217	55.2511	49.41
384644	70725453	0.302749	0.178799
384670	70725459	13.2484	12.0984
12369	68443092	8.8607	9.45985
384695	73617642	0.665093	0.401645
12370	68193061	1.60275	1.27367
384724	70300115	0.125725	0.068709
384763	70608376	0.315791	0.173892
384775	74581259	0.542637	0.420336
12372	69835569	6.66875	7.75062
384783	71992073	7.58529	7.70147
12373	71380950	0.959877	0.973058
384817	73818831	28.8644	26.1334
12374	69257683	7.6038	8.1569
384865	71456086	26.1192	24.5083
12380	386013	67.2219	47.4748
384962	74822598	0.463772	0.387105
385068	74821974	140.877	93.2298
385069	70608403	0.268902	0.151787
12386	73513660	19.054	14.982
385138	70526065	1.50717	1.08036
12388	68843757	58.1831	53.9938
12389	68667952	0.801777	0.734064
12390	68444620	8.68816	9.74371
385263	74562510	0.322276	0.184322
12391	68499332	0.75455	0.517474
385308	70725471	2.08065	2.21132
385317	73513290	0.286686	0.141227
385343	74059302	0.282097	0.161594
12395	71307232	11.0438	11.6396
385380	70300126	0.711302	0.513019
12396	68844725	65.5934	58.3809
385403	74736153	11.2806	13.5386
385413	74821864	0.645959	0.437008
12398	69540417	0.205644	0.125478
385446	74736159	0.452092	0.236127
385452	74821910	0.389574	0.193373
385492	71456096	0.415378	0.224546
385493	74359658	0.657568	0.274171
12401	68302160	12.3005	12.9563
385499	74736165	0.302894	0.182916
12402	69540423	1.87911	2.64553
385605	70300144	0.471088	0.309373
12405	68862006	40.7382	27.4246
385640	70608415	0.051887	0.016304
12406	69873588	1.47207	0.855281
385643	72283671	0.565419	0.460895
385649	74431570	3.20013	3.53259
385658	69672940	16.4782	16.0195
385668	70303899	0.156726	0.097277
385674	70725477	2.65579	2.69297
12408	68301431	32.2992	28.7908
385737	74735319	1.52837	1.60546
12409	68341424	1.11646	0.571569
12411	68341286	7.84398	9.71375
386468	70608421	0.492847	0.453745
386478	72076411	11.1217	11.6116
386484	70608427	0.176309	0.104528
386486	71991786	6.64869	8.31049
12416	67814209	0.29759	0.116883
386504	73513792	0.239878	0.133636
386546	74736171	0.321339	0.163695
12418	73497017	38.7049	36.6946
12419	633661	10.3297	9.39496
386611	70301055	2.45951	2.29831
386649	69782413	75.3537	60.1715
12421	71998949	1.76342	1.87105
386655	70723381	7.33243	6.18188
12426	69236993	46.1937	40.8062
386750	69874150	58.1672	48.9272
12427	72182960	0.387585	0.20323
386753	71496417	15.6377	15.9325
387132	71662901	0.229514	0.172968
12442	633285	0.332884	0.10848
12443	69540507	99.3395	73.5542
12445	68191468	1.04559	0.824727
12447	69540513	2.41937	2.62966
12448	68667766	0.351471	0.338611
12449	68795429	6.08183	7.03167
12450	293895	40.6017	34.7681
12452	69540519	14.9565	15.3507
387314	71495926	8.09316	8.74842
12453	70445658	107.718	76.6908
387334	73513705	0.367908	0.206872
12454	70431223	78.5127	64.2605
387340	70785146	0.637783	0.323206
387341	73424344	0.158763	0.10271
387342	70785152	0.204066	0.105886
387343	70785158	0.792941	0.30164
387344	70785164	1.05544	0.421593
387345	70302336	0.191532	0.083004
387346	74277433	0.316422	0.211903
387347	70302348	0.152091	0.090876
387348	70302360	0.150539	0.085714
12455	69540531	24.1656	25.1284
387349	70785170	0.644146	0.284524
387351	70785182	0.961898	0.400191
387352	70785188	0.925349	0.421199
387353	70302366	0.151461	0.04312
387354	70302372	0.08956	0.049557
387355	70302378	0.297734	0.233896
387356	70302384	0.045635	0.042672
12457	69540537	19.1328	18.3894
12458	69237035	3.52117	3.78567
12460	68546260	0.258737	0.123507
12461	293916	108.758	70.8962
12462	69540543	41.9765	35.9161
12464	71380971	78.3788	57.7521
12465	69540549	98.1175	66.0091
12466	392920	15.6222	13.9199
12467	74510266	0.508145	0.22938
12468	413791	138.379	72.1399
387510	70278009	0.130661	0.067728
387512	70302390	0.047164	0.03095
387513	70302407	2.21329	2.42437
387514	70785200	0.317442	0.147167
387515	70302419	0.651164	0.389489
387524	76003370	0.334755	0.227777
12475	69028521	3.23059	3.11312
12476	74821967	3.02426	2.20253
12477	69838431	0.189366	0.097734
387609	68798819	34.7426	34.9677
12478	69540555	1.18646	1.41305
12480	69028485	2.68251	2.46318
12481	68910982	1.80193	1.92329
12482	68545372	1.09448	0.948911
12483	69540561	0.417771	0.365995
12484	70719038	5.43593	5.76374
12487	70528497	3.44135	3.62254
12488	69540581	9.6493	13.1468
12489	75694274	0.490139	0.343405
12490	67936418	141.344	73.6619
12491	69540587	0.524823	0.332759
12492	68546500	61.3374	49.4734
12493	70528503	8.49077	9.12105
12494	71579843	0.987818	0.908981
12495	68301640	0.717039	0.645954
12496	71612165	0.966065	1.02538
12497	68546197	5.7583	5.69411
12499	67765698	2.29365	2.58095
12500	69540593	0.311387	0.194465
12501	69540599	0.379058	0.324993
12502	68545533	6.18315	5.84309
12503	68667898	3.57623	3.81625
12504	68563116	5.05297	5.46868
12505	633271	0.399108	0.233553
12506	69174340	1.00673	0.870425
12507	68301981	1.94492	1.29235
12508	68445203	1.20323	1.15838
12509	69540605	0.972814	0.999125
12511	323181	33.0898	32.2065
12514	71616337	6.91479	7.46202
12515	74821820	0.351125	0.236468
12516	68499308	2.32685	2.09071
12517	68191546	8.78044	9.92871
12518	68744492	2.36295	2.59492
12519	69540617	0.506779	0.455545
12520	68269526	80.3431	62.1251
12521	69735676	7.21372	7.33018
12522	69540623	0.805091	0.875191
12524	68301802	0.832692	0.575726
12525	70528509	14.0087	15.5132
12526	68151390	11.4887	11.1245
12527	69540635	15.7077	14.1754
12530	68924781	0.764996	0.640753
12531	71656803	12.1583	15.4307
12532	71611331	0.367175	0.349626
12534	74431284	0.439742	0.263961
12537	69012950	59.8549	55.2698
12539	71496288	1.10371	1.17374
12540	71021145	89.7098	64.3195
12544	68522404	1.69094	1.36155
12545	69540653	9.91921	13.3563
12549	71280766	8.62638	8.95605
12550	69540671	0.415846	0.239439
12554	68196960	47.7008	28.3154
12557	69838100	0.130187	0.081216
12558	71610800	58.9967	47.4102
12565	70719650	12.9163	11.4386
12566	71723882	1.09699	0.961925
12567	68745233	14.0265	15.5636
12571	69540695	1.25992	1.34642
12572	545092	159.555	80.1955
12576	294048	49.0879	44.9158
12577	75198136	1.5162	1.21118
12578	74430996	0.234825	0.111174
12583	68302184	23.2366	23.9454
12589	71656862	37.685	36.4359
12590	130534	59.1683	56.7426
12592	69288848	0.783132	0.808905
12593	69113722	8.91185	10.3718
12606	68302029	2.81357	2.79175
12607	68157406	10.7568	10.5895
12609	69201630	102.108	74.4519
12611	70539130	1.50576	1.29908
12613	68269293	0.34284	0.15201
12614	71307238	2.17777	1.91431
12615	68301156	0.229441	0.185595
12616	71579867	4.86747	5.22846
12617	69548801	18.6476	20.4512
12623	69059802	47.9408	46.1567
12626	68076549	1.92157	1.82812
12628	69169738	2.00723	1.88626
12630	69548858	0.257452	0.151079
12631	70719651	2.13907	2.01746
12632	74357607	0.271767	0.121473
12633	68545348	6.32353	4.58447
12638	69548870	0.501507	0.502055
12640	69548876	0.764034	0.814312
12642	68162267	0.605134	0.193264
12643	68301335	0.50777	0.215526
12648	69548897	0.910892	0.874684
12649	69548921	0.260318	0.15585
12653	67765711	198.215	80.0178
12654	68443232	2.43743	2.63276
12655	69117128	1.33737	0.902667
12659	69782618	0.291294	0.183828
12660	69133725	7.05062	9.20726
12661	71496294	24.9524	20.8081
12662	68845472	4.26146	4.48341
12663	71021152	0.803549	0.786737
12669	69549676	116.068	71.178
12675	76098381	34.2285	40.6345
12683	69548945	0.284071	0.206897
12684	67978761	0.116167	0.042037
12686	68302305	4.72543	4.69907
394432	70302896	0.490978	0.216213
394433	70302902	0.291078	0.182392
394436	70302890	0.418514	0.229929
396184	71587667	41.0825	35.0138
399510	71022738	17.9244	20.1385
399548	71487184	23.2181	15.4356
399549	70724804	0.415525	0.228221
12695	73514689	1.53622	1.51094
399558	70565569	57.6518	47.7027
399566	69236682	41.4722	38.2418
399568	71393322	150.189	104.673
399569	69530917	1.63634	2.1862
12696	69548958	33.856	36.223
399588	69445409	20.8774	16.5085
399591	71764892	0.189176	0.141092
399599	69442440	3.69725	4.60022
399603	75693034	7.90634	7.07271
12700	75695648	0.437915	0.335813
12702	68911020	4.72994	5.28446
12704	69169983	57.8394	51.3879
12705	68798932	11.6929	11.9144
12709	393211	189.757	81.4549
12715	69548970	63.198	50.172
12721	67978734	9.03592	8.39787
12723	71307250	24.6433	25.994
12724	69734737	34.5428	33.9134
12725	70305610	110.373	76.9465
12727	73512560	53.5401	41.5353
12728	275681	15.8942	15.2277
12729	294043	20.3726	20.569
12733	68191300	0.414872	0.177626
12737	513240	1.6198	0.953802
12738	71627767	1.10714	0.870112
12739	68301401	0.893078	0.672016
12740	70719652	0.447301	0.265889
12741	513471	16.2216	13.9732
12745	69114399	1.28791	1.49651
12747	69549000	101.04	78.0085
12748	71608390	66.9022	57.7495
12750	532637	67.6388	57.9527
12751	68148756	19.1469	17.2578
12752	68745084	0.393989	0.350662
12757	69838610	101.851	68.3431
12763	68743751	2.90845	2.78807
12764	67767470	139.538	73.8322
12765	68667336	2.174	2.35308
12766	70593137	1.29745	0.876092
12768	71608221	48.8173	44.7522
12769	69237053	4.36104	4.8712
12770	69237005	3.16306	3.29251
12771	69237017	5.83296	6.18648
12772	69237011	1.55998	1.40437
12773	69237023	1.81409	1.60255
12774	69237029	6.87163	7.72811
12775	69237041	3.13815	2.82108
[truncated: 14,849 more rows]

## Sheet: ABA.CB
entrezgene_id	imageseries_id	explevel	expdensity
317653	70295434	1.84708	1.30436
317717	386245	3.84711	2.123
317750	71489789	2.75466	1.01393
317755	70195090	17.6364	8.69178
317757	70239027	2.95159	1.76408
317758	70228513	1.98937	1.34956
319146	70565861	2.02197	1.33023
319158	69169564	70.3594	21.887
319162	68745120	43.5666	25.2741
319164	70277949	21.5407	14.1434
319179	69735042	2.66467	1.55809
319188	69116889	61.5944	25.1686
319189	69735048	1.76186	0.937417
319195	69014530	119.5	42.5579
319196	69816464	1.19882	0.606497
319197	69859717	2.09126	1.32108
319207	73497101	11.0404	7.80364
319210	71764904	0.91522	0.475905
319211	69782300	4.55092	3.25862
319213	71808853	1.36608	0.716819
319214	69236730	6.78834	4.24436
319217	73606464	1.06575	0.473201
319228	70305108	5.43332	4.16067
319229	71487191	1.1876	0.619514
319235	74514007	1.31007	0.650389
319236	68795432	0.484832	0.267564
319239	69236748	7.38349	4.96132
319245	69446917	4.72848	3.16731
319247	73606630	2.09719	0.712282
319259	70228257	1.90578	1.28554
319262	68919910	12.8611	9.51347
319266	69014560	0.458583	0.21039
319277	69447924	2.30789	1.59235
319278	68920737	80.5908	40.5244
319281	71808448	113.656	43.4383
319293	69236754	4.72432	2.82028
319301	69548795	0.733802	0.535517
319321	70231140	4.25901	2.92659
319322	70593345	48.6061	18.1906
319352	69531043	24.5731	12.5613
319357	71021025	0.405492	0.172785
319361	76003513	3.10902	2.14461
319362	71496270	0.427981	0.192119
319370	69352908	14.0528	9.52015
319387	74514294	41.4243	27.2755
319388	69608863	2.729	1.65741
319402	73513684	0.555492	0.19024
319412	70238746	2.41452	1.5016
319423	71809461	1.55975	0.945139
319430	74510176	1.43816	0.556734
319433	69671726	5.2795	4.16158
319446	74430978	0.328131	0.127076
319448	69672551	36.9444	21.5172
319453	70717370	125.32	57.9327
319455	69527854	3.62201	3.16023
319459	71809325	1.9096	0.831803
319463	70231905	4.78428	3.00901
319470	69531037	9.87927	6.70134
319472	69446655	9.6414	4.87359
319475	70528049	4.90759	3.97498
319477	73497059	38.9263	11.177
319478	74277639	1.06138	0.511235
319480	69735556	1.22302	0.476694
319481	71764855	6.77515	4.52875
319482	71809139	1.3524	0.594029
319486	69448638	15.6535	10.31
319487	72283534	0.815809	0.350843
319493	74277713	1.59133	0.615311
319503	71668372	0.701357	0.479281
319508	71808516	1.92616	0.890112
319513	68910986	48.4958	24.4455
319517	74431339	1.70267	0.816502
319518	69407899	7.58158	5.35833
319520	69671654	8.30848	5.63646
319522	70238830	0.881019	0.591927
319526	69672222	5.01767	3.48458
319527	69527830	1.54014	1.47848
319530	70228316	13.3711	7.80953
319535	68862036	2.1969	1.38004
319544	70231200	33.6807	14.261
319545	72283581	1.64426	1.04957
319552	74277638	1.11676	0.601974
319554	413789	0.469755	0.306202
319555	69447966	33.9513	11.6391
319556	69448020	1.36213	0.607445
319562	69447798	7.52496	3.65305
319564	69530876	6.3892	4.7373
319565	73573217	11.1449	7.20871
319574	74277653	165.468	71.3775
319579	72183001	0.465653	0.155663
319581	70218932	20.5592	11.6264
319582	68797894	9.14972	8.03495
319583	69736130	0.746303	0.393872
319586	73513597	0.218125	0.09927
319587	71380532	281.511	117.617
319590	69448954	7.06718	4.87949
319593	69608483	1.21571	0.487363
319594	69734995	7.02763	4.80538
319598	69527878	1.44216	0.69544
319601	68191246	4.24252	2.8248
319604	69527980	36.7719	14.7593
319609	71493867	0.87756	0.304891
319613	69013017	173.524	62.8748
319615	73496899	0.847704	0.395878
319618	69528016	0.39238	0.315806
319630	69447906	23.8564	10.4792
319634	73584825	2.0885	1.23801
319636	69608094	2.10589	1.11614
319637	70228424	11.0602	6.83699
319638	69782425	2.18892	0.978602
319641	69530864	4.83812	3.07111
319651	71764867	4.6315	2.73989
319653	69527812	14.2504	10.2749
319655	68148707	55.6443	20.2087
319660	69448680	1.94275	0.870058
319665	70228406	4.10307	2.4146
319670	74513941	93.8041	69.0722
319675	71493777	5.41716	4.04278
319688	69444735	28.2679	17.3309
319689	70565488	2.74428	1.96604
319695	69288524	2.78091	1.49944
319701	70228567	0.491387	0.238687
319710	70528035	2.48321	1.15772
319712	69530882	5.14202	3.46017
319719	69407690	8.17844	6.02065
319721	71809172	3.696	2.46623
319727	69448014	3.0399	2.14287
319734	71808777	0.672859	0.385271
319737	74509470	0.623494	0.288536
319738	69548789	1.66537	1.23534
319740	75774663	21.2911	10.096
319742	69448710	3.26882	2.24061
319743	71020993	16.2154	8.05511
319748	71493795	3.83315	2.53689
319749	71496233	1.09751	0.669646
319752	71495873	0.187288	0.068882
319757	69838516	2.50377	1.79082
319763	70228603	0.775256	0.446983
319765	68843751	10.3841	7.09447
319767	70227986	1.97602	0.962037
319772	69530816	1.61696	0.824762
319776	69530935	5.25971	3.82257
319792	73513347	1.47102	0.52701
319800	69262323	3.07746	1.75333
319801	69447804	12.7174	8.10307
319803	71809253	5.92626	3.65671
319804	70218950	4.24864	3.13232
319807	70203658	24.3969	9.33027
319817	70946614	51.3503	25.3779
319818	69514428	7.76997	5.37908
319819	70218576	6.58452	3.21996
319822	70302216	3.88592	2.73935
319825	74510122	0.880133	0.305973
319829	69446643	3.40137	2.18912
319831	70218872	7.98824	4.93899
319832	74822904	3.18574	2.05952
319836	71808409	1.88307	0.801656
319839	70228472	1.57221	0.893221
319845	69262294	23.3598	14.9808
319847	70238979	0.568026	0.407125
319848	71809091	15.392	6.77059
319850	69445367	2.73233	2.09638
319859	70238961	2.54378	1.61342
319865	71809455	0.993728	0.440134
319875	75931587	1.44041	0.617873
319876	71021160	0.995072	0.652109
319880	67792206	1.58936	0.906958
319885	69442365	17.02	10.6802
319887	70238973	136.235	52.7936
319888	69443391	2.15856	1.47006
319890	74822584	2.35547	1.50957
319893	69447942	28.5941	21.2007
319895	69530822	2.84096	1.4483
319899	71809286	6.80587	3.83583
319901	69446637	2.2366	0.997907
319909	69443445	2.83095	1.8243
319911	70238764	23.9844	13.5666
319912	70228525	7.51779	4.33445
319922	69514494	2.78227	1.89542
319924	69526713	13.0853	7.18754
319929	70228573	1.81254	0.988248
319930	70231851	0.612423	0.190269
319935	70717563	13.0275	7.49715
319939	69980256	19.622	11.1969
319942	68498657	1.0768	0.577024
319945	68499028	7.76415	5.51236
319953	71610853	40.4976	17.4999
319963	69446619	3.05995	2.13084
319965	70717980	3.19537	2.25499
319977	69448716	4.6025	2.87818
319984	75831724	122.391	51.6846
319991	69735807	0.438104	0.185284
319996	70305658	38.8656	11.3528
319997	68744050	4.48153	2.87019
319998	68845305	31.8468	16.652
320001	69671780	0.284759	0.183362
320004	73584879	2.29576	1.79738
320011	70194558	17.0327	9.89672
320012	74822577	87.7073	39.9751
320019	69445433	81.3497	36.2138
320021	73513609	3.2142	2.22602
320022	71493230	0.912967	0.302648
320024	69527770	26.0378	12.442
320027	70231158	10.7034	5.06168
320040	70228286	8.06395	5.28847
320043	71808821	1.98764	0.775378
320047	70205596	0.200486	0.105578
320051	71210895	44.8653	28.9168
320055	74431552	34.039	34.1792
320063	67787341	16.5243	9.67031
320080	71493825	1.60871	0.786495
320082	72471790	1.08298	0.592268
320091	73497660	1.00467	0.512646
320095	71493807	4.93701	2.63151
320099	71380908	254.989	105.443
320100	69981139	10.2056	6.51685
320103	69449002	1.16501	0.842409
320106	71493873	1.68941	0.892489
320110	74822575	0.734416	0.227221
320111	69447782	13.402	9.55738
320116	69530732	11.1766	8.45523
320118	71764830	1.76161	0.994255
320119	68918280	13.751	9.92763
320127	69530774	29.758	14.039
320129	69524392	40.4556	24.0343
320133	70227872	0.89548	0.457512
320135	69113704	1.5496	1.00139
320138	70228358	169.368	75.9307
320145	72002051	0.970049	0.522274
320148	70231206	2.84005	1.65629
320150	70303468	30.4549	15.6342
320158	69447816	9.78676	5.82922
320159	69407636	6.64497	3.76907
320162	72182952	11.4036	8.38949
320165	74579951	55.3994	12.915
320169	71809331	2.10117	0.709423
320181	71496522	7.28424	5.67096
320183	71808693	0.961566	0.522771
320184	70231941	12.8083	6.64148
320187	69671774	2.83873	2.2191
320189	70228155	4.19245	2.38884
320193	69527950	1.20657	0.796241
320197	71021167	2.65113	1.90177
320201	72182941	1.58251	1.02596
320203	69530840	4.41663	3.27146
320204	73712846	0.288233	0.092183
320207	75988403	6.26938	4.35428
320208	68844403	81.3983	36.2696
320209	69626723	1.75732	1.11767
320213	74821925	7.82832	5.31482
320214	70305024	23.255	11.5278
320220	70231893	38.6003	10.7679
320224	70276783	0.895584	0.664992
320226	70528151	11.2787	7.04095
320230	71808558	0.451005	0.186443
320234	69671786	6.85704	5.37166
320236	71494726	1.27811	0.514888
320237	69104150	3.50849	2.81877
320244	68157391	90.4748	14.6314
320249	71021164	1.30914	0.851213
320255	71496083	1.05162	0.505469
320256	71809424	1.70525	0.67581
320264	71380520	11.1727	8.35866
320266	70238609	7.7433	5.22287
320267	74359724	8.34092	5.44439
320268	69528028	3.87877	3.38774
320269	70238064	6.22505	4.9871
320271	70228663	4.85051	3.97598
320277	69530923	0.186816	0.091756
320289	69527974	44.6806	22.5618
320292	68798495	15.6085	9.62753
320295	74822582	1.60156	0.804125
320299	69080729	11.2386	8.28925
320302	69407720	2.96007	1.91716
320305	70228179	1.15124	0.709857
320309	71492838	8.94375	4.91112
320311	72000165	0.682373	0.331807
320312	71809226	0.914748	0.389985
320319	73712744	6.23115	5.04637
320321	70228161	22.9934	11.6406
320323	69514488	8.44314	5.08042
320333	71809443	19.2794	15.6174
320336	70717371	7.48632	5.05087
320338	70228221	6.14737	4.1992
320339	69445421	19.5356	13.3718
320343	69671732	0.751306	0.519648
320351	69608893	0.544473	0.279939
320352	70239015	1.76462	1.32837
320355	70238824	3.41314	1.91983
320357	70228394	30.7078	10.2623
320360	75831720	6.54451	4.10448
320365	70305174	76.9571	31.0536
320366	71494702	2.17518	0.967173
320373	69608489	18.0453	11.7684
320376	69816500	3.72397	2.8095
320377	70228101	13.3811	7.04613
320379	70946249	1.08371	0.771662
320383	69527824	7.65095	5.32564
320387	70238818	7.18879	4.88884
320394	69672677	9.59432	6.53454
320398	75988235	2.75396	1.20976
320399	69530870	50.7084	19.7312
320400	71494666	3.92806	2.35646
320404	69735640	14.4956	8.22643
320405	69540266	46.5097	21.7251
320407	72471707	0.909109	0.345287
320411	69449008	0.577666	0.2802
320415	69672820	0.960545	0.709241
320429	69289315	97.3046	49.4674
320435	69838405	0.669826	0.366986
320440	69446947	73.8229	56.2487
320448	69289021	10.8606	8.43316
320452	69782634	1.45841	1.09055
320454	72471694	24.2927	9.01493
320456	75197540	0.544909	0.25052
320458	69446559	3.94409	2.11571
320460	69449014	1.11138	0.83042
320463	69672210	59.3701	22.9341
320469	69447852	4.15838	2.37482
320473	69080484	251.878	112.323
320474	71809494	0.96226	0.574047
320478	69527782	1.21334	0.465564
320484	69448668	30.9702	14.8682
320485	71809352	4.50009	2.4581
320487	69626588	5.1777	3.75189
320489	71496252	0.551936	0.293418
320491	69514386	4.22528	3.18607
320492	71789970	3.46318	1.85618
320493	71021009	0.825627	0.32735
320500	71495155	1.51056	0.7906
320502	70295512	11.4855	7.81769
320504	69444717	1.12668	0.581071
320506	70228274	37.7098	18.4241
320508	69201522	11.3552	6.25382
320509	70228263	0.72158	0.344064
320522	71380369	21.2369	11.1605
320528	74058646	0.261772	0.067517
320534	69531061	7.82333	5.83871
320538	69013104	204.091	77.0335
320541	69448722	12.767	8.39798
320549	73818828	1.17599	0.374497
320551	71495903	2.30942	1.60225
320554	71496031	19.5864	11.0679
320560	74514129	68.0506	34.0398
320566	70717979	2.56496	1.08158
320571	69407923	0.366952	0.127986
320580	71021007	0.657579	0.274265
320581	72182938	3.20215	2.09131
320582	69407767	5.98672	3.36561
320585	70218938	2.04974	1.60009
320587	69447978	57.9121	35.7247
320590	69835609	1.20275	0.843483
320594	70946200	3.70015	2.27537
320595	69816679	0.233809	0.117221
320600	72471695	0.946117	0.238823
320604	74277734	20.1565	13.73
320609	69608923	76.5947	10.0336
320611	70228047	7.81713	4.39374
320613	71495915	1.52966	1.07381
320615	73679020	24.1499	17.3636
320616	70231116	1.72386	0.930597
320621	70238776	1.46333	0.790485
320631	74514013	1.67746	0.447692
320632	68844510	170.555	61.8704
320633	70228543	2.31468	1.89997
320634	69134334	2.10129	1.53252
320635	71809418	1.00708	0.313881
320640	71378749	20.5227	8.09077
320650	71494647	3.01773	1.75898
320651	70228531	6.87183	4.8795
320652	69448990	4.65518	3.60586
320655	69782987	6.84719	5.49741
320659	69448924	0.638873	0.368296
320661	70429064	45.1371	19.911
320662	69540381	0.198715	0.079935
320664	71809157	3.49799	1.92182
320671	70238615	9.76843	6.92731
320678	71281746	41.0099	24.2479
320679	71809346	5.66499	4.50791
320680	71529809	11.3529	6.32611
320683	69261417	22.5695	15.5648
320685	68633383	2.49895	1.87034
320687	69447900	0.798524	0.283817
320696	71808790	2.9692	1.87923
320700	69514476	13.1796	7.15572
320701	69530786	0.504179	0.278967
320703	69527848	197.78	84.2091
320705	68844391	87.7784	35.9003
320706	70228227	79.7979	37.5727
320707	71281325	437.753	194.993
320711	70228239	4.35318	3.2558
320712	71381007	13.193	8.09038
320713	69530828	1.19644	0.502016
320714	73513666	11.8486	8.31682
320715	71021026	1.34954	0.938246
320717	69446358	17.1731	8.10092
320718	70302123	8.27219	4.30609
320720	71281331	10.7306	7.75026
320723	70231134	6.6745	4.64597
320727	69735508	4.33935	3.40742
320734	71378768	25.4935	13.8802
320736	70238997	3.34432	2.1448
320743	70228519	5.09848	4.00793
320747	70228484	33.9428	16.2385
320751	70238758	6.91621	4.58294
320753	69447781	2.62516	1.15395
320756	69446649	19.0713	11.3789
320757	69448936	1.85083	0.895936
320769	70300911	22.1828	10.0305
320772	70300276	5.67821	3.59321
320775	70231146	4.64806	3.176
320776	69531085	36.2311	13.5973
320782	69447888	18.6799	7.92572
320786	73712750	73.0949	27.2366
320790	68797503	213.251	72.8127
320795	71656704	9.82475	6.32384
320799	68918982	3.81229	2.72758
320800	70717376	120.658	56.6786
320802	70528115	1.32302	0.839988
320803	69530780	4.4171	2.92561
320806	67787343	276.865	98.3823
320808	70194994	1.43989	1.15671
320816	69526641	3.11464	2.68703
320817	71496393	2.22994	1.75208
320825	69671750	2.45534	1.33449
320827	73818806	10.8316	6.71628
320832	72283528	0.2185	0.103767
320835	70231152	0.833153	0.401696
320844	71281337	2.55188	1.51538
320852	71493861	107.707	38.607
320854	69446304	4.54319	3.22327
320858	69626594	1.43489	0.832558
320864	70205352	88.8447	38.687
320865	69527800	22.1279	12.8423
320869	69407648	3.06259	2.25655
320871	71495867	23.1037	13.4059
320874	71496399	0.32032	0.171416
320875	70717978	1.3858	0.592234
320878	69443397	176.634	64.9861
320891	70231881	16.1234	12.3477
320895	70946238	5.56726	3.84361
320898	70228448	6.88845	5.46765
320902	70228591	3.58401	2.42564
320910	70278105	10.5971	5.84352
320913	71494714	4.01575	2.22628
320916	69531031	31.3498	16.2272
320923	72471720	2.91487	1.57584
320924	74513995	2.28435	1.26526
320938	68798187	12.255	9.22934
320940	70231040	7.17843	4.9237
320949	69626558	3.574	2.53404
320950	71493855	1.12149	0.578935
320951	69446316	217.409	93.9542
320952	69448942	2.15811	1.60723
320962	71495855	1.80612	1.51668
320966	69527962	2.15949	1.00842
320974	69527938	0.645184	0.338044
320981	69672042	7.14537	5.27272
320982	70430824	55.8129	41.5327
320995	74822943	0.46646	0.167534
320997	75931562	0.935159	0.533809
320999	69446923	13.7905	8.14925
321000	69443202	7.60428	5.07918
321006	69527986	13.7774	9.98127
321007	69873552	3.76045	3.0544
321008	71380526	110.074	43.1776
321010	71919248	2.22986	1.1211
321015	71493741	0.616902	0.27786
321018	74276876	0.313238	0.10561
321019	71656630	1.04986	0.56364
321022	70528521	5.60631	3.39469
326618	69817037	2.04012	1.01228
326622	70194582	2.58114	1.94965
326623	74056143	0.178438	0.044451
327655	70231212	141.613	48.7227
327728	71809013	0.948823	0.448769
327744	70239003	0.453001	0.184975
327747	70227968	0.255237	0.132364
327749	71574588	3.00599	1.66504
327760	72005996	1.14386	0.881974
327762	69626927	2.03254	1.15167
327766	69981091	5.99571	3.91975
327799	70239057	1.20498	0.930762
327814	71496504	4.21976	2.55684
327826	70545895	164.359	67.737
327857	73513359	0.882393	0.461202
327860	71569226	2.99893	1.72085
327872	72005999	1.09856	0.592474
327900	69838317	4.43591	2.58661
327936	73818855	0.829726	0.341785
327942	71920495	1.8151	0.833967
327946	70305329	3.70673	2.23419
327951	70298274	3.79011	2.25296
327954	74509596	1.40056	0.402313
327956	70298280	0.190585	0.069523
327957	70595835	2.22079	1.17286
327958	71494678	16.4789	10.425
327959	70595841	2.49514	1.60325
327963	74736105	0.558738	0.279595
327978	70302204	16.3065	11.604
327987	70302479	27.364	18.3291
327992	74578236	1.3537	0.55169
328014	70298286	1.38384	0.544289
328019	70218600	31.646	17.0521
328035	69529137	37.3499	11.808
328059	71809025	1.34731	0.746242
328061	72005998	0.969178	0.344941
328069	70565464	4.44498	2.89932
328079	71488931	0.473974	0.25549
328092	69445385	2.99761	1.77937
328108	69262152	8.31007	5.26928
328110	74427050	6.10462	4.72426
328121	75043599	12.1366	8.03346
328133	69873965	5.31539	3.88052
328136	71764383	0.440011	0.271904
328162	69013116	4.88971	3.65115
328187	70305311	1.81557	1.05673
328190	71569181	1.2882	0.573462
328231	71569151	7.54171	3.59144
328232	69526426	40.5997	15.5623
328233	70305538	1.76481	1.25617
328234	70719034	29.7897	18.812
328235	70305335	55.2687	13.3905
328245	70565476	11.3024	7.33702
328250	72471732	2.78934	1.48142
328258	71809515	1.6597	1.09083
328264	71569145	2.72598	1.32967
328274	70303504	56.3189	27.6142
328280	70725043	0.742634	0.284837
328314	70305437	1.0714	0.734746
328316	70595847	10.4697	7.38145
328320	70298292	0.405239	0.180403
328325	70218558	1.77668	1.24557
328329	70218121	13.4488	7.63759
328330	70238603	1.37516	0.703262
328354	70305580	1.07207	0.660936
328362	70305472	7.59756	5.38777
328365	70231779	152.359	61.1916
328369	70595853	2.62781	1.61151
328370	70565452	4.63783	2.67912
328381	69608396	6.1021	4.45325
328385	74276866	1.62892	1.0987
328401	75931569	1.85888	0.872651
328417	69524386	4.20114	2.99454
328424	70593125	1.59355	1.04946
328426	70298298	0.151809	0.065084
328440	72182947	42.17	19.7123
328479	74510296	2.17942	1.16765
328505	70231863	4.29469	2.64143
328531	69446685	20.5348	11.7901
328547	70305341	42.7297	24.3775
328561	70724484	0.493223	0.149622
328563	70724505	0.885586	0.566968
328572	73497135	19.287	13.5489
328573	70218115	2.22644	1.34853
328577	74510212	0.310756	0.113995
328579	70305431	0.91181	0.45072
328594	74510128	0.702499	0.320885
328602	74579467	2.89297	1.79905
328643	68911016	21.4138	14.3284
328644	71765034	5.88836	4.3841
328657	74430972	0.289298	0.127472
328694	73514797	3.69321	2.38072
328747	70305562	1.88292	0.933509
328766	70724457	0.59397	0.215714
328778	69817817	19.9785	13.4286
328780	70300935	10.2585	6.29357
328783	75831708	1.11098	0.525459
328788	74578260	1.99009	1.07261
328801	68920701	1.88058	1.33693
328830	70228490	16.2097	11.2898
328833	71574467	1.1253	0.593136
328835	71809397	3.41626	2.47801
328837	74431582	4.58597	2.6206
328839	70305227	45.0859	24.0664
328855	70565539	7.20082	4.62526
328918	69530947	0.723261	0.484461
328919	71569133	2.52757	1.66301
328949	70298304	12.5016	7.07577
328953	71569202	1.43414	0.599268
328967	69443244	12.4532	8.92377
328971	73818813	1.03781	0.506742
328977	69262264	47.7151	25.8926
328983	71494738	1.59965	0.683855
328993	70305084	3.77214	2.65778
329002	69290830	11.6704	8.18165
329015	69837590	3.80633	3.1421
329047	72471801	0.972265	0.426811
329056	69449032	2.95599	1.49793
329064	70719029	6.10065	4.58671
329065	75863344	0.61482	0.283192
329070	70305544	2.35151	1.80452
329093	75197606	0.102519	0.025806
329095	71580192	3.56312	2.2469
329101	70305640	7.51378	5.57121
329152	70300529	7.94902	5.70687
329154	74277688	0.990068	0.44552
329159	71809019	0.917105	0.530178
329160	70305444	4.06518	1.71326
329164	70595859	4.61445	2.82336
329165	69514636	13.5142	9.11646
329173	69527704	63.8608	11.2539
329188	71832856	0.75474	0.494254
329207	71668563	0.334385	0.15341
329240	71809061	0.76026	0.553964
329248	70595865	10.607	8.42286
329251	71569319	3.59062	2.57472
329252	71488750	9.17252	5.5727
329253	70305120	11.9258	6.61249
329257	75931514	0.672376	0.278978
329260	69529113	1.72269	1.57822
329271	71574582	4.26921	2.65571
329274	70305245	7.89531	4.30026
329278	70302581	2.47817	1.36233
329302	70595871	56.0074	21.6839
329324	69887523	16.3541	9.68119
329333	71574485	65.2189	28.9265
329360	70298316	1.3633	0.771817
329362	74431447	0.510283	0.151844
329366	69443082	7.02935	4.10432
329369	71020962	2.14141	1.00209
329371	71489794	1.3658	0.551184
329375	70609162	3.23251	2.33945
329384	69202250	33.1969	15.9181
329385	70305508	2.66892	1.87422
329414	74514345	1.41625	0.84202
329421	71809247	2.51537	1.41119
329428	70725049	1.27523	0.706632
329430	71494672	1.69593	0.893639
329436	71569214	3.00542	1.4136
329470	68546088	0.311529	0.08245
329482	71378677	29.8477	15.436
329483	75990476	2.96689	1.28678
329496	71574594	1.40666	0.641009
329502	69202412	186.022	80.7536
329504	69736058	0.881406	0.519644
329513	69448960	10.8388	7.1452
329514	70305192	6.06736	3.64759
329540	69446292	34.2719	21.012
329541	71809319	6.5253	3.45531
329547	75931540	1.57664	0.638734
329554	70298322	0.320442	0.142955
329559	70303486	8.86626	6.63329
329562	71494690	28.2918	11.5458
329581	69529322	0.970318	0.628884
329626	71569241	2.7744	1.25081
329628	73513741	0.888312	0.430463
329633	70305036	3.63252	1.72026
329636	71808478	1.29559	0.527365
329639	70305287	3.17581	1.82776
329641	68844146	0.521953	0.312807
329659	70565518	7.61268	4.75465
329679	69609001	10.0289	6.51844
329687	70298328	7.89141	5.51518
329693	75197498	0.367727	0.079416
329695	71213794	4.30734	2.55944
329716	70429076	1.16725	0.662166
329727	69514422	3.94334	2.87498
329731	71281800	63.2923	29.9037
329735	71569096	3.41808	2.29149
329738	72005994	0.355412	0.235382
329739	69527944	1.87624	1.30548
329777	74821733	26.7298	10.8862
329780	70305162	1.88917	1.05149
329795	69443292	2.82507	2.13914
329797	70565446	2.96836	1.77717
329814	70304994	4.17686	2.22323
329828	69524572	12.5449	6.83007
329831	70205590	41.768	21.1517
329839	71764332	10.6303	6.44899
329841	73424350	4.81523	2.32514
329844	74277640	0.465147	0.226234
329858	70305305	3.06423	1.54171
329872	71281677	19.239	10.6384
329876	70305365	5.37173	3.01952
329877	69353741	3.93835	2.5242
329892	71764613	1.09372	0.806163
329908	68744582	48.3594	24.5725
329909	71808861	5.88424	4.04985
329910	68845388	14.6702	8.57138
329918	71765004	1.69649	0.931153
329919	69262295	3.214	2.03638
329941	70720251	2.92131	0.973858
329950	71764401	2.25712	1.328
329954	69236981	9.68797	6.68666
329966	70298334	56.3934	18.1192
329972	71569084	4.93672	2.86057
329977	68546125	3.80687	2.58229
330010	72472452	0.840156	0.472944
330050	71495716	0.311908	0.217231
330053	71764879	5.27315	3.07271
330064	73617510	7.1389	4.03078
330086	70305664	2.33254	1.44796
330096	70238734	1.27926	0.634611
330097	72182955	1.33001	0.330715
330122	70276915	2.06864	0.87367
330132	73512556	0.498554	0.289523
330146	72182950	63.3447	27.1483
330149	71808442	1.00647	0.40964
330157	70724714	0.829433	0.378215
330164	71380938	11.347	7.0165
330166	69447948	18.039	9.85478
330171	386246	5.66587	3.02542
330173	69202950	32.4428	20.8208
330177	70305233	8.85983	5.71585
330183	70565575	14.9947	8.92716
330188	70303875	1.88192	1.14207
330189	71764577	5.14591	3.50026
330190	70298340	0.737911	0.427514
330192	68637682	106.542	47.6757
330216	68920662	1.92169	1.24523
330217	69672731	14.3117	9.62108
330222	69873469	5.98784	4.18205
330228	72006002	0.257946	0.100086
330241	73512542	2.02461	1.01322
330260	68162244	4.40416	1.97858
330267	70298346	42.8279	9.3091
330277	71281871	7.34196	3.61867
330283	70228137	16.7004	8.27094
330286	69609019	1.84576	0.959047
330301	70593158	3.50933	2.61384
330305	71569196	15.3216	6.67507
330323	75990481	1.57167	0.908574
330336	70227896	26.1449	19.0101
330350	71569127	31.5896	16.8557
330355	70228585	17.3005	9.61379
330361	71283662	1.39016	0.876452
330369	70946252	24.0279	15.0393
330385	71494641	4.66572	2.50079
330401	69407523	21.2174	14.436
330402	70238058	10.4738	7.1413
330403	70305574	2.2744	1.40567
330406	71569259	5.91487	4.44321
330409	71579861	0.96387	0.698171
330426	74579944	1.03735	0.412086
330427	69446613	9.60056	5.96284
330428	70238710	2.66389	1.88435
330440	71764443	1.85291	0.962495
330450	68844857	37.8197	7.80389
330460	70528318	5.39315	3.15442
330463	74821639	2.76652	1.46252
330474	70528384	10.2454	6.62668
330479	69626552	1.42615	0.863624
330485	70305478	193.219	87.5286
330490	70784696	1.74508	0.655661
330552	70305239	6.59953	4.06013
330554	72182971	5.21976	4.02174
330577	70305646	8.23323	5.57795
330578	71569175	0.876009	0.523696
330594	73818824	0.657667	0.245132
330599	70595877	5.00842	3.17671
330602	70429088	4.67772	3.56903
330609	71656848	32.874	16.8809
330627	69289273	11.3551	7.83503
330631	70305198	10.7365	7.5742
330660	72182953	0.620513	0.241309
330662	70238919	36.9638	19.7013
330677	71809145	2.00456	1.14619
330695	69015811	36.1952	18.1335
330711	70305042	57.4724	25.8801
330721	68745564	0.926358	0.483644
330723	70231182	1.87074	1.1653
330767	74581169	0.547012	0.203857
330776	71808680	0.822067	0.380412
330787	70303851	0.471936	0.154972
330788	70305676	14.4567	10.7444
330790	69734917	65.6222	15.0188
330812	71020891	3.08087	2.24819
330817	69116516	2.38778	1.35185
330820	74514055	0.839523	0.357609
330821	72182967	0.950896	0.569173
330828	71735066	5.61545	2.94253
330830	69734452	19.6019	11.3644
330836	74357601	79.7382	31.9021
330837	70227884	44.411	21.8873
330850	72004517	0.600136	0.360058
330890	71281692	6.50915	3.89073
330892	72081702	1.53308	1.04179
330902	72005997	0.808829	0.440068
330908	70203688	19.155	8.96921
330914	71281516	76.809	20.9234
330921	72471803	0.321725	0.138939
330938	70238878	7.21364	6.16823
330941	69526372	36.2344	13.5192
330953	69257749	207.148	76.1649
330959	68744576	13.8717	8.74283
330962	74427088	0.804973	0.440768
330998	69527794	10.4843	5.05611
331000	70595883	2.66019	1.60062
331003	72006000	1.67759	0.865589
331004	70302186	3.04824	2.23145
331011	70565524	7.9834	5.25768
331026	69734470	0.573248	0.307463
331046	69980328	0.446198	0.293088
331195	69174457	3.37466	2.04164
331374	70305502	63.161	29.1002
331392	70595901	3.10507	2.2844
331401	69444837	47.8884	13.2293
331416	71764377	1.1907	0.81472
331424	71496048	57.6069	27.4438
331461	70278045	5.4591	4.87884
331474	69444909	5.9421	4.09698
331480	70595889	5.3781	3.40285
331493	70305413	1.49472	0.805198
331532	70723571	1.78157	1.12534
331537	75197576	0.37782	0.140835
331578	71808588	1.51065	0.840947
331595	74514079	1.65662	1.05642
331623	71495729	0.444405	0.238278
332110	69835585	2.40118	0.957887
332175	73497666	1.2846	0.714149
332221	70231797	0.993129	0.291312
332300	70298352	1.40285	0.808565
332309	70298358	1.34682	0.812879
332359	68844749	2.15603	1.37161
332396	69288381	35.5105	20.8389
332397	70546245	3.56273	2.28427
332427	74562260	0.656002	0.254497
332578	72081580	0.808338	0.330815
332579	71662904	3.22158	2.11271
332713	69114253	2.11858	1.42322
332937	69816972	0.638383	0.403252
333048	70595895	2.34596	1.51053
333088	71529863	1.3635	1.0865
333182	69838649	24.7017	13.4562
333193	73423781	8.81546	5.99636
333307	73617660	1.68431	0.753712
333329	69568782	1.2133	0.367263
333424	71569169	19.0137	7.62323
333433	70724750	13.2265	7.25755
333473	73513486	0.612868	0.317977
333588	70595907	5.72737	3.72554
333605	70595913	33.2823	18.4388
333639	70276843	267.321	100.381
333669	71281825	10.0592	6.64408
333789	73513522	3.30204	1.9311
333872	74736111	0.997003	0.298173
338320	70300336	0.620419	0.391464
338337	70445670	11.6056	9.06272
338346	69857607	5.26764	2.65055
338348	70192117	1.32249	0.601246
338349	74431414	0.199357	0.066991
338350	69446631	3.97745	2.30436
338351	69527836	0.511162	0.243918
338352	71495885	0.768085	0.418697
338353	71307262	24.6841	15.9579
338354	71380387	5.37251	3.75013
338355	71021021	112.086	50.8851
338359	69887475	6.37608	4.59753
338360	70231188	27.6379	12.9486
338362	70302956	32.604	11.9721
338363	70227878	2.93246	1.76473
338364	69407666	2.44184	1.55156
338365	69447918	0.838172	0.401921
338366	70228657	2.16962	0.682526
338367	69782007	5.65747	4.47752
338368	71021052	0.517855	0.259965
338369	69448984	1.01447	0.561887
338370	69448686	3.9226	2.34742
338371	68843859	13.7338	8.98961
338375	70231058	5.27221	3.34618
338403	69838254	0.799931	0.334578
338521	69672258	19.6459	14.3493
338523	74514186	35.1914	20.3867
347708	71587589	0.762556	0.3669
347710	70300899	0.4881	0.245747
347711	71920501	1.34432	0.655654
347712	68667575	0.231355	0.088639
347722	69548840	19.5381	13.2079
347740	71764607	119.833	40.3289
352968	74514019	0.924814	0.507026
353025	75988344	0.937143	0.342076
353047	75828202	7.6419	5.46654
353130	73514851	1.10536	0.65672
353148	70302413	8.13392	5.02963
353156	532705	8.08223	4.0029
353165	74277434	0.46313	0.136044
353167	70785176	0.42877	0.136415
353169	70302135	13.0674	7.95141
353170	74513911	1.77696	0.983655
353172	68410297	96.2477	50.5201
353188	74581193	3.83793	2.6601
353190	199222	72.0736	18.1724
353211	71809205	76.1818	29.8675
353234	70784745	1.03215	0.773749
353235	70784830	0.965774	0.560088
353236	70784842	3.907	2.74849
353237	71456119	32.3161	9.77234
353242	68523129	1.77582	1.11798
353258	69202830	31.1192	17.6885
353282	69873618	0.835167	0.479274
353283	70239135	0.331031	0.170457
353287	74562498	0.527241	0.257128
353325	70302342	1.39758	0.920243
353326	70301943	26.8212	17.0199
353328	70300445	5.77402	3.68974
353344	69258226	1.66009	0.897096
353346	71381568	1.03359	0.836146
353371	72182984	0.987448	0.631292
353499	71789933	1.37384	0.975791
353502	71529917	17.1702	8.778
353509	70237926	2.43228	1.55736
360013	69782001	26.5913	12.3153
360216	70303516	75.9805	40.9561
11287	69015212	8.92823	5.52527
11298	71495179	3.64516	1.94273
11302	71213880	64.4767	42.7799
11303	69514524	3.62257	2.55606
11304	75831755	6.36643	3.3462
11305	69514530	108.5	56.3834
11306	71380544	5.5783	3.89607
11307	69514624	46.0382	16.4537
11308	532610	33.1884	17.3703
11350	68844474	35.8839	21.4756
11352	70228687	3.55407	3.28107
11364	71627813	1.47687	0.740166
11370	68203485	50.1259	20.0706
11409	68342390	5.88956	4.35442
11418	70430802	34.3209	24.5944
11419	71654154	78.6434	34.9217
11421	68498226	3.03883	1.60488
11423	68924841	52.7799	22.9816
11425	68632142	0.943127	0.558919
11426	69736400	72.9259	27.5058
11428	74990482	8.44503	4.43059
11429	67978674	78.6032	35.4109
11430	68844450	80.0907	29.2921
11431	69549669	4.46481	2.77194
11432	68117992	0.651424	0.312332
11433	70528186	0.467228	0.218402
11434	71495209	7.12871	3.80454
11435	71380699	48.0883	23.33
11440	75551481	1.05032	0.383396
11441	69237107	7.36524	4.64671
11443	75831174	0.534659	0.276194
11447	70593133	53.2031	24.8529
11448	74634819	2.32463	1.21117
11449	70593134	3.73995	2.38113
11450	68545033	39.5229	23.6374
11451	69514678	0.488332	0.188852
11461	69514684	128.773	47.9783
11465	67792203	69.1598	10.2137
11470	70228699	1.37866	0.850965
11471	69514690	0.927649	0.253629
11472	70724523	0.140758	0.050041
11474	69514696	16.9181	9.79904
11477	69514714	3.7537	2.57656
11479	69514720	13.3241	8.68495
11484	68444720	0.752818	0.638374
11486	70528192	1.86727	1.27662
11487	69514738	30.4027	20.1776
11488	69837407	127.112	70.1756
11489	75988236	5.50124	2.73364
11490	392924	60.8777	13.601
11491	75988237	2.89384	1.44247
11492	71495632	6.00287	3.4247
11495	69514762	1.25107	0.607895
11497	69117002	2.70625	1.56286
11499	75988238	1.60947	0.637914
11500	76003378	0.935144	0.360017
11514	74514237	7.70292	5.61344
11516	70523740	15.4063	7.47706
11517	69236777	43.9698	21.756
11518	68631935	36.4788	17.6579
11519	70230801	148.842	59.0269
11522	68341519	0.771827	0.306359
11529	68745384	3.69534	2.31598
11532	75988241	14.2263	7.49801
11534	512785	34.7626	12.673
11535	68667655	0.728908	0.277253
11536	69236783	7.14004	4.59331
11537	71764745	0.329103	0.165438
11539	73496905	3.7805	2.82165
11541	69855773	9.56217	5.28285
11542	69236801	2.75157	1.49798
11544	71608214	65.8352	21.2845
11545	70429154	38.1483	10.4513
11546	69835612	0.67103	0.421776
11549	74277700	1.59552	0.400544
11550	69236807	17.2115	10.9983
11551	70723343	0.771708	0.451056
11552	69236813	5.99956	3.70705
11553	70723357	1.79277	0.923773
11554	71213886	6.05958	3.319
11555	68744522	4.31803	3.2962
11564	641513	6.15561	3.35155
11565	71608530	17.3937	10.2807
11566	76003369	0.777125	0.413891
11567	69527692	27.5153	16.327
11568	69524398	4.58103	1.52598
11569	68442859	54.7939	26.3544
11571	68301921	1.13634	0.322679
11572	67815965	0.335071	0.074375
11576	69524431	0.572334	0.354301
11595	69524437	1.87767	0.694802
11596	75988242	2.54806	1.37951
11600	69526629	0.448268	0.298218
11601	68633002	2.48807	1.43255
11602	72471743	0.987965	0.407389
11603	69524449	1.66303	1.01302
11604	69524455	0.10887	0.064549
11605	71723943	0.445263	0.127465
11608	69236819	4.04544	2.67255
11609	71608203	4.63995	2.38972
11610	69028581	12.0945	6.22994
11611	68499075	1.59026	0.833224
11622	71380375	10.5736	5.31567
11625	68301306	0.946799	0.460154
11628	70230885	0.616392	0.365119
11629	72081677	0.818803	0.381741
11630	69526450	2.16767	0.833316
11632	69526456	18.6941	11.8728
11636	72710	42.6321	17.4274
11637	71608219	21.0274	12.1333
11639	73497259	2.48637	1.77325
11640	69526510	6.37542	4.86433
11642	70230891	3.11805	2.32303
11647	73818804	18.7861	8.95012
11648	70724565	0.716	0.239853
11650	68667545	0.637963	0.210078
11651	69526534	45.0314	17.424
11652	70528216	41.0978	14.3417
11655	199198	124.287	36.7863
11656	71723851	0.517484	0.397697
11657	68444982	0.178327	0.057722
11658	130155	22.7074	10.3219
11666	294015	3.59695	1.53566
11668	69013627	7.46673	4.76936
11669	68443064	27.3694	9.52094
11670	75988265	0.688047	0.406008
11671	68269266	13.3338	5.33981
11676	275696	128.335	43.761
11677	73834104	44.7979	11.2461
11682	73818805	5.054	3.45931
11684	69526558	1.03542	0.585539
11685	68076979	0.391581	0.15332
11686	69526564	3.06494	2.09953
11688	70526018	28.1347	14.4485
11690	68744534	17.7154	10.5054
11692	71587721	1.75796	1.01209
11698	69526576	2.10074	1.01281
11699	71723857	0.604291	0.492711
11702	75826627	17.2748	8.93178
11703	70230927	28.5695	15.131
11704	68798412	81.5562	38.2543
11705	69526577	1.52719	0.795613
11717	67765723	2.85437	1.76037
11723	69526611	4.48315	3.60139
11727	70724571	1.61668	0.711269
11732	68797954	109.731	49.5011
11733	69236610	121.694	44.6257
11735	68196979	180.794	56.0908
11736	69288614	6.32413	4.6293
11739	68797490	196.442	74.5722
11745	69526665	2.11351	1.07693
11746	69014548	0.385418	0.177148
11749	69526671	49.7647	11.7955
11750	71495771	8.46638	5.27933
11752	71616349	2.6472	1.36152
11754	71495777	0.6425	0.32743
11757	633302	27.7921	9.38734
11758	686199	26.543	7.36832
11761	68563013	4.07463	2.08573
11764	323164	50.6609	15.9616
11765	71280550	27.6473	13.27
11766	69526701	2.27878	1.27023
11767	71610778	13.2028	8.17914
11768	631717	3.91334	2.72747
11769	69526707	30.2392	14.3005
11770	74821969	1.71379	0.849997
11771	69015655	78.4425	31.7572
11772	69838359	67.6582	22.102
11774	69059806	21.494	12.5961
11775	74514117	65.0018	30.0777
11776	68924799	36.8551	22.3642
11777	68301270	12.5705	8.68844
11778	71495789	2.54968	1.76963
11779	70230951	1.69573	1.2326
11781	686196	0.30193	0.169136
11782	513248	62.3945	26.3616
11783	68745275	95.6489	41.5517
11787	69526719	36.4312	10.8209
11789	69526725	24.0948	14.8262
11790	69526743	0.533574	0.314496
11792	69526749	3.20424	2.76666
11793	68076556	0.274661	0.055067
11796	75694726	0.75821	0.351385
11797	69529304	31.9561	10.9451
11798	69529310	14.2349	10.0474
11799	633663	2.62597	1.62671
11800	68443104	12.4563	5.56362
11801	633687	0.231604	0.091347
11803	69015613	185.02	74.83
11804	68799083	251.67	99.2218
11807	68632190	1.06308	0.6143
11810	632498	1.41247	0.409536
11811	71656091	6.78382	4.27627
11812	68910959	52.1812	25.3699
11813	68632196	2.86479	2.01551
11814	68341985	11.5452	8.08168
11815	71380893	124.859	40.4978
11816	67936406	206.593	57.3487
11818	671239	1.31107	0.490177
11821	633282	0.491854	0.093899
11827	104598	17.1108	9.82286
11828	248558	20.5391	7.71438
11830	71280556	2.40471	1.58776
11832	68632703	1.13066	0.62068
11834	70528240	4.30049	2.61296
11836	130514	2.70358	1.21006
11837	68795446	126.362	46.7758
11838	71612182	14.9425	9.17905
11839	104610	10.3027	5.16229
11840	130518	13.9647	7.89146
11841	70717993	9.68813	6.316
11843	69526785	27.4882	12.0348
11844	69526791	25.699	14.3909
11845	67979033	2.46223	1.27983
11846	68301276	0.391658	0.200751
11847	76135481	0.911996	0.330029
11848	73606534	25.3473	12.1079
11852	70429393	50.7629	32.031
11853	68191354	3.63565	1.63932
11854	68797930	11.895	6.8145
11856	71487025	0.749118	0.502832
11857	68443369	161.644	65.1402
11858	71570745	78.8275	47.0481
11859	73818803	14.8956	8.90783
11864	68843841	8.67219	5.92118
11867	67979031	0.582229	0.199061
11870	68798364	5.13588	3.54425
11871	71892370	0.55542	0.191198
11872	70724577	0.945612	0.29585
11875	71495813	0.627372	0.527164
11876	71495819	0.386451	0.204943
11877	75214941	1.59086	0.785985
11881	69526904	14.0669	7.02641
11886	413772	50.6635	16.3794
11890	68203464	0.95093	0.334384
11891	68076980	3.81477	1.84133
11899	71570735	48.0625	12.27
11905	68498433	5.28894	3.55932
11906	71283638	10.9441	7.75083
11908	71724810	0.679288	0.446945
11909	68845807	30.8411	18.4335
11911	69288650	75.491	34.537
11924	74579503	1.17382	0.508519
11927	68744498	13.3793	8.64516
11928	68157413	47.9723	14.0215
11931	68546368	155.577	49.9199
11932	68744958	288.285	103.596
11933	69526952	33.4313	23.3792
11937	532675	17.6557	5.78102
11938	69526958	78.7769	17.086
11941	70724583	105.26	26.3429
11944	70528258	1.0377	0.641577
11945	70719009	4.27017	2.4324
11947	70528264	189.163	74.5997
11949	73513447	63.5659	19.5373
11951	73513453	0.968368	0.53497
11958	74426449	18.5507	9.55514
11964	68546392	36.9594	16.8071
11972	564647	36.8031	10.6142
11973	67979021	84.2207	28.5683
11974	68196930	1.84908	1.2508
11977	69526982	1.4217	0.647507
11979	69526988	1.04538	0.678979
11980	69526994	47.9492	24.6324
11981	69838745	8.99217	6.61939
11982	69526934	1.35825	0.712249
11983	67978746	38.6394	12.2774
11984	69526976	104.961	31.3432
11987	69874036	14.0107	9.11136
11988	71570750	14.3191	8.8016
11989	71656134	1.87038	1.47265
11990	69527012	28.1891	15.463
11991	68301939	64.47	28.2541
11993	68300950	9.38328	3.6501
11994	69782784	205.385	88.788
12000	74509500	0.955383	0.470919
12006	69838361	0.825551	0.652922
12007	69028617	13.4772	8.68378
12009	72472487	28.7746	16.4237
12010	70305443	16.1193	7.9343
12012	68301288	0.319997	0.084685
12014	69816488	0.709271	0.344792
12015	69528052	8.80291	5.74535
12018	68861864	1.49969	0.924491
12021	75197486	0.230349	0.054184
12022	71283687	4.97782	3.51388
12028	71616139	24.8595	12.7949
12029	69288704	4.01642	3.02366
12033	72739	30.7533	8.64593
12034	69529250	40.298	15.2457
12035	68667916	45.2883	19.9755
12036	68341310	16.9235	10.0158
12038	69529268	0.857811	0.603791
12040	68744176	37.6909	19.6665
12041	68745347	5.42593	4.11886
12043	69529274	2.28859	1.46881
12044	70231803	0.886016	0.559748
12047	71764071	1.4875	0.502722
12048	69529280	47.572	21.3923
12049	68667449	1.11836	0.674473
12050	67765710	26.6483	12.4332
12051	69288698	9.24878	5.3281
12053	75217040	112.224	49.1866
12054	564649	3.32692	1.51581
12055	633284	18.1146	6.79403
12057	130517	14.1159	8.00593
12061	69236867	121.802	57.2152
12062	69236873	2.54474	1.67412
12064	75695642	3.40031	1.90879
12068	68300932	0.648418	0.17249
12069	68545917	186.276	55.0045
12075	69838255	1.68468	1.20134
12091	69015703	0.553612	0.341813
12097	68631978	1.87979	1.23374
12111	68443178	19.9667	8.80288
12116	68162239	0.502892	0.183367
12121	70430904	3.14338	2.36589
12122	68076884	5.4645	3.37256
12123	73513576	1.71822	1.1008
12124	632496	1.42961	0.292144
12125	68342141	2.95554	2.09803
12140	68844373	32.0377	8.38653
12142	75985912	1.59607	1.02075
12143	68544991	26.385	15.62
12144	69529334	1.3994	0.951457
12145	69835573	3.67046	2.41411
12151	68667934	7.11241	4.98659
12153	69529352	2.00749	1.24006
12155	68667455	0.505429	0.166396
373070	70946557	14.267	8.68763
12156	71495986	1.71027	0.773473
373864	71579936	54.5929	27.1857
12160	69529364	2.65595	1.9059
12161	74514174	15.4642	7.94978
12163	74431083	0.843883	0.348714
12164	69529370	1.06559	0.565633
12165	70276873	1.16862	0.711852
12166	68845568	17.9407	11.5835
12167	69529376	1.42943	1.23715
12168	69529382	34.4701	14.6793
12169	69529388	0.725063	0.359738
12175	68301216	0.562271	0.187622
12176	68745353	31.4686	14.8626
12177	75988303	5.67929	3.96189
12180	71488780	0.915261	0.397806
12181	69059816	44.6649	23.4847
12182	71496007	0.318714	0.132687
12183	68203451	67.1972	26.4712
378425	71668983	0.455096	0.214251
378430	70300511	13.6615	8.69468
378431	71492982	113.429	50.8971
378460	71213806	4.45152	2.95923
378462	71210514	0.543268	0.124721
378702	69873558	24.0445	9.30135
12189	75988313	0.721924	0.354214
12190	75988323	1.0039	0.501044
12192	70445341	224.376	85.9751
378878	70595919	2.65127	1.73568
378937	70305096	23.9388	13.1845
378954	69407397	187.164	76.7455
380601	68667940	4.37852	3.11443
380614	73514803	10.14	7.01475
380629	74821831	1.04507	0.460248
380636	70298369	4.57763	3.00237
380653	70298375	5.07321	2.82589
380654	71380513	88.9443	31.9954
380656	71992115	1.98301	1.04929
380660	70227956	0.651521	0.355006
380664	74579422	12.3384	8.70429
380669	70595925	18.8172	12.0407
380683	70595931	1.54866	0.892919
380684	71920442	80.0546	13.5438
380685	74736117	0.240426	0.101982
380694	71832982	7.00604	4.38566
380698	69262301	5.21907	3.37635
380701	70595946	3.06159	1.95518
380709	72472486	1.20606	0.694031
380711	69672796	52.9416	22.6664
380712	72081882	0.964744	0.373518
380713	71489788	2.24064	0.829181
380714	70301925	8.45191	5.21374
380715	69114594	4.27549	2.49532
380718	70595952	4.4275	2.91326
380720	70595972	13.5617	8.04973
380724	70298387	0.294626	0.185478
380726	70725055	2.55932	1.55324
380730	70725061	0.677474	0.308758
380732	72471815	0.705557	0.236043
380738	74578278	2.01942	1.01802
380741	70298393	11.9352	7.05696
380744	70230861	18.4725	11.1373
380751	74735331	11.4538	6.28021
380752	68637635	11.9476	8.75878
380755	71832951	5.62963	3.79237
380764	70298399	0.396797	0.271662
380765	70238752	2.14171	1.30352
380768	73497575	0.671095	0.386901
380773	75198184	1.83011	0.815017
380780	71764302	0.760593	0.292165
380782	74821862	1.046	0.358678
380784	74359652	1.52292	0.598943
380785	69529340	36.1254	17.9281
380787	69447972	0.65415	0.419301
380792	69734458	0.59338	0.267744
380794	71764571	3.42018	2.69518
380795	71569356	0.746294	0.384551
380797	74578200	11.172	7.43523
12209	69236879	2.24449	1.17287
380836	71020812	27.5033	13.6067
380839	74822589	10.624	8.25603
380840	69169947	33.0492	17.0998
380842	68744152	4.5614	2.56267
380856	70228675	4.94197	3.77589
380863	70298411	2.5654	1.7035
12211	69529316	26.458	14.75
380878	70724541	0.745132	0.352622
380882	72472484	0.521713	0.230723
380889	70595984	5.34437	3.31572
380890	70298417	9.2564	5.76902
380893	70298423	0.469513	0.207242
380894	70595990	3.11738	2.08584
380905	70595996	2.18499	1.5781
380912	69835564	1.53269	1.25944
380914	70298429	0.304322	0.118607
380916	71021149	17.302	10.2607
380918	70298435	15.6188	9.29646
380920	74578371	1.45116	0.509647
380921	69626855	54.698	12.0587
380924	73712780	1.24272	0.7107
380928	71920429	11.3389	7.72955
380930	71494617	1.31872	0.746177
380945	68546179	0.983084	0.587098
380950	71809430	1.37925	0.699693
380955	70298441	0.261004	0.090035
380959	72472397	7.42446	5.44083
380967	68745456	6.73991	4.72865
380973	70298447	4.06666	2.31739
380975	73617666	1.0249	0.331174
380977	70228382	35.5727	20.4887
380993	71656705	3.72618	2.64384
381000	70298453	5.45391	2.58168
12217	69529424	39.0572	22.3129
381022	74059201	152.586	67.8499
381034	71668564	2.50529	1.86247
381043	71570762	1.09799	0.312037
381045	69236694	14.5301	9.14865
381058	74056156	0.199093	0.085156
381062	71808496	19.87	14.7476
381066	71832919	2.93672	1.77317
381067	69288692	2.49253	1.68361
381070	74430960	0.771391	0.323289
381073	74635785	0.405621	0.148518
381076	70298477	2.21191	1.29951
381085	68845526	81.4173	38.2006
381101	69262317	3.86078	2.38983
381107	73497541	0.49373	0.194914
381110	69236652	8.50484	5.97959
381113	70298489	0.648358	0.31437
381118	74743417	0.730099	0.22735
12223	75988324	0.330935	0.124855
381119	71570763	1.01817	0.472058
381122	74578266	1.19471	0.702521
381126	70276933	56.2798	26.4104
381135	70298501	0.997596	0.600387
381142	71764351	0.995535	0.614024
381144	74510248	0.969853	0.374599
12224	74509592	5.01493	2.77047
381157	70596002	6.45617	4.65063
381175	69012771	1.33884	0.849015
381199	69527722	9.35109	5.33271
381201	70298507	1.03719	0.528969
381203	68745378	4.45147	1.82159
381204	70596017	8.4186	5.16797
12226	71610843	253.579	93.5388
381218	70204111	9.55693	5.33689
381223	72076515	1.33374	0.458247
381224	70298513	16.2324	8.47599
381226	70298519	0.290335	0.103488
381229	70298525	1.41263	0.735022
381232	74579410	1.03036	0.509854
12227	69530684	3.66078	2.74241
381246	71668565	0.401209	0.221443
381259	70298537	8.9013	4.57687
12228	68300986	0.341588	0.068754
381269	73573331	14.0544	8.85926
381270	73514749	35.8729	18.4275
381272	71494708	3.28792	1.83392
381273	71668662	1.1383	0.871196
381279	70596023	3.49335	2.25951
381280	69838337	11.0205	9.35552
12229	68667928	3.69575	2.68384
381284	70238955	36.4933	18.2904
381287	70228478	3.28416	2.33654
381290	74735253	1.2272	0.81188
381291	72472396	0.841578	0.376111
381293	72283653	2.28194	1.03834
381304	70298549	0.545336	0.23989
381305	72471838	4.67996	3.27004
381306	71764946	0.840379	0.496682
381310	69444789	10.5847	6.45719
381311	70298555	0.331755	0.148409
381314	70201636	5.4607	3.72819
381318	69169600	5.06462	3.56486
12231	68076975	1.22301	0.689148
381319	70723337	0.160229	0.05591
381325	71493735	23.3501	11.9997
381334	71587697	1.75092	0.790284
381338	70596029	44.7313	24.2031
381341	70298561	3.27235	2.39743
381347	74513917	23.384	12.1179
381350	69114878	0.800621	0.467063
381354	70596035	12.3856	7.86478
381355	70596041	19.3662	11.8259
381356	74431804	3.7375	2.53603
381357	70596047	16.0646	9.52324
381358	70596059	182.744	60.3878
381364	70298567	0.611555	0.288797
381375	70298573	1.54888	0.989809
12234	513253	23.3606	11.1809
381379	69202651	48.8782	26.3773
381380	71494635	3.55819	2.13991
381383	70231755	9.56369	7.00284
381384	71809265	0.963335	0.245617
12235	68563068	2.72308	1.07721
381393	70205614	0.379619	0.221091
381394	74635773	0.728834	0.310076
381399	74514375	1.06243	0.634811
381400	70596053	7.37213	4.36273
381404	70596065	8.65916	5.16919
381405	73497568	0.650071	0.41643
381409	68797509	4.28501	2.40313
12236	74990525	0.372234	0.172833
381410	72472441	0.654103	0.387317
381411	74578224	1.10748	0.324568
381412	74430900	7.33067	5.1164
381413	69835582	2.3656	0.904594
381426	70228412	1.78259	0.839487
12237	68522380	44.2021	24.217
381434	74509587	0.804062	0.255455
381450	70298579	68.2908	33.3239
12238	69262340	87.0479	40.2846
381463	70300583	3.16729	1.98953
381474	70298585	2.96348	1.76534
381476	69527992	1.14085	0.38071
381483	72472462	1.89664	1.50246
381485	74510146	0.635005	0.266486
381493	71489786	4.64434	1.62093
381498	69442422	5.12856	3.28826
381500	70298591	2.53019	2.04697
381510	70299893	1.54123	1.1424
381511	72471816	18.2234	10.2178
381522	73513723	1.21048	0.392009
381524	74430948	0.59947	0.195847
381529	70596071	11.8087	8.14699
381534	70596077	1.66702	0.998244
381538	70299899	2.50575	0.915006
381544	70299905	0.982598	0.492529
381549	73497672	0.96003	0.357308
381556	74514300	6.40998	4.75287
381557	70596083	9.38879	6.25943
381560	68843919	4.22421	2.63625
381570	74514261	1.27504	0.543619
381572	71020979	0.434196	0.152857
381575	70725067	0.956906	0.341776
381580	74562552	0.3954	0.19953
381590	68667649	0.277107	0.110122
381591	74359676	1.45865	0.507402
381597	70596095	4.13608	2.78754
381605	71809292	4.39906	2.35224
381622	72472398	0.840686	0.233101
381626	69444915	176.11	70.6981
381627	70299917	45.0537	22.2683
381628	69257403	2.01489	1.23371
381629	69113518	15.1006	9.51342
381633	74581181	6.10338	3.22778
381634	70299923	3.39489	2.27296
381644	74821659	3.29258	1.78318
381654	68667461	0.23531	0.054752
381667	72076605	0.40758	0.166447
381673	69448215	1.16707	0.699857
381677	70299935	55.587	20.4827
381678	74510314	2.59489	0.9752
381680	69012888	0.647689	0.380749
381686	74514168	5.10969	2.62671
381693	69407977	2.92204	1.35066
381694	69672904	21.3557	11.6745
381695	68637742	28.6736	16.6173
381697	70299941	0.70492	0.381869
381714	69113817	2.19875	1.15696
381716	73497699	0.502406	0.190431
381738	70299947	4.10309	1.73283
381739	70596101	15.6109	10.9081
381741	70299953	2.30163	1.19549
381742	70596107	38.3521	21.3086
381754	70725073	1.26006	0.648253
381759	68667661	0.234153	0.118352
381760	68522423	3.79967	2.37897
381765	68744857	4.65203	3.3294
381785	70299959	2.6312	1.5577
381788	71393328	56.7039	27.6632
381792	74635415	0.369486	0.205476
381798	69442416	2.31665	1.35298
381801	71764518	97.9138	40.8573
381802	69262153	8.01178	5.49975
381810	69257666	0.58893	0.325861
381812	70299965	0.918047	0.566963
381813	74743441	52.4763	15.9531
381815	70725079	6.72099	4.00582
381816	72472451	0.555759	0.269914
381819	74822856	3.04047	1.44695
381827	70525773	25.9291	14.8379
381835	70299971	15.2484	6.7143
381845	69202376	3.67572	2.30792
12258	68076550	3.41795	0.780205
381854	70596113	7.70785	5.40718
381856	70596119	1.83799	1.16235
381868	69672910	2.22634	1.4163
12259	68191456	6.6085	2.77585
381872	70596125	10.3429	5.55082
381876	71489815	12.5456	7.04689
381901	70299977	2.09269	1.3608
381903	69174046	8.37626	5.37227
12260	71487058	0.52173	0.237843
381907	70596137	1.20002	0.5654
381914	72283563	0.811015	0.360995
381917	71587559	0.756413	0.332717
381921	72081744	1.9186	0.934719
381922	74510134	4.05872	2.14515
381924	70596143	1.60841	0.716189
12261	70528408	19.0443	9.45324
381925	69530768	1.80846	0.589756
381933	71493801	0.978007	0.338313
381942	75692945	160.264	75.7029
381948	70596149	1.45504	0.463092
381974	69258166	13.7626	7.48523
12263	68301772	3.09813	1.04177
381980	70596155	1.33147	0.387644
381986	70596161	2.64125	1.45162
382003	74562570	1.54047	0.920636
382018	70785218	32.0122	22.7816
12265	69530953	1.89163	1.19109
382030	69443274	2.20287	1.72951
382034	70276975	21.7032	14.9047
382036	72183004	0.478107	0.189485
382038	73513404	3.89624	2.26257
12266	70528425	2.85	1.82619
382045	74562266	0.651616	0.15279
382051	70299983	10.933	5.61207
382053	69028623	5.85119	3.75045
382056	69524515	71.7429	35.7554
382062	74578242	2.58852	0.997807
382064	74578254	1.06532	0.496752
382066	70300905	33.729	18.4647
382073	71808668	9.43152	5.87876
382074	74578365	0.658158	0.273569
382075	69113781	2.49699	1.81901
382077	69442353	13.1341	8.01746
382079	74514249	0.773063	0.343999
12268	70305568	10.8316	6.20519
382083	70299989	2.56183	1.77763
382089	72076557	0.55575	0.259615
382090	72283408	0.802978	0.482781
382098	71489816	21.1659	13.6858
12269	68301885	1.46626	0.453724
382102	70299995	3.05147	1.82648
382111	74562200	2.0017	0.8796
382112	70300001	2.3703	1.3217
382113	71832787	0.6151	0.244699
382114	70238770	3.1127	1.67162
382117	70300007	1.75426	1.13455
382128	74509590	0.939238	0.457418
382129	70300013	3.85709	2.61503
382133	69114884	2.12562	0.992688
382137	70596173	2.14694	1.28883
382139	71832882	3.97843	2.71166
382174	71764344	0.488939	0.309641
382175	74578194	58.0776	34.1485
382193	70596188	1.61149	1.01472
382198	72472472	1.01365	0.571941
382205	70300019	5.62404	3.64502
12273	69236885	2.96992	2.2799
382207	69783083	2.0806	0.94039
382217	70300025	0.574603	0.2535
382221	74562540	2.81106	2.05908
12274	68302257	1.50999	0.344714
382231	71809121	1.85418	1.26511
382236	70231827	92.6482	41.9641
382239	70300031	1.57265	0.870113
382245	70596194	1.55105	0.963706
382252	72283557	3.97523	2.53602
382255	71764455	0.815576	0.380525
382265	68744755	0.455586	0.095359
382271	74736123	0.626338	0.214916
382301	69114180	1.10225	0.486194
382371	70725085	1.29707	0.528051
382384	71764763	9.5684	5.2026
382406	71486989	0.846313	0.397063
12282	671242	82.3988	26.3616
12283	587417	54.7094	22.5204
12286	69201546	216.056	69.9732
382543	70300037	0.74644	0.410667
12287	71307202	6.72231	4.23354
382562	73716602	0.54186	0.273422
12288	69236891	7.48274	5.63965
382571	68798944	25.2713	14.8304
12289	68798037	29.0116	24.0911
382620	69981073	11.7386	6.86821
12290	69236897	45.1607	26.7726
382639	70596200	3.54875	2.21716
382643	69524539	2.90891	1.66674
12292	71307208	2.28573	1.4049
12293	69236915	4.27364	3.00577
12294	69236927	65.2937	43.0757
12295	73497107	8.31384	5.68756
382770	71789915	1.69624	0.80103
12296	69236933	50.1195	11.8142
382794	70300043	82.2436	34.042
382813	70300049	0.357319	0.208212
12297	69236939	23.8719	15.0663
382821	70300055	4.83559	2.73553
382864	74514091	3.35517	1.7401
382867	70300061	3.28852	1.97899
12299	69236945	0.971741	0.584331
382890	70228633	63.3505	33.6316
382902	70300067	2.23389	1.7274
12300	69236951	39.2935	25.0167
12301	68203482	0.236885	0.089296
382985	68919818	0.216068	0.198121
12304	69540272	17.1601	8.7383
383041	71281925	5.33428	3.75107
12305	69626705	11.5134	8.31995
12306	72182977	1.34204	0.49813
383103	74736129	1.42868	0.490787
12308	75457438	296.731	122.627
12309	71627790	0.73784	0.438436
12310	68744528	27.8526	14.9003
12311	71307214	9.73481	5.44846
383232	70596233	0.716847	0.247595
383260	70300073	0.808939	0.323245
383295	70195084	5.57659	3.65211
383319	70596234	2.57879	1.6785
12316	69540284	0.427328	0.105277
383348	70278130	2.22555	1.62517
383368	70725091	0.514681	0.220414
12317	67978478	139.137	44.0636
383435	70300079	1.45126	0.785152
383462	70725097	0.374839	0.19006
383490	74736135	3.3293	1.77552
12321	69013426	11.214	6.71521
383491	72472395	10.269	5.58058
12322	47993	57.7363	13.7052
383507	70725103	0.803898	0.381286
12323	70719036	222.764	76.9907
383548	74821945	1.63614	0.475777
383573	74735313	1.7141	0.598306
12326	69540314	54.4923	24.6769
383613	70725109	0.20664	0.100458
12328	386253	6.07234	3.66638
383678	70608352	0.457397	0.141736
383682	70300091	0.467132	0.168621
12330	69080016	154.519	57.0987
383692	70725115	0.724359	0.463771
383700	74736141	2.08315	0.893572
12331	293256	71.1833	19.4309
383709	74431260	1.80285	0.495274
383710	70608358	0.493058	0.123395
12332	67978490	0.211819	0.074035
12333	70528444	4.06903	2.64885
12335	69540351	22.051	10.828
12336	68633113	69.2181	28.8102
383820	70723498	0.759013	0.431847
12337	69015476	27.5533	14.5604
383848	70608364	0.221502	0.099761
12338	69540357	0.50352	0.313817
12339	75931510	11.3663	7.6455
12340	68342264	10.87	6.34054
12344	75851043	1.0835	0.465347
384009	71529839	0.593101	0.345503
384021	70725127	0.498523	0.149079
12345	74357646	56.2482	19.883
12346	71617032	1.20987	0.459933
384059	69981037	2.88767	1.18433
384061	70276825	41.2851	17.44
384071	72472399	0.501032	0.345568
12348	68797501	126.87	54.3244
384106	74736147	4.85261	2.4564
12349	69014434	107.943	40.8161
12350	70429184	0.307776	0.165194
384185	73513435	1.20479	0.685227
12351	67978747	194.507	56.1722
12352	68446039	11.9571	7.18336
384214	69672922	19.0787	10.9596
12354	71496276	12.6108	4.42798
384276	70725133	0.321247	0.142246
384281	71492922	1.12373	0.402365
384309	68845645	10.6066	6.86111
384322	70300097	1.68487	1.02822
12355	69170186	4.68821	2.78009
384349	70300103	46.8263	8.66678
384410	70725361	0.357487	0.133645
384415	70300109	0.620274	0.331081
384417	70725371	0.306008	0.117407
384452	74578230	1.6877	0.643652
12361	69134622	3.57058	2.26846
12363	70593114	0.946317	0.448147
384546	70725441	8.46727	5.37109
384557	70608370	0.291737	0.122691
12364	71656059	3.34708	1.91358
384572	70785279	1.1421	0.716407
12365	69540393	1.24402	0.958314
12366	74562594	0.822111	0.423601
384610	70725447	2.64783	1.03141
384619	68667162	15.957	11.1292
12367	70431217	31.5021	18.7878
384644	70725453	0.57345	0.247409
12368	631730	0.754908	0.384329
384670	70725459	3.15931	1.71799
12369	68443092	9.75665	5.77922
384695	73617642	1.35519	0.437259
12370	68193061	1.12706	0.506085
384724	70300115	0.404773	0.167807
384763	70608376	0.652357	0.185363
384775	74581259	2.15877	0.927506
12372	69835569	9.74284	5.32124
384783	71992073	7.89883	5.28621
12373	71380950	48.0581	11.1775
384817	73818831	17.9384	9.68554
12374	69257683	25.4512	13.5967
384865	71456086	26.7617	13.3326
12380	386013	8.75894	4.63534
384962	74822598	1.0662	0.465868
385068	74821974	213.45	102.408
385069	70608403	1.72418	1.30681
12386	73513660	6.97153	3.81145
385138	70526065	1.28903	0.778082
12388	68843757	27.0014	17.1739
12389	68667952	1.82783	0.900475
12390	68444620	3.24839	1.55738
385263	74562510	0.399014	0.161522
12391	68499332	0.126594	0.025983
385308	70725471	1.93284	0.991484
385317	73513290	0.939755	0.403528
385343	74059302	1.39694	0.483815
12395	71307232	27.1691	16.3582
385380	70300126	0.322928	0.241737
12396	68844725	37.8941	23.3434
385403	74736153	4.45675	3.38224
385413	74821864	2.18542	0.919711
12398	69540417	0.50333	0.159984
385446	74736159	1.65558	0.681925
385452	74821910	0.45615	0.234238
385492	71456096	1.30359	0.502217
385493	74359658	1.35289	0.540743
12401	68302160	6.76807	3.47677
385499	74736165	2.05908	0.888943
12402	69540423	1.48278	1.32384
385605	70300144	0.54671	0.346803
12405	68862006	2.41317	1.47226
385640	70608415	0.008593	0.0037
12406	69873588	14.1362	6.73148
385643	72283671	2.36241	1.7069
385649	74431570	1.40922	0.775443
385658	69672940	7.95799	5.04168
385668	70303899	0.706026	0.321038
385674	70725477	3.34484	2.13069
12408	68301431	20.9077	10.5305
385737	74735319	1.10927	0.599479
12409	68341424	0.457922	0.123005
12411	68341286	31.0824	13.8769
386468	70608421	2.24208	1.70379
386478	72076411	8.94847	5.6137
386484	70608427	0.194863	0.087091
386486	71991786	5.06849	4.45326
12416	67814209	0.479181	0.119371
386504	73513792	0.500926	0.151544
386546	74736171	0.291592	0.092985
12418	73497017	32.0876	15.0864
12419	633661	0.986185	0.190701
386611	70301055	3.37379	2.72042
386649	69782413	39.3944	19.2634
12421	71998949	1.35976	0.686442
386655	70723381	4.4061	2.43178
12426	69236993	3.15615	1.59729
386750	69874150	17.0746	10.4417
12427	72182960	1.55968	0.60933
386753	71496417	6.76933	4.54694
387132	71662901	0.956525	0.46993
12442	633285	0.301044	0.0687
12443	69540507	142.695	59.9676
12445	68191468	3.27594	1.76428
12447	69540513	1.16635	0.698937
12448	68667766	2.45431	1.29577
12449	68795429	6.79545	5.26845
12450	293895	9.2758	4.9224
12452	69540519	5.09483	3.09276
387314	71495926	9.92483	4.47846
12453	70445658	182.967	71.1051
387334	73513705	0.432166	0.171378
12454	70431223	124.284	53.889
387340	70785146	0.573605	0.234773
387341	73424344	2.51769	0.826012
387342	70785152	1.77187	0.784722
387343	70785158	1.15388	0.574545
387344	70785164	1.15992	0.693652
387345	70302336	0.17472	0.065695
387346	74277433	0.283494	0.102489
387347	70302348	0.1837	0.066128
387348	70302360	0.40823	0.200135
12455	69540531	11.5871	8.73118
387349	70785170	0.582893	0.338238
387351	70785182	1.18404	0.622819
387352	70785188	1.95218	1.24214
387353	70302366	0.255752	0.10488
387354	70302372	1.01835	0.413167
387355	70302378	2.53374	1.70449
387356	70302384	0.355888	0.172025
12457	69540537	4.32947	3.32663
12458	69237035	5.07422	3.1705
12460	68546260	0.197283	0.07826
12461	293916	58.125	20.6199
12462	69540543	35.2564	12.299
12464	71380971	61.8063	23.2226
12465	69540549	61.6789	17.6348
12466	392920	8.86602	4.49253
12467	74510266	0.640276	0.190672
12468	413791	69.5541	16.9188
387510	70278009	0.83546	0.575512
387512	70302390	0.151327	0.056111
387513	70302407	5.74175	3.37264
387514	70785200	0.289362	0.108217
387515	70302419	3.71185	2.18095
387524	76003370	1.16086	0.541058
12475	69028521	5.54669	3.72353
12476	74821967	8.90162	4.59446
12477	69838431	0.214175	0.088651
387609	68798819	55.202	29.4161
12478	69540555	0.792989	0.539464
12480	69028485	1.70343	1.14285
12481	68910982	6.94393	4.84517
12482	68545372	16.4055	9.17846
12483	69540561	0.498723	0.471477
12484	70719038	3.53775	1.22313
12487	70528497	9.94362	5.27099
12488	69540581	8.28513	5.86065
12490	67936418	57.4511	26.3899
12491	69540587	0.837956	0.382075
12492	68546500	28.0026	14.2183
12493	70528503	51.6778	23.7899
12494	71579843	4.30947	3.00752
12495	68301640	0.890834	0.341156
12496	71612165	1.94677	1.46114
12497	68546197	3.81083	2.7539
12499	67765698	0.295369	0.18206
12500	69540593	2.39287	1.03015
12502	68545533	2.49831	1.60419
12503	68667898	2.7155	1.93139
12504	68563116	4.21684	2.44151
12506	69174340	2.04549	1.03182
12507	68301981	0.362352	0.089069
12508	68445203	1.03886	0.629557
12509	69540605	5.39626	2.86952
12511	323181	11.5899	7.25536
12514	71616337	11.4784	7.69939
12515	74821820	0.858568	0.443537
12516	68499308	3.70368	1.97152
12517	68191546	3.39172	2.25736
12518	68744492	13.3497	8.35056
12520	68269526	67.8388	19.59
12521	69735676	10.4696	6.81517
12522	69540623	1.74902	0.946216
12524	68301802	0.572877	0.090287
12525	70528509	7.53007	5.75562
12526	68151390	26.1988	8.93753
12527	69540635	35.754	14.8272
12530	68924781	0.98662	0.656682
12531	71656803	9.46834	4.60194
12532	71611331	2.14067	0.963363
12534	74431284	0.713207	0.311993
12537	69012950	41.5285	27.2062
12539	71496288	1.76828	1.11482
12540	71021145	80.127	29.7031
12544	68522404	3.16204	1.78146
12545	69540653	9.31921	7.98788
12549	71280766	53.263	10.5688
12550	69540671	1.55783	0.740325
12554	68196960	10.6097	5.20863
12557	69838100	0.360285	0.138004
12558	71610800	47.2596	11.474
12565	70719650	1.56527	0.816428
12566	71723882	3.8244	2.46633
12567	68745233	14.8422	10.4799
12571	69540695	2.50883	1.48995
12572	545092	62.5942	19.6001
12576	294048	40.1954	16.4134
12577	75198136	3.94512	2.14829
12578	74430996	0.205982	0.103885
12583	68302184	11.0499	7.59142
12589	71656862	25.1861	14.04
12590	130534	23.1384	10.8822
12591	75934932	8.31595	5.36618
12592	69288848	3.38858	2.16127
12593	69113722	9.56175	6.18647
12606	68302029	1.52841	0.919853
12607	68157406	6.81964	4.25322
12609	69201630	40.4828	22.8046
12611	70539130	1.67428	1.25234
12613	68269293	0.258861	0.073459
12614	71307238	13.4851	8.39747
12615	68301156	0.230459	0.045895
12616	71579867	4.67829	3.2518
12617	69548801	13.7819	9.90533
12623	69059802	53.4773	28.6241
12626	68076549	2.31898	1.45286
12628	69169738	6.63599	2.93486
12630	69548858	0.234003	0.140887
12631	70719651	7.4911	5.14827
12632	74357607	1.7277	0.736894
12633	68545348	18.4926	10.1791
12638	69548870	0.687352	0.401155
12640	69548876	2.44212	1.6109
12642	68162267	1.04431	0.26308
12643	68301335	3.91601	2.3747
12648	69548897	0.409265	0.24248
12649	75988361	1.02471	0.695088
12653	73834103	412.751	172.608
12654	68443232	5.69676	4.01939
12655	69117128	3.22238	1.24452
12659	69782618	0.389268	0.163812
12660	75863292	2.93904	2.34429
12661	71496294	6.31877	4.23029
12662	68845472	9.18267	6.53856
12663	71021152	8.72662	5.42019
12669	69549676	62.8929	29.265
12675	76098381	18.1019	13.3734
12683	69548945	0.414956	0.122418
12684	67978761	0.281999	0.12722
12686	68302305	3.92391	2.35168
394432	70302896	0.399654	0.172804
394433	70302902	0.468581	0.15593
394436	70302890	0.552881	0.272612
396184	71587667	15.4835	9.11478
399510	71022738	8.34961	6.24359
399548	71487184	59.784	13.0669
399549	70724804	0.363057	0.142103
12695	73514689	4.36495	3.18307
399558	70565569	17.8468	10.9961
399566	69236682	19.0022	12.3781
399568	71393322	268.699	102.637
399569	69530917	1.03209	0.770789
12696	69548958	22.1762	12.1843
399588	69445409	17.3606	9.56118
399591	71764892	0.584499	0.357687
399599	69442440	6.23873	4.9766
12700	75695648	0.846221	0.400266
12702	68911020	6.20581	3.92599
12704	69169983	23.623	14.5302
12705	68798932	30.084	17.5619
12709	393211	179.519	70.5386
12715	69548970	104.095	29.7788
12721	67978734	2.15886	1.2743
12723	71307250	35.2314	21.6543
12724	69734737	12.6534	8.01227
12725	70305610	86.7962	32.683
12727	73512560	28.6222	12.642
12728	275681	9.57866	5.48072
12729	294043	8.16282	5.39206
12733	68191300	0.889431	0.307431
12737	513240	1.43037	0.493563
12738	71627767	2.49907	1.37443
12739	68301401	2.87713	1.21722
12740	70719652	1.91801	1.05345
12741	513471	17.51	8.61316
12745	69114399	5.55981	2.92647
12747	69549000	90.4951	40.9867
12748	71608390	39.409	17.6725
12750	532637	33.6525	16.4758
12751	68148756	21.208	11.1684
12752	68745084	1.95555	1.47652
12757	69838610	56.7951	22.3754
12763	68743751	2.57496	1.20417
12764	67767470	81.9866	27.6952
12765	68667336	2.13518	1.73763
12766	70593137	3.51145	1.76711
12768	71608221	54.8803	22.4543
12769	69237053	3.12739	1.79869
12770	69237005	4.40569	2.55172
12771	69237017	11.493	7.38027
12772	69237011	1.82923	1.0288
12773	69237023	2.4279	1.38208
12774	69237029	5.1924	3.22588
12775	69237041	5.07678	2.73335
12776	70593129	4.44506	3.32641
12777	69857476	1.2644	0.710259
12780	69514600	11.4134	8.64059
12785	70593287	260.679	104.874
[truncated: 14,851 more rows]

## Sheet: ABA.HIPPO
entrezgene_id	imageseries_id	explevel	expdensity
317653	70295434	3.21224	1.83001
317717	386245	1.65073	1.2834
317750	71489789	2.06125	0.859491
317755	70195090	18.6998	10.9885
317757	70239027	1.0028	0.770534
317758	70228513	2.63766	2.00506
319146	70565861	0.776525	0.626397
319158	69169564	46.6577	22.2648
319162	68745120	97.3212	41.0073
319164	70277949	13.4594	9.75074
319179	69735042	1.79723	1.49979
319188	69116889	104.525	48.6497
319189	69735048	0.574947	0.402697
319195	69014530	64.9418	27.5962
319196	69816464	1.91446	1.43371
319197	69859717	1.47579	0.990226
319207	73497101	21.4246	15.5246
319210	71764904	0.452569	0.260621
319211	69782300	4.24686	3.37213
319213	71808853	0.220949	0.131043
319214	69236730	3.46941	2.34701
319217	73606464	0.770381	0.274995
319228	70305108	33.3833	16.2709
319229	71487191	5.5627	3.82133
319235	74514007	0.679313	0.374971
319236	68795432	0.228247	0.08231
319239	69236748	5.7962	3.58152
319245	69446917	1.41491	1.12364
319247	73606630	1.20143	0.836877
319259	70228257	0.743942	0.766386
319262	68919910	5.87193	5.07738
319266	69014560	0.153887	0.109301
319277	69447924	1.54568	1.31534
319278	68920737	107.134	51.824
319281	71808448	75.2923	33.6938
319293	69236754	3.07678	2.07135
319301	69548795	0.419113	0.357326
319321	70231140	1.27641	1.1196
319322	70593345	116.521	52.1573
319352	69531043	82.4537	35.084
319357	71021025	0.20464	0.130428
319361	76003513	5.08172	3.70836
319362	71496270	0.282482	0.161841
319370	69352908	22.732	12.4007
319387	74514294	68.5923	32.2556
319388	69608863	0.419437	0.427983
319402	73513684	0.444206	0.346236
319412	70238746	0.873278	0.643971
319423	71809461	2.00074	1.72451
319430	74510176	0.311006	0.158072
319433	69671726	8.72464	7.18663
319446	74430978	0.235089	0.139885
319448	69672551	70.9042	32.4744
319453	70717370	95.506	43.2752
319455	69527854	1.25546	0.754379
319459	71809325	0.657105	0.498293
319463	70231905	3.89072	3.29162
319470	69531037	6.21579	4.94058
319472	69446655	2.10973	1.43773
319475	70528049	10.7531	8.78365
319476	71809043	0.88122	0.36747
319477	73497059	39.8412	18.7571
319478	74277639	0.558246	0.441196
319480	75693046	0.665177	0.416203
319481	71764855	4.30004	3.62501
319482	71809139	0.274315	0.164774
319486	69448638	7.33733	6.24761
319487	72283534	0.339497	0.112715
319493	74277713	0.30037	0.094426
319503	71668372	0.14682	0.085611
319508	71808516	2.29106	1.17519
319513	68910986	21.2464	14.9674
319517	74431339	2.6113	1.53533
319518	69407899	14.9539	11.1234
319520	69671654	22.5371	12.2527
319522	70238830	0.223387	0.257252
319526	69672222	10.2331	8.78255
319527	69527830	5.654	5.10062
319530	70228316	4.89012	3.4475
319535	68862036	2.95167	1.8083
319544	70231200	21.4589	11.2487
319545	72283581	0.909712	0.225985
319552	74277638	0.96969	0.622394
319554	413789	0.559611	0.452328
319555	69447966	8.88953	9.98926
319556	69448020	0.496299	0.357181
319562	69447798	0.482846	0.292333
319564	69530876	17.2602	11.9535
319565	73573217	0.544077	0.401962
319574	74277653	123.462	58.6393
319579	72183001	0.127669	0.080258
319581	70218932	6.52344	5.2421
319582	68797894	2.92391	2.08103
319583	69736130	0.550673	0.487978
319586	73513597	15.4436	9.5615
319587	71380532	173.948	73.9152
319590	69448954	2.49826	1.94729
319593	69608483	0.075677	0.052398
319594	69734995	5.04147	4.06167
319598	69527878	1.67128	1.74109
319601	68191246	16.998	13.5965
319604	69527980	93.2157	44.0711
319609	71493867	1.11908	0.54031
319613	69013017	136.149	60.1684
319615	73496899	0.313263	0.201893
319618	69528016	0.862759	0.856068
319630	69447906	24.8038	12.0727
319634	73584825	2.2479	1.4788
319636	69608094	3.02312	2.52346
319637	70228424	1.78209	1.65113
319638	69782425	0.323861	0.241946
319641	69530864	6.53838	5.15663
319651	71764867	3.39202	2.68451
319653	69527812	4.81147	4.53832
319655	75692873	41.8375	19.0164
319660	69448680	0.534633	0.358519
319670	74513941	94.239	47.0768
319675	71493777	7.15313	6.34744
319688	69444735	42.3796	22.0155
319689	70565488	1.83237	1.25479
319695	69288524	0.885057	0.766006
319701	70228567	0.622235	0.287152
319710	70528035	2.5526	2.02333
319712	69530882	19.283	13.2119
319719	69407690	18.7673	12.1956
319721	71809172	0.635917	0.540091
319727	69448014	1.7025	1.37606
319734	71808777	0.666114	0.232723
319737	74509470	0.62328	0.485507
319738	69548789	0.376374	0.316634
319740	75774663	29.542	16.8171
319742	69448710	1.33789	0.985464
319743	71020993	2.31094	1.568
319748	71493795	1.8463	1.41831
319749	71496233	0.478518	0.378006
319752	71495873	0.119855	0.083847
319757	69838516	1.56844	1.42366
319763	70228603	1.85949	1.49298
319765	68843751	2.58611	2.37995
319767	70227986	0.384778	0.357939
319772	69530816	1.53737	1.05223
319776	69530935	7.14355	5.55046
319792	73513347	0.261195	0.181232
319800	69262323	2.48598	1.36916
319801	69447804	17.1886	11.2247
319803	71809253	1.63625	1.29742
319804	70218950	3.06307	2.51515
319807	70203658	14.2899	8.47188
319817	70946614	39.0172	17.9703
319818	69514428	3.31201	3.03825
319819	70218576	3.30748	2.42245
319822	70302216	3.52438	2.90152
319825	74510122	0.467349	0.2045
319829	69446643	1.1434	0.86142
319831	70218872	1.61657	1.6064
319836	71808409	1.53664	0.679006
319839	70228472	0.625997	0.305854
319845	69262294	21.4701	13.724
319847	70238979	0.20479	0.083935
319848	71809091	8.52993	5.21714
319850	69445367	5.00713	4.37595
319859	70238961	0.738817	0.322458
319865	71809455	0.716479	0.320502
319875	75931587	0.253288	0.140928
319876	71021160	0.514657	0.258026
319880	67792206	0.741694	0.584808
319885	69442365	44.8317	24.9518
319887	70238973	127.683	61.1917
319888	69443391	2.45013	2.20037
319890	74822584	6.92512	4.68952
319893	69447942	13.998	12.2803
319895	69530822	2.22089	1.73834
319899	71809286	5.33899	4.35836
319901	69446637	9.36965	7.29035
319909	69443445	4.63324	3.7421
319911	70238764	20.9362	14.2876
319912	70228525	2.34962	1.83156
319922	69514494	2.12934	1.56212
319924	69526713	16.9166	9.90559
319929	70228573	1.4772	1.14826
319930	70231851	0.633007	0.182653
319935	70717563	0.731242	0.669078
319939	69980256	26.2406	15.3494
319945	68499028	39.2971	21.2319
319953	71610853	67.2841	27.3391
319963	69446619	2.5571	2.15234
319965	70717980	3.70599	3.3904
319977	69448716	9.19055	7.64789
319984	75831724	129.343	58.0342
319991	69735807	0.390904	0.287386
319996	70305658	73.4917	33.8026
319997	68744050	3.54283	3.20663
319998	68845305	43.1835	19.6661
320001	69671780	0.142284	0.068788
320004	73584879	2.29141	2.06902
320011	70194558	10.1923	7.93901
320012	74822577	31.5535	16.9228
320019	69445433	18.87	11.9733
320021	73513609	0.649374	0.471268
320022	71493230	0.333254	0.146101
320024	69527770	37.0657	18.191
320027	70231158	2.881	2.29432
320040	70228286	2.47498	2.27803
320043	71808821	0.589713	0.500719
320047	70205596	0.049279	0.036494
320051	71210895	0.248781	0.139642
320055	74431552	1.39866	1.21207
320063	67787341	45.7897	19.6463
320080	71493825	0.739526	0.357863
320082	72471790	0.628634	0.246641
320091	73497660	0.809297	0.467478
320095	71493807	1.09243	0.468634
320099	71380908	142.766	63.5976
320100	69981139	1.37775	0.938483
320103	69449002	1.68449	1.666
320106	71493873	0.445618	0.220709
320110	74822575	0.603922	0.292376
320111	69447782	8.64855	7.08457
320116	69530732	23.9538	13.292
320118	71764830	0.740949	0.406193
320119	68918280	18.9192	14.8029
320127	69530774	54.4419	27.7654
320129	69524392	54.5155	23.5713
320133	70227872	0.17916	0.056882
320135	69113704	0.89151	0.879903
320138	70228358	134.494	62.6386
320145	72002051	0.622019	0.405185
320148	70231206	1.76862	1.41045
320150	70303468	44.7675	20.0949
320158	69447816	19.607	13.116
320159	69407636	4.75538	3.62432
320162	72182952	18.8022	11.5152
320165	74579951	81.0963	40.1132
320169	71809331	2.65979	0.59682
320181	71496522	11.9164	9.81958
320183	71808693	0.200452	0.157631
320184	70231941	5.38935	4.48336
320187	69671774	3.47422	2.94469
320189	70228155	0.140035	0.116995
320193	69527950	2.6735	3.12513
320197	71021167	0.858908	0.693487
320201	72182941	0.528465	0.448936
320203	69530840	27.4533	15.7014
320204	73712846	0.378084	0.068884
320207	75988403	6.00899	5.14686
320208	68844403	12.9087	9.4036
320209	69626723	1.01667	0.941387
320213	74821925	8.76836	6.2213
320214	70305024	22.0306	12.6965
320220	70231893	62.4289	29.8353
320224	70276783	0.415371	0.372302
320226	70528151	8.71529	5.99506
320230	71808558	0.30726	0.156745
320234	69671786	11.4666	9.59561
320236	71494726	1.14291	0.531863
320237	69104150	8.14615	7.08758
320244	68157391	15.7238	11.2688
320249	71021164	0.255017	0.179813
320255	71496083	0.250523	0.174303
320256	71809424	1.49523	0.617898
320264	71380520	8.99021	6.507
320266	70238609	6.88922	4.86628
320267	74359724	21.8532	13.1862
320268	69528028	8.85885	7.88661
320269	70238064	5.25606	4.22648
320271	70228663	20.5767	11.9671
320277	69530923	0.173909	0.070532
320289	69527974	96.4855	48.7943
320292	68798495	13.4846	9.00128
320295	74822582	2.64568	1.27525
320299	69080729	13.7961	11.3581
320302	69407720	1.66998	1.28175
320305	70228179	0.1398	0.094831
320309	71492838	0.848779	0.500041
320311	72000165	0.110712	0.072365
320312	71809226	0.210908	0.119881
320319	73712744	22.5793	14.9213
320321	70228161	5.57455	3.83253
320323	69514488	2.08231	1.90856
320333	71809443	13.8037	8.75606
320336	70717371	14.0143	9.7901
320338	70228221	3.30345	2.71453
320339	69445421	19.5899	13.8266
320343	69671732	3.69254	1.97211
320351	69608893	0.800664	0.62197
320352	70239015	0.224054	0.170868
320355	70238824	0.707668	0.60753
320357	70228394	65.7562	33.2939
320360	75831720	5.66251	3.85582
320365	70305174	126.111	55.9867
320366	71494702	0.398233	0.221986
320373	69608489	58.5398	28.9333
320376	69816500	11.9462	8.135
320377	70228101	4.55621	3.87452
320379	70946249	0.934879	0.589373
320383	69527824	9.64484	7.16071
320387	70238818	7.76429	6.54746
320394	69672677	13.1588	9.82981
320398	75988235	0.922081	0.709897
320399	69530870	51.9575	22.3055
320400	71494666	1.03456	0.616738
320404	69735640	8.03401	4.83274
320405	69540266	25.0498	8.49875
320407	72471707	0.444292	0.242787
320411	69449008	0.227709	0.217184
320415	69672820	0.14623	0.095365
320429	69289315	155.631	65.4073
320435	69838405	0.200181	0.185746
320440	69446947	15.6766	12.5049
320448	69289021	19.5706	15.255
320452	69782634	2.36846	1.48291
320454	72471694	5.26058	3.16877
320456	75197540	0.061241	0.027356
320458	69446559	1.01426	0.915047
320460	69449014	3.4059	2.787
320463	69672210	132.948	56.7365
320469	69447852	2.48439	1.81137
320473	69080484	237.628	97.3692
320474	71809494	0.495775	0.218195
320478	69527782	1.45338	1.18455
320484	69448668	3.90195	2.98589
320485	71809352	0.955379	0.766534
320487	69626588	0.396132	0.186652
320489	71496252	1.05314	0.451431
320491	69514386	9.68699	8.19009
320492	71789970	28.5127	16.0683
320493	71021009	2.91062	1.93591
320500	71495155	4.35622	2.57277
320502	70295512	28.5504	16.7566
320504	69444717	0.717166	0.42192
320506	70228274	54.5433	23.9638
320508	69201522	34.4639	14.129
320509	70228263	0.119302	0.068131
320522	71380369	8.61053	5.74223
320528	74058646	1.3767	1.23639
320534	69531061	4.17122	3.89879
320538	69013104	105.497	51.0109
320541	69448722	7.47575	5.33906
320549	73818828	0.724639	0.369523
320551	71495903	0.236572	0.177488
320554	71496031	13.7495	10.2621
320560	74514129	71.5985	33.5489
320566	70717979	0.630907	0.317568
320571	69407923	0.135749	0.053629
320580	71021007	0.165449	0.111548
320581	72182938	1.66835	1.31524
320582	69407767	8.44613	6.79515
320585	70218938	2.34794	2.13573
320587	69447978	41.0494	30.2774
320590	69835609	0.292449	0.263567
320594	70946200	2.37913	2.14898
320595	69816679	0.534492	0.175617
320600	72471695	0.56549	0.205814
320604	74277734	28.2994	19.163
320609	69608923	16.0579	6.59416
320611	70228047	2.34511	2.07436
320613	71495915	0.193288	0.157742
320615	73679020	40.5756	22.7734
320616	70231116	0.858067	0.805551
320621	70238776	0.984526	0.539181
320631	74514013	0.356927	0.187978
320632	68844510	103.576	46.9148
320633	70228543	2.33454	2.13641
320634	69134334	4.34808	3.87661
320635	71809418	0.323624	0.207817
320640	71378749	3.37025	2.64112
320650	71494647	3.5331	2.78238
320651	70228531	7.74695	6.2478
320652	69448990	5.67005	4.75807
320655	69782987	3.6629	3.13214
320659	69448924	0.197518	0.117654
320661	70429064	36.5729	15.3172
320662	69540381	0.035621	0.02896
320664	71809157	0.859922	0.689194
320671	70238615	21.2677	11.4785
320678	71281746	35.3411	21.8903
320679	71809346	21.9269	11.8981
320680	71529809	27.219	16.6847
320683	69261417	18.9131	12.8157
320685	68633383	1.68018	1.40767
320687	69447900	0.2466	0.130994
320696	71808790	1.82627	1.44183
320700	69514476	3.32329	3.02972
320701	69530786	0.242452	0.1849
320703	69527848	146.47	64.6121
320705	68844391	24.3631	14.1682
320706	70228227	11.3402	8.06126
320707	71281325	203.06	85.7007
320711	70228239	4.91693	3.36406
320712	71381007	4.84482	3.58732
320713	69530828	2.12929	2.10969
320714	73513666	14.6351	9.37029
320715	71021026	0.256135	0.17423
320717	69446358	3.92398	3.02679
320718	70302123	9.67048	6.63026
320720	71281331	10.4776	8.69376
320723	70231134	3.34364	2.83727
320727	69735508	8.29044	6.70951
320734	71378768	9.82278	6.03476
320736	70238997	0.655268	0.546187
320743	70228519	9.18433	6.93718
320747	70228484	15.9834	10.6809
320751	70238758	15.7771	11.6039
320753	69447781	0.900778	0.799871
320756	69446649	31.2398	16.3393
320757	69448936	1.82716	1.74397
320769	70300911	10.7618	6.80296
320772	70300276	2.49234	2.31761
320775	70231146	2.46737	2.01016
320776	69531085	87.0031	44.1708
320782	69447888	2.66775	2.26567
320786	73712750	39.9172	18.5224
320790	68797503	3.40001	2.41098
320795	71656704	24.7752	15.9829
320799	68918982	3.48901	2.82426
320800	70717376	92.0897	42.6351
320802	70528115	0.300739	0.303352
320803	69530780	1.84447	1.52021
320806	67787343	202.64	78.8155
320808	70194994	4.37729	3.20318
320816	69526641	2.87088	3.00554
320817	71496393	0.981014	0.901422
320825	69671750	3.17683	2.6636
320827	73818806	22.3737	12.5811
320832	72283528	0.115212	0.07311
320835	70231152	1.80688	1.68853
320844	71281337	2.77703	2.14354
320852	71493861	65.0599	28.6474
320854	69446304	5.24855	3.93293
320858	69626594	1.08217	0.64452
320864	70205352	50.1559	29.3537
320865	69527800	0.968476	0.774728
320869	69407648	5.73854	4.75331
320871	71495867	41.6183	21.9546
320873	75694362	14.1666	7.98977
320874	71496399	0.220174	0.127857
320875	70717978	0.473391	0.388001
320878	69443397	174.396	71.81
320891	70231881	27.6314	20.7992
320895	70946238	6.09322	4.80781
320898	70228448	1.47403	1.3395
320902	70228591	5.71963	4.05409
320910	70278105	6.67486	4.31404
320913	71494714	0.898784	0.759892
320916	69531031	12.2851	8.46273
320923	72471720	1.27323	0.678362
320924	74513995	37.155	13.7819
320938	68798187	35.8714	24.4231
320940	70231040	11.2834	7.41032
320949	69626558	1.00696	0.778057
320950	71493855	0.459534	0.380478
320951	69446316	176.728	81.6168
320952	69448942	0.814991	0.695702
320962	71495855	1.97754	1.89657
320966	69527962	0.337812	0.243188
320974	69527938	0.478328	0.568198
320981	69672042	4.02948	2.83279
320982	70430824	33.4338	18.3069
320995	74822943	0.62598	0.2114
320997	71808983	0.474397	0.310727
320999	69446923	5.21975	4.70677
321000	69443202	3.81653	3.25549
321006	69527986	56.9914	29.1008
321007	69873552	7.24632	6.08717
321008	71380526	124.814	54.9189
321010	71919248	1.04607	0.637856
321015	71493741	0.190074	0.12291
321018	74276876	0.070658	0.037073
321019	71656630	0.51656	0.265931
321022	70528521	3.5464	2.8835
326618	69817037	0.8081	0.523513
326622	70194582	4.55375	3.62784
326623	74056143	0.096325	0.036044
327655	70231212	90.5754	35.1096
327728	71809013	1.12282	0.442296
327744	70239003	0.343014	0.348664
327747	70227968	0.993049	0.656369
327749	71574588	1.53325	1.05511
327760	72005996	0.696327	0.480193
327762	69626927	0.312314	0.265898
327766	69981091	4.72026	3.62948
327799	70239057	0.674784	0.534294
327814	71496504	56.3004	28.1631
327826	70545895	88.3871	42.2498
327857	73513359	0.67551	0.372081
327860	71569226	0.668601	0.310293
327872	72005999	0.572208	0.293666
327900	69838317	3.41529	2.50823
327936	73818855	0.023564	0.011012
327942	71920495	1.84758	1.22061
327946	70305329	2.05775	1.2966
327951	70298274	2.0702	1.51043
327954	74509596	2.9696	1.33995
327956	70298280	0.082833	0.049398
327957	70595835	1.39361	0.812815
327958	71494678	3.11995	2.52772
327959	70595841	2.44465	1.29601
327963	74736105	0.176765	0.114985
327978	70302204	26.7423	17.2934
327987	70302479	74.6063	36.9987
327992	74578236	1.22792	0.63572
328014	70298286	0.651863	0.37277
328019	70218600	26.7343	15.9468
328035	69529137	2.73785	2.33242
328059	71809025	0.395964	0.293595
328061	72005998	0.246083	0.148336
328069	70565464	1.43956	1.26213
328079	71488931	0.177126	0.131713
328092	69445385	0.686896	0.665874
328108	69262152	20.218	11.5736
328110	74427050	16.1162	12.5419
328121	75043599	4.12814	2.90774
328133	69873965	5.70554	4.80165
328136	71764383	0.158189	0.135481
328162	69013116	7.0235	5.96881
328187	70305311	1.40842	0.920593
328190	71569181	0.236251	0.076675
328231	71569151	2.40538	1.30936
328232	69526426	55.8706	27.617
328233	70305538	0.817446	0.712565
328234	70719034	40.0822	16.8943
328235	70305335	12.8245	7.07744
328245	70565476	7.8058	4.86257
328250	72471732	0.670304	0.42737
328258	71809515	0.813545	0.662299
328264	71569145	1.6151	0.826721
328274	70303504	74.7957	37.1522
328280	70725043	0.321944	0.155264
328314	70305437	0.375062	0.182879
328316	70595847	12.8557	8.91699
328320	70298292	0.222634	0.08569
328325	70218558	1.1901	0.792721
328329	70218121	5.83104	4.22793
328330	70238603	0.702723	0.451246
328354	70305580	0.628504	0.442884
328362	70305472	1.87475	1.46222
328365	70231779	66.7197	32.8337
328369	70595853	1.12418	0.745657
328370	70565452	2.39294	1.67513
328381	69608396	0.560346	0.442735
328385	74276866	0.863937	0.628804
328401	71809037	0.660633	0.313459
328417	69524386	1.14803	0.915063
328424	70593125	1.31149	0.93696
328426	70298298	0.095363	0.039382
328440	72182947	54.1398	23.2008
328479	74510296	1.02416	0.534429
328505	70231863	6.98568	4.9237
328531	69446685	43.5692	23.2999
328547	70305341	64.962	33.5804
328561	70724484	0.195621	0.052836
328563	70724505	0.536382	0.297017
328572	73497135	29.7254	18.8838
328573	70218115	0.648054	0.440648
328577	74510212	0.657538	0.344215
328579	70305431	0.416787	0.338666
328594	74510128	0.578224	0.274887
328602	74579467	155.905	68.4773
328643	68911016	23.4882	17.0691
328644	71765034	2.63313	2.33984
328657	74430972	0.103773	0.030433
328694	73514797	6.35743	4.61905
328747	70305562	0.598499	0.226917
328766	70724457	0.249286	0.089428
328778	69817817	58.9842	26.3435
328780	70300935	5.27689	4.17484
328783	68797521	0.69054	0.349762
328788	74578260	1.02683	0.444387
328801	68920701	2.46968	2.09648
328830	70228490	21.9434	14.9039
328833	71574467	0.232012	0.148858
328835	71809397	3.10751	2.42689
328837	74431582	0.461968	0.174157
328839	70305227	51.2029	25.2058
328855	70565539	4.52708	3.67126
328918	69530947	0.707164	0.564667
328919	71569133	0.78069	0.485689
328949	70298304	0.371274	0.318731
328953	71569202	0.161796	0.123905
328967	69443244	0.65324	0.609716
328971	73818813	0.456556	0.143358
328977	69262264	91.5908	46.2755
328983	71494738	0.554908	0.164995
328993	70305084	3.15976	2.18839
329002	69290830	33.2059	20.8581
329015	69837590	3.74973	3.51594
329047	72471801	0.735656	0.222676
329056	69449032	1.94635	1.54061
329064	70719029	1.95421	1.46712
329065	75863344	0.428454	0.300992
329070	70305544	3.43986	2.45457
329095	71580192	0.216032	0.079299
329101	70305640	9.5601	7.36748
329152	70300529	5.28263	4.13379
329154	74277688	0.679281	0.345404
329159	71809019	1.22818	0.715594
329160	70305444	0.945979	0.430104
329164	70595859	4.86681	3.34813
329165	69514636	111.553	52.308
329173	69527704	32.4693	13.1843
329188	71832856	0.391992	0.254446
329207	71668563	0.09218	0.038088
329240	71809061	0.394389	0.384392
329248	70595865	11.5648	8.89217
329251	71569319	3.37255	2.44615
329252	71488750	1.6035	1.22666
329253	70305120	3.27567	2.78987
329257	75931514	0.282494	0.112421
329260	69529113	6.35329	5.69828
329271	71574582	3.54695	2.70819
329274	70305245	3.93276	2.64287
329278	70302581	1.38201	0.992213
329302	70595871	85.9526	39.7597
329324	69887523	33.811	16.7383
329333	71574485	118.418	52.4866
329360	70298316	0.860988	0.741336
329362	74431447	0.106475	0.063666
329366	69443082	4.65785	3.32809
329369	71020962	0.266761	0.16501
329371	71489794	0.603278	0.300044
329375	70609162	1.10948	0.92196
329384	69202250	23.4644	16.8844
329385	70305508	1.30321	1.02583
329414	74514345	2.08089	1.20913
329421	71809247	1.12437	0.742764
329428	70725049	0.798708	0.671533
329430	71494672	1.22344	0.740435
329436	71569214	0.670046	0.304987
329470	68546088	0.240791	0.148973
329482	71378677	4.10626	2.89457
329496	71574594	0.746643	0.329355
329502	69202412	138.384	65.76
329504	69736058	0.819077	0.266042
329509	69442284	1.42954	1.22098
329513	69448960	4.67628	4.23772
329514	70305192	2.2752	1.81808
329540	69446292	35.2299	19.0609
329541	71809319	3.6376	1.79038
329547	75931540	0.253059	0.152665
329554	70298322	0.209875	0.131735
329559	70303486	20.0583	13.8957
329562	71494690	13.2488	7.80396
329581	69529322	0.910237	0.777073
329626	71569241	0.155142	0.129214
329628	73513741	11.1382	5.42458
329633	70305036	3.76002	2.7971
329636	71808478	0.492936	0.338659
329639	70305287	1.47458	0.873793
329641	68844146	37.7902	17.529
329659	70565518	9.68808	7.18189
329679	69609001	6.4479	4.74411
329687	70298328	5.52912	4.36812
329693	75197498	0.182936	0.0484
329695	71213794	1.79948	1.41985
329716	70429076	0.641425	0.490217
329727	69514422	1.29905	1.14597
329731	71281800	46.9237	24.575
329735	71569096	4.47285	4.03275
329738	72005994	0.184639	0.138025
329739	69527944	5.41755	5.0812
329777	74821733	9.86822	6.73497
329780	70305162	0.747196	0.645749
329795	69443292	3.75967	2.81946
329797	70565446	1.1963	0.821811
329814	70304994	0.918369	0.75866
329828	69524572	1.30431	1.22062
329831	70205590	13.7504	9.11805
329839	71764332	4.44585	3.48582
329841	73424350	2.00502	1.56121
329844	74277640	0.115743	0.083459
329858	70305305	1.58131	1.07528
329872	71281677	4.63751	2.98506
329876	70305365	3.92273	2.54388
329877	69353741	0.745486	0.542188
329892	71764613	1.57797	1.0653
329908	68744582	34.9882	23.0801
329909	71808861	5.78898	4.34312
329910	68845388	2.54105	2.24166
329918	71765004	0.100368	0.072007
329919	69262295	1.96968	1.73004
329941	70720251	1.85088	0.651643
329950	71764401	0.176979	0.149301
329954	69236981	4.6559	4.4682
329966	70298334	49.5563	24.277
329972	71569084	1.16885	0.910007
329977	68546125	6.4657	4.97749
330010	72472452	0.449652	0.331576
330050	71495716	0.098654	0.077242
330053	71764879	1.7148	1.26365
330064	73617510	2.30264	1.57482
330086	70305664	1.45938	0.977427
330096	70238734	0.593377	0.431664
330097	72182955	0.405049	0.208843
330122	70276915	0.127429	0.054193
330132	73512556	0.160436	0.099922
330146	72182950	49.5974	23.2224
330149	71808442	0.370062	0.182136
330157	70724714	0.40161	0.202499
330164	71380938	8.63165	7.34763
330166	69447948	148.605	68.9587
330171	386246	8.70943	6.18238
330173	69202950	55.3375	28.0001
330177	70305233	8.92556	6.6896
330183	70565575	6.60033	5.05698
330188	70303875	0.542014	0.336447
330189	71764577	1.83299	1.748
330190	70298340	0.847638	0.458863
330192	68637682	143.628	61.8035
330216	68920662	0.097745	0.073772
330217	69672731	18.253	13.5678
330222	69873469	5.92598	4.55367
330228	72006002	0.169619	0.104601
330241	73512542	0.232551	0.065006
330260	68162244	0.48117	0.248751
330267	70298346	19.6636	10.3579
330277	71281871	0.914448	0.756211
330283	70228137	1.24858	0.774416
330286	69609019	2.00489	1.51064
330301	70593158	2.22777	1.82015
330305	71569196	2.48462	1.85496
330323	75990481	3.84442	2.83536
330336	70227896	47.5864	25.8685
330350	71569127	29.665	15.9605
330355	70228585	2.07275	1.21961
330361	71283662	0.741454	0.334345
330369	70946252	66.1511	32.0633
330385	71494641	0.584523	0.327817
330401	69407523	65.9314	31.5183
330402	70238058	19.2342	11.237
330403	70305574	1.27944	0.99948
330406	71569259	9.92561	7.84302
330409	71579861	0.438977	0.258399
330426	74579944	0.641438	0.308139
330427	69446613	5.96957	5.1257
330428	70238710	1.86643	1.77713
330440	71764443	0.249531	0.100411
330450	68844857	6.00219	5.12374
330460	70528318	0.514925	0.295801
330463	74821639	2.10344	1.41675
330474	70528384	11.5679	8.89164
330479	69626552	1.57597	1.23962
330485	70305478	32.8415	16.4929
330490	70784696	0.145887	0.097676
330552	70305239	28.5904	19.5695
330554	72182971	6.41133	5.31403
330577	70305646	3.35667	2.58237
330578	71569175	0.579991	0.216804
330594	73818824	0.504546	0.168915
330599	70595877	0.982555	0.867949
330602	70429088	7.52036	5.987
330609	71656848	42.2857	20.277
330627	69289273	6.89678	5.38933
330631	70305198	40.907	22.4281
330660	72182953	0.432339	0.149762
330662	70238919	25.2846	15.8443
330677	71809145	1.60079	0.841085
330695	69015811	172.943	64.2358
330711	70305042	22.8147	14.6643
330721	68745564	0.957892	0.724587
330723	70231182	1.99012	1.5277
330767	74581169	0.657966	0.282686
330776	71808680	0.549123	0.294664
330788	70305676	20.1161	13.4294
330790	69734917	51.7556	21.2112
330812	71020891	16.1782	11.2568
330817	69116516	5.05335	3.56897
330820	74514055	0.261197	0.135312
330821	72182967	2.08849	1.4469
330828	71735066	2.47767	1.68744
330830	69734452	20.9609	12.808
330836	74357601	100.241	47.7883
330837	70227884	34.7685	20.3951
330850	72004517	1.23752	0.765552
330890	71281692	1.04433	0.569462
330892	72081702	0.908991	0.569871
330902	72005997	0.319765	0.24921
330908	70203688	80.6634	33.7217
330914	71281516	95.6053	42.7117
330921	72471803	0.067167	0.060249
330938	70238878	8.12316	5.89606
330941	69526372	27.534	14.7557
330953	69257749	96.3135	43.9485
330959	68744576	9.45396	7.09451
330962	74427088	0.991505	0.65801
330998	69527794	2.92353	2.15985
331000	70595883	0.481273	0.414596
331003	72006000	0.624599	0.466397
331004	70302186	10.6191	8.05142
331011	70565524	4.23473	3.51201
331026	69734470	2.39963	1.9344
331046	69980328	0.401283	0.457162
331195	69174457	1.83548	1.46886
331374	70305502	15.9846	9.31487
331392	70595901	3.92807	3.15676
331401	69444837	27.9996	16.3514
331416	71764377	0.371994	0.248756
331424	71496048	53.3343	23.4571
331461	70278045	15.4285	10.6579
331474	69444909	6.86302	5.11359
331480	70595889	3.03854	2.30221
331493	70305413	0.226061	0.16104
331532	70723571	6.83954	5.40655
331537	75197576	0.168263	0.02746
331578	71808588	1.00302	0.689234
331595	74514079	1.16186	0.641453
331623	71495729	0.25052	0.199688
332110	69835585	3.18144	1.0556
332175	73497666	13.0023	6.89374
332221	70231797	0.091301	0.045115
332300	70298352	0.099567	0.061354
332309	70298358	0.093779	0.091831
332359	68844749	0.528793	0.397824
332396	69288381	10.2153	7.98876
332397	70546245	5.84957	3.9119
332427	74562260	0.264175	0.102857
332578	72081580	0.315921	0.187809
332579	71662904	2.00321	1.4674
332713	69114253	0.35731	0.245166
332937	69816972	0.713005	0.494524
332942	71764793	0.569384	0.391469
333048	70595895	0.45362	0.387667
333088	71529863	0.471837	0.339998
333182	69838649	12.2805	7.97029
333193	73423781	2.0674	1.58673
333307	73617660	0.858681	0.565137
333329	69568782	0.616159	0.514397
333424	71569169	1.42202	0.965046
333433	70724750	44.0265	20.3822
333473	73513486	0.420366	0.094384
333588	70595907	1.65995	1.37454
333605	70595913	45.8412	21.8689
333639	70276843	148.192	63.788
333669	71281825	0.873169	0.532656
333789	73513522	2.27941	1.7293
333872	74736111	0.217932	0.071441
338320	70300336	0.420745	0.275895
338337	70445670	24.7285	17.4187
338346	69857607	4.74123	3.98512
338348	70192117	1.24715	0.685327
338349	74431414	0.074203	0.045128
338350	69446631	1.65226	1.37176
338351	69527836	0.801971	0.736784
338352	71495885	0.117814	0.058202
338353	71307262	26.2578	14.8631
338354	71380387	1.3609	1.04185
338355	71021021	136.966	63.404
338359	69887475	7.27771	6.21199
338360	70231188	8.66949	6.08927
338362	70302956	53.2992	20.5889
338363	70227878	1.26409	0.84919
338364	69407666	2.42411	1.87142
338365	69447918	0.86142	0.714099
338366	70228657	3.64458	2.42563
338367	69782007	4.78065	4.02855
338368	71021052	0.362992	0.200684
338369	69448984	1.13461	0.965193
338370	69448686	0.843391	0.641721
338371	68843859	10.2575	8.63755
338375	70231058	4.72885	2.75709
338403	69838254	0.065085	0.035859
338521	69672258	13.6675	11.3639
338523	74514186	80.3846	34.3704
347708	71587589	0.384875	0.152353
347710	70300899	0.550087	0.213601
347711	71920501	0.664236	0.432803
347712	68667575	0.370928	0.208739
347722	69548840	17.8262	9.74299
347740	71764607	58.8302	19.5771
352968	74514019	0.265951	0.162656
353025	69540363	0.202535	0.080525
353047	75828202	6.74266	5.32779
353130	73514851	0.456271	0.133411
353148	70302413	2.52883	2.00787
353156	532705	16.092	11.5988
353165	74277434	0.439997	0.238962
353167	70785176	0.067816	0.046219
353169	70302135	133.66	57.8647
353170	74513911	0.960924	0.674386
353172	68410297	147.535	65.0143
353188	74581193	1.38367	1.11953
353190	199222	145.457	64.7712
353211	71809205	34.421	17.3923
353234	70784745	0.387363	0.234639
353235	70784830	0.335799	0.199229
353236	70784842	1.41431	1.26225
353237	71456119	12.0627	6.997
353242	68523129	5.78054	4.10707
353258	69202830	49.0322	24.4534
353282	69873618	0.116432	0.1186
353283	70239135	0.099209	0.060426
353287	74562498	3.22127	1.58627
353325	70302342	0.15499	0.095074
353326	70301943	53.2115	26.5894
353328	70300445	1.03253	0.858065
353344	69258226	1.57993	0.998746
353346	71381568	0.17918	0.134569
353371	72182984	0.894277	0.536131
353499	71789933	0.757395	0.684018
353502	71529917	3.83251	2.84745
353509	70237926	2.83755	2.37006
360013	69782001	36.2937	17.4619
360216	70303516	56.0679	28.1298
11287	69015212	4.22877	3.46076
11298	71495179	0.584984	0.281016
11302	71213880	62.6383	35.5532
11303	69514524	2.71997	2.19514
11304	69013621	2.71452	1.61943
11305	69514530	69.1422	38.3402
11306	71380544	1.80096	1.40442
11307	69514624	29.855	14.598
11308	532610	119.316	56.3559
11350	68844474	25.0578	16.8078
11352	70228687	26.6742	13.876
11364	71627813	0.989508	0.272051
11370	68203485	59.324	26.4493
11409	68342390	5.24942	4.77887
11418	70430802	81.6862	37.612
11419	71654154	45.4043	25.1645
11421	68498226	6.11641	3.69033
11423	68924841	61.0094	25.3561
11425	68632142	1.73226	1.2376
11426	69736400	78.6283	39.0639
11428	74990482	3.94121	2.84174
11429	67978674	165.399	76.4708
11430	68844450	106.835	46.5175
11431	69549669	11.5609	8.60073
11432	68117992	14.8123	8.674
11433	70528186	0.051112	0.046315
11434	71495209	0.908135	0.756894
11435	71380699	28.3856	18.3017
11440	75551481	1.17582	0.850345
11441	69237107	51.4143	21.3366
11443	75831174	0.183735	0.117481
11447	70593133	28.9015	16.9196
11448	74634819	0.60437	0.343627
11449	70593134	0.780102	0.539914
11450	68545033	47.7729	29.9474
11451	69514678	0.299928	0.252208
11461	69514684	188.522	87.6524
11465	67792203	208.324	82.4793
11470	70228699	0.452825	0.383511
11471	69514690	0.144395	0.136817
11472	70724523	0.085945	0.020499
11474	69514696	13.9225	9.36028
11477	69514714	26.5459	14.3472
11479	69514720	36.5782	15.3816
11484	68444720	1.94962	2.07192
11486	70528192	0.972073	0.806921
11487	69514738	32.9969	16.462
11488	69837407	145.301	63.419
11490	392924	159.826	70.2968
11491	75988237	0.72809	0.578363
11492	71495632	2.54513	1.76931
11495	69514762	0.279904	0.317499
11497	69117002	1.16639	0.907945
11499	75988238	0.322694	0.193891
11500	71495638	0.390117	0.152715
11501	68498992	2.40283	2.06643
11502	71495644	1.33824	1.08133
11514	74514237	4.81347	2.69396
11516	70523740	9.5723	3.48667
11517	69236777	33.2002	18.0464
11518	68631935	157.668	70.4601
11519	70230801	182.669	75.5485
11522	68341519	1.11955	0.497155
11529	68745384	2.65399	2.17632
11532	70717989	8.77873	6.50819
11534	512785	44.1749	20.7639
11535	68667655	0.547144	0.439254
11536	69236783	2.36127	1.78988
11537	71764745	0.272367	0.140004
11539	73496905	17.9131	8.01815
11541	69855773	3.90565	2.52787
11542	69236801	0.66405	0.594111
11544	71608214	50.9659	19.5373
11545	70429154	72.157	29.6539
11546	69835612	1.56479	1.52548
11549	74277700	2.45261	1.79635
11550	69236807	61.7436	21.9545
11551	70723343	0.566585	0.268874
11552	69236813	0.826845	0.720194
11553	70723357	0.94303	0.86086
11554	71213886	3.55828	2.2876
11555	68744522	2.33691	2.08611
11564	641513	6.86144	4.50747
11565	71608530	10.5496	7.10809
11566	76003369	0.972028	0.761976
11567	69527692	67.1876	30.6695
11568	69524398	2.4762	1.00171
11569	68442859	108.1	47.8711
11571	68301921	0.408031	0.294186
11572	67815965	0.248723	0.147051
11576	69524431	0.282745	0.11583
11595	69524437	0.510521	0.300716
11596	69524443	0.334109	0.218512
11600	69526629	0.113072	0.088647
11601	68633002	2.94318	2.34454
11602	72471743	0.445718	0.209862
11603	69524449	6.62033	5.64069
11604	69524455	0.143538	0.072689
11605	71723943	0.186597	0.100025
11608	69236819	1.01399	0.999944
11609	71608203	1.96571	1.42157
11610	69028581	1.47397	1.26442
11611	68499075	5.87814	4.80551
11622	71380375	3.36475	1.64591
11624	70717990	0.548741	0.347684
11625	68301306	0.766635	0.581739
11628	70230885	0.138121	0.091139
11629	72081677	0.399669	0.293048
11630	69526450	0.551023	0.51183
11632	69526456	58.5004	24.1573
11636	72710	55.7604	21.0722
11637	75694367	23.6767	14.8175
11639	73497259	10.9282	6.41833
11640	75988245	7.80183	5.83294
11642	70230891	3.81121	2.91252
11647	73818804	7.56797	5.93401
11648	70724565	0.411795	0.132643
11650	68667545	0.225847	0.129931
11651	75988255	67.8021	29.3961
11652	70528216	9.43836	6.65651
11655	199198	255.66	102.637
11656	71723851	0.551857	0.378833
11657	68444982	0.055638	0.035034
11658	130155	96.4682	39.979
11666	294015	6.85446	5.24567
11668	69013627	2.68832	1.46167
11669	68443064	25.7917	15.0486
11670	75988265	0.4174	0.276118
11671	68269266	46.3319	22.451
11676	275696	83.2711	39.8769
11677	73834104	36.114	15.9652
11682	73818805	6.72989	5.25352
11684	69526558	0.659814	0.401246
11685	68076979	0.360414	0.209217
11686	69526564	2.52709	1.88876
11688	70526018	10.7643	7.94167
11690	68744534	7.02164	5.36705
11692	71587721	0.918714	0.43943
11698	69526576	1.4329	0.797438
11699	71723857	0.177209	0.121383
11702	75826627	75.7057	33.8462
11703	70230927	65.901	26.9779
11704	68798412	34.7262	20.1946
11705	69526577	1.69411	1.14541
11717	67765723	2.22165	1.71269
11723	69526611	0.646157	0.633223
11727	70724571	0.219633	0.146141
11732	68797954	127.198	56.2457
11733	69236610	41.2391	22.8183
11735	68196979	182.175	75.573
11736	69288614	7.32042	6.44648
11739	68797490	175.029	69.1671
11745	69526665	0.857389	0.691905
11746	69014548	0.108376	0.080249
11749	69526671	75.4103	35.3673
11750	71495771	18.9931	9.39333
11752	71616349	2.84075	1.1954
11754	71495777	0.647366	0.648094
11757	633302	14.3251	9.4671
11758	686199	15.0098	9.76841
11761	68563013	1.85698	1.77657
11764	323164	113.143	51.2515
11765	71280550	45.7809	21.6322
11766	69526701	2.39091	2.32045
11767	71610778	21.2981	14.5262
11768	631717	0.066568	0.019767
11769	69526707	44.4153	15.2934
11770	74821969	1.30216	0.623027
11771	69015655	139.215	63.0904
11772	69838359	134.058	56.4438
11774	69059806	67.8376	34.9814
11775	74514117	152.244	67.1661
11776	68924799	82.0506	34.8128
11777	68301270	53.3229	22.9987
11778	71495789	1.14519	1.03556
11779	70230951	0.546366	0.389235
11781	686196	4.72159	3.58577
11782	513248	94.8758	44.87
11783	68745275	31.0649	20.8407
11787	69526719	24.6533	11.4582
11789	69526725	63.1595	27.4218
11790	69526743	10.4674	8.5909
11792	69526749	13.7065	9.59822
11793	68076556	0.350453	0.213752
11796	75694726	0.153408	0.083842
11797	69529304	17.7731	12.4388
11798	69529310	11.7243	9.18215
11799	633663	1.5375	1.24041
11800	68443104	25.402	10.4692
11801	633687	0.267548	0.17977
11803	69015613	261.474	104.265
11804	68799083	142.141	60.7371
11807	68632190	0.840456	0.675765
11810	632498	1.07471	0.561255
11811	71656091	4.47691	3.1275
11812	68910959	19.4145	12.4757
11813	68632196	2.64707	2.1836
11814	68341985	22.4495	15.4126
11815	71380893	78.2987	37.5563
11816	67936406	248.087	79.2218
11818	671239	0.519015	0.252549
11821	633282	3.23997	2.39415
11827	104598	12.288	9.58723
11828	248558	78.3746	34.3859
11830	71280556	1.4284	1.07748
11832	68632703	0.226946	0.105085
11834	70528240	2.73598	2.22442
11836	130514	11.9025	9.86514
11837	68795446	118.331	52.5078
11838	71612182	40.5685	15.2427
11839	104610	11.9274	8.78635
11840	130518	27.4173	18.9143
11841	70717993	9.2354	6.00889
11843	69526785	51.6994	22.9511
11844	69526791	89.4659	37.9716
11845	67979033	7.13861	5.3726
11846	68301276	0.479458	0.18864
11848	73606534	32.2643	17.226
11852	70429393	151.631	68.9292
11853	68191354	0.561726	0.225918
11854	68797930	0.684688	0.520255
11856	71487025	0.31384	0.145599
11857	68443369	125.586	57.7575
11858	71570745	83.956	48.5843
11859	73818803	3.3526	2.74381
11864	68843841	33.309	17.5072
11867	67979031	1.06079	0.697025
11870	68798364	1.16277	0.788288
11871	71892370	0.664297	0.158407
11872	70724577	0.693263	0.066719
11875	71495813	0.396385	0.353474
11876	71495819	0.13223	0.106408
11877	75214941	1.56075	1.10356
11881	69526904	5.91971	5.30952
11886	413772	97.0556	43.2231
11890	68203464	0.806108	0.422723
11891	68076980	22.3523	14.5636
11899	71570735	137.79	59.5741
11905	68498433	4.6364	3.36157
11906	71283638	4.91404	3.24698
11908	71724810	0.506631	0.420837
11909	68845807	122.606	55.1986
11911	69288650	67.0631	31.2926
11924	74579503	0.806803	0.491167
11927	68744498	10.7444	7.59807
11928	68157413	52.6105	22.0089
11931	68546368	68.9611	19.3202
11932	68744958	159.314	77.9621
11933	69526952	30.2746	20.3315
11937	532675	6.28101	3.55568
11938	69526958	53.6487	18.5293
11941	70724583	43.5963	17.0817
11944	70528258	0.630836	0.436419
11945	70719009	0.886236	0.631457
11947	70528264	225.311	87.8569
11949	73513447	50.973	21.0323
11951	73513453	0.625645	0.401387
11958	74426449	17.2372	10.7603
11964	68546392	146.728	61.9206
11972	564647	153.294	62.0245
11973	72722	116.974	47.4425
11974	68196930	2.20031	1.90517
11977	69526982	0.441873	0.236958
11979	69526988	0.945221	0.635416
11980	69526994	114.406	51.8813
11981	69838745	24.4657	14.4993
11982	69526934	0.768704	0.528047
11983	67978746	82.6688	31.7315
11984	69526976	73.2086	23.6612
11987	69874036	14.1178	9.41797
11988	71570750	8.60529	6.42019
11989	71656134	1.39216	1.14452
11990	69527012	86.4476	39.649
11991	68301939	145.077	64.9543
11993	68300950	47.1672	20.4856
11994	69782784	97.7747	52.5418
12000	74509500	0.48353	0.330708
12006	69838361	3.27617	3.07266
12007	69028617	11.0469	7.54723
12009	72472487	41.691	23.4156
12010	70305443	13.8999	8.583
12012	68301288	0.598337	0.187132
12014	69816488	0.431033	0.395237
12015	69528052	7.87334	5.89847
12018	68861864	1.00396	0.507051
12021	75197486	0.077788	0.022525
12022	71283687	3.82346	1.82205
12028	71616139	52.9758	26.3219
12029	69288704	2.4061	1.73542
12033	72739	50.4113	21.799
12034	69529250	65.4712	27.3744
12035	68667916	33.7537	17.5204
12036	68341310	19.0901	14.7699
12038	69529268	0.407745	0.426228
12040	68744176	38.1654	21.6427
12041	68745347	11.3847	9.54069
12043	69529274	1.15439	1.06836
12044	70231803	0.175488	0.165353
12047	71764071	1.65836	0.472275
12048	69529280	69.0527	31.4854
12049	68667449	1.18619	1.10566
12050	67765710	95.4988	41.906
12051	69288698	2.7065	2.0729
12053	75217040	81.5468	38.3689
12054	564649	12.3013	7.31357
12055	633284	10.8799	6.58883
12057	130517	20.2477	16.6208
12061	69236867	28.5229	18.9439
12062	69236873	1.3967	1.25778
12064	75695642	49.0129	15.1963
12068	68300932	0.159252	0.084277
12069	68545917	227.76	89.2809
12075	69838255	0.548566	0.550808
12091	69015703	1.02172	0.885733
12097	68631978	1.91901	1.58483
12111	68443178	16.1065	8.96853
12116	68162239	0.171917	0.121122
12121	70430904	5.76503	4.53982
12122	68076884	17.8062	10.6025
12123	73513576	4.48901	3.43842
12124	632496	0.660726	0.465216
12125	68342141	4.60606	3.93411
12140	68844373	4.84079	2.1553
12142	69289739	0.949871	0.693648
12143	68544991	31.7235	20.6955
12144	69529334	0.870333	0.735114
12145	69835573	1.91737	1.67816
12151	68667934	14.3494	11.6928
12153	69529352	4.39486	3.92883
12154	76003510	0.373561	0.193946
12155	68667455	5.11001	4.03977
373070	70946557	9.25327	7.75899
12156	71495986	0.255886	0.213603
373864	71579936	17.4965	10.0447
12160	69529364	1.18134	1.02948
12161	74514174	11.1744	6.34233
12163	74431083	0.393057	0.116082
12164	69529370	0.107495	0.115037
12165	70276873	0.090662	0.05918
12166	68845568	8.82283	6.57829
12167	69529376	0.687347	0.673428
12168	69529382	96.0995	41.3609
12169	69529388	0.194277	0.191421
12175	68301216	1.3349	0.930694
12176	68745353	68.4305	33.5212
12177	69529394	9.29004	6.69054
12180	71488780	0.251268	0.186484
12181	69059816	90.4256	40.8301
12182	71496007	0.67861	0.310409
12183	75750418	59.12	29.0771
378425	71668983	0.426547	0.135823
378430	70300511	9.35651	7.19182
378431	71492982	84.0054	41.9698
378460	71213806	1.36858	1.10134
378462	71210514	0.304622	0.103934
378702	69873558	11.8394	7.90387
12189	69529400	0.319725	0.248126
12190	69529406	1.07934	0.705596
12192	70445341	108.55	50.9949
378878	70595919	0.596326	0.518667
378937	70305096	28.2559	17.4402
378954	69407397	186.702	77.8313
380601	68667940	6.11718	5.42666
380614	73514803	11.0001	7.49042
380629	74821831	0.98384	0.737236
380636	70298369	10.9603	6.54458
380653	70298375	6.25504	4.05545
380654	71380513	55.4144	29.5769
380656	71992115	1.30425	1.11573
380660	70227956	0.567108	0.463321
380664	74579422	19.625	12.543
380669	70595925	24.0949	15.4428
380683	70595931	0.569865	0.376535
380684	71920442	43.2789	16.9206
380685	74736117	0.132691	0.053095
380694	71832982	11.839	7.93577
380698	69262301	4.3712	3.29524
380701	70595946	0.816689	0.628724
380709	72472486	0.222148	0.125953
380711	69672796	60.9211	27.8342
380712	72081882	0.57917	0.32143
380713	71489788	4.45259	2.03552
380714	70301925	13.8106	8.27561
380715	69114594	1.18769	0.773508
380718	70595952	2.69217	1.97384
380720	70595972	7.73749	5.99461
380724	70298387	0.44575	0.193721
380726	70725055	1.02345	0.720088
380730	70725061	0.074022	0.050899
380732	72471815	0.177124	0.078888
380738	74578278	1.50932	0.668512
380741	70298393	6.76644	5.76718
380744	70230861	37.5359	14.2024
380751	74735331	8.11627	5.0747
380752	68637635	34.9091	21.6625
380755	71832951	0.462916	0.380611
380764	70298399	0.304782	0.303869
380765	70238752	1.24409	0.966379
380768	73497575	0.514693	0.471151
380773	75198184	0.544747	0.317714
380780	71764302	1.10492	0.423578
380782	74821862	0.346992	0.14922
380784	74359652	0.306134	0.120359
380785	69529340	73.4242	30.2627
380787	69447972	0.729417	0.447952
380792	69734458	1.07067	0.46046
380794	71764571	4.06287	3.66998
380795	71569356	0.460994	0.29701
380797	74578200	4.6592	3.50105
12209	69236879	0.68359	0.473235
380836	71020812	27.4137	17.5646
380839	74822589	2.17828	1.87013
380840	69169947	37.8371	19.1563
380842	68744152	1.94034	1.69076
380856	70228675	5.48006	4.43328
380863	70298411	0.637176	0.428358
12211	69529316	55.8789	20.0725
380878	70724541	0.256928	0.081157
380882	72472484	0.181173	0.119909
380889	70595984	2.65341	1.67076
380890	70298417	18.5603	10.7052
380893	70298423	0.109185	0.090947
380894	70595990	2.63608	1.79555
380905	70595996	0.969422	0.789416
380912	69835564	1.52942	1.09335
380914	70298429	0.096438	0.047182
380916	71021149	0.841519	0.666591
380918	70298435	3.24942	2.36842
380920	74578371	3.66406	1.82733
380921	69626855	102.918	48.5586
380924	73712780	2.56612	1.9277
380928	71920429	39.0376	21.655
380930	71494617	0.138779	0.11351
380945	68546179	2.54499	2.00597
380950	71809430	0.37303	0.267621
380955	70298441	0.021604	0.017259
380959	72472397	8.15675	5.78365
380967	68745456	6.60477	5.22441
380973	70298447	1.19756	0.988345
380975	73617666	0.798538	0.432268
380977	70228382	50.731	29.5669
380993	71656705	7.03053	5.61043
381000	70298453	0.646379	0.497475
12217	69529424	52.2825	18.1605
381022	74059201	95.6847	47.2696
381034	71668564	1.48934	1.16496
381043	71570762	0.327574	0.189533
381045	69236694	15.3629	11.0304
381058	74056156	0.128407	0.075025
381062	71808496	22.0931	15.9128
381066	71832919	1.49057	1.30888
381067	69288692	0.595364	0.61831
381070	74430960	0.165327	0.071077
381073	74635785	0.184895	0.10628
381076	70298477	0.66949	0.507249
381085	68845526	59.4589	29.5764
381101	69262317	3.67512	2.75217
381107	73497541	0.320943	0.116212
381110	69236652	7.61722	6.27984
381113	70298489	0.285905	0.163795
381118	74743417	0.277347	0.132687
12223	75988324	0.085878	0.041148
381119	71570763	0.52943	0.22388
381122	74578266	0.981947	0.335752
381126	70276933	57.0941	26.7267
381135	70298501	1.24193	1.11222
381142	71764351	1.1761	0.866962
381144	74510248	0.313648	0.198514
12224	74509592	1.3789	0.970323
381157	70596002	5.34279	4.47101
381175	69012771	0.725669	0.584349
381199	69527722	26.6556	14.4342
381201	70298507	0.111683	0.066249
381203	68745378	0.880281	0.808663
381204	70596017	4.20552	3.1629
12226	71610843	46.943	22.8734
381218	70204111	8.67382	5.72052
381223	72076515	2.31915	0.97962
381224	70298513	4.18126	3.37747
381226	70298519	1.65669	0.792036
381229	70298525	0.710793	0.568039
381232	74579410	1.14599	0.912546
12227	69530684	13.949	7.8517
381246	71668565	0.308272	0.13361
381259	70298537	7.04733	5.31753
12228	68300986	7.9455	4.53075
381269	73573331	2.65622	2.12016
381270	73514749	11.1553	8.1052
381272	71494708	1.51522	1.17757
381273	71668662	0.668001	0.393077
381279	70596023	2.26345	1.73307
381280	69838337	4.70164	4.52939
12229	68667928	4.64985	4.04606
381284	70238955	19.7292	11.566
381287	70228478	0.510391	0.312268
381290	74735253	9.79628	4.96198
381291	72472396	0.306324	0.149852
381293	72283653	0.553245	0.314652
381304	70298549	0.373363	0.259972
381305	72471838	5.22501	4.15351
381306	71764946	0.486871	0.269154
381310	69444789	44.3191	17.022
381311	70298555	0.101968	0.069667
381314	70201636	8.08383	6.65618
381318	69169600	5.7576	4.53902
12231	68076975	1.18644	1.06219
381319	70723337	0.190136	0.082321
381325	71493735	8.24164	6.46785
381334	71587697	0.944889	0.228345
381338	70596029	101.643	44.3532
381341	70298561	0.468185	0.167136
381347	74513917	15.9279	9.52748
381350	69114878	0.382228	0.197368
381354	70596035	4.92329	3.69001
381355	70596041	13.598	9.33137
381356	74431804	1.63913	0.817011
381357	70596047	7.31763	5.86987
381358	70596059	197.828	80.7917
381364	70298567	0.042076	0.019821
381375	70298573	0.490695	0.37193
12234	75692782	115.158	50.9284
381379	69202651	51.0936	26.8628
381380	71494635	1.14516	1.00239
381383	70231755	13.3585	8.59075
381384	71809265	0.536608	0.211433
12235	68563068	1.86496	1.46472
381393	70205614	0.236628	0.122699
381394	74635773	0.361995	0.182854
381399	74514375	0.748352	0.434349
381400	70596053	6.34094	4.55187
381404	70596065	4.68141	3.41867
381405	73497568	0.381405	0.284991
381409	68797509	0.966629	0.752621
12236	74990525	0.544189	0.249168
381410	72472441	0.779652	0.556251
381411	74578224	0.844042	0.219605
381412	74430900	13.7723	10.512
381413	69835582	3.06271	2.12021
381426	70228412	0.247183	0.102054
12237	68522380	106.487	45.5394
381434	74509587	0.454723	0.161744
381450	70298579	40.3532	22.7425
12238	69262340	140.103	64.7605
381463	70300583	1.11863	0.710107
381474	70298585	1.6158	1.26714
381476	69527992	0.242641	0.124497
381483	72472462	4.73214	3.49805
381485	74510146	0.326124	0.161023
381493	71489786	1.19419	0.795271
381498	69442422	1.09512	0.947858
381500	70298591	1.48629	1.29067
381510	70299893	0.685014	0.218285
381511	72471816	21.9987	10.3006
381522	73513723	1.08131	0.424765
381524	74430948	0.293172	0.204353
381529	70596071	23.0197	14.0562
381534	70596077	0.807801	0.476484
381538	70299899	0.879701	0.66174
381544	70299905	0.627899	0.279572
381549	73497672	0.29053	0.085858
381556	74514300	35.0009	18.6435
381557	70596083	12.8021	8.94264
381560	68843919	0.903396	0.842817
381570	74514261	0.616359	0.231037
381572	71020979	0.230441	0.053168
381575	70725067	0.325037	0.163272
381580	74562552	0.58271	0.257102
381590	68667649	0.213133	0.089839
381591	74359676	1.04349	0.507365
381597	70596095	1.13415	0.979416
381605	71809292	2.92753	2.27563
381622	72472398	0.302054	0.210198
381626	69444915	128.124	58.3815
381627	70299917	37.6135	19.9681
381628	69257403	0.642346	0.610609
381629	69113518	17.1837	12.5898
381633	74581181	3.81553	2.505
381634	70299923	5.70485	4.39663
381644	74821659	2.44519	1.41732
381654	68667461	1.03542	0.819477
381667	72076605	0.223257	0.103918
381673	69448215	1.47791	1.35546
381677	70299935	128.941	45.4938
381678	74510314	0.621141	0.275861
381680	69012888	0.118029	0.091416
381686	74514168	1.54412	1.16098
381693	69407977	0.794547	0.769251
381694	69672904	25.5667	12.8165
381695	68637742	107.938	46.788
381697	70299941	0.199469	0.114877
381714	69113817	1.20652	1.1177
381716	73497699	0.124618	0.070372
381738	70299947	12.5188	8.95699
381739	70596101	26.295	15.9724
381741	70299953	2.06947	1.40604
381742	70596107	61.7842	28.0752
381754	70725073	0.412386	0.174158
381759	68667661	0.077138	0.077083
381760	68522423	6.90577	4.02748
381765	68744857	5.28353	4.34195
381785	70299959	0.781486	0.480847
381788	71393328	32.0465	15.8812
381792	74635415	0.459407	0.207551
381798	69442416	0.971683	0.869809
381801	71764518	51.1816	22.5854
381802	69262153	9.36041	7.28094
381810	69257666	0.280243	0.154963
381812	70299965	0.630841	0.504361
381813	74743441	57.7266	30.1392
381815	70725079	1.23067	0.976451
381816	72472451	0.542006	0.310009
381819	74822856	0.768619	0.238845
381827	70525773	51.2134	26.3589
381835	70299971	2.78735	2.30838
381845	69202376	1.79788	1.45572
12258	68076550	0.332388	0.17666
381854	70596113	8.11691	6.64983
381856	70596119	1.36331	0.90613
381868	69672910	0.770377	0.628872
12259	68191456	12.4845	8.37035
381872	70596125	3.42664	2.41009
381876	71489815	7.48653	5.74032
381901	70299977	0.629636	0.561055
381903	69174046	6.53463	5.46866
12260	71487058	0.471983	0.315331
381907	70596137	0.332947	0.129743
381914	72283563	0.377369	0.160707
381917	71587559	0.420704	0.2022
381921	72081744	0.512653	0.267076
381922	74510134	0.287891	0.13204
381924	70596143	0.477362	0.331358
12261	70528408	27.9524	16.0294
381925	69530768	0.800761	0.311925
381933	71493801	0.535288	0.217791
381942	75692945	48.2793	28.2229
381948	70596149	0.405077	0.234406
381974	69258166	1.80505	1.2348
12263	68301772	1.04575	0.654017
381980	70596155	0.199247	0.138487
381986	70596161	0.681182	0.293805
382003	74562570	0.563658	0.269457
382018	70785218	104.467	48.8781
12265	69530953	5.4088	3.1445
382030	69443274	3.21907	2.83122
382034	70276975	70.3535	32.2315
382036	72183004	0.917253	0.386631
382038	73513404	0.968728	0.614468
12266	70528425	1.46438	1.18399
382045	74562266	0.174576	0.107006
382051	70299983	0.199813	0.199324
382053	69028623	1.5221	1.32184
382056	69524515	97.1162	45.1661
382062	74578242	1.11372	0.622202
382064	74578254	0.84317	0.350447
382066	70300905	46.5071	26.5172
382073	71808668	10.1015	6.87642
382074	74578365	0.782797	0.282592
382075	69113781	1.15217	1.00079
382077	69442353	5.23198	4.57551
382079	74514249	1.8187	1.09956
12268	70305568	10.6706	7.83555
382083	70299989	0.297638	0.293454
382089	72076557	0.275439	0.147107
382090	72283408	0.288026	0.265056
382098	71489816	1.96186	1.68335
12269	68301885	0.840849	0.739548
382102	70299995	1.74573	1.11233
382111	74562200	0.611726	0.484321
382112	70300001	1.77537	1.3548
382113	71832787	0.131407	0.095732
382114	70238770	2.80815	2.12033
382117	70300007	1.37947	1.0981
382128	74509590	0.683528	0.387291
382129	70300013	16.1714	8.52286
382133	69114884	1.36487	0.439104
382137	70596173	0.62379	0.474472
382139	71832882	2.5401	2.14074
382174	71764344	0.425847	0.201879
382175	74578194	84.897	42.787
382193	70596188	0.639871	0.238105
382198	72472472	0.219776	0.137407
382205	70300019	1.76762	1.34989
12273	69236885	1.31022	1.05679
382207	69783083	0.71443	0.578021
382217	70300025	0.098114	0.046703
382221	74562540	1.99107	1.49778
12274	68302257	3.16325	2.24928
382231	71809121	1.21247	0.973708
382236	70231827	108.364	51.4158
382239	70300031	0.571031	0.432473
382245	70596194	0.593583	0.534934
382252	72283557	0.754714	0.550004
382255	71764455	0.546401	0.309379
382265	68744755	5.63223	3.90607
382271	74736123	0.372919	0.162582
382301	69114180	0.429336	0.196001
382371	70725085	0.378114	0.163455
382384	71764763	3.84544	3.21538
382406	71486989	0.318984	0.231142
382423	69407797	4.24108	3.1055
12282	671242	137.381	59.8556
12283	587417	150.543	61.7788
12286	69201546	129.631	56.1265
382543	70300037	0.225816	0.11327
12287	71307202	8.47533	6.36153
382562	73716602	0.367548	0.234985
12288	69236891	32.3546	14.848
382571	68798944	76.8075	32.3058
12289	68798037	82.6371	43.2985
382620	69981073	2.59723	2.31148
12290	69236897	27.5036	9.94375
382639	70596200	1.0347	0.711007
382643	69524539	0.754803	0.676588
12292	71307208	1.81427	1.06346
12293	69236915	89.0698	36.5516
12294	69236927	91.157	37.2322
12295	73497107	49.8583	20.4605
382770	71789915	0.755697	0.355206
12296	69236933	66.2531	28.828
382794	70300043	16.9196	11.3098
382813	70300049	0.063853	0.03503
12297	69236939	87.6908	34.5933
382821	70300055	0.085507	0.067418
382864	74514091	0.301995	0.12134
382867	70300061	1.35073	1.0826
12299	69236945	0.770465	0.446838
382890	70228633	52.4044	27.0479
382902	70300067	4.74057	3.90586
12300	69236951	37.7022	27.2078
12301	68203482	1.94473	1.67452
382985	68919818	1.40032	1.18278
12304	69540272	9.29472	6.4711
383041	71281925	1.28695	0.933795
12305	69626705	12.0712	8.8577
12306	72182977	2.30143	0.762487
383103	74736129	0.712925	0.268805
12308	75496370	23.9641	9.70765
12309	71627790	0.221535	0.157134
12310	68744528	16.4338	12.0412
12311	71307214	1.81967	1.06622
383232	70596233	0.30175	0.086469
383260	70300073	0.136783	0.090122
383295	70195084	7.29129	4.98641
383319	70596234	29.2476	15.1004
12316	69540284	0.286892	0.210326
383348	70278130	56.4807	25.4479
383368	70725091	0.250959	0.102028
12317	67978478	186.495	73.15
383435	70300079	0.120658	0.054685
383462	70725097	0.445487	0.08434
383490	74736135	0.804024	0.604307
12321	69013426	6.17209	4.91483
383491	72472395	2.30176	1.64059
12322	68193005	225.869	93.0294
383507	70725103	0.248848	0.138987
12323	70719036	185.221	74.929
383548	74821945	0.476811	0.216163
383573	74735313	0.271983	0.117262
12326	69540314	16.1863	6.80783
383613	70725109	0.187998	0.056606
12328	386253	25.5602	15.8287
383678	70608352	0.22564	0.085606
383682	70300091	1.65327	0.403319
12330	69080016	191.766	79.826
383692	70725115	0.247286	0.180004
383700	74736141	0.177557	0.126181
12331	293256	178.936	75.6783
383709	74431260	0.397142	0.126232
383710	70608358	0.121353	0.072897
12332	67978490	0.148409	0.082342
12333	70528444	4.11199	3.32601
12335	69540351	13.4045	9.52258
12336	68633113	120.598	50.2618
383820	70723498	0.235086	0.12471
12337	69015476	54.709	22.9853
383848	70608364	0.227977	0.135286
12338	69540357	0.115742	0.105078
12339	71764649	27.6508	13.442
12340	68342264	17.9529	13.507
12344	70525779	1.09238	0.564771
384009	71529839	0.250217	0.106361
384021	70725127	0.128993	0.069906
12345	74357646	150.539	67.2888
12346	71617032	0.358001	0.196311
384059	69981037	1.05392	0.872247
384061	70276825	18.5377	8.61951
384071	72472399	0.515493	0.133495
12348	68797501	103.887	46.5554
384106	74736147	1.6326	1.28435
12349	69014434	60.8552	35.2495
12350	70429184	0.251183	0.24371
384185	73513435	0.402821	0.16043
12351	67978747	104.374	48.0156
12352	68446039	5.47453	4.45418
384214	69672922	57.8735	25.5852
12354	71496276	0.605888	0.538882
384276	70725133	0.07898	0.060906
384281	71492922	0.468957	0.295974
384309	68845645	8.40162	5.76191
384322	70300097	0.709127	0.426734
12355	69170186	3.06268	2.75903
384349	70300103	23.8348	8.60274
384410	70725361	0.204028	0.0542
384415	70300109	0.130164	0.03676
384417	70725371	1.10044	0.43388
384452	74578230	0.884488	0.195446
12361	69134622	1.40598	0.922433
12363	75861031	0.465252	0.239871
384546	70725441	1.21985	1.11058
384557	70608370	0.894706	0.262676
12364	71656059	0.671503	0.457166
384572	70785279	0.058574	0.04713
12365	69540393	0.098089	0.063694
12366	74562594	0.599269	0.319016
384610	70725447	0.397662	0.247387
384619	68667162	28.9141	20.1909
12367	70431217	46.6971	25.8701
384644	70725453	0.207263	0.103941
384670	70725459	15.2671	7.42245
12369	68443092	13.4501	9.96054
384695	73617642	0.398964	0.192664
12370	68193061	0.448476	0.337709
384724	70300115	0.043978	0.022403
384763	70608376	0.587275	0.493056
384775	74581259	0.748402	0.418407
12372	69835569	7.14402	4.99119
384783	71992073	6.65902	4.95848
12373	71380950	0.862634	0.677066
384817	73818831	15.222	11.1696
12374	69257683	7.60326	5.46274
384865	71456086	20.2443	12.6533
12380	386013	127.705	57.7827
384962	74822598	0.413717	0.248776
385068	74821974	138.2	66.9081
385069	70608403	1.2861	0.703927
12386	73513660	10.874	6.8749
385138	70526065	0.924217	0.70908
12388	68843757	32.6457	22.089
12389	68667952	1.06401	0.737346
12390	68444620	3.79659	3.30117
385263	74562510	0.201205	0.08268
12391	68499332	1.79162	0.86172
385308	70725471	1.62794	1.39573
385317	73513290	0.222195	0.127575
385343	74059302	0.376453	0.19527
12395	71307232	13.6697	8.8366
385380	70300126	0.190685	0.135647
12396	68844725	81.599	32.4964
385403	74736153	7.45677	6.0255
385413	74821864	0.394793	0.294309
12398	69540417	0.364629	0.318751
385446	74736159	0.184767	0.08156
385452	74821910	0.343904	0.17039
12400	68191180	49.7024	23.4536
385492	71456096	0.471625	0.222874
385493	74359658	0.184634	0.121778
12401	68302160	14.4988	9.4148
385499	74736165	0.590983	0.172615
12402	69540423	7.17068	5.82409
385605	70300144	0.529044	0.441054
12405	68862006	6.5623	3.48993
385640	70608415	0.119945	0.042996
12406	69873588	2.89481	1.04929
385643	72283671	0.563691	0.441764
385649	74431570	3.17917	2.64752
385658	69672940	15.8089	10.5298
385668	70303899	0.14825	0.125951
385674	70725477	2.24554	1.85135
12408	68301431	41.2786	20.7384
385737	74735319	0.346346	0.215438
12409	68341424	1.70628	0.813203
12411	68341286	18.7344	17.6389
386468	70608421	1.61499	1.51074
386478	72076411	8.80617	6.41757
386484	70608427	0.131294	0.115958
386486	71991786	14.5121	10.0761
12416	67814209	0.546488	0.116346
386504	73513792	0.324288	0.103251
386546	74736171	0.238316	0.112111
12418	73497017	36.5259	19.929
12419	633661	58.2447	27.5257
386611	70301055	2.14319	1.81267
386649	69782413	81.2141	34.7727
12421	71998949	3.47114	2.75034
386655	70723381	5.13689	3.51
12426	69236993	3.14814	2.60533
386750	69874150	92.7941	40.6771
12427	72182960	0.924426	0.416978
386753	71496417	11.3249	7.66206
387132	71662901	0.837171	0.308464
12442	633285	0.126485	0.029541
12443	69540507	108.986	53.3682
12445	68191468	1.31694	1.14983
12447	69540513	2.04814	1.64475
12448	68667766	0.689482	0.51985
12449	68795429	7.72018	6.61491
12450	293895	35.7712	18.4661
12452	69540519	20.3627	11.9636
387314	71495926	7.29779	4.2645
12453	70445658	134.359	62.0015
387334	73513705	0.253323	0.088524
12454	70431223	91.457	45.4875
387340	70785146	0.472076	0.16878
387341	73424344	0.173899	0.094092
387342	70785152	0.1642	0.075962
387343	70785158	0.121554	0.089966
387344	70785164	0.283492	0.159848
387345	70302336	0.280383	0.079051
387346	74277433	0.213536	0.095848
387347	70302348	0.308121	0.092299
387348	70302360	0.046226	0.044845
12455	69540531	25.8904	17.5435
387349	70785170	0.12354	0.063886
387351	70785182	0.508185	0.256704
387352	70785188	0.911055	0.552523
387353	70302366	0.010855	0.011329
387354	70302372	0.051315	0.037034
387355	70302378	0.3488	0.287356
387356	70302384	0.072236	0.05466
12457	69540537	36.8768	16.1539
12458	69237035	2.06614	1.81502
12460	68546260	0.404544	0.340641
12461	293916	142.139	62.4144
12462	69540543	51.6624	22.3576
12464	71380971	49.7759	19.6123
12465	69540549	145.68	66.403
12466	392920	28.0986	12.595
12467	74510266	0.540046	0.220782
12468	413791	172.326	73.0663
387510	70278009	0.15943	0.074656
387512	70302390	0.042416	0.015328
387513	70302407	1.5306	1.07609
387514	70785200	0.118859	0.044539
387515	70302419	0.325339	0.252076
387524	76003370	1.23945	0.868136
12475	69028521	3.44984	2.32794
12476	74821967	2.37377	1.45821
12477	69838431	0.135487	0.077115
387609	68798819	72.7985	36.6652
12478	69540555	0.710242	0.65348
12480	69028485	2.73523	1.72964
12481	68910982	2.73585	2.25629
12482	68545372	2.10379	1.48624
12483	69540561	0.204482	0.227368
12484	70719038	13.3087	6.98203
12487	70528497	3.02118	2.29184
12488	69540581	12.3484	8.84389
12489	75694274	0.553596	0.343251
12490	67936418	126.219	55.4914
12491	69540587	0.61654	0.273946
12492	68546500	52.4502	28.2244
12493	70528503	10.4828	6.87812
12494	71579843	1.17066	0.903725
12495	68301640	1.67783	1.49306
12496	71612165	1.12184	1.04691
12497	68546197	22.6864	14.7004
12499	67765698	1.44342	1.38372
12500	69540593	0.358728	0.158885
12501	69540599	0.483082	0.384145
12502	68545533	3.19472	2.61902
12503	68667898	4.10075	3.49303
12504	68563116	5.18218	4.20145
12505	633271	1.54426	0.434777
12506	69174340	0.446969	0.404507
12507	68301981	2.62548	1.5905
12508	68445203	1.42052	1.20552
12509	69540605	2.41999	1.63741
12511	323181	28.5324	15.0316
12514	71616337	7.44168	5.51363
12515	74821820	0.434699	0.287611
12516	68499308	1.83465	1.50406
12517	68191546	2.95583	2.59047
12518	68744492	2.40953	2.03505
12519	69540617	0.418096	0.298456
12520	68269526	82.5352	45.0769
12521	69735676	14.6442	8.50428
12522	69540623	1.84547	1.3842
12524	68301802	0.583196	0.396076
12525	70528509	28.0157	15.2483
12526	68151390	33.9022	16.0921
12527	69540635	24.3683	14.6279
12530	68924781	0.640396	0.487367
12531	71656803	15.0514	9.05002
12532	71611331	0.210082	0.146404
12534	74431284	0.291057	0.102608
12537	69012950	83.5652	40.1935
12539	71496288	2.44066	1.67779
12540	71021145	75.3306	33.1054
12544	68522404	7.34021	3.9109
12545	69540653	23.1443	15.2892
12549	71280766	5.43506	4.46807
12550	69540671	0.226205	0.132902
12554	68196960	27.5033	12.4385
12557	69838100	0.089196	0.076012
12558	71610800	83.3966	33.6019
12565	70719650	60.0433	28.7484
12566	71723882	0.937123	0.728332
12567	68745233	39.5634	22.1111
12571	69540695	1.14111	0.965455
12572	545092	186.747	81.1436
12576	294048	62.684	28.397
12577	75198136	1.28065	0.836406
12578	74430996	0.401495	0.247942
12583	68302184	23.8606	15.7448
12589	71656862	37.814	20.58
12590	130534	48.8226	26.4337
12592	69288848	0.709041	0.510752
12593	69113722	3.80514	3.40549
12606	68302029	8.93164	6.3211
12607	68157406	24.1331	13.9007
12609	69201630	75.3367	40.9057
12611	70539130	2.02419	1.61482
12613	68269293	0.344723	0.171391
12614	71307238	2.40228	1.65468
12615	68301156	0.923815	0.534994
12616	71579867	7.54412	5.8428
12617	69548801	22.3398	15.8275
12623	69059802	29.0435	20.6266
12626	68076549	6.30043	4.9664
12628	69169738	2.21787	1.35051
12630	69548858	0.155004	0.101754
12631	70719651	3.95876	3.04773
12632	74357607	1.1078	0.513401
12633	68545348	9.57598	6.6338
12638	69548870	0.372506	0.333499
12640	69548876	2.02043	1.73851
12642	68162267	0.093157	0.053229
12643	68301335	0.652112	0.461032
12648	69548897	1.22742	1.03142
12649	69548921	0.280886	0.117554
12653	67765711	211.35	84.7645
12654	68443232	2.74938	2.05282
12655	69117128	1.15949	0.602494
12659	69782618	0.493091	0.432619
12660	69133725	10.862	8.99275
12661	71496294	29.3265	15.4142
12662	68845472	10.3239	6.99806
12663	71021152	0.166644	0.09577
12669	69549676	152.447	68.5225
12675	76098381	38.5802	22.2132
12683	69548945	0.95615	0.64038
12684	67978761	0.095983	0.03717
12686	68302305	4.18228	3.08303
394432	70302896	0.109961	0.068598
394433	70302902	0.054502	0.031787
394436	70302890	1.11445	0.553139
396184	71587667	11.1059	6.94942
399510	71022738	24.4059	13.9534
399548	71487184	5.06744	2.38955
399549	70724804	0.712529	0.326811
12695	73514689	3.00182	2.42004
399558	70565569	44.2951	22.9087
399566	69236682	34.52	19.3901
399568	71393322	138.905	59.84
399569	69530917	1.34462	1.31452
12696	69548958	24.3525	15.974
399588	69445409	15.8038	9.24821
399591	71764892	0.235059	0.118379
399599	69442440	7.62607	6.38838
399603	75693034	15.8148	7.86587
12700	75695648	0.269186	0.172011
12702	68911020	2.53704	2.0605
12704	69169983	23.4881	15.713
12705	68798932	11.0519	7.03896
12709	393211	174.185	76.5042
12715	69548970	29.2029	14.6658
12721	67978734	12.8772	9.06235
12723	71307250	23.9519	14.6697
12724	69734737	34.334	19.6447
12725	70305610	140.615	63.5434
12727	73512560	47.1555	16.9289
12728	275681	14.8509	10.3979
12729	294043	33.4218	17.8971
12733	68191300	0.16316	0.102899
12737	513240	0.296509	0.204934
12738	71627767	1.54968	0.463426
12739	68301401	0.560383	0.390562
12740	70719652	0.67045	0.262075
12741	513471	16.8425	10.9131
12745	69114399	2.01031	1.90171
12747	69549000	62.2952	27.5558
12748	71608390	51.6366	20.2697
12750	532637	103.909	49.5265
12751	68148756	45.9265	23.0359
12752	68745084	1.09038	0.968931
12757	69838610	83.9502	36.5955
12763	68743751	1.85873	1.49258
12764	67767470	158.027	66.8428
12765	68667336	4.07496	3.13432
12766	70593137	1.53738	1.0968
12768	71608221	72.605	33.3264
12769	69237053	1.46694	1.29013
12770	69237005	1.84603	1.54242
12771	69237017	3.13914	2.5147
12772	69237011	0.669702	0.536474
12773	69237023	2.13333	1.26409
12774	69237029	4.87651	4.13478
[truncated: 14,898 more rows]

## Sheet: ABA.OLF
entrezgene_id	imageseries_id	explevel	expdensity
317653	70295434	1.44903	0.797217
317717	386245	6.14937	4.32039
317750	71489789	0.688311	0.555826
317755	70195090	21.376	15.7093
317757	70239027	1.46524	0.783277
317758	70228513	4.38742	4.04468
319146	70565861	1.67407	1.96593
319158	69169564	104.231	51.9801
319162	68745120	74.4132	50.3617
319164	70277949	23.9096	23.788
319179	69735042	2.02663	1.72074
319188	69116889	76.8869	48.9155
319189	69735048	1.42164	0.663461
319195	69014530	129.804	60.5468
319196	69816464	5.62615	5.05347
319197	69859717	3.82079	2.76072
319207	73497101	33.6735	32.0076
319210	71764904	0.239549	0.20215
319211	69782300	3.02436	3.0579
319213	71808853	0.701521	0.301355
319214	69236730	10.0042	7.68002
319217	73606464	0.565969	0.329072
319228	70305108	2.66834	3.11988
319229	71487191	1.81308	1.35611
319235	74514007	0.538304	0.371807
319236	68795432	0.305444	0.261254
319239	69236748	11.8029	9.6632
319245	69446917	2.3016	2.30083
319247	73606630	1.45499	0.617129
319259	70228257	2.87129	2.76015
319262	68919910	8.16947	8.07824
319266	69014560	0.101063	0.128616
319277	69447924	0.567931	0.576267
319278	68920737	73.2887	52.5943
319281	71808448	174.406	88.1533
319293	69236754	3.06445	3.13284
319301	69548795	1.30336	0.685799
319321	70231140	4.82133	4.21359
319322	70593345	73.4096	45.6147
319352	69531043	88.1422	51.8228
319357	71021025	1.42822	0.284305
319361	76003513	3.20738	3.37566
319362	71496270	1.75493	0.591937
319370	69352908	29.366	26.2694
319387	74514294	69.0971	47.2722
319388	69608863	2.30355	2.61211
319402	73513684	1.4052	0.556639
319412	70238746	3.49692	3.76539
319423	71809461	2.30494	1.78201
319430	74510176	0.470087	0.298136
319433	69671726	17.3553	17.2192
319446	74430978	1.43434	0.340485
319448	69672551	65.4178	50.496
319453	70717370	60.8424	45.7635
319455	69527854	0.490012	0.508201
319459	71809325	0.542022	0.57219
319463	70231905	7.50873	7.47886
319470	69531037	15.7468	14.3226
319472	69446655	3.02867	3.15383
319475	70528049	6.5677	6.21133
319476	71809043	0.797236	0.443716
319477	73497059	45.825	36.2127
319478	74277639	0.943161	0.602015
319480	75693046	1.0715	0.584232
319481	71764855	1.89437	1.93101
319482	71809139	0.558626	0.468623
319486	69448638	8.85651	9.65988
319487	72283534	0.192491	0.131636
319493	74277713	1.28733	0.276812
319503	71668372	2.83767	2.70157
319508	71808516	1.75468	1.14705
319513	68910986	22.1698	19.5161
319517	74431339	16.1368	13.0705
319518	69407899	9.28015	9.91816
319520	69671654	12.1395	10.9894
319522	70238830	1.1247	0.603482
319526	69672222	14.3202	15.892
319527	69527830	2.95774	3.26861
319530	70228316	10.1215	9.3389
319535	68862036	1.41902	0.734364
319544	70231200	14.2565	12.4036
319545	72283581	2.38413	1.97795
319552	74277638	1.05292	1.00052
319554	413789	0.871221	0.566532
319555	69447966	14.8059	18.8424
319556	69448020	2.05687	1.63448
319562	69447798	1.29039	0.997236
319564	69530876	14.0798	12.2625
319565	73573217	1.71043	1.49018
319574	74277653	88.8348	62.2734
319579	72183001	0.730462	0.120423
319581	70218932	16.6513	16.2899
319582	68797894	11.5365	9.78274
319583	69736130	1.37176	0.818552
319586	73513597	8.38849	7.60435
319587	71380532	180.577	89.8304
319590	69448954	7.45792	6.68051
319593	69608483	1.72019	0.568802
319594	69734995	4.39954	3.91893
319598	69527878	0.41391	0.453993
319601	68191246	8.01582	7.8241
319604	69527980	44.0688	36.8291
319609	71493867	0.883633	0.279531
319613	69013017	93.4023	53.1527
319615	73496899	1.64225	0.568524
319618	69528016	1.84971	1.85775
319630	69447906	20.1859	17.6339
319634	73584825	2.07043	1.47629
319636	69608094	2.02794	1.3898
319637	70228424	3.94179	4.65047
319638	69782425	1.068	0.453445
319641	69530864	4.37659	4.24994
319651	71764867	3.66953	3.66048
319653	69527812	10.1403	11.0486
319655	75692873	60.6748	32.2655
319660	69448680	0.562109	0.487363
319665	70228406	0.960131	0.842647
319670	74513941	98.5669	63.8527
319675	71493777	7.97815	7.66462
319688	69444735	65.9159	52.5813
319689	70565488	4.40815	4.24078
319695	69288524	5.46242	4.2377
319701	70228567	0.975571	0.307985
319710	70528035	6.22962	5.94956
319712	69530882	18.9501	20.3414
319719	69407690	15.6545	14.969
319721	71809172	4.09073	3.93738
319727	69448014	1.3833	1.73746
319734	71808777	0.963446	0.388388
319737	74509470	1.73056	0.834533
319738	69548789	1.94193	0.999828
319740	75774663	21.5697	19.3814
319742	69448710	3.13385	2.59212
319743	71020993	3.1159	3.05963
319748	71493795	3.00972	2.61523
319749	71496233	3.75255	4.23706
319752	71495873	0.322891	0.120313
319757	69838516	1.9871	2.3448
319763	70228603	0.993901	0.848209
319765	68843751	6.18954	5.70085
319767	70227986	1.31504	0.769224
319772	69530816	0.616606	0.542394
319776	69530935	3.75472	4.96973
319792	73513347	0.600638	0.328293
319800	69262323	2.52461	2.35664
319801	69447804	8.3247	7.32221
319803	71809253	2.19905	1.75318
319804	70218950	3.92046	3.40087
319807	70203658	35.0037	23.1288
319817	70946614	23.69	20.5395
319818	69514428	7.86631	10.0881
319819	70218576	4.54804	3.67499
319822	70302216	3.23227	2.80365
319825	74510122	1.01609	0.571495
319829	69446643	2.34989	2.41367
319831	70218872	4.12048	4.49992
319832	74578188	2.95426	2.13874
319836	71808409	0.934824	0.813653
319839	70228472	0.49188	0.287049
319845	69262294	22.6386	21.4224
319847	70238979	1.03826	0.416824
319848	71809091	18.1854	16.0562
319850	69445367	2.3389	2.0769
319859	70238961	1.93238	0.932223
319865	71809455	1.42811	0.946864
319875	75931587	0.705973	0.297377
319876	71021160	0.471879	0.538209
319880	67792206	1.20949	0.523074
319885	69442365	22.8215	22.026
319887	70238973	121.288	71.0414
319888	69443391	2.38315	2.51643
319890	74822584	14.191	12.103
319893	69447942	26.5536	23.9168
319895	69530822	2.57503	2.51751
319899	71809286	7.60314	7.53612
319901	69446637	6.55112	7.13076
319909	69443445	3.92573	3.48378
319911	70238764	22.9447	24.2545
319912	70228525	5.60529	5.19025
319922	69514494	4.02888	4.51463
319924	69526713	23.0935	15.5475
319929	70228573	2.23119	1.00421
319930	70231851	1.38187	0.641242
319935	70717563	2.29242	2.21971
319939	69980256	12.9118	11.4073
319942	75828171	0.77682	0.748684
319945	68499028	9.96451	8.44811
319953	71610853	86.5235	51.8712
319963	69446619	2.00719	2.44128
319965	70717980	3.14554	4.08537
319977	69448716	19.1368	18.6635
319984	75831724	78.7339	49.4381
319991	69735807	0.185227	0.196933
319996	70305658	39.444	33.6931
319997	68744050	7.60715	7.29584
319998	68845305	29.8531	24.5775
320001	69671780	0.159131	0.090192
320004	73584879	3.45297	2.98818
320011	70194558	7.23203	7.36635
320012	74822577	75.3203	49.2826
320019	69445433	20.715	18.1871
320021	73513609	3.20072	1.75449
320022	71493230	0.893173	0.234213
320024	69527770	22.5212	18.2866
320027	70231158	12.6037	10.3442
320040	70228286	8.09533	8.58558
320043	71808821	3.21709	2.37355
320047	70205596	1.64798	0.845722
320051	71210895	1.45203	1.49028
320055	74431552	10.8529	11.1702
320063	67787341	45.2672	34.1462
320080	71493825	1.66431	0.658154
320082	72471790	1.24157	0.706932
320091	73497660	2.98851	2.66531
320095	71493807	1.33336	0.810608
320099	71380908	159.953	90.3156
320100	69981139	1.61884	1.09005
320103	69449002	1.73836	1.472
320106	71493873	3.51769	2.53336
320110	74822575	0.444711	0.322123
320111	69447782	11.5198	12.289
320116	69530732	14.7444	15.1266
320118	71764830	0.589266	0.585589
320119	68918280	18.9806	18.1977
320127	69530774	43.1556	33.4936
320129	69524392	52.3436	44.2083
320133	70227872	0.470052	0.542409
320135	69113704	2.74013	3.12066
320138	70228358	143.526	83.6306
320145	72002051	15.7606	12.4778
320148	70231206	2.73845	2.30819
320150	70303468	45.1328	35.8939
320158	69447816	12.1894	11.1963
320159	69407636	10.3571	9.85661
320162	72182952	20.4055	16.5083
320165	74579951	88.1447	50.9459
320169	71809331	0.249849	0.218217
320181	71496522	30.5524	28.8088
320183	71808693	0.897728	0.223405
320184	70231941	8.17961	8.16357
320187	69671774	4.21932	4.58418
320189	70228155	1.51809	1.14985
320193	69527950	4.08064	5.62695
320197	71021167	1.05027	1.17389
320201	72182941	1.94936	2.23474
320203	69530840	24.2287	20.8288
320204	73712846	1.45602	0.556104
320207	75988403	11.1379	11.2541
320208	68844403	32.6402	25.7056
320209	69626723	0.836239	0.881044
320213	74821925	5.21501	4.67398
320214	70305024	18.253	13.8094
320220	70231893	67.8129	49.8349
320224	70276783	0.901645	0.910628
320226	70528151	13.8322	11.947
320230	71808558	0.389105	0.346023
320234	69671786	7.68397	8.51994
320236	71494726	1.52875	0.798403
320237	69104150	11.5328	12.9846
320244	68157391	6.09784	5.59948
320249	71021164	0.408961	0.365356
320255	71496083	0.433503	0.325632
320256	71809424	0.732237	0.588251
320264	71380520	19.5119	17.3337
320266	70238609	7.42476	7.42466
320267	74359724	20.8947	19.6901
320268	69528028	29.7673	26.8295
320269	70238064	1.82145	2.02759
320271	70228663	5.20826	6.24401
320277	69530923	0.198055	0.126546
320289	69527974	71.8747	57.6728
320292	68798495	52.0514	34.4622
320295	74822582	1.38186	0.547207
320299	69080729	19.028	19.1292
320302	69407720	4.63531	5.01253
320305	70228179	1.08119	0.338747
320309	71492838	2.39174	1.48043
320311	72000165	0.628746	0.240604
320312	71809226	0.751186	0.76142
320319	73712744	14.6614	16.0389
320321	70228161	6.59086	6.19615
320323	69514488	3.84095	4.24671
320333	71809443	15.0168	12.376
320336	70717371	19.5811	17.0199
320338	70228221	11.2053	9.08608
320339	69445421	19.5098	19.4173
320343	69671732	0.682068	0.606081
320351	69608893	0.472978	0.410036
320352	70239015	2.53193	2.84848
320355	70238824	1.32458	1.25359
320357	70228394	39.4545	30.2245
320360	75831720	4.31342	4.28718
320365	70305174	75.7801	47.3368
320366	71494702	0.643566	0.46013
320373	69608489	46.5591	41.9503
320376	69816500	11.7599	10.5959
320377	70228101	5.65013	6.84139
320379	70946249	0.683559	0.725251
320383	69527824	7.53073	8.43077
320387	70238818	23.0307	23.4176
320394	69672677	20.4618	19.82
320399	69530870	71.7993	44.3773
320400	71494666	1.81679	1.14266
320404	69735640	5.68544	5.58463
320405	69540266	21.5381	16.2723
320407	72471707	1.26363	0.365321
320411	69449008	0.651208	0.378226
320415	69672820	0.623	0.130631
320429	69289315	152.477	79.208
320435	69838405	1.28177	1.3801
320440	69446947	29.5945	27.7437
320448	69289021	14.3389	15.7349
320452	69782634	4.75572	4.65778
320454	72471694	6.45766	5.40825
320456	75197540	1.05413	0.324993
320458	69446559	0.342587	0.279303
320460	69449014	4.64433	4.16362
320463	69672210	105.423	58.6729
320469	69447852	2.01896	1.99309
320473	69080484	255.412	111.021
320474	71809494	0.545371	0.547008
320478	69527782	3.59837	3.02451
320484	69448668	11.9288	9.60717
320485	71809352	1.20624	1.14545
320487	69626588	0.699739	0.183718
320489	71496252	0.524634	0.524227
320491	69514386	16.066	18.4592
320492	71789970	31.2788	28.7804
320493	71021009	0.943838	1.02643
320500	71495155	3.18999	1.85995
320502	70295512	26.9013	24.4869
320504	69444717	1.08978	1.2208
320506	70228274	39.9497	32.7864
320508	69201522	9.01706	8.78792
320509	70228263	0.12455	0.109365
320522	71380369	7.4938	6.45566
320528	74058646	0.162106	0.168381
320534	69531061	3.13223	3.83522
320538	69013104	82.5366	52.8056
320541	69448722	10.5702	10.2029
320549	73818828	1.20465	0.36712
320551	71495903	0.737741	0.339039
320554	71496031	15.8596	15.2763
320560	74514129	65.2658	40.8557
320566	70717979	0.160344	0.142914
320571	69407923	0.046214	0.04461
320580	71021007	0.425148	0.275953
320581	72182938	5.8859	6.32188
320582	69407767	5.49896	5.85501
320585	70218938	2.68869	3.68298
320587	69447978	35.6877	33.4815
320590	69835609	0.330596	0.208473
320594	70946200	5.71231	5.26809
320595	69816679	1.02626	0.330368
320600	72471695	1.16064	0.407736
320604	74277734	20.3368	20.1949
320609	69608923	13.2655	10.0385
320611	70228047	3.08658	3.36186
320613	71495915	2.89261	2.4666
320615	73679020	41.6686	37.5367
320616	70231116	1.49149	1.00288
320621	70238776	0.75476	0.728497
320631	74514013	0.359512	0.254309
320632	68844510	59.7991	38.2781
320633	70228543	3.04236	2.41842
320634	69134334	5.93677	6.43984
320635	71809418	0.707822	0.458439
320640	71378749	6.11812	6.28649
320650	71494647	4.26717	4.21526
320651	70228531	8.88836	9.68305
320652	69448990	4.65661	5.00604
320655	69782987	6.90243	6.99728
320659	69448924	0.851071	0.75414
320661	70429064	41.6047	33.8598
320662	69540381	0.066423	0.055019
320664	71809157	3.87647	3.67482
320671	70238615	32.0378	25.8779
320678	71281746	32.6342	30.8616
320679	71809346	20.1615	19.9619
320680	71529809	17.2275	16.3598
320683	69261417	15.372	14.9939
320685	68633383	2.17221	1.50165
320687	69447900	0.248275	0.186578
320696	71808790	1.95287	2.01788
320700	69514476	9.58418	9.55056
320701	69530786	2.4776	0.979701
320703	69527848	134.505	79.8051
320705	68844391	15.4728	11.651
320706	70228227	11.7432	10.6658
320707	71281325	224.989	112.486
320711	70228239	4.64587	4.88565
320712	71381007	42.4359	27.9986
320713	69530828	0.942487	1.26635
320714	73513666	7.63025	7.46355
320715	71021026	0.644012	0.805279
320717	69446358	2.66266	2.91745
320718	70302123	7.07129	5.44887
320720	71281331	9.66286	10.6743
320723	70231134	2.93479	2.40251
320727	69735508	3.24961	3.12829
320734	71378768	26.1774	19.4562
320736	70238997	4.14051	4.58951
320743	70228519	8.24403	8.59921
320747	70228484	21.5544	17.1605
320751	70238758	17.886	18.261
320753	69447781	0.845628	0.407729
320756	69446649	17.6113	17.1061
320757	69448936	2.31928	2.32606
320769	70300911	9.25793	8.21876
320772	70300276	5.34743	5.24352
320775	70231146	2.62222	2.58387
320776	69531085	54.9331	40.1521
320782	69447888	2.37586	2.4339
320786	73712750	67.9565	44.6116
320790	68797503	9.05249	7.64337
320795	71656704	28.348	27.0039
320799	68918982	0.807693	0.627489
320800	70717376	57.7046	44.9619
320802	70528115	1.16945	1.23647
320803	69530780	2.34667	1.41401
320806	67787343	139.489	59.1708
320808	70194994	2.62025	2.52971
320816	69526641	4.19076	5.527
320817	71496393	3.30942	3.58854
320825	69671750	1.39558	1.70934
320827	73818806	16.2612	13.7082
320832	72283528	1.46588	0.184749
320835	70231152	1.89104	1.89322
320844	71281337	2.70606	2.07955
320852	71493861	131.133	78.442
320854	69446304	3.67842	4.92102
320858	69626594	1.13372	0.661764
320864	70205352	67.0109	53.8903
320865	69527800	1.90127	1.67984
320869	69407648	5.19469	5.52464
320871	71495867	40.7463	37.2512
320873	75694362	17.3667	15.6485
320874	71496399	0.285031	0.179964
320875	70717978	0.360581	0.331475
320878	69443397	109.354	57.0045
320891	70231881	25.5682	27.4423
320895	70946238	7.71708	7.94435
320898	70228448	5.71287	6.30149
320902	70228591	3.90139	4.7488
320910	70278105	15.4394	12.2826
320913	71494714	2.96188	3.25393
320916	69531031	6.2406	7.83756
320923	72471720	1.62229	1.19721
320924	74513995	2.20389	2.03318
320938	68798187	24.0581	24.1717
320940	70231040	19.3934	15.6505
320949	69626558	2.91947	2.94289
320950	71493855	1.07292	0.506641
320951	69446316	174.188	93.4751
320952	69448942	1.82273	1.74895
320962	71495855	1.92492	2.23488
320966	69527962	1.40388	1.07242
320974	69527938	0.543598	0.593732
320981	69672042	5.04304	4.99952
320982	70430824	37.9376	33.0151
320995	74822943	0.580237	0.28277
320997	71808983	2.42437	2.11774
320999	69446923	9.35864	9.59198
321000	69443202	7.6887	7.47048
321006	69527986	33.7084	34.7216
321007	69873552	5.80057	6.13982
321008	71380526	127.484	66.708
321010	71919248	1.72585	1.56904
321015	71493741	0.300099	0.164783
321018	74276876	1.03021	0.151762
321019	71656630	0.669488	0.262195
321022	70528521	4.65108	4.64443
326618	69817037	0.718383	0.582312
326622	70194582	2.3659	2.45699
326623	74056143	0.910955	0.310554
327655	70231212	81.1947	53.6893
327728	71809013	0.987117	0.636087
327744	70239003	0.236553	0.140415
327747	70227968	1.41235	0.358128
327749	71574588	2.08735	1.53625
327760	72005996	2.33521	2.11555
327762	69626927	1.58591	0.826132
327766	69981091	8.01972	8.24847
327799	70239057	1.00688	0.460055
327814	71496504	16.681	16.6582
327826	70545895	90.7591	61.4599
327857	73513359	0.41861	0.24402
327860	71569226	0.998409	0.251003
327872	72005999	0.633717	0.321411
327900	69838317	3.14583	2.94596
327936	73818855	0.028428	0.033016
327942	71920495	2.21787	1.97796
327946	70305329	2.21481	2.40116
327951	70298274	4.58484	3.20557
327954	74509596	0.99462	0.279215
327956	70298280	0.069467	0.036982
327957	70595835	2.30134	2.47808
327958	71494678	18.7416	17.46
327959	70595841	1.88763	2.04006
327963	74736105	0.187337	0.137893
327978	70302204	33.6557	31.9968
327987	70302479	47.0181	38.7479
327992	74578236	2.12429	0.793015
328014	70298286	0.591356	0.577475
328019	70218600	24.0502	22.1641
328035	69529137	6.20702	6.80832
328059	71809025	1.31626	0.720947
328061	72005998	0.739659	0.258925
328069	70565464	2.02572	1.86967
328079	71488931	1.20069	0.514633
328092	69445385	2.23572	1.42858
328108	69262152	12.8375	12.4087
328110	74427050	14.7969	16.1213
328121	75043599	10.5262	9.63527
328133	69873965	4.16138	4.89562
328136	71764383	0.708017	0.15315
328162	69013116	4.51277	5.41894
328187	70305311	0.573265	0.632814
328190	71569181	0.353293	0.153594
328231	71569151	2.15562	2.25824
328232	69526426	15.4509	16.3397
328233	70305538	1.756	1.91709
328234	70719034	2.27492	2.42251
328235	70305335	8.29147	7.87323
328245	70565476	11.6463	11.8578
328250	72471732	0.845115	0.709541
328258	71809515	1.62324	1.61328
328264	71569145	1.23747	1.06183
328274	70303504	76.1294	62.4764
328280	70725043	0.113531	0.071115
328314	70305437	0.257751	0.204471
328316	70595847	16.9835	17.9525
328320	70298292	0.332476	0.225835
328325	70218558	1.00641	1.08241
328329	70218121	4.44179	4.0608
328330	70238603	1.522	0.610102
328354	70305580	1.94485	0.884376
328362	70305472	4.07862	4.03409
328365	70231779	62.4518	47.89
328369	70595853	1.79665	2.03031
328370	70565452	2.10145	1.91503
328381	69608396	1.97526	1.85543
328385	74276866	1.54952	0.940073
328401	71809037	0.954656	0.485426
328417	69524386	1.29585	1.2255
328424	70593125	1.82351	1.75103
328426	70298298	0.518614	0.222841
328440	72182947	82.0925	52.6692
328479	74510296	0.900753	0.744807
328505	70231863	9.15995	8.32999
328531	69446685	49.8722	43.0927
328547	70305341	30.9047	27.2037
328561	70724484	0.268516	0.138374
328563	70724505	0.815935	0.573168
328572	73497135	29.7623	28.4018
328573	70218115	1.91408	1.45493
328577	74510212	0.293392	0.212436
328579	70305431	0.473099	0.426547
328594	74510128	1.26803	0.860976
328602	74579467	97.0065	48.8437
328643	68911016	34.4845	34.263
328644	71765034	5.50144	6.60621
328657	74430972	1.43193	0.125903
328694	73514797	3.37063	3.62685
328747	70305562	0.509401	0.221837
328766	70724457	0.220944	0.131717
328778	69817817	47.2147	37.4494
328780	70300935	8.56934	7.8168
328783	68797521	2.06537	1.31556
328788	74578260	1.41775	0.89354
328801	68920701	3.54221	3.34658
328830	70228490	11.618	11.9056
328833	71574467	0.864041	0.269448
328835	71809397	8.30019	8.15188
328837	74431582	0.755946	0.75455
328839	70305227	58.1813	44.6324
328855	70565539	8.8248	8.42508
328918	69530947	0.922895	1.30964
328919	71569133	1.67473	1.80782
328949	70298304	0.507218	0.409015
328953	71569202	1.36108	0.859416
328967	69443244	1.54454	1.83661
328971	73818813	1.03432	0.258908
328977	69262264	60.2966	47.4604
328983	71494738	0.965479	0.340638
328993	70305084	1.57014	1.53165
329002	69290830	29.7902	27.7984
329015	69837590	2.85387	3.43876
329047	72471801	1.35475	0.787621
329056	69449032	2.3252	2.50893
329064	70719029	1.14933	1.0465
329065	75863344	1.42034	0.891983
329070	70305544	1.75374	1.91611
329093	75197606	3.141	3.01469
329095	71580192	1.05183	0.938121
329101	70305640	10.6201	11.0629
329152	70300529	12.4932	12.0586
329154	74277688	0.192993	0.225323
329159	71809019	0.928118	0.362446
329160	70305444	1.27996	0.587308
329164	70595859	4.0204	3.80954
329165	69514636	53.3268	38.2193
329173	69527704	17.4496	14.2337
329188	71832856	0.751881	0.675099
329207	71668563	0.940016	0.224423
329240	71809061	9.08747	6.69274
329248	70595865	23.7861	21.8738
329251	71569319	9.43338	8.07682
329252	71488750	20.4107	13.4795
329253	70305120	5.5055	6.41436
329257	75931514	0.725358	0.299711
329260	69529113	3.0808	3.19465
329271	71574582	2.84154	2.61387
329274	70305245	7.61555	6.668
329278	70302581	5.27011	4.57632
329302	70595871	59.4014	48.1755
329324	69887523	14.8035	15.2755
329333	71574485	96.4117	60.8148
329360	70298316	1.63777	1.63103
329362	74431447	0.810461	0.227631
329366	69443082	7.62091	7.97767
329369	71020962	0.356604	0.258686
329371	71489794	1.26471	0.362759
329375	70609162	1.51235	1.78504
329384	69202250	29.569	26.817
329385	70305508	2.30675	1.50116
329414	74514345	1.50145	0.89329
329421	71809247	1.87618	1.42736
329428	70725049	0.231556	0.222396
329430	71494672	2.60057	2.15475
329436	71569214	0.822985	0.173364
329470	68546088	1.5093	1.35708
329482	71378677	3.98455	3.6749
329483	70305150	1.12904	0.937852
329496	71574594	1.23887	0.527079
329502	69202412	108.66	74.1716
329504	69736058	0.436851	0.247007
329513	69448960	5.91159	5.70141
329514	70305192	7.14633	5.97883
329540	69446292	43.8306	39.8
329541	71809319	1.76044	1.47728
329547	75931540	1.08411	0.204789
329554	70298322	0.437401	0.479753
329559	70303486	16.6849	17.0132
329562	71494690	21.4802	15.0898
329581	69529322	1.80537	1.27218
329626	71569241	0.737437	0.30125
329628	73513741	2.69757	1.83478
329633	70305036	1.69406	1.32793
329636	71808478	1.35581	0.446159
329639	70305287	0.646091	0.659539
329641	68844146	7.99183	5.779
329659	70565518	7.77325	7.64521
329679	69609001	3.83848	3.60593
329687	70298328	7.8009	7.88455
329693	75197498	0.525925	0.11247
329695	71213794	2.81749	2.34977
329716	70429076	1.46431	0.995253
329727	69514422	3.61647	4.05323
329731	71281800	68.0524	45.3178
329735	71569096	2.16045	2.22047
329738	72005994	0.258372	0.152657
329739	69527944	19.18	14.8909
329777	74821733	13.7883	11.9987
329780	70305162	2.60746	2.44916
329795	69443292	2.1263	2.3742
329797	70565446	2.71758	2.42837
329814	70304994	1.54265	1.67405
329828	69524572	7.61379	5.10398
329831	70205590	24.9903	22.5538
329839	71764332	5.4528	5.69743
329841	73424350	1.61899	0.876901
329844	74277640	1.30144	0.572228
329858	70305305	0.762612	0.766304
329872	71281677	2.20092	2.14237
329876	70305365	5.96131	6.32834
329877	69353741	1.95102	1.92435
329892	71764613	1.38045	1.54583
329908	68744582	38.7347	36.0925
329909	71808861	5.19309	5.00088
329910	68845388	5.72235	5.73
329918	71765004	0.883931	0.190959
329919	69262295	3.33927	3.16681
329941	70720251	0.722346	0.594066
329950	71764401	0.29727	0.282077
329954	69236981	12.2356	13.6667
329966	70298334	39.6295	26.9041
329972	71569084	1.8635	1.87946
329977	68546125	15.4684	14.6865
330010	72472452	0.904176	0.664338
330050	71495716	0.68609	0.171134
330053	71764879	1.43777	1.09218
330064	73617510	4.33046	3.32335
330086	70305664	0.664533	0.594194
330096	70238734	11.0446	3.7053
330097	72182955	1.241	0.534356
330122	70276915	1.07699	0.229829
330132	73512556	0.186556	0.194685
330146	72182950	91.4903	53.3491
330149	71808442	1.23047	0.384245
330157	70724714	0.75733	0.19582
330164	71380938	14.4715	14.9667
330166	69447948	85.893	55.8828
330171	386246	30.1538	18.6275
330173	69202950	49.2561	41.1779
330177	70305233	16.0667	13.9576
330183	70565575	8.25209	7.80294
330188	70303875	0.445078	0.372936
330189	71764577	12.242	12.5222
330190	70298340	0.558966	0.493454
330192	68637682	134.648	76.4655
330216	68920662	0.294706	0.318538
330217	69672731	17.9408	16.9575
330222	69873469	5.11055	5.51651
330228	72006002	0.387404	0.136893
330241	73512542	0.306404	0.142901
330260	68162244	1.58102	0.527182
330267	70298346	25.7308	14.515
330277	71281871	2.76631	2.22552
330283	70228137	7.4572	6.05785
330286	69609019	1.95272	1.35428
330301	70593158	4.04651	3.84688
330305	71569196	3.3624	3.4714
330323	75990481	2.00161	2.13784
330336	70227896	32.5784	29.9922
330350	71569127	25.8764	24.9968
330355	70228585	2.3475	2.05631
330361	71283662	1.94511	1.25369
330369	70946252	23.4656	20.506
330385	71494641	0.814111	0.310695
330401	69407523	28.0211	26.1427
330402	70238058	19.9506	19.9092
330403	70305574	3.11307	2.17289
330406	71569259	8.01719	8.23355
330409	71579861	0.254963	0.19813
330426	74579944	1.29381	0.637805
330427	69446613	6.38859	6.55015
330428	70238710	3.42753	3.41951
330440	71764443	0.19263	0.152973
330450	68844857	12.0906	10.1861
330460	70528318	2.35108	2.13082
330463	74821639	3.17965	1.95853
330474	70528384	13.0239	11.7742
330479	69626552	0.583547	0.639045
330485	70305478	40.5006	35.4312
330490	70784696	1.02252	0.280429
330552	70305239	21.6646	23.3199
330554	72182971	3.19162	3.46952
330577	70305646	5.43313	5.25838
330578	71569175	1.34867	1.26547
330594	73818824	1.05782	0.172317
330599	70595877	1.04534	1.06045
330602	70429088	12.7064	12.3647
330609	71656848	41.6358	36.9283
330627	69289273	14.9175	14.4441
330631	70305198	7.91746	8.56232
330660	72182953	0.832697	0.252028
330662	70238919	36.0701	33.5458
330677	71809145	0.85153	0.856959
330695	69015811	119.669	55.1418
330711	70305042	18.1474	16.1054
330721	68745564	2.45754	2.40741
330723	70231182	2.22469	1.96345
330767	74581169	0.34652	0.259358
330776	71808680	0.994011	0.269024
330787	70303851	0.035897	0.017695
330788	70305676	19.2157	20.8283
330790	69734917	23.3437	17.3768
330812	71020891	10.6541	11.2279
330817	69116516	3.72663	3.41947
330820	74514055	0.54858	0.175706
330821	72182967	3.20713	3.25941
330828	71735066	4.43094	4.03308
330830	69734452	36.2105	29.8167
330836	74357601	92.7735	61.1759
330837	70227884	34.8549	32.18
330850	72004517	0.404245	0.296761
330890	71281692	0.742659	0.689957
330892	72081702	1.43731	0.767122
330902	72005997	0.216686	0.207586
330908	70203688	48.7471	32.0303
330914	71281516	113.547	55.5828
330921	72471803	0.381525	0.077699
330938	70238878	1.60476	2.1727
330941	69526372	35.3644	25.3379
330953	69257749	110.008	63.1187
330959	68744576	19.6435	17.837
330962	74427088	2.01246	0.909646
330998	69527794	36.9976	20.058
331000	70595883	1.26564	1.31391
331003	72006000	0.815307	0.518366
331004	70302186	30.2394	26.4954
331011	70565524	4.4402	4.45135
331026	69734470	0.704457	0.647304
331046	69980328	1.38961	1.3218
331195	69174457	4.85667	4.35757
331374	70305502	16.3335	14.52
331392	70595901	3.9117	3.82341
331401	69444837	20.5868	20.03
331416	71764377	1.63123	1.01181
331424	71496048	104.526	64.2166
331461	70278045	39.8605	34.6271
331474	69444909	14.217	13.6932
331480	70595889	4.44587	4.58958
331493	70305413	0.752097	0.774354
331532	70723571	5.04312	5.0401
331537	75197576	0.272836	0.063539
331578	71808588	0.758111	0.82646
331595	74514079	1.90653	1.21693
331623	71495729	0.732805	0.738732
332110	69835585	0.281622	0.282744
332175	73497666	4.98772	4.82102
332221	70231797	0.506831	0.414508
332300	70298352	1.3404	1.10213
332309	70298358	0.832128	0.731621
332359	68844749	3.53138	3.36211
332396	69288381	30.5556	25.6138
332397	70546245	12.9849	9.84875
332427	74562260	1.36805	0.332305
332578	72081580	1.32617	0.591336
332579	71662904	3.2004	3.25403
332713	69114253	2.22724	2.18684
332937	69816972	1.9516	1.48119
332942	71764793	1.17913	0.729857
333048	70595895	0.520304	0.517793
333088	71529863	0.792135	0.810162
333182	69838649	16.0794	15.4084
333193	73423781	2.45361	1.69131
333307	73617660	1.28401	1.17169
333329	69568782	0.32709	0.389804
333424	71569169	6.13352	4.70306
333433	70724750	24.1612	18.7903
333473	73513486	0.309853	0.124861
333588	70595907	4.59701	3.74304
333605	70595913	23.6926	19.3193
333639	70276843	151.296	74.0376
333669	71281825	1.25518	1.1699
333789	73513522	2.61313	2.63503
333872	74736111	0.174172	0.131215
338320	70300336	0.251679	0.268937
338337	70445670	19.6876	20.0457
338346	69857607	4.04596	4.95567
338348	70192117	1.36148	0.959998
338349	74431414	1.22396	0.418356
338350	69446631	5.8344	6.28451
338351	69527836	1.15413	1.47667
338352	71495885	3.01703	2.15809
338353	71307262	20.338	19.9294
338354	71380387	3.18044	2.24703
338355	71021021	135.877	79.117
338359	69887475	5.79285	6.65844
338360	70231188	15.8508	13.1637
338362	70302956	23.9171	18.458
338363	70227878	1.61282	1.84288
338364	69407666	1.58388	1.46209
338365	69447918	0.613049	0.62165
338366	70228657	3.24687	2.72348
338367	69782007	4.96991	5.33099
338368	71021052	0.616354	0.42385
338369	69448984	1.6679	1.23644
338370	69448686	2.91765	2.96159
338371	68843859	9.58322	9.01287
338375	70231058	6.19671	4.77287
338403	69838254	0.63258	0.230318
338521	69672258	17.1329	18.2614
338523	74514186	39.1892	31.7113
347708	71587589	1.57375	0.758898
347710	70300899	0.746778	0.347045
347711	71920501	2.16895	1.19096
347712	68667575	2.23139	1.11169
347722	69548840	22.4124	21.8732
347740	71764607	146.962	56.6005
352968	74514019	1.53851	0.618749
353025	69540363	0.255952	0.169876
353047	75828202	9.29031	9.03349
353130	73514851	0.260521	0.214159
353148	70302413	12.1835	10.7202
353156	532705	10.2358	9.98219
353165	74277434	1.75541	0.658508
353167	70785176	0.618689	0.107008
353169	70302135	115.052	62.6656
353170	74513911	0.651256	0.467693
353172	68410297	116.286	65.8902
353188	74581193	3.83582	3.53121
353190	199222	129.303	65.8148
353211	71809205	65.5681	40.1173
353234	70784745	0.119641	0.0729
353235	70784830	0.102996	0.083976
353236	70784842	0.334232	0.378023
353237	71456119	7.78188	6.54376
353242	68523129	3.61526	2.917
353258	69202830	35.3441	32.5549
353282	69873618	0.638071	0.661513
353283	70239135	1.18134	0.31815
353287	74562498	1.09284	1.02499
353325	70302342	0.225797	0.207614
353326	70301943	56.3963	47.2804
353328	70300445	1.20492	1.27814
353344	69258226	2.79546	2.09686
353346	71381568	1.98348	1.33079
353371	72182984	3.11638	1.95168
353499	71789933	1.82899	1.82303
353502	71529917	5.02421	3.53639
353509	70237926	5.5923	5.47978
360013	69782001	31.9166	26.9304
360216	70303516	34.6006	32.4576
11287	69015212	9.07692	8.77162
11298	71495179	1.74909	0.723013
11302	71213880	54.6808	48.511
11303	69514524	7.77393	7.82402
11304	69013621	4.72549	4.36249
11305	69514530	79.7641	59.3317
11306	71380544	3.33393	2.45826
11307	69514624	26.1765	24.4775
11308	532610	60.0831	43.967
11350	68844474	26.9434	24.8739
11352	70228687	33.6874	26.0538
11364	71627813	1.48223	0.593389
11370	68203485	51.4698	36.6461
11409	68342390	14.436	16.6113
11418	70430802	67.8522	41.8512
11419	71654154	103.273	61.4672
11421	68498226	1.83431	1.38829
11423	68924841	55.1634	38.4002
11425	68632142	1.83775	0.986554
11426	69736400	73.9118	55.0497
11428	74990482	7.56251	6.18541
11429	67978674	104.315	60.3575
11430	68844450	66.0913	44.7028
11431	69549669	4.45985	4.75213
11432	68117992	5.70935	4.97169
11433	70528186	0.45432	0.280714
11434	71495209	7.19137	5.55709
11435	71380699	53.6551	40.139
11441	69237107	22.4694	21.2862
11443	75831174	1.04346	0.296934
11447	70593133	39.6991	27.2671
11448	74634819	0.974324	0.84519
11449	70593134	2.50452	1.88245
11450	68545033	60.8614	52.569
11451	69514678	0.902612	0.232635
11461	69514684	169.962	80.1096
11465	67792203	133.206	49.7497
11470	70228699	2.20443	2.00761
11471	69514690	1.55362	0.651704
11472	70724523	0.298728	0.156907
11474	69514696	23.5165	21.2418
11477	69514714	14.8499	14.7109
11479	69514720	38.3181	28.8645
11484	68444720	0.832646	0.961694
11486	70528192	0.734664	0.734476
11487	69514738	33.9212	28.584
11488	69837407	80.533	53.3925
11490	392924	76.1381	48.9216
11491	75988237	1.57394	1.12216
11492	71495632	7.68127	6.59954
11495	69514762	1.1219	0.498737
11497	69117002	5.96628	6.17601
11499	75988238	0.444512	0.24743
11500	71495638	0.784077	0.263976
11501	68498992	0.912546	0.302371
11514	74514237	33.0292	19.2909
11516	70523740	25.8333	14.2127
11517	69236777	98.8605	51.7385
11518	68631935	103.662	57.4474
11519	70230801	152.348	64.5908
11520	75988239	4.72112	4.22736
11522	68341519	1.25067	0.612653
11529	68745384	15.2348	15.423
11532	70717989	4.77048	4.59837
11534	512785	50.9625	25.5196
11535	68667655	3.25918	2.53411
11536	69236783	14.9985	13.621
11537	71764745	0.371886	0.262797
11539	73496905	3.33741	2.76527
11541	69855773	10.1912	7.86708
11542	69236801	5.91904	6.28415
11544	71608214	81.302	49.3228
11545	70429154	33.5855	28.0233
11546	69835612	0.711923	0.820823
11549	74277700	13.8668	11.3857
11550	69236807	27.4085	25.6312
11551	70723343	0.596746	0.423211
11552	69236813	3.06259	3.25037
11553	70723357	0.496307	0.305065
11554	71213886	1.74308	1.86463
11555	68744522	10.3867	11.1008
11564	641513	1.94874	1.3479
11565	71608530	16.3253	14.8495
11566	76003369	0.659721	0.283899
11567	69527692	48.4412	38.6155
11568	69524398	1.89598	1.96081
11569	68442859	91.0779	58.9762
11571	68301921	2.78073	1.25095
11572	67815965	0.528875	0.161166
11576	69524431	0.134886	0.030508
11595	69524437	1.06296	0.915612
11596	69524443	0.878487	0.956211
11600	69526629	1.71687	1.72834
11601	68633002	4.62711	4.63651
11602	72471743	0.126053	0.070173
11603	69524449	2.35167	3.09495
11604	69524455	0.024294	0.029205
11605	71723943	1.0127	0.413226
11608	69236819	6.375	6.55981
11609	71608203	1.3943	1.42295
11610	69028581	7.69256	7.74227
11611	68499075	4.30382	4.0841
11622	71380375	2.75396	1.88215
11624	70717990	1.32266	0.965888
11628	70230885	0.634965	0.257371
11629	72081677	0.716967	0.506461
11630	69526450	1.66095	1.15471
11632	69526456	28.3415	29.2089
11636	72710	85.3416	47.2094
11637	75694367	20.4741	19.5248
11639	73497259	0.372289	0.37014
11640	75988245	6.64673	7.03965
11642	70230891	2.96842	3.45348
11647	73818804	12.9215	11.5525
11648	70724565	0.549064	0.164392
11650	68667545	1.06092	0.373953
11651	75988255	46.5642	37.2846
11652	70528216	11.3925	11.4736
11655	199198	144.85	62.1683
11656	71723851	0.948168	0.339823
11657	68444982	0.786316	0.242169
11658	130155	74.4285	35.3824
11666	294015	7.46801	7.93743
11668	69013627	2.72559	2.01145
11669	68443064	21.2671	19.1813
11670	75988265	0.603241	0.675894
11671	68269266	19.1083	16.9089
11676	275696	58.347	39.0499
11677	73834104	27.9564	23.3663
11682	73818805	16.5168	13.381
11684	69526558	1.39091	1.33592
11685	68076979	1.57135	0.684778
11686	69526564	0.256788	0.259671
11688	70526018	7.55218	7.34588
11690	68744534	12.2518	11.8395
11692	71587721	1.32961	0.58233
11698	69526576	0.21374	0.158396
11699	71723857	1.35463	0.766962
11702	75826627	29.4171	21.9753
11703	70230927	41.4703	33.7033
11704	68798412	60.3793	43.8938
11705	69526577	0.731478	0.472038
11717	67765723	4.35428	4.72391
11723	69526611	3.05205	2.674
11727	70724571	0.508192	0.262064
11732	68797954	113.456	57.5899
11733	69236610	56.2606	45.4976
11735	68196979	108.83	50.0106
11736	69288614	9.24431	9.63119
11739	68797490	193.648	82.0886
11745	69526665	2.61614	2.28951
11746	69014548	0.499002	0.240275
11749	69526671	45.3723	29.9778
11750	71495771	8.70467	8.30347
11752	71616349	2.93556	2.62208
11754	71495777	1.49631	1.09433
11757	633302	15.9695	14.0303
11758	686199	17.2172	13.7765
11761	68563013	4.63508	4.68466
11764	323164	62.6582	40.1491
11765	71280550	40.3308	34.6792
11766	69526701	1.95159	2.02446
11767	71610778	17.4248	16.2291
11768	631717	2.57684	1.61932
11769	69526707	74.8454	42.7052
11770	74821969	2.67292	1.26217
11771	69015655	95.958	52.3257
11772	69838359	104.78	57.866
11774	69059806	39.5178	35.0728
11775	74514117	105.988	53.9966
11776	68924799	64.9788	49.1625
11777	68301270	52.7117	35.3913
11778	71495789	1.61286	1.34492
11779	70230951	1.35653	0.970232
11781	686196	4.65866	3.71422
11782	513248	74.0291	47.2297
11783	68745275	53.9332	38.881
11787	69526719	25.6664	18.7725
11789	69526725	83.2693	56.5485
11790	69526743	9.26305	10.4213
11792	69526749	6.45925	7.98705
11793	68076556	0.767563	0.254608
11796	75694726	0.916947	0.48663
11797	69529304	15.911	17.6157
11798	69529310	17.9327	17.9604
11799	633663	4.40262	4.11672
11800	68443104	14.2152	9.12662
11801	633687	0.986065	0.53636
11803	69015613	228.436	99.6735
11804	68799083	139.344	64.8657
11807	68632190	2.13044	1.45461
11810	632498	2.95769	2.12663
11811	71656091	6.70838	6.01947
11812	68910959	49.5989	34.8378
11813	68632196	9.21779	8.54549
11814	68341985	29.0971	26.1676
11815	71380893	79.4524	37.9393
11816	67936406	220.148	93.3605
11818	671239	0.546163	0.221353
11821	633282	1.79862	1.25507
11827	104598	14.6689	16.915
11828	248558	40.972	33.4847
11830	71280556	2.58417	2.53993
11832	68632703	2.74499	1.43429
11834	70528240	6.3604	5.27148
11836	130514	25.0197	27.0225
11837	68795446	77.0362	51.5528
11838	71612182	63.4825	42.3185
11839	104610	16.9147	15.318
11840	130518	41.5241	40.1336
11841	70717993	8.56768	7.67638
11843	69526785	39.5951	32.1358
11844	69526791	101.435	64.4851
11845	67979033	7.38072	5.24681
11846	68301276	2.78782	1.0305
11847	68117989	1.46715	0.984047
11848	73606534	16.134	14.1378
11852	70429393	100.435	61.9399
11853	68191354	1.0047	0.865741
11854	68797930	0.852929	0.710553
11856	71487025	1.05357	0.323039
11857	68443369	113.492	72.4231
11858	71570745	120.367	74.1472
11859	73818803	10.6677	9.55081
11864	68843841	39.9656	31.7493
11867	67979031	1.25321	0.600586
11870	68798364	6.236	4.84998
11871	71892370	0.340652	0.098196
11872	70724577	0.452445	0.123544
11875	71495813	0.540672	0.585586
11876	71495819	0.350053	0.331844
11877	75214941	4.35795	4.16907
11881	69526904	6.74273	6.93454
11886	413772	68.9812	41.3254
11890	68203464	0.719205	0.533929
11891	68076980	13.4475	10.7993
11899	71570735	97.1496	52.5143
11905	68498433	6.48356	6.72699
11906	71283638	7.193	6.89798
11908	71724810	0.701026	0.653593
11909	68845807	90.5031	54.4324
11911	69288650	86.1097	55.0235
11924	74579503	2.09001	0.783968
11927	68744498	19.1943	18.6789
11928	68157413	121.452	49.9365
11931	68546368	172.507	52.188
11932	68744958	145.469	76.6111
11933	69526952	39.7227	34.317
11937	532675	6.26218	5.51845
11938	69526958	124.646	60.925
11941	70724583	134.95	60.3112
11944	70528258	0.780775	0.810099
11945	70719009	2.06011	1.74791
11947	70528264	181.893	80.3961
11949	73513447	77.926	47.8928
11951	73513453	0.504195	0.29435
11958	74426449	11.2412	9.80603
11964	68546392	99.4708	54.5229
11972	564647	119.505	52.5083
11973	72722	172.545	73.8005
11974	68196930	1.68508	1.29855
11977	69526982	0.239988	0.115723
11979	69526988	0.265423	0.161097
11980	69526994	81.9595	45.7543
11981	69838745	18.5948	19.8111
11982	69526934	6.94159	6.60842
11983	67978746	61.045	32.3432
11984	69526976	146.816	56.9538
11987	69874036	11.859	11.6636
11988	71570750	20.739	17.8748
11989	71656134	0.649368	0.559568
11990	69527012	53.4896	40.1268
11991	68301939	116.941	53.0115
11993	68300950	10.4371	8.2631
11994	69782784	90.6175	60.7921
12000	74509500	0.577697	0.519624
12006	69838361	2.83994	3.97464
12007	69028617	16.3958	17.0132
12009	72472487	45.5771	37.0229
12010	70305443	12.1812	9.21224
12012	68301288	1.03054	0.560183
12014	69816488	1.08088	0.624907
12015	69528052	6.5751	6.34634
12018	68861864	1.01341	0.750814
12021	75197486	1.44604	0.60983
12022	71283687	4.19419	3.14809
12028	71616139	31.3539	28.9828
12029	69288704	8.1758	7.74933
12033	72739	80.9174	48.7499
12034	69529250	52.606	41.0464
12035	68667916	58.2621	39.9254
12036	68341310	21.3675	21.58
12038	69529268	1.74955	1.03521
12040	68744176	31.1078	28.0605
12041	68745347	14.9681	15.6785
12043	69529274	6.66683	6.08954
12044	70231803	0.695058	0.837059
12047	71764071	1.3767	0.353631
12048	69529280	54.4367	43.2764
12049	68667449	3.60064	3.91552
12050	67765710	52.3377	30.2462
12051	69288698	6.32351	7.08301
12053	75217040	49.9601	37.424
12054	564649	4.81604	4.43571
12055	633284	36.3766	24.1682
12057	130517	40.0201	41.3533
12061	69236867	51.1182	40.1122
12062	69236873	3.41489	3.81168
12064	75695642	17.4574	11.6551
12068	68300932	2.63905	0.971042
12069	68545917	207.707	76.1792
12075	69838255	2.20164	2.47385
12091	69015703	1.28968	1.47743
12097	68631978	2.83268	2.16189
12111	68443178	20.1373	17.0192
12116	68162239	1.76753	1.00227
12121	70430904	3.58542	4.0352
12122	68076884	22.5726	15.965
12123	73513576	5.02643	5.20369
12124	632496	1.39792	0.670504
12125	68342141	10.4289	11.0343
12140	68844373	24.3952	12.7001
12143	68544991	25.4932	22.2322
12144	69529334	2.70065	2.72371
12145	69835573	2.93865	2.60824
12151	68667934	22.4139	22.6643
12153	69529352	6.51835	6.86809
12155	68667455	4.5193	4.84836
373070	70946557	8.49524	8.82124
12156	71495986	2.43698	2.06926
373864	71579936	32.3745	23.8227
12160	69529364	2.80214	3.41606
12161	74514174	12.2099	10.4508
12163	74431083	0.754946	0.522503
12164	69529370	0.957718	0.94351
12165	70276873	0.827874	0.272984
12166	68845568	10.4188	9.56429
12167	69529376	1.43535	1.74044
12168	69529382	69.3491	48.0931
12169	69529388	0.808109	0.741162
12175	68301216	0.843166	0.442246
12176	68745353	49.9645	35.1409
12177	69529394	8.79147	8.18318
12180	71488780	1.49489	0.396783
12181	69059816	59.0719	47.5395
12182	71496007	0.029632	0.029538
12183	75750418	47.4042	32.2271
378425	71668983	0.256244	0.148539
378430	70300511	20.1247	18.4221
378431	71492982	77.6538	53.5503
378460	71213806	2.08994	1.82895
378462	71210514	0.312316	0.122263
378702	69873558	11.8539	10.6987
12190	69529406	0.822554	0.953233
12192	70445341	113.36	70.1033
378878	70595919	1.8051	1.05949
378937	70305096	26.6698	23.0144
378954	69407397	181.507	78.626
380601	68667940	12.4521	10.4661
380614	73514803	6.6664	7.37281
380629	74821831	0.356737	0.234681
380636	70298369	11.5593	10.4218
380653	70298375	12.0364	11.6959
380654	71380513	108.748	72.2891
380656	71992115	1.78465	1.16353
380660	70227956	1.57143	0.770913
380664	74579422	14.3826	13.3845
380669	70595925	34.2002	29.4845
380683	70595931	1.42486	0.576763
380684	71920442	42.9217	26.7863
380685	74736117	0.044618	0.036673
380694	71832982	3.6399	4.41282
380698	69262301	4.79971	4.89434
380701	70595946	1.09202	1.00603
380709	72472486	2.49	1.60902
380711	69672796	73.4921	50.8388
380712	72081882	1.55553	0.79685
380713	71489788	0.970609	0.571945
380714	70301925	12.5896	10.037
380715	69114594	1.79432	1.71701
380718	70595952	6.33035	5.48918
380720	70595972	9.00145	8.68762
380724	70298387	0.288613	0.269943
380726	70725055	2.09707	2.05776
380730	70725061	0.393607	0.366962
380732	72471815	0.744954	0.216018
380738	74578278	0.497718	0.293208
380741	70298393	10.6233	10.6007
380744	70230861	34.7458	28.4366
380751	74735331	3.23592	2.3125
380752	68637635	43.5259	36.585
380755	71832951	2.02718	1.51816
380764	70298399	0.869081	0.989546
380765	70238752	2.30145	2.48028
380768	73497575	0.747665	0.568835
380773	75198184	0.381847	0.281895
380780	71764302	0.882944	0.249196
380782	74821862	1.43201	0.369401
380784	74359652	0.435137	0.358121
380785	69529340	60.218	49.9764
380787	69447972	4.98253	2.17846
380792	69734458	1.29207	0.716959
380794	71764571	18.5348	17.8927
380795	71569356	0.912643	0.76681
380797	74578200	8.32345	7.92367
12209	69236879	3.865	4.13579
380836	71020812	21.6624	21.8235
380839	74822589	4.19418	4.05398
380840	69169947	39.2615	33.4422
380842	68744152	4.22854	4.12645
380856	70228675	9.15835	9.24668
380863	70298411	2.67727	2.35486
12211	69529316	37.7502	33.8052
380878	70724541	1.27402	0.305104
380882	72472484	1.95032	0.661096
380889	70595984	4.7788	3.84832
380890	70298417	26.5783	20.4258
380893	70298423	0.239719	0.21897
380894	70595990	3.22477	2.46994
380905	70595996	3.97839	2.85352
380912	69835564	4.97629	4.05295
380914	70298429	0.06127	0.043358
380916	71021149	3.3368	2.72162
380918	70298435	7.44403	6.99437
380920	74578371	0.214376	0.183894
380921	69626855	52.7425	39.6524
380924	73712780	0.33353	0.314857
380928	71920429	53.392	41.4255
380930	71494617	0.608481	0.216322
380945	68546179	2.99939	3.33647
380950	71809430	0.54761	0.546856
380955	70298441	0.162685	0.038015
380959	72472397	7.90426	7.89289
380967	68745456	8.22462	8.08406
380973	70298447	0.875758	0.768687
380975	73617666	0.334776	0.213061
380977	70228382	61.4397	48.2477
380993	71656705	5.44442	5.75401
381000	70298453	0.419427	0.204841
12217	69529424	70.538	41.9781
381022	74059201	78.627	57.9358
381034	71668564	2.448	2.03562
381043	71570762	1.27029	0.322203
381045	69236694	16.7617	16.331
381058	74056156	0.102216	0.060343
381062	71808496	13.4934	12.7911
381066	71832919	9.32665	8.16761
381067	69288692	3.54909	3.8543
381070	74430960	1.09009	0.260874
381073	74635785	1.26263	0.312382
381076	70298477	2.20182	2.36366
381085	68845526	58.2663	45.0268
381101	69262317	4.35684	4.17515
381107	73497541	0.509463	0.548984
381110	69236652	12.3892	12.4031
381113	70298489	0.377208	0.27885
381118	74743417	0.42757	0.264832
12223	75988324	0.133356	0.076604
381119	71570763	1.33002	0.233249
381122	74578266	1.69542	1.10797
381126	70276933	65.4795	38.6197
381135	70298501	0.747755	0.398499
381142	71764351	0.928205	0.822048
381144	74510248	1.06523	0.426459
12224	74509592	11.4722	9.31455
381157	70596002	7.70395	7.31152
381175	69012771	0.420598	0.483441
381199	69527722	24.1115	22.3546
381201	70298507	0.281099	0.107578
381203	68745378	7.72119	7.51305
381204	70596017	7.25703	6.66565
12226	71610843	52.8764	31.3611
381218	70204111	11.4171	10.3023
381223	72076515	1.13032	1.01604
381224	70298513	9.11447	8.70609
381226	70298519	0.840175	0.171972
381229	70298525	1.06569	0.552724
381232	74579410	0.997526	0.871834
12227	69530684	25.4839	21.3951
381246	71668565	0.09072	0.040071
381259	70298537	6.41054	5.87468
12228	68300986	4.04063	3.24185
381269	73573331	5.24585	4.72886
381270	73514749	18.6845	14.1883
381272	71494708	0.852154	0.78761
381273	71668662	2.06028	2.15194
381279	70596023	4.2665	3.08459
381280	69838337	7.65388	8.30587
12229	68667928	9.14952	8.41872
381284	70238955	28.347	22.976
381287	70228478	4.29606	4.09372
381290	74735253	63.2852	39.2776
381291	72472396	1.06182	0.974283
381293	72283653	1.41396	0.576859
381304	70298549	0.66705	0.57915
381305	72471838	4.41214	4.93828
381306	71764946	1.30863	0.471925
381310	69444789	54.5898	36.9864
381311	70298555	0.118992	0.144395
381314	70201636	8.6886	9.44682
381318	69169600	3.08155	3.43897
12231	68076975	1.87965	1.9121
381319	70723337	0.131964	0.099652
381325	71493735	21.4108	19.8539
381334	71587697	2.19591	0.751253
381338	70596029	74.7597	49.3981
381341	70298561	1.10891	0.790244
381347	74513917	18.6996	14.4838
381350	69114878	0.661377	0.731572
381354	70596035	6.11522	5.51428
381355	70596041	25.4119	21.9441
381356	74431804	1.90133	0.737466
381357	70596047	13.7116	12.7936
381358	70596059	168.376	71.459
381364	70298567	0.223955	0.144245
381375	70298573	0.349597	0.212744
12234	75692782	66.5904	44.425
381379	69202651	46.8446	37.6674
381380	71494635	2.99439	2.60508
381383	70231755	13.8958	12.7995
381384	71809265	1.0195	0.247163
12235	68563068	3.53336	3.5053
381393	70205614	1.5953	0.798352
381394	74635773	1.42136	0.785655
381399	74514375	2.11164	1.07274
381400	70596053	6.26973	5.40696
381404	70596065	5.82909	4.86263
381405	73497568	0.846951	0.726317
381409	68797509	2.39568	1.75479
12236	74990525	1.23119	0.63461
381410	72472441	0.989009	1.0053
381411	74578224	1.89971	0.897797
381412	74430900	24.289	21.9509
381413	69835582	2.64495	2.53265
381426	70228412	0.15581	0.115953
12237	68522380	67.869	48.7711
381434	74509587	0.333886	0.163187
381450	70298579	45.3061	36.3907
12238	69262340	83.7452	53.0686
381463	70300583	1.26131	0.936358
381474	70298585	2.2167	1.81669
381476	69527992	1.30279	0.589545
381483	72472462	9.15518	9.25915
381485	74510146	0.867005	0.605896
381489	75985899	6.62282	5.32167
381493	71489786	1.13025	0.884168
381498	69442422	2.39548	1.97496
381500	70298591	1.50664	1.3059
381510	70299893	0.490197	0.267843
381511	72471816	45.1264	22.0715
381522	73513723	1.63464	0.759277
381524	74430948	1.1073	0.138331
381529	70596071	18.5578	17.817
381534	70596077	1.66493	0.570531
381538	70299899	1.1767	0.98944
381544	70299905	0.312135	0.155258
381549	73497672	0.34202	0.219457
381556	74514300	35.0411	31.6822
381557	70596083	19.305	18.1919
381560	68843919	2.56626	2.7928
381570	74514261	0.345717	0.195827
381572	71020979	0.731332	0.160836
381575	70725067	1.8172	1.24906
381580	74562552	1.03234	0.341091
381590	68667649	3.29664	2.3931
381591	74359676	2.7422	2.03026
381597	70596095	1.0884	1.28022
381605	71809292	1.79002	2.07531
381622	72472398	0.225518	0.18354
381626	69444915	130.845	76.2574
381627	70299917	25.1172	19.0749
381628	69257403	3.54858	3.39002
381629	69113518	23.5086	23.8719
381633	74581181	3.59346	3.23766
381634	70299923	4.03431	4.25692
381644	74821659	2.41428	1.80113
381654	68667461	2.98088	2.36609
381667	72076605	0.246759	0.198914
381673	69448215	1.32804	1.33902
381677	70299935	141.596	55.483
381678	74510314	0.999137	0.535442
381680	69012888	0.323961	0.27305
381686	74514168	2.78535	1.94221
381693	69407977	2.57684	1.49329
381694	69672904	29.2037	23.959
381695	68637742	74.8807	53.8081
381697	70299941	0.980195	0.641206
381714	69113817	4.02473	4.45568
381716	73497699	1.35005	0.268278
381738	70299947	15.0612	15.1435
381739	70596101	11.9751	13.355
381741	70299953	1.28893	1.2667
381742	70596107	59.4533	44.8243
381754	70725073	1.20822	0.506225
381759	68667661	0.643903	0.416749
381760	68522423	1.7547	1.10023
381765	68744857	17.8324	17.217
381785	70299959	3.48116	3.32226
381788	71393328	53.2103	37.3787
381792	74635415	0.284646	0.184679
381798	69442416	1.52152	0.623123
381801	71764518	96.0957	61.8112
381802	69262153	7.51296	7.29465
381810	69257666	0.248575	0.182845
381812	70299965	1.08831	1.2235
381813	74743441	45.6447	35.7626
381815	70725079	3.07686	2.44541
381816	72472451	1.03831	0.599184
381819	74822856	1.81537	1.4133
381827	70525773	11.8804	10.899
381835	70299971	1.41452	1.61182
381845	69202376	4.49542	4.97906
12258	68076550	0.606763	0.217271
381854	70596113	4.13527	5.2281
381856	70596119	0.790794	0.734732
381868	69672910	2.72163	2.54402
12259	68191456	14.8387	11.8083
381872	70596125	4.83127	3.93135
381876	71489815	20.3678	16.1582
381901	70299977	1.53182	1.47361
381903	69174046	12.9831	12.5903
12260	71487058	0.266434	0.19665
381907	70596137	2.46556	0.829826
381914	72283563	0.183308	0.122778
381917	71587559	0.212322	0.20151
381921	72081744	0.471388	0.352878
381922	74510134	0.350475	0.220134
381924	70596143	1.17496	0.39504
12261	70528408	22.1396	19.5711
381925	69530768	1.69309	1.01306
381933	71493801	0.890068	0.279133
381942	75692945	103.427	64.0241
381948	70596149	1.44622	0.520643
381974	69258166	9.17374	8.82169
12263	68301772	1.28044	0.779855
381980	70596155	1.41727	0.309265
381986	70596161	0.372824	0.3199
382003	74562570	1.43624	0.634178
382018	70785218	77.7934	57.5246
12265	69530953	1.52188	1.7406
382030	69443274	1.9375	2.23269
382034	70276975	33.7558	28.422
382036	72183004	0.396804	0.334812
382038	73513404	0.338006	0.321495
12266	70528425	2.75413	1.80779
382045	74562266	1.53409	0.393632
382051	70299983	1.03979	1.04564
382053	69028623	4.59183	4.4381
382056	69524515	36.4014	31.3657
382062	74578242	1.46266	0.379573
382064	74578254	0.622805	0.30111
382066	70300905	34.3043	30.5779
382073	71808668	8.28559	7.83959
382074	74578365	0.510397	0.349432
382075	69113781	6.98056	6.96993
382077	69442353	9.29722	8.53476
382079	74514249	4.86874	3.40471
12268	70305568	15.7351	13.2059
382083	70299989	0.632037	0.482326
382089	72076557	0.245305	0.166445
382090	72283408	0.139998	0.074478
382098	71489816	1.597	0.541552
12269	68301885	4.34968	3.50948
382102	70299995	3.20277	2.72183
382111	74562200	2.45164	1.39271
382112	70300001	1.42516	1.23448
382113	71832787	1.4627	0.508285
382114	70238770	5.28688	6.02246
382117	70300007	0.914546	0.977318
382128	74509590	1.13934	0.619981
382129	70300013	45.3111	29.6732
382133	69114884	0.658147	0.64609
382137	70596173	2.59325	2.52706
382139	71832882	3.93776	3.6869
382174	71764344	0.620783	0.559121
382175	74578194	54.9905	44.9799
382193	70596188	0.418008	0.303997
382198	72472472	1.41845	0.515903
382205	70300019	2.24688	2.45335
12273	69236885	3.26822	3.30803
382207	69783083	0.308376	0.261665
382217	70300025	0.160091	0.088283
382221	74562540	3.73184	3.13645
12274	68302257	3.62196	2.84934
382231	71809121	3.29718	4.00362
382236	70231827	104.547	68.3051
382239	70300031	1.81666	1.58087
382245	70596194	1.83051	1.5199
382252	72283557	3.13864	2.7483
382255	71764455	0.38282	0.306421
382265	68744755	1.16096	0.994531
382271	74736123	0.296888	0.136753
382301	69114180	0.257551	0.198606
382371	70725085	0.885316	0.190761
382384	71764763	11.3657	10.1511
382406	71486989	0.407372	0.268612
12282	671242	64.5384	36.1402
12283	587417	92.2265	48.7722
12286	69201546	92.6558	53.258
382543	70300037	4.94836	3.60875
12287	71307202	5.00905	5.34233
382562	73716602	0.827544	0.38358
12288	69236891	30.1254	25.1313
382571	68798944	116.654	56.824
12289	68798037	95.2433	64.6971
382620	69981073	1.46959	1.75394
12290	69236897	114.476	59.6352
382639	70596200	0.807465	0.788714
382643	69524539	1.96944	1.41057
12292	71307208	2.82035	1.73191
12293	69236915	92.14	49.8161
12294	69236927	43.9091	30.2761
12295	73497107	61.6865	46.1497
382770	71789915	1.78036	0.48947
12296	69236933	35.8073	29.0149
382794	70300043	12.9147	10.2258
382813	70300049	2.23675	0.723444
12297	69236939	98.7729	57.5218
382821	70300055	2.08433	1.53811
382864	74514091	1.70734	0.655934
382867	70300061	2.29307	1.82497
12299	69236945	1.53091	1.08801
382890	70228633	54.9283	47.0636
382902	70300067	3.87094	3.45036
12300	69236951	59.2958	51.4383
12301	68203482	1.34004	0.261971
382985	68919818	0.682369	0.768474
12304	69540272	5.88978	7.05774
383041	71281925	11.8371	9.27195
12305	69626705	15.5391	15.9621
12306	72182977	1.39332	0.741774
383103	74736129	0.247503	0.186607
12308	75496370	87.0159	39.3592
12309	71627790	0.841411	0.24685
12310	68744528	31.4273	28.5256
12311	71307214	3.16445	1.98907
383232	70596233	0.466169	0.311814
383260	70300073	0.266441	0.160331
383295	70195084	11.2457	9.36148
383319	70596234	13.7391	12.8536
12316	69540284	0.178983	0.198585
383348	70278130	32.2577	23.1353
383368	70725091	0.858813	0.169585
12317	67978478	176.145	71.2392
383435	70300079	0.574411	0.563763
383462	70725097	1.4021	0.436614
383490	74736135	0.505028	0.490796
12321	69013426	5.52076	5.09811
383491	72472395	13.933	11.2869
12322	68193005	147.578	65.8769
383507	70725103	0.303544	0.112361
12323	70719036	134.69	61.525
383548	74821945	0.355682	0.308019
383573	74735313	0.435127	0.231028
12326	69540314	14.0146	11.3409
383613	70725109	0.061599	0.05491
12328	386253	18.805	15.3735
383678	70608352	0.3585	0.208568
383682	70300091	0.29796	0.08264
12330	69080016	169.794	74.8746
383692	70725115	0.316978	0.329758
383700	74736141	0.401417	0.226757
12331	293256	131.987	57.8972
383709	74431260	0.2116	0.108023
383710	70608358	0.201909	0.14454
12332	67978490	0.846784	0.188187
12333	70528444	4.53636	3.47038
12335	69540351	24.3758	21.3262
12336	68633113	86.2497	53.6943
383820	70723498	1.19752	0.443016
12337	69015476	36.34	28.7293
383848	70608364	0.821492	0.249636
12338	69540357	2.12298	2.49714
12339	71764649	15.7605	15.5023
12340	68342264	26.8324	22.9595
12344	70525779	0.694708	0.258238
384009	71529839	0.879235	0.250503
384021	70725127	0.441756	0.308463
12345	74357646	80.0821	47.1597
12346	71617032	0.406825	0.390731
384059	69981037	2.14189	2.033
384061	70276825	14.1946	11.0894
384071	72472399	0.421046	0.334211
12348	68797501	115.51	65.5902
384106	74736147	1.23142	1.55825
12349	69014434	55.8363	35.4638
12350	70429184	0.123898	0.111249
384185	73513435	0.568468	0.344702
12351	67978747	83.2804	51.1671
12352	68446039	5.55195	5.33356
384214	69672922	34.9918	28.7333
12354	71496276	0.938569	0.46232
384276	70725133	0.267324	0.098251
384281	71492922	1.50636	0.603681
384309	68845645	14.5891	13.1846
384322	70300097	0.666466	0.570363
12355	69170186	7.43034	7.12148
384349	70300103	29.1571	15.7045
384410	70725361	0.489265	0.18169
384415	70300109	0.312869	0.191883
384417	70725371	0.63133	0.434617
384452	74578230	1.37083	0.323847
12361	69134622	1.67166	1.79771
12363	75861031	0.555964	0.177962
384546	70725441	2.20817	1.55933
384557	70608370	0.366805	0.173014
12364	71656059	1.95047	1.13417
384572	70785279	0.834214	0.289294
12365	69540393	1.41357	0.807908
12366	74562594	3.07837	2.01807
384610	70725447	1.38474	0.686982
384619	68667162	35.1517	31.987
12367	70431217	64.9199	46.6995
384644	70725453	1.52667	0.430387
384670	70725459	7.49638	6.23429
12369	68443092	8.59546	7.38441
384695	73617642	0.863893	0.441981
12370	68193061	0.770816	0.44114
384724	70300115	0.478141	0.129078
384763	70608376	0.183077	0.126592
384775	74581259	0.435877	0.374328
12372	69835569	9.45665	8.55491
384783	71992073	6.90899	6.7964
12373	71380950	3.33128	3.66284
384817	73818831	39.3285	31.8745
12374	69257683	12.3813	12.0355
384865	71456086	19.5571	16.8716
12380	386013	64.2299	35.8919
384962	74822598	2.06077	2.09683
385068	74821974	149.696	94.6581
385069	70608403	0.997092	0.519243
12386	73513660	11.0531	9.8198
385138	70526065	1.2177	1.00636
12388	68843757	52.1617	43.0623
12389	68667952	6.83904	4.52526
12390	68444620	6.8824	6.71128
385263	74562510	0.340076	0.204823
12391	68499332	0.440571	0.182511
385308	70725471	3.4143	2.86798
385317	73513290	1.23886	0.300491
385343	74059302	1.42994	0.356997
12395	71307232	17.3043	15.2671
385380	70300126	0.597474	0.452534
12396	68844725	57.6619	43.1846
385403	74736153	4.51448	5.37596
385413	74821864	1.48601	0.862809
12398	69540417	1.11255	0.333065
385446	74736159	0.136284	0.104708
385452	74821910	1.37329	0.47419
385492	71456096	1.52457	0.47334
385493	74359658	0.360931	0.314472
12401	68302160	14.9596	14.1054
385499	74736165	1.21853	0.502884
12402	69540423	4.15524	4.26942
385605	70300144	0.960296	0.904419
12405	68862006	32.0902	19.0075
12406	69873588	1.87632	1.54147
385643	72283671	2.06202	1.8775
385649	74431570	4.30369	4.35841
385658	69672940	13.0615	12.588
385668	70303899	0.259097	0.184661
385674	70725477	3.53191	3.27351
12408	68301431	35.2434	26.6229
385737	74735319	0.67158	0.669207
12409	68341424	2.28572	1.15098
12411	68341286	10.5261	11.8988
386468	70608421	2.0698	1.89487
386478	72076411	8.27847	9.00692
386484	70608427	0.648296	0.271642
386486	71991786	11.054	11.8006
12416	67814209	1.47134	0.594612
386504	73513792	0.592083	0.277451
386546	74736171	1.70431	0.492534
12418	73497017	46.3884	38.3359
12419	633661	30.6541	23.9107
386611	70301055	3.93307	3.25918
386649	69782413	71.1912	50.9248
12421	71998949	1.78668	0.992377
386655	70723381	2.49417	2.38639
12426	69236993	27.0375	20.4052
386750	69874150	48.2174	37.7903
12427	72182960	1.22345	0.322875
386753	71496417	24.0528	20.0532
387132	71662901	0.14507	0.10449
12442	633285	2.34219	0.987835
12443	69540507	90.8201	60.2448
12445	68191468	0.515401	0.435059
12447	69540513	4.97796	4.88668
12448	68667766	0.979971	0.743931
12449	68795429	12.8416	13.1727
12450	293895	18.674	16.2433
12452	69540519	9.38759	9.39386
387314	71495926	13.7374	13.2126
12453	70445658	96.4035	57.647
387334	73513705	1.66146	0.693598
12454	70431223	87.4385	56.8964
387340	70785146	0.996002	0.502538
387341	73424344	1.22391	0.24292
387342	70785152	1.81459	0.543553
387343	70785158	0.802272	0.149162
387344	70785164	1.01854	0.284202
387345	70302336	0.525648	0.184306
387346	74277433	1.56517	0.416576
387347	70302348	0.26816	0.081891
387348	70302360	0.219378	0.173505
12455	69540531	18.9699	17.6004
387349	70785170	0.848825	0.15798
387351	70785182	1.29931	0.293662
387352	70785188	1.10467	0.679891
387353	70302366	0.190781	0.089729
387354	70302372	0.158719	0.084869
387355	70302378	3.02647	2.89741
387356	70302384	0.462738	0.540531
12457	69540537	30.4573	24.2196
12458	69237035	4.71144	4.99616
12460	68546260	0.522686	0.306923
12461	293916	104.94	56.0397
12462	69540543	33.53	27.1392
12464	71380971	82.3449	51.7368
12465	69540549	83.7393	49.0391
12466	392920	10.4714	9.16006
12467	74510266	0.805118	0.233392
12468	413791	98.8074	46.6423
387510	70278009	0.065305	0.037719
387512	70302390	0.480265	0.377584
387513	70302407	6.18563	5.43146
387514	70785200	0.096715	0.062684
387515	70302419	3.70962	2.61685
387524	76003370	0.827817	0.588205
12475	69028521	4.80534	4.87776
12476	74821967	1.88699	1.87546
12477	69838431	0.223198	0.187331
387609	68798819	48.161	41.0137
12478	69540555	2.48952	1.96957
12480	69028485	4.55539	4.39486
12481	68910982	7.44737	6.83195
12482	68545372	4.47377	3.19473
12483	69540561	1.39956	0.87266
12484	70719038	14.4997	9.99441
12487	70528497	6.69291	6.36966
12488	69540581	11.4662	12.6482
12489	75694274	2.23343	1.81961
12490	67936418	67.507	37.5596
12491	69540587	1.02022	0.39361
12492	68546500	74.5935	51.5467
12493	70528503	24.3719	19.1671
12494	71579843	1.95579	1.87787
12495	68301640	1.1849	1.24372
12496	71612165	6.42202	6.83986
12497	68546197	14.1167	12.9046
12499	67765698	2.27397	2.52984
12500	69540593	1.12154	0.361173
12501	69540599	1.45265	1.28772
12502	68545533	3.45854	2.81303
12503	68667898	11.366	9.75502
12504	68563116	10.7717	10.6121
12505	633271	0.73614	0.254581
12506	69174340	2.40519	2.77377
12507	68301981	5.67103	5.12566
12508	68445203	1.27893	1.20279
12509	69540605	2.21758	1.97859
12511	323181	19.5038	19.0526
12514	71616337	13.701	12.9753
12515	74821820	0.517859	0.330676
12516	68499308	1.1821	1.06867
12517	68191546	5.80715	5.91773
12518	68744492	11.5875	10.0704
12519	69540617	1.02397	0.769521
12520	68269526	66.1147	44.3986
12521	69735676	6.8742	7.69745
12522	69540623	1.03735	0.630009
12524	68301802	4.18003	4.08424
12525	70528509	11.7322	11.395
12526	68151390	18.8833	15.6594
12527	69540635	19.6835	15.7436
12530	68924781	1.07739	1.15506
12531	71656803	3.78972	4.83485
12532	71611331	0.230369	0.26784
12534	74431284	0.165618	0.122859
12537	69012950	61.7021	46.987
12539	71496288	2.94852	1.87191
12540	71021145	90.3733	52.0685
12544	68522404	2.24988	1.54061
12545	69540653	15.5283	18.0811
12549	71280766	14.5176	14.7617
12550	69540671	1.18562	0.51211
12554	68196960	54.4701	30.8753
12557	69838100	1.02368	0.35716
12558	71610800	60.1671	40.1556
12565	70719650	12.6054	9.42875
12566	71723882	1.07469	1.18322
12567	68745233	23.9153	21.1948
12571	69540695	1.65577	1.53788
12572	545092	126.808	59.45
12576	294048	39.6132	31.0007
12577	75198136	3.32645	2.68387
12578	74430996	1.30586	0.347318
12583	68302184	48.1406	40.6843
12589	71656862	33.5136	30.3889
12590	130534	51.9142	45.5582
12592	69288848	1.23954	1.30865
12593	69113722	7.87073	8.20042
12606	68302029	6.50381	6.60256
12607	68157406	5.75756	5.33934
12609	69201630	65.2757	46.7195
12611	70539130	1.70553	1.35723
12613	68269293	0.105638	0.033259
12614	71307238	2.50241	2.30215
12615	68301156	0.210539	0.123795
12616	71579867	3.62921	3.97748
12617	69548801	18.0632	18.1008
12623	69059802	64.8	52.7907
12626	68076549	8.70593	7.85848
12628	69169738	4.02266	3.27105
12630	69548858	0.291995	0.161199
12631	70719651	3.05667	1.82302
12632	74357607	0.148478	0.132499
12633	68545348	5.1211	4.69236
12638	69548870	0.759192	0.951855
12640	69548876	1.86732	2.03909
12642	68162267	0.746924	0.196052
12643	68301335	2.59751	1.38121
12648	69548897	1.00849	1.10854
12649	69548921	0.873455	0.414724
12653	67765711	171.877	73.2225
12654	68443232	2.67078	1.84258
12655	69117128	1.26651	1.17118
12659	69782618	0.271595	0.248218
12660	69133725	6.64124	8.47508
12661	71496294	13.6301	10.6758
12662	68845472	7.60349	7.90874
12663	71021152	4.84734	4.07791
12669	69549676	101.393	53.0548
12675	76098381	35.0225	37.917
12683	69548945	1.56104	0.509152
12684	67978761	0.295069	0.151977
12686	68302305	14.6174	12.1806
394432	70302896	0.147199	0.117573
394433	70302902	0.212505	0.212756
394436	70302890	0.514207	0.283113
396184	71587667	31.2844	27.2799
399510	71022738	19.3773	20.2548
399548	71487184	8.27582	4.72582
399549	70724804	0.282541	0.184725
12695	73514689	4.13738	3.96922
399558	70565569	40.6586	27.7323
399566	69236682	39.5341	34.0484
399568	71393322	196.221	105.027
399569	69530917	2.23994	3.14543
12696	69548958	33.5781	29.7447
399588	69445409	25.4078	20.7895
399591	71764892	0.293856	0.161541
399599	69442440	5.36515	5.03434
12700	75695648	1.00993	1.03459
12702	68911020	4.82201	4.97442
12704	69169983	40.187	34.0561
12705	68798932	20.7396	17.4633
12709	393211	164.356	82.2533
12715	69548970	56.5893	33.608
12721	67978734	14.3247	8.685
12723	71307250	31.9948	26.8245
12724	69734737	15.078	15.0159
12725	70305610	97.3637	59.4758
12727	73512560	49.5059	33.9015
12728	275681	7.68051	7.21811
12729	294043	13.2527	12.3887
12733	68191300	0.123457	0.099998
12737	513240	0.657666	0.439692
12738	71627767	2.02692	2.40556
12739	68301401	2.37957	1.48654
12740	70719652	1.94221	1.04493
12741	513471	21.3459	15.8231
12745	69114399	2.43341	2.00263
12747	69549000	97.558	61.7073
12748	71608390	64.0668	48.5501
12750	532637	72.7272	52.6464
12751	68148756	33.101	26.8641
12752	68745084	3.61691	3.19939
12757	69838610	82.4473	52.0514
12763	68743751	9.08866	7.38641
12764	67767470	143.358	63.5679
12765	68667336	6.54366	7.01229
12766	70593137	2.5892	1.95454
12768	71608221	40.2144	37.518
12769	69237053	5.61163	5.5476
12770	69237005	2.96957	3.1813
12771	69237017	18.3602	17.2413
12772	69237011	3.27852	3.61929
12773	69237023	4.38562	4.36298
12774	69237029	9.37833	10.1064
12775	69237041	6.68469	6.07226
12776	70593129	2.3387	2.54516
12777	69857476	1.66594	1.04621
[truncated: 14,854 more rows]

## Sheet: ABA.HYPO
entrezgene_id	imageseries_id	explevel	expdensity
317653	70295434	0.65884	0.515062
317717	386245	1.01305	0.573737
317750	71489789	0.393308	0.267664
317755	70195090	0.778104	0.563188
317757	70239027	0.378348	0.278291
317758	70228513	0.323302	0.307176
319146	70565861	0.129491	0.140431
319158	69169564	81.3643	57.0605
319162	68745120	32.3117	27.3197
319179	69735042	0.046915	0.050463
319188	69116889	32.1742	26.1041
319189	69735048	0.084737	0.091696
319195	69014530	152.743	73.2103
319197	69859717	0.254641	0.102436
319207	73497101	3.21505	3.7187
319210	71764904	0.192355	0.111782
319211	69782300	0.454323	0.220464
319213	71808853	0.051888	0.027943
319214	69236730	8.97375	7.99511
319217	73606464	0.135527	0.075599
319228	70305108	0.680932	0.778045
319229	71487191	0.166269	0.129592
319235	74514007	0.348526	0.195745
319236	68795432	0.063129	0.029839
319239	69236748	4.19173	3.94354
319245	69446917	0.966984	0.939978
319247	73606630	0.28047	0.148478
319259	70228257	0.160974	0.234342
319262	68919910	2.6105	2.97108
319277	69447924	0.420373	0.1573
319278	68920737	64.2096	52.0948
319281	71808448	149.42	92.0282
319293	69236754	1.64189	1.19196
319301	69548795	0.08239	0.078815
319321	70231140	0.705929	0.746042
319322	70593345	50.8091	39.0469
319352	69531043	48.0294	39.0062
319357	71021025	0.118464	0.058391
319361	76003513	0.480797	0.526547
319362	71496270	0.06983	0.066427
319370	69352908	2.73002	2.79757
319387	74514294	51.2899	41.0648
319388	69608863	0.247583	0.112738
319402	73513684	0.056164	0.057308
319412	70238746	0.515926	0.293783
319423	71809461	0.297056	0.242064
319430	74510176	0.070375	0.052038
319433	69671726	0.791639	1.0467
319446	74430978	0.201486	0.168791
319448	69672551	48.8524	40.4628
319453	70717370	11.1098	11.4429
319455	69527854	0.226923	0.24997
319459	71809325	0.087517	0.029257
319463	70231905	0.30968	0.153735
319470	69531037	3.08901	3.51671
319472	69446655	0.280804	0.08063
319475	70528049	0.333127	0.285584
319476	71809043	0.311341	0.230018
319477	73497059	8.05968	7.37298
319478	74277639	0.433725	0.393039
319480	75693046	0.180563	0.082163
319481	71764855	0.678304	0.632849
319482	71809139	0.27755	0.269983
319486	69448638	8.68057	7.4472
319487	72283534	0.228678	0.083787
319493	74277713	0.123502	0.069711
319503	71668372	0.132702	0.079054
319508	71808516	1.85024	1.68409
319513	68910986	3.64989	3.84669
319517	74431339	0.383962	0.273244
319518	69407899	2.9282	2.82413
319520	69671654	1.2077	1.28911
319522	70238830	0.058776	0.032094
319526	69672222	6.95293	7.40803
319527	69527830	0.188929	0.206734
319530	70228316	3.73152	3.30374
319535	68862036	0.110638	0.066838
319544	70231200	1.40246	1.10741
319545	72283581	0.193253	0.095299
319552	74277638	0.140846	0.094393
319554	413789	0.256368	0.182393
319555	69447966	2.42457	2.93508
319556	69448020	0.236621	0.247312
319562	69447798	0.220703	0.143918
319564	69530876	1.54106	1.4505
319574	74277653	68.8146	59.5252
319581	70218932	1.22598	1.58178
319582	68797894	0.264646	0.290334
319583	69736130	0.302396	0.106607
319586	73513597	0.088163	0.088989
319587	71380532	109.263	81.5028
319590	69448954	0.319109	0.264461
319593	69608483	0.33761	0.181835
319594	69734995	0.257527	0.187231
319598	69527878	0.028136	0.014033
319601	68191246	0.483829	0.494748
319604	69527980	24.8745	24.2875
319609	71493867	0.170457	0.101343
319613	69013017	41.1361	33.3317
319615	73496899	0.093209	0.04168
319618	69528016	0.401651	0.594761
319630	69447906	9.65671	7.09913
319634	73584825	1.30003	1.10215
319636	69608094	0.132539	0.066704
319637	70228424	0.421655	0.355485
319638	69782425	0.123978	0.087027
319641	69530864	0.248664	0.206663
319651	71764867	1.40294	1.17447
319653	69527812	0.325497	0.370605
319655	75692873	123.685	68.4069
319660	69448680	0.121276	0.086624
319665	70228406	0.436901	0.399307
319670	74513941	25.4939	25.7765
319675	71493777	0.344675	0.403376
319688	69444735	32.0482	30.5761
319689	70565488	0.303409	0.26076
319695	69288524	0.620495	0.702692
319701	70228567	0.137187	0.066213
319710	70528035	0.120642	0.075463
319712	69530882	2.67402	3.78618
319719	69407690	5.56882	5.59279
319721	71809172	0.566139	0.665875
319727	69448014	0.30834	0.349063
319734	71808777	0.176163	0.166618
319738	69548789	0.184632	0.124051
319740	75774663	11.0715	10.2932
319742	69448710	1.1228	1.15108
319743	71020993	0.357811	0.335142
319748	71493795	0.470587	0.408397
319749	71496233	0.085526	0.090222
319752	71495873	0.036062	0.037274
319757	69838516	0.241594	0.154143
319763	70228603	0.165232	0.128977
319765	68843751	0.647379	0.494242
319767	70227986	0.015013	0.024104
319772	69530816	0.084185	0.089828
319776	69530935	2.14814	2.25151
319792	73513347	0.219241	0.077753
319800	69262323	0.069518	0.022575
319801	69447804	2.86702	2.44677
319803	71809253	0.347257	0.31064
319804	70218950	0.368287	0.308472
319807	70203658	3.24811	2.24031
319817	70946614	2.53491	2.20144
319818	69514428	1.41688	1.99078
319819	70218576	0.416642	0.277998
319822	70302216	0.956277	0.846388
319825	74510122	0.946025	0.707827
319831	70218872	0.671502	0.863901
319832	74578188	0.387666	0.31846
319836	71808409	0.175134	0.134466
319839	70228472	0.31067	0.186223
319845	69262294	22.4476	20.9101
319847	70238979	0.317611	0.049091
319848	71809091	12.6938	12.1092
319850	69445367	1.034	0.995973
319859	70238961	0.048655	0.051561
319865	71809455	0.150328	0.124978
319875	75931587	0.064369	0.040221
319876	71021160	0.152617	0.037034
319880	67792206	0.709566	0.51375
319885	69442365	1.923	1.57192
319887	70238973	95.0893	71.3295
319888	69443391	0.246982	0.15321
319890	74822584	0.660404	0.586978
319893	69447942	20.5396	22.2501
319895	69530822	0.495936	0.478596
319899	71809286	2.29648	2.39719
319901	69446637	0.980313	1.0636
319909	69443445	1.04867	1.00181
319911	70238764	11.1235	13.0054
319912	70228525	0.437807	0.264142
319922	69514494	1.67092	1.78891
319924	69526713	10.3892	9.12342
319929	70228573	0.111462	0.110831
319930	70231851	0.054007	0.046455
319935	70717563	0.193376	0.156844
319939	69980256	2.90786	2.15566
319942	75828171	0.312014	0.152781
319945	68499028	2.73382	2.82469
319953	71610853	64.2089	46.2932
319963	69446619	0.252485	0.257243
319965	70717980	0.828295	0.931332
319977	69448716	0.944855	1.0683
319984	75831724	38.1645	34.1436
319991	69735807	0.200214	0.165264
319996	70305658	27.2657	25.2976
319997	68744050	2.92529	3.05938
319998	68845305	9.09087	6.34697
320001	69671780	0.041342	0.018446
320004	73584879	1.00491	0.463838
320011	70194558	1.34421	1.23925
320012	74822577	16.6339	15.5767
320019	69445433	2.07339	2.05588
320021	73513609	0.508947	0.171722
320022	71493230	0.268707	0.084274
320024	69527770	8.09639	6.50952
320027	70231158	0.62001	0.603663
320040	70228286	0.419884	0.407118
320043	71808821	0.961464	0.975854
320047	70205596	0.013601	0.014205
320051	71210895	0.034865	0.032876
320055	74431552	1.78075	2.18637
320063	67787341	14.3134	12.7461
320080	71493825	0.309707	0.222093
320082	72471790	0.151953	0.104077
320091	73497660	0.133808	0.133822
320095	71493807	0.230839	0.156245
320099	71380908	92.5608	72.1953
320100	69981139	0.756648	0.614321
320103	69449002	0.278423	0.305754
320106	71493873	0.146598	0.100796
320110	74822575	0.196852	0.160596
320111	69447782	13.5252	13.6696
320116	69530732	15.3932	16.5457
320118	71764830	0.685047	0.703935
320119	68918280	4.03308	4.22811
320127	69530774	10.0476	8.92922
320129	69524392	20.0875	20.4493
320133	70227872	0.032111	0.031066
320135	69113704	0.583558	0.709888
320138	70228358	95.3565	71.0593
320148	70231206	0.217614	0.128768
320150	70303468	19.2876	17.5934
320158	69447816	11.0996	8.80554
320159	69407636	2.54207	2.57155
320162	72182952	3.55648	2.76469
320165	74579951	28.9104	24.7946
320169	71809331	0.851461	0.841198
320181	71496522	7.0668	7.98815
320183	71808693	0.140746	0.03994
320184	70231941	4.64178	3.74396
320187	69671774	4.3983	4.93979
320189	70228155	0.082093	0.036977
320193	69527950	0.07263	0.031159
320197	71021167	0.43619	0.511969
320201	72182941	0.183712	0.157967
320203	69530840	0.251758	0.252557
320204	73712846	0.12143	0.069088
320208	68844403	11.6018	11.9269
320209	69626723	0.198482	0.210552
320213	74821925	1.60385	1.38132
320214	70305024	3.39389	2.73294
320220	70231893	17.7511	20.963
320224	70276783	0.309226	0.069173
320226	70528151	1.12539	1.11642
320230	71808558	0.027231	0.022358
320234	69671786	1.19372	1.30734
320236	71494726	0.228685	0.207527
320237	69104150	6.70607	7.05099
320244	68157391	3.89343	3.35193
320249	71021164	0.048428	0.0366
320255	71496083	0.083333	0.096238
320256	71809424	0.208433	0.106813
320264	71380520	8.38522	8.2693
320266	70238609	0.358527	0.462235
320267	74359724	7.98974	8.05235
320268	69528028	5.42792	5.39878
320269	70238064	0.066563	0.061455
320271	70228663	1.18223	1.41731
320277	69530923	0.195609	0.02435
320289	69527974	44.5864	41.8508
320292	68798495	11.0443	8.59144
320295	74822582	0.332511	0.17526
320299	69080729	10.692	10.7153
320305	70228179	0.102949	0.049885
320309	71492838	0.464369	0.378525
320312	71809226	0.238052	0.258207
320319	73712744	1.71025	1.81841
320321	70228161	0.704174	0.630181
320323	69514488	1.21848	1.09282
320333	71809443	50.9314	40.7824
320336	70717371	3.25367	3.02312
320338	70228221	0.464574	0.346736
320339	69445421	4.73112	4.91697
320343	69671732	1.39388	1.25501
320351	69608893	0.331603	0.054681
320352	70239015	0.127944	0.108056
320355	70238824	0.172588	0.191295
320357	70228394	3.58057	4.40225
320360	75831720	0.720457	0.691189
320365	70305174	42.7361	38.4063
320366	71494702	0.159737	0.105744
320373	69608489	18.3795	20.2137
320376	69816500	1.6236	1.68864
320377	70228101	0.611574	0.66561
320379	70946249	0.423234	0.215812
320383	69527824	1.69276	2.21429
320387	70238818	5.50634	5.94848
320394	69672677	4.81607	4.94714
320398	75988235	0.127502	0.051302
320399	69530870	25.3102	24.3283
320400	71494666	0.331551	0.290475
320404	69735640	3.62614	3.29093
320405	69540266	14.4615	11.8866
320407	72471707	0.1918	0.153337
320411	69449008	0.069927	0.06999
320429	69289315	93.8244	69.0762
320435	69838405	0.329242	0.366479
320440	69446947	9.51909	9.93202
320448	69289021	1.47715	1.67743
320452	69782634	0.66549	0.672841
320454	72471694	1.28534	1.2647
320458	69446559	0.619455	0.579897
320460	69449014	0.648699	0.740927
320463	69672210	99.5828	63.0424
320469	69447852	0.165407	0.130904
320473	69080484	201.676	98.0596
320474	71809494	0.368055	0.311168
320478	69527782	0.326924	0.339445
320484	69448668	2.41606	2.48081
320485	71809352	0.447022	0.446896
320487	69626588	0.102152	0.054428
320489	71496252	0.094647	0.063575
320491	69514386	2.061	2.64104
320492	71789970	3.13218	3.36436
320493	71021009	0.073502	0.020172
320500	71495155	0.780443	0.720864
320502	70295512	33.0635	30.1541
320504	69444717	0.240229	0.188748
320506	70228274	10.4448	9.47022
320508	69201522	11.3592	9.68655
320509	70228263	0.203873	0.024703
320522	71380369	5.75774	5.50028
320528	74058646	0.129255	0.061092
320534	69531061	0.4786	0.602965
320538	69013104	59.844	55.3851
320541	69448722	2.86531	2.92361
320549	73818828	0.337928	0.225411
320551	71495903	0.022816	0.020345
320554	71496031	5.43712	5.44287
320560	74514129	28.1294	23.3456
320566	70717979	0.08262	0.070643
320571	69407923	0.091731	0.071358
320580	71021007	0.124181	0.099105
320581	72182938	0.676009	0.704517
320582	69407767	1.4243	1.28799
320585	70218938	0.437418	0.363415
320587	69447978	51.7554	50.6263
320590	69835609	0.069863	0.066028
320594	70946200	0.212356	0.191416
320595	69816679	0.196537	0.141465
320600	72471695	0.075788	0.030732
320604	74277734	2.87157	3.41749
320609	69608923	4.10335	3.58625
320611	70228047	0.095215	0.121324
320613	71495915	0.271783	0.225678
320615	73679020	36.9239	35.0906
320616	70231116	0.078367	0.055211
320621	70238776	0.094827	0.029583
320631	74514013	0.121059	0.060813
320632	68844510	18.0484	15.5224
320633	70228543	0.155564	0.078617
320634	69134334	1.74498	2.04473
320635	71809418	0.183613	0.117209
320640	71378749	0.109004	0.095076
320650	71494647	0.649184	0.520019
320651	70228531	0.454661	0.505805
320652	69448990	0.174524	0.193058
320655	69782987	0.194687	0.111698
320659	69448924	0.321551	0.072614
320661	70429064	17.6705	17.6069
320662	69540381	0.006372	0.00725
320664	71809157	1.57638	1.61065
320671	70238615	23.008	23.9435
320678	71281746	6.23756	6.50926
320679	71809346	1.74469	1.97257
320680	71529809	1.13574	1.17177
320683	69261417	3.79417	4.08548
320685	68633383	1.40379	1.31911
320687	69447900	0.051683	0.031672
320696	71808790	0.880093	0.734267
320700	69514476	3.87235	3.84999
320701	69530786	0.3532	0.356183
320703	69527848	79.5259	66.2576
320705	68844391	52.5168	34.8049
320706	70228227	4.78561	4.76302
320707	71281325	157.259	85.6812
320711	70228239	2.51415	2.6942
320712	71381007	2.63043	2.41704
320713	69530828	0.041167	0.039787
320714	73513666	1.73788	1.67755
320715	71021026	0.049036	0.043881
320717	69446358	1.29813	1.214
320718	70302123	0.568265	0.590969
320720	71281331	4.01471	4.50583
320723	70231134	0.336333	0.409197
320727	69735508	2.12191	2.03944
320734	71378768	12.1852	10.7135
320736	70238997	0.141693	0.112249
320743	70228519	0.785912	0.972453
320747	70228484	7.22727	6.99276
320751	70238758	1.73231	2.07307
320753	69447781	0.032529	0.036685
320756	69446649	0.344189	0.322349
320757	69448936	0.107061	0.106028
320769	70300911	4.54827	4.26851
320772	70300276	1.47424	1.39099
320775	70231146	0.501457	0.4838
320776	69531085	8.74744	8.06393
320782	69447888	0.039053	0.023915
320786	73712750	13.0188	11.7706
320790	68797503	1.93714	2.06774
320795	71656704	10.6569	11.2486
320799	68918982	0.226109	0.105871
320800	70717376	8.64366	8.7495
320802	70528115	0.053729	0.044432
320803	69530780	0.071397	0.057146
320806	67787343	113.266	67.1169
320808	70194994	0.087934	0.086562
320816	69526641	1.50016	2.20065
320817	71496393	0.243555	0.296048
320825	69671750	1.24446	1.50051
320827	73818806	20.5299	16.9944
320832	72283528	0.028352	0.013082
320835	70231152	0.411218	0.497458
320844	71281337	0.58078	0.409017
320852	71493861	90.4519	76.0779
320854	69446304	0.491104	0.692671
320858	69626594	0.473795	0.502401
320864	70205352	57.2327	47.6598
320865	69527800	2.04761	2.27198
320869	69407648	3.01047	3.12426
320871	71495867	12.1338	13.0665
320873	75694362	0.573838	0.496127
320875	70717978	0.205626	0.118781
320878	69443397	47.1168	40.3721
320891	70231881	6.63105	8.09524
320895	70946238	0.183859	0.165767
320898	70228448	0.488097	0.670044
320902	70228591	1.04424	1.17067
320910	70278105	0.479627	0.424594
320913	71494714	0.200882	0.190693
320916	69531031	0.154463	0.191958
320923	72471720	0.279876	0.167084
320924	74513995	0.61901	0.275496
320938	68798187	13.7336	14.0628
320940	70231040	4.54472	4.77384
320949	69626558	0.266096	0.187036
320950	71493855	0.204071	0.165585
320951	69446316	130.925	83.2152
320952	69448942	0.061689	0.063528
320962	71495855	0.308566	0.352271
320966	69527962	0.049931	0.054942
320974	69527938	0.027779	0.050499
320981	69672042	3.21343	2.71014
320982	70430824	32.1134	27.3763
320995	74822943	0.159948	0.111126
320997	75931562	0.204576	0.084951
320999	69446923	0.541964	0.51939
321000	69443202	2.763	2.9759
321003	69671809	0.386213	0.436535
321006	69527986	12.8862	13.7198
321007	69873552	2.16852	2.32999
321008	71380526	83.3289	56.2178
321010	71919248	0.370698	0.226975
321015	71493741	0.074448	0.053043
321018	74276876	0.084941	0.061903
321019	71656630	0.189902	0.101468
321022	70528521	1.26237	1.08523
326618	69817037	0.299003	0.311428
326622	70194582	0.366747	0.369941
326623	74056143	0.03822	0.030263
327655	70231212	51.0699	43.8291
327728	71809013	0.204161	0.164412
327744	70239003	0.102893	0.116342
327749	71574588	0.06761	0.060089
327760	72005996	0.18176	0.134359
327762	69626927	0.177097	0.072776
327766	69981091	2.1607	2.07837
327799	70239057	0.074233	0.041737
327814	71496504	1.12675	1.17048
327826	70545895	38.8495	34.733
327857	73513359	0.116839	0.080783
327860	71569226	0.207416	0.136613
327872	72005999	0.393268	0.153519
327900	69838317	0.056301	0.062004
327942	71920495	2.105	2.13908
327946	70305329	0.602447	0.596919
327951	70298274	4.56833	4.52842
327954	74509596	0.653517	0.361028
327956	70298280	0.09593	0.058267
327957	70595835	0.383394	0.378753
327958	71494678	1.69959	1.90532
327959	70595841	0.360693	0.374736
327963	74736105	0.118845	0.07227
327978	70302204	16.4535	16.896
327987	70302479	10.551	11.1693
327992	74578236	0.194872	0.096338
328014	70298286	0.126357	0.082057
328019	70218600	9.2744	9.05371
328035	69529137	3.1077	3.59206
328059	71809025	0.192314	0.13526
328061	72005998	1.19707	0.236424
328069	70565464	0.484979	0.391044
328079	71488931	0.054115	0.04975
328092	69445385	0.083819	0.056523
328108	69262152	2.6065	2.61645
328110	74427050	0.500572	0.608458
328121	75043599	2.84041	2.31273
328133	69873965	1.22625	1.13883
328136	71764383	0.053603	0.035136
328162	69013116	0.316915	0.3786
328187	70305311	0.284648	0.112702
328231	71569151	1.0943	0.39243
328232	69526426	2.07503	2.40269
328233	70305538	0.141981	0.147386
328234	70719034	0.294186	0.21264
328235	70305335	4.09726	4.30958
328245	70565476	4.37598	4.09175
328250	72471732	0.061045	0.064278
328258	71809515	0.317029	0.251807
328264	71569145	0.773553	0.804509
328274	70303504	32.9623	35.2692
328280	70725043	0.017531	0.017218
328314	70305437	0.046935	0.027506
328316	70595847	5.66555	6.09396
328320	70298292	0.043482	0.032837
328325	70218558	0.116406	0.131195
328329	70218121	1.20775	0.772675
328330	70238603	0.456656	0.486814
328354	70305580	0.04565	0.037859
328362	70305472	0.299928	0.299418
328365	70231779	41.2721	35.0663
328369	70595853	0.175902	0.130905
328370	70565452	0.80144	0.723256
328381	69608396	0.247681	0.260085
328385	74276866	0.07	0.04155
328401	71809037	0.475172	0.293687
328417	69524386	0.372797	0.25414
328424	70593125	0.199553	0.156882
328426	70298298	0.163842	0.067069
328440	72182947	30.35	21.8183
328479	74510296	0.396442	0.347876
328505	70231863	1.52697	1.96272
328531	69446685	28.7932	26.1075
328547	70305341	7.7775	7.81026
328561	70724484	0.142951	0.05601
328563	70724505	0.124433	0.05678
328572	73497135	11.9041	11.518
328573	70218115	0.178359	0.102391
328577	74510212	0.166679	0.076605
328579	70305431	0.161369	0.082146
328594	74510128	1.299	0.84031
328602	74579467	3.25331	2.91394
328643	68911016	52.3251	50.9637
328644	71765034	6.84837	8.49147
328657	74430972	0.077148	0.041521
328694	73514797	1.41759	1.2875
328747	70305562	0.221261	0.134147
328766	70724457	0.044517	0.025517
328778	69817817	17.6578	17.9102
328780	70300935	5.75269	5.45582
328783	68797521	0.094732	0.046964
328788	74578260	0.291001	0.184713
328801	68920701	0.381377	0.46458
328830	70228490	0.976025	1.15659
328833	71574467	0.050046	0.059452
328835	71809397	9.58749	7.62413
328837	74431582	0.192214	0.125292
328839	70305227	11.6103	11.7868
328855	70565539	0.753144	0.730489
328918	69530947	0.040552	0.060929
328919	71569133	0.782154	0.888726
328949	70298304	0.148514	0.105322
328953	71569202	0.058205	0.044542
328967	69443244	0.291373	0.217485
328971	73818813	0.279846	0.121161
328977	69262264	29.5958	28.6859
328983	71494738	0.334971	0.108732
328993	70305084	0.320083	0.207761
329002	69290830	8.79287	8.27493
329015	69837590	1.26003	1.43377
329047	72471801	0.211527	0.093178
329056	69449032	0.415991	0.452955
329064	70719029	0.803027	0.906963
329065	75863344	0.109592	0.084044
329070	70305544	0.133224	0.104619
329095	71580192	0.09227	0.04177
329101	70305640	1.91985	2.19613
329152	70300529	1.23559	1.13134
329154	74277688	0.130681	0.101239
329159	71809019	0.086549	0.075801
329160	70305444	0.658907	0.340503
329164	70595859	0.374074	0.335659
329165	69514636	12.6478	12.452
329173	69527704	15.0644	9.96938
329188	71832856	0.107536	0.090206
329207	71668563	0.133669	0.044845
329248	70595865	6.68498	7.12445
329251	71569319	0.830118	0.742569
329252	71488750	0.566734	0.463183
329253	70305120	1.27532	1.23576
329257	75931514	0.078944	0.049244
329260	69529113	5.11638	7.01448
329271	71574582	0.382869	0.410239
329274	70305245	1.30203	1.306
329278	70302581	0.799018	0.78636
329302	70595871	34.0795	32.0386
329324	69887523	1.72697	1.62492
329333	71574485	11.0577	11.5083
329360	70298316	0.17251	0.097068
329362	74431447	0.029733	0.021712
329366	69443082	7.53044	7.69192
329369	71020962	0.391935	0.254057
329371	71489794	0.253295	0.154231
329375	70609162	0.798605	0.639951
329384	69202250	14.8588	14.3156
329385	70305508	2.45813	2.2806
329414	74514345	4.03954	3.16099
329421	71809247	0.194333	0.184875
329428	70725049	0.016309	0.017111
329430	71494672	0.425683	0.250465
329436	71569214	0.175531	0.106221
329470	68546088	2.60097	1.30386
329482	71378677	1.96926	2.2328
329483	70305150	0.453684	0.363036
329496	71574594	0.129796	0.10987
329502	69202412	88.4471	70.7141
329504	69736058	0.166942	0.061773
329509	69442284	0.212987	0.128273
329513	69448960	0.228137	0.238913
329514	70305192	0.782985	0.713871
329540	69446292	18.4648	17.5315
329541	71809319	0.856932	0.759351
329547	75931540	0.228332	0.050531
329554	70298322	0.126249	0.07423
329559	70303486	3.19363	3.57307
329562	71494690	9.67525	8.76185
329581	69529322	0.109339	0.113182
329626	71569241	0.229131	0.249817
329628	73513741	0.696994	0.405657
329633	70305036	0.614643	0.574001
329636	71808478	0.224621	0.12328
329639	70305287	0.10955	0.065544
329641	68844146	0.397586	0.332755
329659	70565518	1.99655	1.914
329679	69609001	1.34812	1.30565
329687	70298328	0.98215	0.830887
329693	75197498	0.07369	0.026323
329695	71213794	0.249679	0.157
329716	70429076	0.323266	0.20031
329727	69514422	2.08644	2.22061
329731	71281800	34.0046	27.0617
329735	71569096	0.471555	0.493778
329738	72005994	0.126489	0.126767
329739	69527944	1.03992	1.25749
329777	74821733	2.69963	2.28264
329780	70305162	0.754967	0.600215
329795	69443292	2.81425	3.24517
329797	70565446	1.47736	1.34661
329814	70304994	0.454476	0.508353
329828	69524572	0.314204	0.205828
329831	70205590	4.91774	5.61427
329839	71764332	2.56241	2.24776
329841	73424350	0.122121	0.079864
329844	74277640	0.140368	0.121048
329858	70305305	1.53209	1.47681
329872	71281677	0.430439	0.323615
329876	70305365	2.34054	2.39906
329877	69353741	0.135728	0.118075
329892	71764613	0.540283	0.439326
329908	68744582	23.1164	22.4483
329909	71808861	1.44876	1.68038
329910	68845388	0.284487	0.290068
329919	69262295	0.656069	0.478737
329941	70720251	0.222056	0.087253
329950	71764401	0.154915	0.101579
329954	69236981	5.3174	5.79803
329966	70298334	42.5172	26.9745
329972	71569084	0.14366	0.105476
329977	68546125	2.27627	1.51281
330010	72472452	0.325647	0.263532
330050	71495716	0.091554	0.033549
330053	71764879	1.7611	1.35823
330064	73617510	0.261111	0.205718
330086	70305664	0.28351	0.303215
330096	70238734	0.164007	0.134063
330097	72182955	0.191212	0.106901
330122	70276915	0.087163	0.032848
330132	73512556	0.109198	0.042683
330146	72182950	19.2793	15.9791
330149	71808442	0.286127	0.069525
330157	70724714	0.039035	0.037151
330164	71380938	3.27428	3.84487
330166	69447948	93.9481	72.3818
330171	386246	0.046226	0.050745
330173	69202950	39.1519	37.6454
330177	70305233	9.20862	9.61683
330183	70565575	1.9644	1.96418
330188	70303875	0.062713	0.018747
330189	71764577	2.88874	3.09682
330190	70298340	0.120102	0.080447
330192	68637682	67.1443	51.9186
330216	68920662	0.086452	0.073337
330217	69672731	7.46026	7.7435
330222	69873469	2.69628	2.48672
330228	72006002	0.032256	0.02422
330241	73512542	0.036685	0.035052
330260	68162244	0.213288	0.073162
330267	70298346	2.65427	1.56276
330277	71281871	0.349139	0.224898
330283	70228137	0.518292	0.350518
330286	69609019	0.111827	0.056185
330301	70593158	0.973246	1.09613
330305	71569196	3.10731	3.16285
330323	75990481	0.830522	0.527228
330336	70227896	29.1731	30.2849
330350	71569127	5.29635	5.75712
330355	70228585	0.663248	0.592628
330361	71283662	0.063704	0.042896
330369	70946252	10.5984	9.80104
330385	71494641	0.238697	0.182537
330401	69407523	8.27735	8.4462
330402	70238058	5.74971	6.84999
330403	70305574	0.388325	0.43216
330406	71569259	1.22408	1.41366
330409	71579861	0.125672	0.142298
330426	74579944	0.135453	0.089516
330427	69446613	0.713836	0.316682
330428	70238710	0.160544	0.130053
330440	71764443	0.037681	0.031581
330450	68844857	2.14258	2.18001
330460	70528318	1.04037	0.544065
330463	74821639	0.540096	0.384726
330474	70528384	0.281002	0.228241
330485	70305478	68.4933	56.5065
330490	70784696	0.156761	0.051086
330552	70305239	15.8082	18.6405
330554	72182971	1.51929	1.43118
330577	70305646	1.09441	0.790722
330578	71569175	0.129707	0.126576
330594	73818824	0.064671	0.035047
330599	70595877	0.068005	0.046994
330602	70429088	3.08777	2.82867
330609	71656848	20.84	20.2575
330627	69289273	17.0575	16.3389
330631	70305198	0.609764	0.603893
330660	72182953	0.0977	0.045478
330662	70238919	24.9551	19.8563
330677	71809145	0.54919	0.49091
330695	69015811	34.2954	24.6481
330711	70305042	2.20187	2.14232
330721	68745564	1.58913	0.992099
330723	70231182	1.27122	1.47156
330767	74581169	0.150062	0.11626
330776	71808680	0.124685	0.022667
330787	70303851	0.056397	0.012252
330788	70305676	7.23754	8.58001
330790	69734917	32.1847	22.5087
330812	71020891	0.975757	0.936212
330817	69116516	0.143774	0.162973
330820	74514055	0.053896	0.041589
330821	72182967	0.079874	0.071959
330828	71735066	0.1488	0.125689
330830	69734452	9.52566	9.13502
330836	74357601	105.206	71.0089
330837	70227884	19.5622	18.0619
330850	72004517	0.106792	0.09955
330890	71281692	0.314039	0.206417
330892	72081702	0.254905	0.204579
330902	72005997	0.195628	0.13814
330908	70203688	14.1556	11.49
330914	71281516	41.8012	33.9685
330921	72471803	0.064667	0.030984
330938	70238878	0.258692	0.361409
330941	69526372	11.1097	8.41368
330953	69257749	65.9702	54.9643
330959	68744576	4.51522	4.33585
330962	74427088	0.134417	0.079208
330998	69527794	4.09009	3.59726
331000	70595883	0.347804	0.312424
331003	72006000	0.208601	0.086597
331004	70302186	0.800769	0.86233
331011	70565524	1.38074	1.29978
331026	69734470	0.014868	0.019403
331046	69980328	0.165822	0.033132
331195	69174457	0.546605	0.366283
331374	70305502	18.2802	16.9568
331392	70595901	0.56869	0.510889
331401	69444837	10.4224	9.50778
331416	71764377	0.049195	0.043973
331424	71496048	82.8797	67.6094
331461	70278045	8.50231	9.66102
331474	69444909	12.4555	11.9851
331480	70595889	0.929612	0.841487
331493	70305413	0.103575	0.056238
331532	70723571	0.263612	0.273226
331537	75197576	0.016307	0.015779
331595	74514079	0.147791	0.111266
331623	71495729	0.157624	0.165499
332110	69835585	0.05999	0.085199
332175	73497666	0.183103	0.18724
332221	70231797	0.105075	0.050265
332300	70298352	0.061974	0.042818
332309	70298358	0.112759	0.041879
332359	68844749	0.574199	0.488561
332396	69288381	10.5199	10.4391
332397	70546245	2.49106	2.29116
332427	74562260	0.099026	0.04139
332578	72081580	0.231456	0.059674
332579	71662904	1.41328	1.51897
332713	69114253	0.253515	0.212115
332937	69816972	0.634424	0.136121
332942	71764793	0.124434	0.107528
333048	70595895	0.224527	0.086536
333088	71529863	0.014113	0.013432
333182	69838649	3.32435	4.12862
333193	73423781	0.152663	0.168987
333307	73617660	0.501571	0.293649
333329	69568782	0.101082	0.13695
333424	71569169	0.220794	0.130122
333433	70724750	4.87944	4.41837
333473	73513486	0.026441	0.024594
333588	70595907	0.115923	0.068116
333605	70595913	10.7595	9.52905
333639	70276843	106.912	74.4808
333669	71281825	0.313571	0.214412
333789	73513522	3.03045	3.01568
333872	74736111	0.724277	0.356573
338320	70300336	0.023497	0.018619
338337	70445670	5.51627	5.9757
338346	69857607	0.560703	0.618972
338348	70192117	0.078734	0.083784
338349	74431414	0.023682	0.024486
338350	69446631	2.06673	2.21456
338351	69527836	0.21404	0.101845
338352	71495885	0.167602	0.209116
338353	71307262	4.25982	4.60779
338354	71380387	0.058492	0.031453
338355	71021021	106.966	80.8234
338359	69887475	1.21914	1.25349
338360	70231188	0.037469	0.053244
338362	70302956	7.78374	6.14861
338365	69447918	1.45554	0.902522
338367	69782007	2.14753	2.26391
338368	71021052	0.226464	0.091149
338369	69448984	0.154761	0.106908
338370	69448686	0.420268	0.442128
338371	68843859	0.397359	0.374614
338375	70231058	0.727031	0.697433
338403	69838254	0.057382	0.025618
338521	69672258	19.8902	21.5885
338523	74514186	2.1562	2.04827
347708	71587589	0.1003	0.079287
347710	70300899	0.101355	0.066104
347711	71920501	0.19358	0.174696
347712	68667575	1.61289	0.650191
347722	69548840	6.17725	7.592
347740	71764607	170.901	76.1801
352968	74514019	0.319645	0.123276
353025	69540363	0.116642	0.043485
353047	75828202	1.64375	1.86298
353130	73514851	0.098473	0.032766
353148	70302413	0.892179	0.803798
353156	532705	5.56072	4.21813
353167	70785176	0.071867	0.050906
353169	70302135	5.61884	5.65318
353170	74513911	0.212514	0.11071
353172	68410297	96.3313	64.2029
353188	74581193	0.654192	0.577982
353190	199222	96.9206	60.2631
353211	71809205	35.9034	27.2289
353234	70784745	0.111539	0.030475
353235	70784830	0.076387	0.060425
353237	71456119	0.845953	0.528022
353242	68523129	1.19515	1.03064
353258	69202830	13.4299	13.3661
353282	69873618	0.280802	0.079648
353283	70239135	0.072444	0.034823
353287	74562498	0.12815	0.124242
353325	70302342	0.512413	0.077728
353326	70301943	32.9827	30.6386
353328	70300445	0.356687	0.249131
353344	69258226	0.258225	0.282302
353346	71381568	0.193249	0.162501
353371	72182984	0.731335	0.510583
353499	71789933	2.25021	2.63661
353502	71529917	0.687256	0.485328
353509	70237926	0.160855	0.089882
360013	69782001	10.376	9.46808
360216	70303516	24.8246	23.4073
11287	69015212	0.730209	0.517394
11298	71495179	0.395801	0.295877
11302	71213880	71.107	63.1622
11303	69514524	0.95746	0.980865
11304	69013621	1.08176	0.652037
11305	69514530	74.9376	57.9925
11306	71380544	0.379022	0.341381
11307	69514624	5.38879	6.22438
11308	532610	30.349	26.5047
11350	68844474	8.76193	8.86759
11352	70228687	0.774113	0.837374
11370	68203485	36.37	28.5901
11409	68342390	9.78512	10.7752
11418	70430802	38.0695	28.0936
11419	71654154	52.8771	42.5928
11421	68498226	3.3095	2.63064
11423	68924841	139.745	73.984
11425	68632142	0.46409	0.494667
11426	69736400	74.2045	59.1388
11428	74990482	0.568644	0.520858
11429	67978674	85.0584	59.0896
11430	68844450	63.6927	48.0407
11431	69549669	2.02836	1.50234
11432	68117992	6.98728	5.75472
11433	70528186	0.007792	0.00932
11434	71495209	0.43407	0.336218
11435	71380699	31.8169	30.6533
11440	75551481	1.6423	1.08786
11441	69237107	9.52809	8.20932
11443	75831174	0.207205	0.127428
11447	70593133	4.76401	4.51831
11448	74634819	0.185718	0.180737
11449	70593134	0.139848	0.147533
11450	68545033	31.8724	33.7154
11451	69514678	0.11102	0.109381
11461	69514684	150.376	77.7572
11465	67792203	112.646	55.9518
11470	70228699	0.169889	0.069155
11471	69514690	0.402203	0.07869
11472	70724523	0.076332	0.045742
11474	69514696	7.9759	8.16927
11477	69514714	1.05814	1.14215
11479	69514720	13.1052	12.1
11484	68444720	2.35893	3.17397
11486	70528192	0.089458	0.077189
11487	69514738	12.319	11.4015
11488	69837407	63.0529	52.3465
11489	75988236	0.117919	0.088303
11490	392924	59.3617	43.0207
11491	75988237	0.165868	0.145732
11492	71495632	0.935582	0.760974
11495	69514762	0.071478	0.042843
11497	69117002	0.627336	0.562854
11499	75988238	0.554175	0.352436
11500	71495638	0.169959	0.07467
11501	68498992	0.151266	0.179232
11502	71495644	0.162855	0.119314
11514	74514237	1.05633	0.945663
11516	70523740	51.922	26.9906
11517	69236777	94.0648	62.0221
11518	68631935	94.1551	67.881
11519	70230801	116.994	66.5695
11520	75988239	1.42804	1.03141
11522	68341519	0.646348	0.312824
11529	68745384	6.61222	4.72605
11532	70717989	0.695168	0.711929
11534	512785	22.0686	16.4506
11535	68667655	2.7659	0.771851
11536	69236783	1.11312	1.11506
11537	71764745	0.109777	0.056154
11539	73496905	0.076998	0.055254
11541	69855773	0.376689	0.220843
11542	69236801	0.763923	0.775416
11544	71608214	84.9159	59.8573
11545	70429154	2.28575	2.24877
11546	69835612	0.245611	0.254213
11549	74277700	0.631505	0.549562
11550	69236807	4.63631	4.85414
11551	70723343	1.59245	0.758389
11552	69236813	0.528028	0.537083
11553	70723357	0.086362	0.059585
11554	71213886	0.373363	0.281838
11555	68744522	2.77856	2.47284
11565	71608530	17.1264	16.5096
11566	71487013	0.011282	0.00869
11567	69527692	30.9694	25.3322
11568	69524398	0.940206	0.744119
11569	68442859	67.5668	55.9437
11571	68301921	1.74268	0.924014
11576	69524431	0.251653	0.175647
11595	69524437	0.042627	0.027083
11596	69524443	0.205626	0.133339
11600	69526629	1.1238	0.85653
11601	68633002	1.04273	0.817098
11602	72471743	0.068855	0.045398
11603	69524449	2.53915	2.89549
11604	69524455	0.039725	0.038749
11608	69236819	2.79437	2.90743
11609	71608203	1.03907	0.944769
11610	69028581	0.706376	0.621472
11611	68499075	0.421703	0.417722
11622	71380375	0.357646	0.178574
11624	70717990	0.078168	0.044583
11625	68301306	0.176713	0.165026
11628	70230885	0.2213	0.127168
11629	72081677	0.112604	0.096014
11630	69526450	0.08013	0.033312
11632	69526456	11.0772	12.1672
11636	72710	79.3431	60.426
11639	73497259	0.372075	0.334396
11640	75988245	0.604233	0.608074
11642	70230891	0.452224	0.444363
11647	73818804	1.50524	1.58795
11648	70724565	0.037742	0.032502
11651	75988255	47.5305	37.285
11652	70528216	2.52622	2.41895
11655	199198	173.775	80.3303
11656	71723851	0.094712	0.102888
11657	68444982	0.151746	0.111423
11658	130155	65.6526	42.4545
11666	294015	6.57651	5.65446
11668	69013627	1.77925	0.963106
11669	68443064	20.4137	18.8014
11670	75988265	0.240839	0.173964
11671	68269266	8.50392	8.30732
11676	275696	96.9646	52.7634
11677	73834104	18.5516	15.4819
11682	73818805	2.65986	2.2223
11684	69526558	0.380178	0.254532
11685	68076979	0.63862	0.365377
11687	75831772	2.41079	2.45045
11688	70526018	2.74226	2.47598
11690	68744534	1.25488	1.24055
11692	71587721	0.14577	0.046721
11698	69526576	0.123645	0.068838
11699	71723857	0.026601	0.023715
11702	75826627	34.9485	27.4826
11703	70230927	21.7261	21.825
11704	68798412	20.5676	20.8685
11705	69526577	0.082558	0.07065
11717	67765723	3.80625	4.07194
11723	69526611	6.12108	7.2168
11727	70724571	0.050299	0.045426
11732	68797954	78.5817	56.2732
11733	69236610	33.2546	28.6835
11735	68196979	105.751	71.2836
11736	69288614	2.9857	3.42559
11739	68797490	158.904	69.6951
11745	69526665	0.731256	0.605525
11749	69526671	23.6364	18.7282
11750	71495771	1.21844	0.982475
11752	71616349	1.42134	1.69069
11754	71495777	0.053049	0.048543
11757	633302	5.91338	5.07273
11758	686199	2.34148	1.32122
11761	68563013	1.98399	1.2713
11764	323164	56.4655	41.174
11765	71280550	24.4081	23.0391
11766	69526701	0.219615	0.196288
11767	71610778	6.06627	5.96744
11768	631717	0.628044	0.417403
11769	69526707	42.565	31.3502
11770	74821969	0.634058	0.464099
11771	69015655	73.8299	53.0479
11772	69838359	65.2536	48.8092
11774	69059806	18.2044	17.9505
11775	74514117	84.3703	55.6332
11776	68924799	31.3624	28.9786
11777	68301270	11.4422	9.94457
11778	71495789	0.258835	0.245931
11779	70230951	0.077342	0.077552
11781	686196	6.4196	5.86052
11782	513248	24.3781	20.2462
11783	68745275	13.1146	12.0252
11787	69526719	5.24723	5.31284
11789	69526725	40.484	34.8978
11790	69526743	0.360031	0.459895
11792	69526749	1.4615	1.68893
11793	68076556	0.208159	0.066224
11796	75694726	0.218526	0.172427
11797	69529304	11.4972	13.5435
11798	69529310	7.88782	9.78483
11799	633663	1.92736	1.81901
11801	633687	0.04192	0.030304
11803	69015613	221.41	99.1437
11804	68799083	118.297	65.2775
11807	68632190	0.153027	0.079029
11810	632498	2.51819	0.786893
11811	71656091	2.73147	2.74793
11812	68910959	5.62313	5.57944
11813	68632196	2.32517	2.25991
11814	68341985	9.07008	9.85486
11815	71380893	75.8762	49.9161
11816	67936406	194.263	77.2691
11821	633282	1.67045	0.972187
11827	104598	9.86806	9.56763
11828	248558	31.1769	26.6886
11830	71280556	0.713965	0.609579
11832	68632703	0.078547	0.06021
11834	70528240	1.05081	0.81321
11836	130514	9.76821	10.3633
11837	68795446	59.7476	46.0353
11838	71612182	9.99496	9.8067
11839	104610	11.0849	9.97166
11840	130518	7.59931	7.8723
11841	70717993	2.76507	2.73755
11843	69526785	19.836	17.1669
11844	69526791	48.644	40.9093
11845	67979033	4.48301	3.65519
11846	68301276	0.413176	0.216739
11847	68117989	1.22281	0.408553
11848	73606534	7.87269	6.78879
11852	70429393	70.9856	57.5711
11853	68191354	0.176514	0.091274
11854	68797930	0.225572	0.125725
11857	68443369	76.321	62.4061
11858	71570745	96.3863	75.1115
11859	73818803	4.51649	4.31045
11864	68843841	30.3218	25.1919
11867	67979031	2.06268	0.760161
11870	68798364	0.556071	0.377227
11871	71892370	0.124091	0.041871
11872	70724577	0.107922	0.026093
11875	71495813	0.346799	0.090936
11876	71495819	0.129219	0.066515
11877	75214941	0.328395	0.298431
11881	69526904	2.69466	3.02505
11886	413772	52.57	37.3121
11890	68203464	0.286676	0.145851
11891	68076980	12.2443	10.8634
11899	71570735	81.0122	55.4185
11905	68498433	0.435976	0.433465
11906	71283638	18.2938	17.5846
11908	71724810	0.143663	0.11277
11909	68845807	61.1491	46.4884
11911	69288650	43.4099	34.9665
11924	74579503	0.099486	0.050612
11927	68744498	5.6618	5.4146
11928	68157413	46.8693	31.9163
11931	68546368	185.208	74.3987
11932	68744958	137.632	70.9867
11933	69526952	33.166	28.8055
11937	532675	0.621353	0.577258
11938	69526958	106.267	61.3475
11941	70724583	64.4903	42.597
11944	70528258	0.072482	0.054336
11947	70528264	168.662	73.2948
11949	73513447	53.4197	40.3104
11951	73513453	0.094871	0.074148
11958	74426449	2.61459	2.07976
11964	68546392	65.9217	46.1618
11972	564647	73.1148	42.2133
11973	72722	131.196	63.2178
11974	68196930	0.127222	0.043188
11977	69526982	0.132944	0.08396
11979	69526988	0.045873	0.045843
11980	69526994	78.476	52.9588
11981	69838745	8.06357	8.7335
11982	69526934	0.357183	0.373622
11983	67978746	73.1052	46.2445
11984	69526976	148.253	69.0367
11987	69874036	7.04507	5.88108
11988	71570750	5.67832	5.5308
11989	71656134	4.71107	4.72687
11990	69527012	28.1444	26.8801
11991	68301939	134.88	76.9684
11993	68300950	10.9345	10.0434
11994	69782784	60.1373	52.9149
12000	74509500	0.096861	0.066726
12006	69838361	0.845227	1.19279
12007	69028617	6.05369	6.05903
12009	72472487	33.179	30.6192
12010	70305443	1.96295	1.17405
12014	69816488	0.590982	0.091742
12015	69528052	0.691009	0.704052
12018	68861864	0.134207	0.083182
12022	71283687	0.822728	0.712327
12028	71616139	19.5658	18.3497
12029	69288704	1.02601	1.03874
12033	72739	92.6625	61.0013
12034	69529250	42.2552	38.7194
12035	68667916	50.1961	39.7533
12036	68341310	9.69879	9.55109
12038	69529268	0.25259	0.338183
12040	68744176	19.711	17.5483
12041	68745347	6.73702	7.27648
12042	70542979	0.258034	0.230325
12043	69529274	1.40531	1.4575
12044	70231803	0.096459	0.035797
12047	71764071	0.144348	0.073222
12048	69529280	47.9528	40.7237
12049	68667449	1.5263	0.694607
12050	67765710	49.8859	40.0592
12051	69288698	4.32684	5.02245
12053	75217040	8.30431	7.6549
12054	564649	0.728191	0.738901
12055	633284	12.3427	7.29046
12057	130517	3.6398	3.27204
12061	69236867	15.7597	14.4654
12062	69236873	0.210009	0.21795
12064	75695642	10.5024	7.52669
12068	68300932	0.209877	0.085771
12069	68545917	200.426	79.1611
12075	69838255	0.191657	0.246364
12097	68631978	0.554296	0.222053
12111	68443178	6.02915	3.41582
12116	68162239	0.378229	0.144481
12121	70430904	0.589112	0.61439
12122	68076884	4.86324	4.69435
12123	73513576	0.315769	0.223231
12124	632496	0.232371	0.144443
12125	68342141	5.15363	4.42581
12140	68844373	0.664678	0.281916
12142	69289739	0.434039	0.417847
12143	68544991	13.6067	14.9212
12144	69529334	0.197747	0.245033
12145	69835573	0.087087	0.073571
12151	68667934	5.00688	4.84969
12153	69529352	0.148864	0.175186
12154	76003510	0.295642	0.221759
12155	68667455	1.86245	0.94139
373070	70946557	4.52633	5.68648
12156	71495986	0.324868	0.273175
373864	71579936	6.60896	6.47139
12160	69529364	0.289584	0.40099
12161	74514174	2.42687	2.08473
12163	74431083	0.122875	0.096992
12164	69529370	0.035719	0.016531
12165	70276873	0.062915	0.027806
12166	68845568	0.469068	0.445764
12167	69529376	0.090591	0.131748
12168	69529382	43.7732	37.9205
12169	69529388	0.213954	0.176888
12175	68301216	0.354889	0.175316
12176	68745353	30.9092	26.471
12177	69529394	1.8467	1.78929
12180	71488780	0.151608	0.112584
12181	69059816	33.4149	31.5314
12182	71496007	0.112602	0.027091
12183	75750418	31.9543	24.4926
378425	71668983	0.059896	0.040624
378430	70300511	3.89738	3.78684
378431	71492982	20.5939	19.3937
378460	71213806	0.167183	0.144421
378462	71210514	0.047542	0.038878
378702	69873558	2.8668	1.98441
12189	69529400	0.283799	0.225541
12190	69529406	0.484826	0.445507
12192	70445341	47.2992	41.6462
378937	70305096	22.2555	20.7713
378954	69407397	163.318	80.4018
380601	68667940	4.19534	3.75616
380614	73514803	0.3915	0.443501
380629	74821831	0.173423	0.098047
380636	70298369	13.6598	11.1585
380653	70298375	6.38983	5.89874
380654	71380513	60.9244	54.9595
380656	71992115	0.203731	0.230985
380660	70227956	0.089861	0.087521
380664	74579422	2.73234	2.36964
380669	70595925	33.5121	28.7216
380683	70595931	0.020469	0.016994
380684	71920442	46.5951	28.1806
380694	71832982	0.637566	0.563272
380698	69262301	2.62589	1.83012
380701	70595946	0.086385	0.069872
380709	72472486	0.25776	0.197595
380711	69672796	36.0924	26.813
380712	72081882	0.135646	0.123206
380713	71489788	0.410039	0.203271
380714	70301925	1.79587	1.54882
380715	69114594	0.304762	0.219096
380718	70595952	1.63658	1.53019
380720	70595972	0.350005	0.294645
380724	70298387	0.119983	0.067332
380726	70725055	0.352278	0.273368
380730	70725061	0.058052	0.030179
380732	72471815	0.07255	0.061779
380738	74578278	0.533908	0.314215
380741	70298393	5.64058	5.84069
380744	70230861	19.6855	18.5085
380751	74735331	0.502162	0.423563
380752	68637635	17.4203	17.6154
380753	75990886	1.18161	1.14159
380755	71832951	0.205684	0.157701
380764	70298399	0.078686	0.057924
380765	70238752	0.260659	0.236613
380768	73497575	0.028981	0.029651
380773	75198184	0.40493	0.320727
380780	71764302	0.08577	0.052836
380782	74821862	0.277301	0.084448
380785	69529340	63.8557	55.014
380787	69447972	1.16256	0.836483
380792	69734458	0.020803	0.023061
380794	71764571	0.992812	1.18633
380795	71569356	0.095875	0.058609
380797	74578200	1.12775	0.719986
12209	69236879	2.08634	2.01854
380836	71020812	8.19757	8.08279
380839	74822589	2.57666	2.95147
380840	69169947	28.1598	25.7154
380842	68744152	0.966767	0.635786
380856	70228675	0.172218	0.191366
380863	70298411	0.546892	0.59791
12211	69529316	28.434	30.398
380878	70724541	0.091229	0.038149
380882	72472484	0.318065	0.244138
380889	70595984	0.650595	0.584202
380890	70298417	26.4915	23.3608
380893	70298423	0.023513	0.021333
380894	70595990	0.417483	0.449328
380905	70595996	0.473587	0.272809
380912	69835564	1.35769	1.3154
380914	70298429	0.066078	0.025019
380916	71021149	0.406363	0.410746
380918	70298435	0.528538	0.414655
380920	74578371	0.122068	0.078099
380921	69626855	8.48206	8.40404
380924	73712780	0.077703	0.043881
380928	71920429	21.0377	21.5164
380930	71494617	0.113514	0.114108
380945	68546179	1.33178	1.11313
380950	71809430	0.171944	0.088691
380959	72472397	0.929209	0.814659
380967	68745456	20.1619	18.1602
380973	70298447	0.429168	0.34848
380975	73617666	0.421837	0.277942
380977	70228382	25.6318	23.5263
380993	71656705	1.26626	1.30365
381000	70298453	0.326431	0.165989
12217	69529424	15.0961	13.3515
381022	74059201	56.3045	48.1418
381034	71668564	0.809967	0.756975
381043	71570762	0.031249	0.024257
381045	69236694	7.37331	7.75514
381058	74056156	0.100466	0.053618
381062	71808496	11.0734	12.4103
381066	71832919	3.25688	3.11456
381067	69288692	1.09944	0.896462
381070	74430960	0.024813	0.013485
381073	74635785	0.093715	0.048467
381076	70298477	22.9168	23.6919
381085	68845526	16.2528	15.5202
381101	69262317	0.731684	0.573117
381107	73497541	0.085328	0.054399
381110	69236652	9.5467	9.80497
381113	70298489	0.051328	0.041596
381118	74743417	0.117797	0.079283
12223	75988324	0.08532	0.038806
381119	71570763	0.747537	0.258106
381122	74578266	0.838155	0.42028
381126	70276933	16.0391	16.7955
381135	70298501	0.131227	0.114242
381142	71764351	0.360095	0.273629
381144	74510248	0.063169	0.065759
12224	74509592	7.00072	5.21435
381157	70596002	2.03045	2.40905
381175	69012771	0.442289	0.416462
381199	69527722	1.72506	1.7563
381201	70298507	0.045648	0.026215
381203	68745378	3.40184	2.36377
381204	70596017	1.14787	1.01962
12226	71610843	14.1704	12.4534
381218	70204111	0.75517	0.696943
381223	72076515	0.705051	0.17957
381224	70298513	0.1846	0.181981
381229	70298525	0.061576	0.054829
381232	74579410	0.313772	0.144575
12227	69530684	4.18316	4.59129
381246	71668565	0.104262	0.083536
381259	70298537	1.31966	1.37317
12228	68300986	1.60144	1.27268
381269	73573331	0.634451	0.646749
381270	73514749	7.51067	7.49431
381272	71494708	0.138307	0.097722
381273	71668662	0.352521	0.413745
381279	70596023	0.38215	0.359417
381280	69838337	8.80957	10.9275
12229	68667928	0.948958	0.584314
381284	70238955	11.5039	8.76869
381287	70228478	0.171732	0.192288
381290	74735253	8.15883	6.98321
381291	72472396	0.147286	0.048011
381293	72283653	0.315827	0.166374
381304	70298549	0.20306	0.224143
381306	71764946	0.058468	0.054529
381310	69444789	9.36766	6.43286
381314	70201636	5.8018	5.94679
381318	69169600	0.433171	0.454924
12231	68076975	0.732618	0.625277
381319	70723337	0.369398	0.067766
381325	71493735	0.881495	0.838735
381338	70596029	91.421	61.3981
381341	70298561	0.099191	0.059736
381347	74513917	5.75621	5.20349
381350	69114878	0.322622	0.076624
381354	70596035	2.10152	1.91586
381355	70596041	17.9088	17.9734
381356	74431804	0.261237	0.111594
381357	70596047	3.20133	3.5155
381358	70596059	120.049	72.9018
381364	70298567	0.036626	0.038473
381375	70298573	0.066346	0.037016
12234	75692782	19.5673	16.253
381379	69202651	29.5461	27.0139
381380	71494635	0.410643	0.295188
381383	70231755	1.81358	2.03493
381384	71809265	0.069227	0.049317
12235	68563068	0.949424	0.597171
381393	70205614	0.078798	0.077298
381394	74635773	0.075771	0.058287
381399	74514375	0.336386	0.225681
381400	70596053	0.136432	0.128031
381404	70596065	0.641033	0.5875
381405	73497568	0.131077	0.056968
381409	68797509	0.081839	0.063788
12236	74990525	0.082049	0.072992
381410	72472441	0.244563	0.147226
381411	74578224	0.129276	0.077577
381412	74430900	0.469582	0.46033
381413	69835582	0.488053	0.503669
381426	70228412	0.168373	0.079703
12237	68522380	66.233	51.5216
381450	70298579	10.8378	10.2351
12238	69262340	39.5616	31.7855
381463	70300583	0.114926	0.092511
381474	70298585	0.053218	0.030693
381483	72472462	1.4807	1.54579
381489	75985899	0.716909	0.597253
381493	71489786	0.252179	0.129374
381498	69442422	0.328566	0.268984
381500	70298591	0.227474	0.226709
381510	70299893	0.158026	0.097569
381511	72471816	12.1586	8.9849
381522	73513723	2.48859	2.27955
381524	74430948	0.07948	0.051686
381529	70596071	8.73264	8.59206
381534	70596077	0.117956	0.076458
381538	70299899	1.06894	1.17583
381544	70299905	0.190192	0.105746
381549	73497672	0.1446	0.041047
381556	74514300	12.3579	13.17
381557	70596083	5.62435	5.38703
381560	68843919	0.34118	0.244829
381570	74514261	0.357873	0.131141
381572	71020979	0.07887	0.044057
381575	70725067	0.093571	0.021164
381580	74562552	0.063899	0.046806
381582	70596089	0.312864	0.267761
381590	68667649	0.594759	0.330916
381591	74359676	0.593564	0.369104
381597	70596095	0.825417	0.885938
381605	71809292	2.34101	2.00362
381622	72472398	0.250787	0.090591
381626	69444915	99.7109	73.2672
381627	70299917	3.18832	3.06623
381628	69257403	0.121744	0.126009
381629	69113518	14.4748	14.9127
381633	74581181	1.24706	0.854613
381634	70299923	0.874416	1.04384
381644	74821659	0.213527	0.133099
381654	68667461	2.51761	1.57535
381667	72076605	0.04931	0.03342
381677	70299935	129.463	49.7585
381678	74510314	0.405967	0.126023
381680	69012888	0.115575	0.023264
381686	74514168	0.32432	0.236107
381693	69407977	0.157976	0.172291
381694	69672904	22.7284	18.826
381695	68637742	69.6001	60.045
381697	70299941	0.10808	0.030344
381714	69113817	0.598044	0.516659
381716	73497699	0.145484	0.046453
381738	70299947	5.93671	6.13715
381739	70596101	1.62656	1.77831
381741	70299953	0.329285	0.173185
381742	70596107	24.7858	24.1251
381754	70725073	0.044918	0.040101
381759	68667661	0.87784	0.463844
381760	68522423	1.10255	0.964749
381765	68744857	4.87843	4.82387
381785	70299959	0.105361	0.076331
381788	71393328	29.4314	22.0974
381792	74635415	0.365547	0.301698
381798	69442416	0.535535	0.449987
381801	71764518	78.5083	64.1794
381802	69262153	2.42728	2.50277
381810	69257666	0.064412	0.029357
381812	70299965	0.060174	0.055256
381813	74743441	5.59631	5.27393
381815	70725079	0.115472	0.046058
381816	72472451	0.329505	0.29847
381819	74822856	0.053616	0.029951
381827	70525773	5.84376	4.66173
381835	70299971	0.164629	0.117934
381845	69202376	0.3078	0.31323
12258	68076550	2.06637	0.889217
381853	70295936	0.13076	0.077412
381854	70596113	0.320256	0.356413
381856	70596119	0.054933	0.053726
381868	69672910	0.10139	0.076607
12259	68191456	3.34898	3.03589
381872	70596125	1.09005	1.0453
381876	71489815	2.65792	2.49898
381901	70299977	0.143704	0.106501
381903	69174046	2.63028	2.75508
12260	71487058	0.059291	0.068195
381914	72283563	0.132189	0.06525
381917	71587559	0.364725	0.40661
381921	72081744	0.486247	0.239266
381924	70596143	0.425497	0.085488
12261	70528408	5.52408	4.63824
381925	69530768	0.254216	0.186602
381933	71493801	0.082107	0.091276
381942	75692945	66.2936	46.4963
381948	70596149	0.212224	0.116251
381974	69258166	2.74396	2.91747
12263	68301772	1.39514	0.779935
381980	70596155	0.163278	0.079816
381986	70596161	0.340816	0.1735
382003	74562570	0.134145	0.132584
382018	70785218	31.3616	33.7645
12265	69530953	0.142302	0.105552
382030	69443274	0.083658	0.068308
382034	70276975	3.86765	3.86346
382036	72183004	0.301914	0.25222
382038	73513404	0.074857	0.033806
12266	70528425	0.556794	0.154971
382045	74562266	0.042731	0.022869
382051	70299983	0.208206	0.077452
382053	69028623	1.11493	1.24844
382056	69524515	12.9032	12.8709
382062	74578242	0.553474	0.256237
382064	74578254	0.330344	0.192853
382066	70300905	12.2659	12.35
382073	71808668	2.20596	2.11977
382074	74578365	0.103171	0.079173
382075	69113781	0.308847	0.333648
382077	69442353	0.360544	0.404276
382079	74514249	0.119129	0.133094
12268	70305568	8.32919	6.98965
382083	70299989	0.34103	0.399363
382089	72076557	0.298415	0.125308
382090	72283408	0.062656	0.032552
382098	71489816	0.32051	0.162901
12269	68301885	0.112382	0.130626
382102	70299995	1.51464	1.43781
382111	74562200	0.516645	0.424227
382112	70300001	0.069452	0.050631
382113	71832787	0.12343	0.083497
382114	70238770	0.325425	0.333149
382117	70300007	0.067221	0.072979
382128	74509590	0.247243	0.141874
382129	70300013	4.9446	4.5092
382133	69114884	0.203861	0.131558
382137	70596173	0.076396	0.06754
382139	71832882	0.827197	0.868899
382174	71764344	0.089761	0.055514
382175	74578194	48.6008	43.5049
382193	70596188	0.046015	0.034185
382198	72472472	0.357858	0.275158
382205	70300019	0.71718	0.399149
12273	69236885	0.2246	0.273292
382207	69783083	0.078612	0.031916
382217	70300025	0.056072	0.040077
382221	74562540	0.554086	0.474356
12274	68302257	3.6687	3.09443
382231	71809121	0.607987	0.567701
382236	70231827	88.9942	69.561
382239	70300031	0.07238	0.052692
382245	70596194	0.72388	0.681831
382252	72283557	0.215735	0.134376
382255	71764455	0.188579	0.15837
382265	68744755	1.12037	0.721295
382271	74736123	0.032893	0.027884
382301	69114180	0.081823	0.085754
382371	70725085	0.034116	0.028101
382384	71764763	5.2484	5.33246
382406	71486989	0.43613	0.384118
382423	69407797	0.275085	0.248976
12282	671242	69.4629	40.4079
12283	587417	71.0861	46.5353
12286	69201546	67.3294	54.953
382543	70300037	0.564913	0.52743
12287	71307202	2.40015	2.54133
382562	73716602	0.185329	0.111522
12288	69236891	7.71524	8.45191
382571	68798944	21.4434	18.9785
12289	68798037	38.0043	37.0779
382620	69981073	0.154011	0.131994
12290	69236897	75.3511	57.5221
382639	70596200	0.062762	0.047194
382643	69524539	0.272033	0.19148
12292	71307208	0.041822	0.042915
12293	69236915	56.2337	35.3469
12294	69236927	54.6658	36.7992
12295	73497107	17.3379	16.5137
382770	71789915	0.085889	0.079724
12296	69236933	28.4389	23.9268
382794	70300043	2.13166	2.07156
382813	70300049	0.267139	0.078849
12297	69236939	47.3068	40.7176
382821	70300055	0.056973	0.030466
382864	74514091	0.267073	0.122817
382867	70300061	0.713594	0.697805
382890	70228633	23.9153	22.7485
382902	70300067	0.033893	0.03103
12300	69236951	18.4776	20.5322
12301	68203482	0.130831	0.071412
12304	69540272	3.22897	2.70948
383041	71281925	0.703942	0.601537
12305	69626705	8.25682	9.24977
12306	72182977	0.356563	0.249127
383103	74736129	0.34187	0.17999
12309	71627790	0.135068	0.077362
12310	68744528	18.0329	18.0307
12311	71307214	13.5676	9.77908
383232	70596233	0.410414	0.027862
383260	70300073	0.075926	0.038288
383295	70195084	0.729933	0.620499
383319	70596234	0.709864	0.638582
12316	69540284	0.168137	0.244864
383348	70278130	2.98898	2.88492
383368	70725091	0.053393	0.025635
12317	67978478	146.332	70.9021
383435	70300079	0.05919	0.03201
383462	70725097	0.029133	0.021217
383490	74736135	0.161257	0.14654
12321	69013426	0.667891	0.472411
383491	72472395	2.0393	2.05078
12322	68193005	87.7387	54.7931
383507	70725103	0.193127	0.113246
12323	70719036	80.6413	53.5482
383548	74821945	0.037519	0.032614
383573	74735313	0.20605	0.108224
12326	69540314	0.194969	0.221641
383613	70725109	0.035643	0.013679
12328	386253	18.9166	16.731
383678	70608352	0.059178	0.024235
383682	70300091	0.098476	0.060005
12330	69080016	172.292	79.2463
383692	70725115	0.03665	0.020687
383700	74736141	0.312204	0.099177
12331	293256	77.0598	51.2392
383709	74431260	0.074424	0.048842
12333	70528444	0.582812	0.524227
12335	69540351	3.66108	3.47908
12336	68633113	73.2398	47.9668
383820	70723498	0.089332	0.074891
12337	69015476	14.3185	11.2316
383848	70608364	0.175311	0.128937
12339	71764649	8.12876	8.11641
12340	68342264	31.955	26.4793
12344	70525779	0.163363	0.10076
384009	71529839	0.117267	0.072372
384021	70725127	0.11349	0.05705
12345	74357646	60.5712	42.831
12346	71617032	0.049956	0.05008
384061	70276825	4.89567	4.51705
384071	72472399	0.503031	0.451009
12348	68797501	45.5581	41.8748
384106	74736147	0.388672	0.43602
12349	69014434	60.2932	47.3717
384185	73513435	0.227181	0.055156
12351	67978747	74.3452	61.6282
12352	68446039	2.36376	2.15392
384214	69672922	2.43489	2.15004
12354	71496276	0.098585	0.079621
384276	70725133	0.03606	0.021089
384281	71492922	0.441427	0.175217
384309	68845645	2.80917	2.81943
384322	70300097	0.417095	0.263322
12355	69170186	2.92461	3.35409
384349	70300103	1.75489	1.13447
384410	70725361	0.259138	0.04181
384415	70300109	0.020431	0.013094
384417	70725371	0.048874	0.03903
384452	74578230	0.128432	0.085543
12361	69134622	0.152987	0.07829
12363	75861031	0.043885	0.02275
384546	70725441	0.608217	0.655537
384557	70608370	0.059064	0.059325
12364	71656059	0.414072	0.319361
12365	69540393	0.039446	0.032228
12366	74562594	0.161209	0.118259
384610	70725447	0.103292	0.095168
384619	68667162	24.949	21.9378
12367	70431217	24.6334	21.8912
384644	70725453	0.118043	0.099272
12368	69080495	0.39779	0.255982
384670	70725459	1.26072	1.22355
12369	68443092	0.912717	0.791432
384695	73617642	0.285041	0.137314
12370	68193061	0.150289	0.059342
384724	70300115	0.659986	0.259075
384763	70608376	0.11032	0.085151
384775	74581259	0.324491	0.233924
12372	69835569	0.934333	0.911199
384783	71992073	1.80619	1.80503
12373	71380950	0.400849	0.391002
384817	73818831	5.35957	5.07227
12374	69257683	4.5045	3.99249
384865	71456086	26.3349	18.3729
12380	386013	61.7361	42.1815
384962	74822598	0.060438	0.040251
385068	74821974	180.297	95.6914
385069	70608403	0.282604	0.051735
12386	73513660	1.81907	1.25015
385138	70526065	0.126786	0.077733
12388	68843757	14.9235	15.2673
12389	68667952	1.98803	0.943009
12390	68444620	0.415573	0.298979
385263	74562510	0.099822	0.058455
12391	68499332	0.309562	0.128661
385308	70725471	0.087326	0.100356
385317	73513290	0.174565	0.111743
385343	74059302	0.116217	0.041953
12395	71307232	3.46118	3.21279
385380	70300126	0.114383	0.041322
12396	68844725	28.559	26.323
385403	74736153	4.59558	4.85038
385413	74821864	0.371134	0.207311
12398	69540417	0.036937	0.037541
385446	74736159	0.222811	0.087967
385452	74821910	0.071701	0.06798
385492	71456096	0.189529	0.119161
385493	74359658	0.045543	0.036691
12401	68302160	3.42385	3.18232
385499	74736165	0.28547	0.150012
12402	69540423	0.058868	0.085561
385605	70300144	0.121019	0.133982
12405	68862006	27.4499	17.6476
12406	69873588	1.07977	0.659971
385643	72283671	0.068514	0.055327
385649	74431570	0.062253	0.039598
385658	69672940	3.98688	3.43388
385668	70303899	0.133156	0.090574
385674	70725477	0.68962	0.573965
12408	68301431	28.2166	21.7639
385737	74735319	0.45568	0.210151
12409	68341424	1.48835	0.922151
12411	68341286	5.96001	6.64599
386468	70608421	0.084101	0.077318
386478	72076411	1.4198	1.34575
386486	71991786	3.41149	4.18875
12416	67814209	0.247014	0.159711
386504	73513792	0.185735	0.060627
386546	74736171	0.176167	0.045239
12418	73497017	28.6622	25.2477
12419	633661	29.101	22.4533
386611	70301055	0.709171	0.650067
386649	69782413	61.6302	44.7605
12421	71998949	0.112937	0.065941
386655	70723381	0.243547	0.154553
12426	69236993	1.10034	1.16266
386750	69874150	24.9842	22.4884
12427	72182960	0.100518	0.080498
386753	71496417	5.52533	5.22702
387132	71662901	0.286868	0.23298
12442	633285	0.339499	0.156014
12443	69540507	34.5851	31.5707
12445	68191468	0.539415	0.233118
12447	69540513	0.257539	0.226295
12448	68667766	2.37024	1.7757
12449	68795429	4.6767	5.01662
12450	293895	5.9187	4.99404
12452	69540519	0.14628	0.129453
387314	71495926	2.92939	2.74509
12453	70445658	39.928	30.8606
387334	73513705	0.229258	0.220362
12454	70431223	61.3807	49.8973
387341	73424344	0.089674	0.059526
387342	70785152	0.046938	0.037239
387343	70785158	0.080433	0.029624
387344	70785164	0.08058	0.05402
387345	70302336	0.048587	0.020094
387346	74277433	0.035412	0.033446
387347	70302348	0.098858	0.041149
387348	70302360	0.072583	0.023364
12455	69540531	2.82684	2.37908
387349	70785170	0.017198	0.016974
387351	70785182	0.275438	0.201894
387352	70785188	0.090469	0.060144
387353	70302366	0.058103	0.036002
387354	70302372	0.108906	0.040592
387355	70302378	0.678337	0.556322
387356	70302384	0.026219	0.02376
12457	69540537	1.88625	1.91362
12458	69237035	1.1185	1.16636
12460	68546260	1.6725	0.379404
12461	293916	81.4163	55.2646
12462	69540543	26.419	20.7307
12464	71380971	78.1416	56.3327
12465	69540549	87.9	56.3473
12468	413791	109.477	56.6102
387513	70302407	0.466187	0.423214
387514	70785200	0.043909	0.029221
387515	70302419	1.34772	0.967035
387524	76003370	0.074131	0.038865
12475	69028521	0.605483	0.617855
12476	74821967	1.85245	1.61468
12477	69838431	0.067555	0.023472
387609	68798819	30.1397	27.3209
12478	69540555	0.101814	0.092655
12480	69028485	1.3761	1.41443
12481	68910982	0.396451	0.398839
12482	68545372	0.179394	0.109308
12483	69540561	0.064304	0.058903
12484	70719038	1.6209	1.2911
12487	70528497	0.672454	0.569859
12488	69540581	2.79395	3.06272
12489	75694274	0.174295	0.122951
12490	67936418	48.2681	32.7761
12491	69540587	0.214845	0.138677
12492	68546500	72.4012	54.6214
12493	70528503	9.85205	9.06335
12494	71579843	0.313683	0.303979
12495	68301640	0.849619	0.713035
12496	71612165	2.01162	2.00702
12497	68546197	14.3226	13.0217
12499	67765698	1.03286	1.04927
12500	69540593	0.052591	0.017849
12501	69540599	0.133173	0.143776
12502	68545533	1.51329	0.822453
12503	68667898	4.79786	4.38003
12504	68563116	2.81496	2.15942
12505	633271	1.28639	0.748546
12506	69174340	0.524705	0.647327
12508	68445203	0.122664	0.12036
12509	69540605	1.3359	0.782505
12511	323181	12.3488	12.4817
12514	71616337	2.70006	2.86034
12515	74821820	0.164917	0.097317
12516	68499308	0.038335	0.025769
12517	68191546	0.839849	0.91136
12518	68744492	2.36666	2.25028
12519	69540617	0.114536	0.060404
12520	68269526	102.696	70.7765
12521	69735676	4.79505	5.62145
12522	69540623	6.0057	6.14493
12524	68301802	2.72093	2.26703
12525	70528509	0.766122	0.873421
12526	68151390	22.2863	15.6662
12527	69540635	12.7463	12.0191
12530	68924781	0.485829	0.504208
12531	71656803	1.2312	1.43991
12532	71611331	0.58951	0.101573
12534	74431284	0.115788	0.060773
12537	69012950	19.9936	18.2568
12539	71496288	0.026075	0.035013
12540	71021145	57.473	45.0809
12544	68522404	1.0538	0.750553
12545	69540653	12.4649	15.882
12549	71280766	2.61693	2.70044
12550	69540671	0.033623	0.027269
12554	68196960	33.4352	22.7385
12557	69838100	0.050186	0.042454
12558	71610800	51.4847	38.9263
12565	70719650	0.626313	0.444896
12566	71723882	0.41414	0.447
12567	68745233	23.6497	23.0059
12571	69540695	0.035529	0.030903
12572	545092	99.9914	60.473
12576	294048	41.9849	36.1133
12577	75198136	0.416014	0.22718
12583	68302184	27.3087	25.6081
12589	71656862	36.6998	34.4269
12590	130534	42.6713	38.0753
12591	75934932	0.372893	0.278532
12592	69288848	0.315602	0.181318
12593	69113722	2.14682	2.15972
12606	68302029	1.85797	1.69603
12607	68157406	0.49958	0.409026
12609	69201630	21.3504	21.0454
12611	70539130	0.667689	0.711708
12614	71307238	0.697865	0.589169
12615	68301156	0.334918	0.155193
12616	71579867	0.691635	0.591313
12617	69548801	6.23583	6.27314
12623	69059802	39.1425	36.8616
12626	68076549	1.9263	1.75935
12628	69169738	1.55956	0.994075
12630	69548858	0.068447	0.035963
12631	70719651	0.163039	0.089016
12632	74357607	0.118571	0.073563
12633	68545348	1.60663	1.46204
12638	69548870	0.727744	0.32505
12640	69548876	0.263021	0.258653
12643	68301335	1.13583	0.575703
12648	69548897	0.136759	0.109458
12649	69548921	0.234273	0.111242
12653	67765711	142.579	68.305
12654	68443232	0.239657	0.202302
12655	69117128	0.609835	0.307296
12659	69782618	0.307077	0.335967
12661	71496294	9.62346	7.83709
12662	68845472	0.773725	0.644861
12663	71021152	0.448669	0.392436
12669	69549676	15.3597	13.0886
12675	76098381	10.4624	12.4156
12683	69548945	0.109944	0.096598
12684	67978761	0.188496	0.094898
12686	68302305	7.18579	6.11419
394432	70302896	0.064239	0.032918
394433	70302902	0.23855	0.122746
394436	70302890	0.104727	0.033382
396184	71587667	25.0215	20.2179
399510	71022738	4.00689	4.53852
399548	71487184	7.01974	4.10951
399549	70724804	0.064618	0.058199
12695	73514689	0.33431	0.327772
399558	70565569	10.7734	10.2826
399566	69236682	18.6078	17.3952
399568	71393322	123.13	94.0332
399569	69530917	0.177553	0.242667
12696	69548958	20.8665	22.3264
399588	69445409	3.87781	3.53695
399591	71764892	0.10251	0.084283
399599	69442440	1.34202	1.59839
399603	75693034	0.830263	0.984114
12700	75695648	1.78896	0.80142
12702	68911020	0.123435	0.146569
12704	69169983	39.0791	33.8758
12705	68798932	11.3816	9.66254
12709	393211	122.342	66.5027
12715	69548970	10.1455	8.09762
12721	67978734	1.1351	0.59262
12723	71307250	14.1256	13.7079
12724	69734737	5.46178	6.05197
12725	70305610	63.1712	47.3423
12727	73512560	6.30313	5.07531
12728	275681	17.6986	15.2052
12729	294043	10.2938	10.5004
12738	71627767	0.269195	0.208468
12739	68301401	0.417831	0.27615
12740	70719652	0.405682	0.30137
12741	513471	10.918	7.98813
12745	69114399	1.63674	1.5678
12747	69549000	98.3182	78.082
12748	71608390	34.1885	30.5821
12750	532637	20.4316	17.5738
12751	68148756	12.4126	10.6248
12752	68745084	1.97502	0.793233
12757	69838610	68.1685	47.8206
12763	68743751	3.95597	3.22435
12764	67767470	144.34	68.5332
12765	68667336	1.07457	1.05429
12766	70593137	0.232371	0.089668
12768	71608221	25.134	23.1216
12769	69237053	0.604035	0.501581
12770	69237005	0.447987	0.473888
12771	69237017	3.12516	3.37564
12772	69237011	0.879539	0.715671
12773	69237023	0.353584	0.311787
12774	69237029	1.22433	1.34048
12775	69237041	0.685667	0.574903
12776	70593129	0.083306	0.087392
12777	69857476	0.393822	0.400675
12780	69514600	3.52232	4.18943
12785	70593287	82.3381	52.8236
12788	71380718	0.172548	0.144274
12795	71724563	4.48997	5.15791
12797	69568794	0.309605	0.193068
12798	71764077	0.071617	0.063183
12803	68545669	0.34354	0.258277
12804	71656697	50.9359	42.4052
12807	68798073	2.88584	2.80384
12808	71380983	3.6661	3.81982
12810	70528533	4.68785	3.14393
12812	69173304	3.51878	3.3545
12813	74003411	0.733567	0.590051
12814	68797828	23.684	22.2003
12815	74581187	8.44693	9.49388
12816	69568836	1.24258	1.28061
12817	68499452	4.49828	4.50316
12818	69863307	1.172	1.06482
12819	71232658	4.62613	5.37409
12821	73818807	0.106539	0.11999
12823	69863308	11.9237	10.7004
12824	71489805	17.1938	14.2754
12825	70719653	1.312	0.76935
12827	69134628	0.617809	0.727641
12828	75988364	0.108677	0.083804
12829	69568872	0.284774	0.319416
12830	70720249	0.345898	0.28624
12831	74821660	0.927517	0.733222
402727	70305323	0.513896	0.235974
12833	75237187	4.75221	4.17764
402747	69608989	0.357405	0.222622
12835	73712714	2.42934	2.05453
12836	70720250	0.797518	0.718891
402773	70238052	0.072884	0.047474
12837	70431241	0.298512	0.254168
403171	69114168	0.08705	0.073707
403172	71764898	0.152782	0.098998
403174	71021006	0.063971	0.069913
403175	70302491	0.243977	0.194146
403178	69170246	46.5073	37.4086
403180	73513341	0.070131	0.066347
12839	68745528	5.04955	4.82231
403183	70205572	117.516	78.8171
403185	73674078	0.49097	0.491241
403186	69528004	5.24204	6.5731
12840	70528545	14.2758	12.7004
403200	69113907	0.652232	0.567747
12841	68080681	3.40548	2.89483
403201	69443355	0.188818	0.116462
403202	70228436	0.194159	0.119487
403205	74822939	0.076361	0.055452
403208	71809127	5.17581	5.78454
403209	69527890	0.185352	0.252065
12842	71992079	1.21637	0.751478
12843	293265	9.96215	9.44974
12846	68301371	19.2026	14.5353
12848	68563056	69.0289	47.4551
12850	68546248	12.9552	11.6053
403395	74735295	0.166546	0.070607
[truncated: 14,466 more rows]
