# Supplementary material for: Quantitative methods for genome-scale analysis of in situ hybridization and correlation with microarray data
Source: Genome Biol. 2008 Jan 30;9(1):R23. doi: 10.1186/gb-2008-9-1-r23 (PMC2395252; doi:10.1186/gb-2008-9-1-r23)
Supplement: Additional data file 6 — Quartile grouping of ABA expression level and density with microarray expression data. [file gb-2008-9-1-r23-S6.xls]

## Sheet: QuartileGrouping
ABA ExpLevel vs. TERA : STR						ABA ExpLevel vs. GNF : STR
	TERA.low	TERA.low-med	TERA.med-high	TERA.high			GNF.low	GNF.low-med	GNF.med-high	GNF.high
ABA.low	541	317	159	56		ABA.low	1297	1051	548	108
ABA.low-med	370	391	272	104		ABA.low-med	875	791	547	171
ABA.med-high	180	314	387	299		ABA.med-high	435	484	517	349
ABA.high	123	154	316	631		ABA.high	222	271	309	694
ABA ExpLevel vs. TERA : CTX						ABA ExpLevel vs. GNF : CTX
	TERA.low	TERA.low-med	TERA.med-high	TERA.high			GNF.low	GNF.low-med	GNF.med-high	GNF.high
ABA.low	545	338	126	56		ABA.low	1513	1212	530	84
ABA.low-med	338	390	265	112		ABA.low-med	903	844	582	165
ABA.med-high	194	279	454	292		ABA.med-high	457	563	640	392
ABA.high	95	137	304	640		ABA.high	226	262	375	747
ABA ExpLevel vs. TERA : CB						ABA ExpLevel vs. GNF : CB
	TERA.low	TERA.low-med	TERA.med-high	TERA.high			GNF.low	GNF.low-med	GNF.med-high	GNF.high
ABA.low	507	335	151	65		ABA.low	1265	963	489	84
ABA.low-med	376	394	292	120		ABA.low-med	954	848	550	165
ABA.med-high	193	313	426	306		ABA.med-high	472	494	567	364
ABA.high	107	157	304	583		ABA.high	219	267	340	681
ABA ExpLevel vs. TERA : HIPPO						ABA ExpLevel vs. GNF : HIPPO
	TERA.low	TERA.low-med	TERA.med-high	TERA.high			GNF.low	GNF.low-med	GNF.med-high	GNF.high
ABA.low	557	333	95	43		ABA.low	1400	1082	560	69
ABA.low-med	366	390	296	123		ABA.low-med	806	786	646	152
ABA.med-high	172	239	427	274		ABA.med-high	377	424	554	343
ABA.high	112	139	304	715		ABA.high	202	245	373	724
ABA ExpLevel vs. TERA : OLF						ABA ExpLevel vs. GNF : OLF
	TERA.low	TERA.low-med	TERA.med-high	TERA.high			GNF.low	GNF.low-med	GNF.med-high	GNF.high
ABA.low	511	330	155	56		ABA.low	1369	1100	441	91
ABA.low-med	362	375	313	108		ABA.low-med	880	823	535	174
ABA.med-high	193	280	423	287		ABA.med-high	436	531	520	386
ABA.high	107	159	331	591		ABA.high	218	270	323	704
ABA ExpLevel vs. TERA : HYPO						ABA ExpLevel vs. GNF : HYPO
	TERA.low	TERA.low-med	TERA.med-high	TERA.high			GNF.low	GNF.low-med	GNF.med-high	GNF.high
ABA.low	512	325	169	79		ABA.low	1402	1121	510	95
ABA.low-med	338	362	313	114		ABA.low-med	790	740	521	177
ABA.med-high	187	304	436	289		ABA.med-high	435	506	560	335
ABA.high	97	151	302	588		ABA.high	212	222	307	638
ABA ExpDensity vs. TERA : STR						ABA ExpDensity vs. GNF : STR
	TERA.low	TERA.low-med	TERA.med-high	TERA.high			GNF.low	GNF.low-med	GNF.med-high	GNF.high
ABA.low	569	320	154	60		ABA.low	1389	1082	561	112
ABA.low-med	355	380	271	101		ABA.low-med	781	771	526	166
ABA.med-high	176	318	394	308		ABA.med-high	442	482	533	378
ABA.high	114	158	315	621		ABA.high	217	262	301	666
ABA ExpDensity vs. TERA : CTX						ABA ExpDensity vs. GNF : CTX
	TERA.low	TERA.low-med	TERA.med-high	TERA.high			GNF.low	GNF.low-med	GNF.med-high	GNF.high
ABA.low	535	323	117	55		ABA.low	1537	1210	506	82
ABA.low-med	352	400	272	113		ABA.low-med	885	850	612	164
ABA.med-high	189	288	445	281		ABA.med-high	450	548	611	397
ABA.high	96	133	315	651		ABA.high	227	273	398	745
ABA ExpDensity vs. TERA : CB						ABA ExpDensity vs. GNF : CB
	TERA.low	TERA.low-med	TERA.med-high	TERA.high			GNF.low	GNF.low-med	GNF.med-high	GNF.high
ABA.low	507	328	148	77		ABA.low	1310	981	493	85
ABA.low-med	378	375	270	104		ABA.low-med	882	801	507	159
ABA.med-high	183	314	422	310		ABA.med-high	482	498	575	369
ABA.high	115	182	333	583		ABA.high	236	292	371	681
ABA ExpDensity vs. TERA : HIPPO						ABA ExpDensity vs. GNF : HIPPO
	TERA.low	TERA.low-med	TERA.med-high	TERA.high			GNF.low	GNF.low-med	GNF.med-high	GNF.high
ABA.low	541	320	87	43		ABA.low	1392	1055	541	65
ABA.low-med	386	402	303	126		ABA.low-med	817	811	672	164
ABA.med-high	175	241	421	283		ABA.med-high	379	419	551	348
ABA.high	105	138	311	703		ABA.high	197	252	369	711
ABA ExpDensity vs. TERA : OLF						ABA ExpDensity vs. GNF : OLF
	TERA.low	TERA.low-med	TERA.med-high	TERA.high			GNF.low	GNF.low-med	GNF.med-high	GNF.high
ABA.low	523	320	149	54		ABA.low	1430	1091	437	80
ABA.low-med	347	383	309	112		ABA.low-med	823	831	542	183
ABA.med-high	201	278	428	288		ABA.med-high	430	524	508	399
ABA.high	102	163	336	588		ABA.high	220	278	332	693
ABA ExpDensity vs. TERA : HYPO						ABA ExpDensity vs. GNF : HYPO
	TERA.low	TERA.low-med	TERA.med-high	TERA.high			GNF.low	GNF.low-med	GNF.med-high	GNF.high
ABA.low	517	302	164	68		ABA.low	1414	1089	501	84
ABA.low-med	352	385	303	122		ABA.low-med	830	785	544	178
ABA.med-high	170	301	447	296		ABA.med-high	396	503	542	351
ABA.high	95	154	306	584		ABA.high	199	212	311	632
