# Supplementary material for: Quantitative methods for genome-scale analysis of in situ hybridization and correlation with microarray data
Source: Genome Biol. 2008 Jan 30;9(1):R23. doi: 10.1186/gb-2008-9-1-r23 (PMC2395252; doi:10.1186/gb-2008-9-1-r23)
Supplement: Additional data file 7 — ISH and microarray expression values for a limited microarray range. [file gb-2008-9-1-r23-S7.xls]

## Sheet: file7
gene symbol	EntreGene ID	ABA Exp.Level	ABA Exp.Density	Tera. Exp. Value
Rab11b	19326	203.076	69.99	648.03
Atp6v1c1	66335	173.961	62.12	554.25
Rad21	19357	146.89	57.77	600.14
Timm9	30055	146.121	56.64	626.24
Kcnab1	16497	145.802	49.83	588.12
Mbd3	17192	105.756	48.9	582.12
2610019N13Rik	69207	105.014	50.75	647.35
Serpine2	20720	103.889	44.48	571.74
Grim19	67184	101.348	47.54	634.58
1810031K02Rik	69780	99.6512	47.05	596.68
Cct7	12468	96.2231	46	585.51
Arpc3	56378	92.0909	44.1	561.47
Smarcd1	83797	89.842	43.4	589.17
Mat2a	232087	84.448	42.54	611.83
Kcnj4	16520	82.6643	37.73	570.32
Pfkl	18641	80.4635	39.47	556.46
Asna1	56495	78.6117	40.22	627.03
Pdhb	68263	78.4465	40.51	646.67
Rab5a	271457	75.9512	38.58	600.67
Cab39	12283	72.3573	37.18	567.54
2310042M24Rik	66958	69.2199	34.07	618.47
1110004F10Rik	56372	66.4808	37.12	603.36
Abca2	11305	65.1462	35.88	615.21
Hnrpm	76936	62.8148	35.92	565.94
Strap	20901	60.879	34.7	568.22
Wfs1	22393	59.7969	26.06	630.07
Guk1	14923	57.1118	33.05	558.03
Cox7b	66142	56.4506	32.07	615.51
Park7	57320	56.3568	31.42	621.45
Cacnb3	12297	55.4188	29.98	581.13
Astn1	11899	55.0586	28.2	585.54
B230369L08Rik	223697	53.0912	27.81	580.48
Atp6v1h	108664	53.0802	29.52	588.43
Stx12	100226	51.7484	28.48	633.29
Maf1	68877	49.693	31.17	552.45
Armcx2	67416	48.8019	28.47	607.43
Adprh	11544	48.7591	27.52	595.91
Psmd3	22123	47.6208	27.69	550.19
Hspa9a	15526	45.2086	27.02	637.78
Cbx4	12418	41.604	25.26	562.79
Top1	21969	41.2111	25.33	636.86
Np15	104130	40.6235	22.26	606.23
Arpc1a	56443	39.9328	22.38	582.45
5730420B22Rik	70561	39.8978	25.94	568.68
R3hdm	226412	34.9789	22.08	601.94
Ap3d1	11776	34.3202	22.68	642.01
Ihpk1	27399	33.4586	22.64	628.37
Stx7	53331	30.5898	20.95	589.21
Dhx30	72831	28.6317	18.48	582.12
Ppp2cb	19053	28.5298	18.38	568.3
Ap3b1	11774	28.115	18.23	552.12
Cops8	108679	26.4917	16.64	607.5
Wsb2	59043	24.9738	15.75	639.71
Rnf167	70510	22.7381	14.56	625.61
Xpr1	19775	19.0895	12.15	636.93
2310001H13Rik	67095	17.2982	12.38	598.21
Pfdn2	18637	16.4517	11	637.04
Gsn	227753	14.3023	9.33	556.79
1200013P24Rik	74763	13.6071	8.88	592.94
1810017G16Rik	59005	13.2341	9.02	582.08
Bat5	193742	12.1302	8.39	617.61
Kcnma1	16531	10.2395	6.41	621.6
Oazin	54375	9.94462	5.68	624.62
Surf4	20932	9.89462	7.5	559.06
Lypla2	26394	9.63322	6.26	552.52
Sdhd	66925	7.7275	5.53	648.44
Entpd4	67464	6.73549	5.43	609.6
Slc12a2	20496	6.2237	5.53	568.41
1810015C04Rik	66270	6.03351	4.06	586.02
Rbbp7	245688	5.39914	4.2	581.84
Slc35b1	110172	5.18229	2.72	574.37
Pclo	26875	5.01638	2.53	550.81
BC003940	192173	4.97908	3.28	567.06
Crsp8	68975	4.92181	3.67	579.21
Fads1	76267	4.17595	2.88	627.64
Map1lc3a	66734	3.97168	2.46	578.84
BC031181	407819	3.88824	3.65	590.94
Txn1	22166	3.41444	2.31	557.66
Idb2	15902	2.35876	1.33	602.16
H3f3b	15081	1.52765	0.96	631.89
Rnps1	19826	1.3037	0.98	575.79
Hist1h2bc	68024	1.01907	0.89	616.21
Stard10	56018	0.84681	0.74	595.19
2810433D01Rik	77132	0.548385	0.44	638
