# Supplementary material for: Quantitative methods for genome-scale analysis of in situ hybridization and correlation with microarray data
Source: Genome Biol. 2008 Jan 30;9(1):R23. doi: 10.1186/gb-2008-9-1-r23 (PMC2395252; doi:10.1186/gb-2008-9-1-r23)
Supplement: Additional data file 8 — SAGE expression data used in the analysis. [file gb-2008-9-1-r23-S8.xls]

## Sheet: SAGE.HYPO1
entrezgene_id	genesymbol	raw_tagcount	tagcount
100019	Mdn1	3	11
100072	Camta1	1	4
100088	Rcc1	1	4
100121	Tdrd7	1	4
100129	Gpr153	1	4
100169	Phactr4	1	4
100201	Tmem64	1	4
100206	Adprhl2	1	4
100213	Rusc2	1	4
100226	Stx12	2	7
100273	Osbpl9	2	7
100317	AU040320	1	4
100336	Ppp1r8	1	4
100340	Smpdl3b	1	4
100434	Slc44a1	4	15
100465	Mobkl2c	1	4
100532	AA536743	1	4
100563	AF013969	1	4
100608	Noc4l	1	4
100637	B230342M21Rik	1	4
100683	Trrap	1	4
100732	Mapre3	5	18
100737	Dcun1d4	1	4
100763	Ube3c	1	4
100855	Tbc1d14	3	11
100929	Rsafd1	1	4
100972	Rab28	1	4
100986	Akap9	1	4
101095	Zfp282	1	4
101100	Ttll3	1	4
10111	RAD50	1	4
101187	Parp11	1	4
101199	AI929863	43	156
101206	Tada3l	1	4
101214	G430041M01Rik	16	58
10125	RASGRP1	1	4
101314	6720456B07Rik	6	22
101351	A130022J15Rik	1	4
101437	Dhx32	2	7
101471	AA673488	1	4
101489	Ric8	4	15
101490	Inpp5f	1	4
101513	2700078K21Rik	1	4
101543	Wtip	1	4
101602	AI467606	1	4
101613	Nalp6	1	4
101685	Spty2d1	1	4
101694	AI854517	2	7
101706	Numa1	14	51
101809	Spred3	2	7
101861	2610034N24Rik	1	4
101867	1500003O22Rik	1	4
101943	Sf3b3	1	4
102032	AI316807	2	7
102058	Exoc8	1	4
102060	Gadd45gip1	2	7
102098	Arhgef18	2	7
102103	Mtus1	2	7
102122	2310065K24Rik	3	11
102141	Snx25	1	4
102182	AI931714	1	4
102193	Zdhhc7	4	15
102247	Agpat6	1	4
102323	AW495713	1	4
102334	Ankrd10	2	7
102339	Cog4	2	7
102371	AA407270	1	4
102566	Tmem16k	1	4
102626	Mapkapk3	1	4
102680	Xtrp3s1	1	4
102693	Phldb1	1	4
102747	Lrrc49	1	4
102774	Bbs4	2	7
102791	Tcta	8	29
103098	Slc6a15	1	4
103136	Pwp1	6	22
103142	Rdh9	1	4
103172	Ndg2	48	174
103213	Traf3ip2	3	11
103220	Gnn	2	7
103266	AI597468	1	4
103466	C630002B14Rik	1	4
103573	Xpo1	2	7
103583	Fbxw11	6	22
103677	Smg6	1	4
10371	SEMA3A	2	7
103711	Pnpo	4	15
103712	6330403K07Rik	65	236
103724	Tbc1d10a	2	7
103743	Tmem98	1	4
103765	Tmem17	1	4
103768	Tubg2	6	22
103806	Maml1	1	4
103963	Rpn1	17	62
103967	Dnm3	2	7
103978	Gpc5	1	4
104001	Rtn1	14	51
104002	Ctsq	2	7
104009	Qscn6	2	7
104010	Cdh22	1	4
104015	Synj1	3	11
104027	Synpo	1	4
104079	Nxph3	1	4
104080	Nxph4	1	4
104110	Adcy4	1	4
104111	Adcy3	4	15
104112	Acly	1	4
104175	Sbk1	1	4
104215	Rhoq	2	7
104248	Cabin1	1	4
104252	Cdc42ep2	5	18
104271	Tex15	1	4
104303	Arl1	3	11
104318	Csnk1d	1	4
10434	LYPLA1	1	4
104348	Zfp120	1	4
104362	Meig1	2	7
104394	E2f4	1	4
10440	TIMM17A	4	15
104401	Pcnxl3	4	15
104418	Dgkz	5	18
104444	Rexo2	1	4
104445	Cdc42ep1	3	11
104457	0610010K14Rik	4	15
104625	Cnot6	11	40
104662	Tsr1	1	4
104721	Ddx1	7	25
104725	1110002B05Rik	1	4
104771	1200003C05Rik	1	4
104776	Aldh6a1	1	4
104799	AI413782	1	4
104806	Fancm	1	4
104859	4930573I19Rik	4	15
104871	Spata7	1	4
104910	AI132487	1	4
104923	Adi1	2	7
105005	AW125753	2	7
105171	Arrdc3	1	4
105203	BC016423	1	4
105243	Slc9a3	1	4
105245	Txndc5	3	11
105246	AL022779	3	11
105298	Epdr2	1	4
105348	Golph2	1	4
105352	Dusp22	2	7
105377	Ankrd32	5	18
105428	AA536717	1	4
105439	9630044O09Rik	1	4
105445	Dock9	1	4
105446	Gmpr2	3	11
105450	Mmrn2	1	4
105522	Ankrd28	1	4
105559	Mbnl2	4	15
105651	Ppp1r3e	13	47
105653	Phyhip	7	25
105675	Ppif	1	4
105689	Phr1	3	11
105722	Tmem16f	2	7
105787	Prkaa1	1	4
105827	Amigo2	1	4
105837	Mtbp	7	25
105844	Card10	2	7
105847	AI451006	1	4
105853	Mal2	1	4
105859	Csdc2	1	4
106025	Sharpin	1	4
106064	AW549877	1	4
106068	Slc45a4	1	4
106073	D15Mgi27	3	11
106143	Cggbp1	1	4
106248	Qtrtd1	11	40
106264	0610012G03Rik	2	7
106298	Rrn3	1	4
106338	Nsun3	1	4
106369	Ypel1	1	4
106393	Srl	1	4
106504	Stk38	1	4
106529	Gpsn2	2	7
106564	Ppcs	1	4
106565	Egfl9	1	4
106572	Rab31	2	7
106583	Rbm16	1	4
106585	Ankrd12	24	87
106633	Ift140	2	7
106672	AI413582	2	7
106757	4933402B14Rik	13	47
106766	AW049765	1	4
106794	Dhx57	3	11
106861	Abhd3	4	15
106894	A630042L21Rik	1	4
106931	Kctd1	1	4
106947	Slc39a3	1	4
106957	Slc39a6	3	11
107035	Fbxo38	1	4
107045	Lars	4	15
107065	Lrrtm2	4	15
107071	Wdr74	4	15
107094	AA408556	1	4
10714	POLD3	13	47
107173	Gpr137	2	7
107182	Btaf1	1	4
107197	AI462493	1	4
107242	AI837181	8	29
107260	Otub1	8	29
107328	Trpt1	1	4
107338	Gbf1	4	15
107351	Ankrd15	1	4
107358	Smbp	1	4
107368	Pdzd8	1	4
107371	Exoc6	2	7
107459	Gt4-1	1	4
10750	GRAP	1	4
107503	Atf5	2	7
107515	Lgr4	2	7
107522	Ece2	1	4
107528	Magee1	3	11
107566	Arl2bp	15	54
107581	Col16a1	7	25
107586	Ovol2	1	4
107607	Card4	3	11
107650	Pik4cb	1	4
107684	Coro2a	2	7
107702	Rnh1	1	4
10772	FUSIP1	1	4
107723	Slc12a6	1	4
107733	Mrpl41	2	7
107734	Mrpl30	2	7
107746	Rapgef1	5	18
107767	Scamp1	1	4
107771	Bmyc	6	22
107797	V1rb6	1	4
107817	Ptdsr	2	7
107823	Whsc1	1	4
107831	Bai1	6	22
107849	Mrpplf4	1	4
107889	Gcm2	1	4
107895	Mgat5	1	4
107971	Frs3	1	4
108000	Cenpf	1	4
108011	Ap4e1	2	7
108013	Brunol4	3	11
108043	Chrnb3	1	4
108058	Camk2d	2	7
108062	Cstf2	1	4
108068	Grm2	1	4
108073	Grm7	1	4
108077	Skiv2l	1	4
108079	Prkaa2	1	4
108083	Pip5k2b	1	4
108096	Slco1a5	1	4
108098	Surb7	2	7
108100	Baiap2	1	4
108114	Slc22a7	1	4
108116	Slco3a1	2	7
108121	U2af1	2	7
108123	Napg	2	7
108124	Napa	2	7
108150	Galnt7	17	62
108155	Ogt	2	7
108645	Mat2b	2	7
108655	Foxp1	1	4
108657	Rnpepl1	1	4
108660	Rnf187	2	7
108682	Gpt2	2	7
108686	A430106J12Rik	39	142
108687	9530090G24Rik	1	4
108699	Chn1	8	29
108705	Pttg1ip	1	4
108723	Card11	2	7
108737	Oxsr1	1	4
108760	Galntl1	1	4
108802	Calr4	1	4
108816	4933409K07Rik	1	4
108837	Ibtk	1	4
108888	Atad3a	2	7
108902	B3gnt6	3	11
108911	Rcc2	1	4
108912	Cdca2	1	4
108943	Rg9mtd2	1	4
108950	1700049L16Rik	7	25
108958	5730472N09Rik	4	15
108960	Irak2	1	4
108989	Tpr	4	15
109006	Ciapin1	2	7
109019	5830411E10Rik	1	4
109050	6530418L21Rik	1	4
109054	Pfdn4	1	4
109079	Sephs1	1	4
109108	Slc30a9	1	4
109113	Uhrf2	2	7
109115	Supt3h	1	4
109135	Plekha5	2	7
109151	Chd9	1	4
109154	2410014A08Rik	1	4
109229	C030004A17Rik	1	4
109232	Sccpdh	11	40
109241	Mbd5	1	4
109245	Lrrc39	2	7
109246	Tspan9	2	7
109263	Rlf	1	4
109264	Me3	1	4
109275	Actr5	4	15
109299	C330006A16Rik	1	4
109305	D730049H07Rik	1	4
109331	Rnf20	4	15
109332	Cdcp1	1	4
109346	Ankrd39	1	4
10946	SF3A3	1	4
109593	Lmo3	1	4
109624	Cald1	1	4
109648	Npy	1	4
109663	Hoxc11	2	7
109672	Cyb5	6	22
109674	Ampd2	1	4
109676	Ank2	2	7
109689	Arrb1	1	4
109711	Actn1	1	4
109731	Maob	1	4
109754	Cyb5r3	1	4
109801	Glo1	8	29
109820	Pgc	1	4
109828	C7	1	4
109900	Asl	1	4
109904	Mcf2	1	4
109910	Zfp91	1	4
109929	Zbtb25	2	7
109934	Abr	20	73
110012	Gtrgeo22	4	15
110052	Dek	2	7
110078	Pygb	1	4
110083	Dnahc12	3	11
110084	Dnahc1	2	7
110119	Mpi1	3	11
110147	Ehmt2	2	7
110173	Manba	2	7
110197	Dgkg	2	7
110198	Akr7a5	1	4
110208	Pgd	1	4
110213	Tegt	3	11
110312	Pmch	3	11
110323	Cox6b1	119	432
110326	Tas1r1	1	4
110332	4921523A10Rik	4	15
110350	Dync2h1	1	4
110351	Rap1ga1	8	29
110379	Sec13l1	3	11
110391	Qdpr	2	7
110446	Acat1	5	18
110454	Ly6a	4	15
110460	Acat2	3	11
110532	Adarb1	22	80
110593	Prdm2	1	4
110595	Timp4	5	18
1106	CHD2	1	4
110611	Hdlbp	3	11
110639	Prps2	1	4
110651	Rps6ka3	2	7
110695	Aldh7a1	1	4
110696	H2-M10.3	1	4
110750	Cse1l	25	91
110789	Mass1	1	4
110809	Sfrs1	6	22
110816	Pwp2h	1	4
110821	Pcca	1	4
110826	Etfb	1	4
110829	Lims1	1	4
110854	Ppp2r4	1	4
110855	Pde6c	1	4
110862	Kcnq3	2	7
110876	Scn2a1	1	4
110877	Slc18a1	3	11
110886	Gabra5	1	4
110891	Slc8a2	1	4
110902	Chrna2	1	4
110956	D17H6S56E-5	5	18
110959	Nudt19	6	22
110960	Tars	1	4
110962	Mbd6	1	4
111173	Rab6ip2	1	4
111507	Igh	3	11
111975	Igf2as	2	7
1122	CHML	1	4
112403	Dom3z	1	4
112405	Egln1	3	11
112406	Egln2	10	36
112407	Egln3	2	7
11278	KLF12	1	4
11287	Pzp	3	11
11298	Aanat	1	4
11302	Aatk	3	11
11303	Abca1	4	15
11304	Abca4	3	11
11306	Abcb7	1	4
11352	Abl2	1	4
11363	Acadl	3	11
11364	Acadm	1	4
11370	Acadvl	3	11
113846	V1ra4	1	4
114124	Akap1	1	4
114128	Laptm4b	3	11
114142	Foxp2	2	7
114143	Atp6v0b	8	29
11418	Accn1	1	4
11419	Accn2	2	7
11423	Ache	2	7
114247	Slfn3	1	4
11426	Macf1	24	87
11429	Aco2	10	36
11430	Acox1	2	7
11432	Acp2	1	4
11435	Chrna1	1	4
11438	Chrna4	1	4
11444	Chrnb2	8	29
11447	Chrnd	2	7
114489	Dag1	1	4
114509	Mapk7	2	7
114515	Lancl1	2	7
114564	Csprs	1	4
11459	Acta1	1	4
114604	Prdm15	31	113
114606	Tle6	1	4
11461	Actb	8	29
114637	Hmgn2	1	4
114641	Rpl31	14	51
114642	Brdt	2	7
114643	Oas1c	3	11
114644	Slc13a3	1	4
114664	Dhrs8	7	25
114673	4930433N12Rik	5	18
114674	Gtf2ird2	2	7
114675	4932431P20Rik	1	4
114715	Spred1	1	4
114741	Supt16h	1	4
11477	Acvr1	1	4
11479	Acvr1b	1	4
114827	FHAD1	1	4
11484	Aspa	1	4
114873	Dscaml1	2	7
114874	Ddhd1	1	4
11488	Adam11	1	4
114886	Cygb	1	4
11489	Adam12	1	4
114893	Dcun1d1	1	4
114896	Afg3l1	11	40
11490	Adam15	8	29
11491	Adam17	2	7
11504	Adamts1	1	4
11512	Adcy6	1	4
11513	Adcy7	1	4
11514	Adcy8	1	4
11517	Adcyap1r1	2	7
11518	Add1	4	15
11534	Adk	3	11
11538	Adnp	1	4
11541	Adora2b	3	11
11544	Adprh	1	4
11545	Parp1	1	4
11546	Parp2	1	4
11549	Adra1a	1	4
11552	Adra2b	1	4
11564	Adsl	4	15
11566	Adss	1	4
11568	Aebp1	1	4
11569	Aebp2	2	7
11576	Afp	1	4
11593	Aga	1	4
11596	Ager	1	4
11600	Angpt1	2	7
11603	Agrn	7	25
11605	Gla	1	4
11608	Agtr1b	2	7
11610	Agtrap	6	22
11630	Aim1	2	7
11632	Aip	1	4
11636	Ak1	2	7
11639	Ak3l1	1	4
11641	Akap2	2	7
11643	Akap4	3	11
116443	GRIN3A	3	11
11647	Akp2	1	4
116470	Stx1a	1	4
11651	Akt1	4	15
11655	Alas1	1	4
11656	Alas2	2	7
116589	Serpinb5	1	4
116677	F2rl1	1	4
116697	Pabpn1	5	18
116701	Fgfrl1	2	7
11674	Aldoa	10	36
116748	Lsm10	2	7
11676	Aldoc	33	120
116810	Foxn4	1	4
116839	Rims2	1	4
11684	Alox12	1	4
116870	Mta1	1	4
116873	Stim2	1	4
116891	Derl2	3	11
116904	Alpk3	1	4
116905	Dph1	3	11
116914	Slc19a2	1	4
11698	Ambn	1	4
11702	Amd1	4	15
11704	Amelx	1	4
117101	Kcnc3	1	4
117109	Pop5	4	15
117146	Ube3b	1	4
117148	Efcbp2	1	4
117149	Tirap	4	15
117160	Ttyh2	3	11
11717	Ampd3	1	4
117171	1110038F14Rik	1	4
117198	Ivns1abp	2	7
117229	Stk33	1	4
11732	Ank	4	15
11733	Ank1	22	80
11735	Ank3	3	11
11737	Anp32a	3	11
11746	Anxa4	1	4
11750	Anxa7	2	7
117526	Tbp	2	7
117579	RLN3	1	4
11758	Prdx6	7	25
117590	Asb10	1	4
11769	Ap1s1	25	91
11771	Ap2a1	1	4
11772	Ap2a2	1	4
11773	Ap2m1	21	76
11774	Ap3b1	5	18
11775	Ap3b2	3	11
11776	Ap3d1	7	25
11782	Ap4s1	21	76
11784	Apba2	2	7
11785	Apbb1	9	33
117855	Zfp162	1	4
11789	Apc	1	4
11799	Birc5	31	113
11801	Cd5l	10	36
11804	Aplp2	3	11
11815	Apod	16	58
11816	Apoe	40	145
11819	Nr2f2	5	18
11820	App	56	203
11821	Aprt	1	4
11826	Aqp1	1	4
11829	Aqp4	1	4
11831	Aqp6	21	76
11832	Aqp7	1	4
11838	Arc	1	4
11840	Arf1	7	25
11841	Arf2	7	25
11842	Arf3	2	7
11844	Arf5	1	4
118445	Klf16	1	4
118446	Gje1	4	15
11845	Arf6	1	4
118452	Baalc	2	7
11848	Rhoa	6	22
11852	Rhob	2	7
11853	Rhoc	1	4
11854	Rhod	1	4
11858	Rnd2	1	4
11863	Arnt	3	11
11864	Arnt2	1	4
11877	Arvcf	1	4
11883	Arsa	4	15
118924	C10orf4	1	4
11899	Astn1	1	4
11905	Serpinc1	1	4
11906	Atbf1	2	7
11907	Ate1	1	4
11908	Atf1	2	7
11909	Atf2	7	25
11927	Atox1	15	54
11928	Atp1a1	5	18
11931	Atp1b1	10	36
11932	Atp1b2	4	15
11933	Atp1b3	2	7
11936	Fxyd2	2	7
11938	Atp2a2	15	54
11941	Atp2b2	2	7
11945	Atp4b	1	4
11946	Atp5a1	12	44
11947	Atp5b	82	298
11949	Atp5c1	6	22
11958	Atp5k	9	33
11966	Atp6v1b2	3	11
11972	Atp6v0d1	2	7
11973	Atp6v1e1	14	51
11974	Atp6v0e	3	11
11975	Atp6v0a1	1	4
11979	Atp7b	1	4
11980	Atp8a1	2	7
11981	Atp9a	13	47
11984	Atp6v0c	28	102
11989	Slc7a3	3	11
11991	Hnrpd	6	22
11998	Avp	6	22
12005	Axin1	1	4
12009	Azi1	1	4
12010	B2m	1	4
12017	Bag1	1	4
12029	Bcl6b	1	4
12032	Bcan	2	7
12033	Bcap29	4	15
12034	Phb2	1	4
12035	Bcat1	1	4
120364	LOC120364	1	4
12038	Bche	1	4
12039	Bckdha	1	4
12040	Bckdhb	2	7
12042	Bcl10	2	7
12043	Bcl2	2	7
12050	Bcl2l2	2	7
12054	Bcl7b	3	11
12064	Bdnf	1	4
12069	Bex2	68	247
12070	Ngfrap1	2	7
12096	Bglap1	1	4
121021	Cspg4	1	4
121022	Mrps6	13	47
12121	Bicd1	1	4
12142	Prdm1	1	4
12143	Blk	1	4
12163	Bmp8a	1	4
12165	Gdf2	1	4
12166	Bmpr1a	1	4
12173	Bnc1	5	18
12175	Bnip2	1	4
12177	Bnip3l	7	25
12183	Bpgm	2	7
12189	Brca1	53	192
12190	Brca2	2	7
12193	Zfp36l2	1	4
12211	Birc6	5	18
12215	Bsg	2	7
12226	Btg1	2	7
12227	Btg2	1	4
12238	Commd3	3	11
12257	Bzrp	2	7
12260	C1qb	1	4
12261	C1qbp	1	4
12262	C1qc	1	4
12265	C2ta	2	7
12286	Cacna1a	2	7
12287	Cacna1b	1	4
12289	Cacna1d	2	7
12290	Cacna1e	1	4
12291	Cacna1g	1	4
12294	Cacna2d3	2	7
12297	Cacnb3	2	7
12298	Cacnb4	1	4
12301	Cacybp	10	36
12305	Ddr1	1	4
12307	Calb1	11	40
12308	Calb2	1	4
12310	Calca	2	7
12313	Calm1	28	102
12314	Calm2	11	40
12315	Calm3	5	18
12316	Aspm	2	7
12321	Calu	1	4
12322	Camk2a	2	7
12323	Camk2b	2	7
12325	Camk2g	5	18
12330	Canx	11	40
12331	Cap1	1	4
12334	Capn2	2	7
12336	Capns1	12	44
12339	Capn7	1	4
12340	Capza1	6	22
12343	Capza2	4	15
12345	Capzb	1	4
12348	Car11	6	22
12349	Car2	4	15
12359	Cat	1	4
12362	Casp1	1	4
12367	Casp3	1	4
12373	Casq2	1	4
12374	Casr	4	15
12385	Ctnna1	1	4
12386	Ctnna2	1	4
12387	Ctnnb1	7	25
12389	Cav1	2	7
12393	Runx2	3	11
12398	Cbfa2t3h	1	4
12402	Cbl	1	4
12405	Cbln2	1	4
12412	Cbx1	2	7
12416	Cbx2	11	40
12418	Cbx4	1	4
12419	Cbx5	1	4
12421	Rb1cc1	1	4
12424	Cck	1	4
12428	Ccna2	3	11
12443	Ccnd1	2	7
12444	Ccnd2	1	4
12445	Ccnd3	2	7
12447	Ccne1	1	4
12450	Ccng1	1	4
12453	Ccni	13	47
12454	Ccnk	2	7
12460	Ccs	1	4
12469	Cct8	7	25
12484	Cd24a	2	7
12488	Cd2ap	1	4
12492	Scarb2	4	15
124925	SEZ6	3	11
12494	Cd38	1	4
12495	Entpd1	1	4
12512	Cd63	16	58
12515	Cd69	2	7
12517	Cd72	1	4
12530	Cdc25a	2	7
12532	Cdc25c	1	4
12540	Cdc42	3	11
12544	Cdc45l	1	4
12545	Cdc7	1	4
12550	Cdh1	1	4
12555	Cdh15	1	4
12556	Cdh16	1	4
12557	Cdh17	2	7
12561	Cdh4	2	7
12564	Cdh8	1	4
12566	Cdk2	1	4
12568	Cdk5	3	11
12569	Cdk5r1	4	15
12581	Cdkn2d	4	15
12583	Cdo1	2	7
12585	Cdr2	2	7
12589	Ift81	1	4
126014	OSCAR	11	40
126074	FLJ35119	1	4
126147	LOC126147	3	11
12626	Cetn3	1	4
12628	Cfh	2	7
12630	Cfi	1	4
12631	Cfl1	2	7
12648	Chd1	5	18
12652	Chga	7	25
12653	Chgb	6	22
12659	Ovgp1	1	4
12660	Chka	1	4
12661	Chl1	1	4
12662	Chm	3	11
12669	Chrm1	1	4
12683	Cidea	1	4
126859	C1orf125	1	4
12695	Inadl	4	15
12696	Cirbp	3	11
12700	Cish	1	4
12709	Ckb	18	65
12721	Coro1a	1	4
12722	Clca1	3	11
12725	Clcn3	1	4
12738	Cldn2	1	4
12747	Clk1	2	7
12750	Clk4	6	22
12751	Tpp1	1	4
12752	Cln3	1	4
12753	Clock	2	7
12757	Clta	1	4
12759	Clu	32	116
12763	Cmah	2	7
12764	Cmas	2	7
12767	Cxcr4	1	4
12768	Ccr1	2	7
12769	Ccr9	1	4
12785	Cnbp1	1	4
12794	Cnih2	2	7
12798	Cnn2	1	4
12799	Cnp1	2	7
12803	Cntf	1	4
12804	Cntfr	2	7
12805	Cntn1	9	33
12808	Cobl	5	18
12814	Col11a1	3	11
12816	Col12a1	1	4
12818	Col14a1	1	4
12819	Col15a1	2	7
12825	Col3a1	2	7
12826	Col4a1	1	4
12828	Col4a3	3	11
12829	Col4a4	3	11
128308	MRPL55	2	7
12832	Col5a2	2	7
12835	Col6a3	1	4
12837	Col8a1	1	4
12846	Comt	2	7
12848	Cops2	1	4
1285	COL4A3	2	7
12850	Coq7	2	7
12856	Cox17	20	73
12857	Cox4i1	69	251
12861	Cox6a1	1	4
12864	Cox6c	2	7
12865	Cox7a1	1	4
12867	Cox7c	15	54
12868	Cox8a	73	265
12874	Cpd	1	4
12876	Cpe	1	4
12877	Cpeb1	1	4
12879	Cys1	1	4
128821	CST9L	1	4
12889	Cplx1	3	11
12890	Cplx2	1	4
12891	Cpne6	1	4
12892	Cpox	1	4
12894	Cpt1a	1	4
12895	Cpt1b	1	4
12896	Cpt2	1	4
12908	Crat	2	7
12909	Crcp	1	4
12912	Creb1	1	4
12914	Crebbp	2	7
12915	Crebl1	1	4
12919	Crhbp	1	4
12925	Crip1	1	4
12928	Crk	4	15
12933	Crmp1	1	4
12934	Dpysl2	3	11
12942	Pcdha11	1	4
12945	Dmbt1	11	40
12951	Crx	1	4
12953	Cry2	2	7
12955	Cryab	1	4
12957	Cryba1	1	4
12972	Cryz	1	4
12974	Cs	11	40
12977	Csf1	1	4
12978	Csf1r	1	4
12984	Csf2rb2	1	4
12988	Csk	1	4
12995	Csnk2a1	2	7
13000	Csnk2a2	3	11
13001	Csnk2b	3	11
13002	Dnajc5	2	7
13003	Cspg2	2	7
13004	Cspg3	1	4
13007	Csrp1	1	4
13011	Cst7	1	4
13014	Cstb	7	25
13016	Ctbp1	17	62
13024	Ctla2a	1	4
13030	Ctsb	2	7
13033	Ctsd	1	4
13034	Ctse	1	4
13036	Ctsh	4	15
13038	Ctsk	1	4
13040	Ctss	10	36
13047	Cutl1	1	4
13051	Cx3cr1	3	11
13052	Cxadr	1	4
13058	Cybb	761	2764
13081	Cyp24a1	1	4
13087	Cyp2a5	1	4
13089	Cyp2b13	1	4
13090	Cyp2b19	1	4
13096	Cyp2c37	2	7
13097	Cyp2c38	1	4
131055	LOC131055	1	4
13107	Cyp2f2	1	4
13113	Cyp3a13	1	4
13117	Cyp4a10	22	80
13121	Cyp51	1	4
13123	Cyp7b1	1	4
13131	Dab1	11	40
13132	Dab2	3	11
13134	Dach1	3	11
13135	Dad1	1	4
13144	Dapk3	1	4
13162	Slc6a3	1	4
13166	Dbh	1	4
13167	Dbi	19	69
13169	Dbnl	1	4
13170	Dbp	7	25
13172	Dbx1	19	69
13175	Dcamkl1	1	4
13180	Pcbd1	8	29
13190	Dct	1	4
13191	Dctn1	6	22
13196	Ddef1	1	4
13199	Ddn	1	4
13200	Ddost	2	7
13204	Dhx15	1	4
13207	Ddx5	31	113
13211	Dhx9	1	4
13236	Defcr2	1	4
13244	Degs1	2	7
13347	Dffa	2	7
13349	Dfy	1	4
13350	Dgat1	1	4
13358	Slc25a1	1	4
13360	Dhcr7	2	7
13368	Dffb	2	7
13382	Dld	4	15
13383	Dlgh1	4	15
13385	Dlgh4	1	4
13388	Dll1	1	4
13405	Dmd	5	18
13411	Dnahc11	2	7
134147	LOC134147	1	4
13421	Dnase1l3	112	407
13424	Dync1h1	1	4
13426	Dync1i1	3	11
13427	Dync1i2	1	4
13429	Dnm1	1	4
13433	Dnmt1	1	4
13436	Dnmt3b	1	4
13437	Dnpep	1	4
13445	Cdk2ap1	1	4
13446	Doc2a	1	4
13476	Reep5	8	29
13479	Dpep1	1	4
13480	Dpm1	1	4
13483	Dpp6	1	4
13489	Drd2	3	11
13496	Arid3a	2	7
13498	Atn1	18	65
13505	Dsc1	1	4
13508	Dscam	5	18
13518	Dst	28	102
13521	Slc26a2	2	7
13522	Adam28	2	7
13526	Adam24	1	4
13527	Dtna	2	7
13528	Dtnb	1	4
13542	Dvl1	1	4
13543	Dvl2	1	4
13549	Dyrk1b	16	58
13555	E2f1	1	4
13557	E2f3	2	7
13589	Mapre1	2	7
13602	Sparcl1	4	15
13603	Opn3	5	18
13607	Eda	1	4
13609	Edg1	5	18
13616	Edn3	1	4
13619	Phc1	1	4
13626	Eed	1	4
13627	Eef1a1	1	4
13628	Eef1a2	10	36
13629	Eef2	1	4
13631	Eef2k	2	7
13638	Efna3	1	4
13643	Efnb3	3	11
13648	Klk1b9	1	4
13653	Egr1	2	7
13660	Ehd1	1	4
13663	Ei24	1	4
13664	Eif1a	2	7
13667	Eif2b4	1	4
13681	Eif4a1	3	11
13684	Eif4e	3	11
13690	Eif4g2	1	4
13716	Ell	1	4
13722	Scye1	2	7
13723	Emb	1	4
13731	Emp2	2	7
13732	Emp3	2	7
13800	Enah	1	4
13803	Enc1	1	4
13805	Eng	1	4
13806	Eno1	1	4
13807	Eno2	9	33
13813	Eomes	1	4
13821	Epb4.1l1	8	29
13823	Epb4.1l3	7	25
138241	C9orf85	1	4
13829	Epb4.9	1	4
13835	Epha1	2	7
13837	Epha3	1	4
13838	Epha4	1	4
13839	Epha5	9	33
13842	Epha8	1	4
13845	Ephb3	1	4
13848	Ephb6	1	4
13849	Ephx1	1	4
13854	Epn1	3	11
13855	Epn2	1	4
13858	Eps15	1	4
13859	Eps15l1	128	465
13864	Nr2f6	5	18
13865	Nr2f1	1	4
13867	Erbb3	1	4
13870	Ercc1	1	4
13874	Ereg	1	4
139189	DGKK	1	4
13924	Ptprv	4	15
139425	WDR42B	1	4
139538	VENTXP1	12	44
13982	Esr1	41	149
13984	Esx1	3	11
13990	Smarcad1	1	4
14000	Rnasen	3	11
14007	Cugbp2	1	4
14011	Etv6	1	4
14012	Eva1	1	4
14013	Evi1	2	7
14020	Evi5	1	4
14025	Bcl11a	1	4
14026	Evl	9	33
14030	Ewsr1	3	11
14043	Ext2	1	4
140448	Slc8a3	1	4
140474	Muc4	16	58
140476	Strc	1	4
14048	Eya1	5	18
140481	Man2a2	7	25
140483	Hnmt	3	11
140484	Pofut1	14	51
140491	Ppp1r3a	2	7
140492	Kcnn2	1	4
140494	Atp6v0a4	1	4
140498	Lgr8	3	11
140546	Prnpip1	4	15
14055	Ezh1	1	4
140559	Igsf8	11	40
14057	Sfxn1	1	4
140577	Ankrd6	6	22
140579	Elmo2	22	80
140580	Elmo1	9	33
14060	F13b	3	11
14061	F2	4	15
140629	Ubox5	2	7
140630	Ube4a	1	4
14064	F2rl2	1	4
14066	F3	2	7
14069	F8	1	4
14070	F8a	1	4
140709	Emid2	1	4
14073	Faah	1	4
140742	Sesn1	1	4
140795	P2ry14	1	4
14081	Acsl1	2	7
140810	Ttbk1	1	4
14083	Ptk2	1	4
140919	Slc17a6	17	62
14104	Fasn	1	4
14105	Fusip1	1	4
14107	Fath	5	18
14109	Fau	67	243
14113	Fbl	1	4
14119	Fbn2	2	7
14123	Fbs1	1	4
14129	Fcgr1	1	4
14148	Fdx1	3	11
14154	Fem1a	2	7
14155	Fem1b	2	7
14158	Fert2	1	4
14164	Fgf1	1	4
14167	Fgf12	4	15
14168	Fgf13	4	15
14169	Fgf14	2	7
14177	Fgf6	3	11
14184	Fgfr3	4	15
14191	Fgr	5	18
14194	Fh1	2	7
14199	Fhl1	3	11
14202	Fhl4	9	33
14204	Il4i1	1	4
14205	Figf	1	4
14208	Ppm1g	2	7
14219	Ctgf	1	4
14226	Fkbp1b	2	7
14227	Fkbp2	4	15
14228	Fkbp4	2	7
14232	Fkbp8	9	33
14237	Foxd4	1	4
14245	Lpin1	2	7
14247	Fli1	2	7
14248	Fliih	4	15
14251	Flot1	3	11
14252	Flot2	5	18
14257	Flt4	1	4
14268	Fn1	3	11
142688	Asb13	1	4
14269	Fnbp1	2	7
14270	Srgap2	3	11
14272	Fnta	1	4
14276	Folr2	1	4
14294	Fprl1	1	4
14296	Frat1	1	4
14299	Freq	2	7
14300	Frg1	2	7
14312	Brd2	6	22
14314	Fstl1	1	4
14319	Fth1	271	984
14347	Fut7	3	11
14348	Fut9	1	4
14352	Fv4	1	4
14357	Dtx1	3	11
14360	Fyn	1	4
14365	Fzd3	5	18
14371	Fzd9	1	4
14375	Xrcc6	2	7
14385	Slc37a4	3	11
14387	Gaa	9	33
14394	Gabra1	4	15
14395	Gabra2	1	4
14396	Gabra3	1	4
14397	Gabra4	2	7
14402	Gabrb3	1	4
14405	Gabrg1	2	7
14406	Gabrg2	1	4
14412	Slc6a13	1	4
14415	Gad1	2	7
14420	Galc	3	11
14426	Galnt4	1	4
14432	Gap43	3	11
14453	Gas2	1	4
14455	Gas5	6	22
14457	Gas7	1	4
14462	Gata3	1	4
14465	Gata6	3	11
14467	Gbas	2	7
14469	Gbp2	1	4
14473	Gc	1	4
14489	Mtpn	6	22
14528	Gch1	1	4
14533	Bloc1s1	5	18
14534	Gcn5l2	2	7
14544	Gda	1	4
14545	Gdap1	6	22
14548	Mrps33	2	7
14559	Gdf1	3	11
14562	Gdf3	1	4
14566	Gdf9	4	15
14567	Gdi1	2	7
14569	Gdi2	4	15
145814	LOC145814	2	7
14586	Gfra2	2	7
14593	Ggps1	2	7
14598	Ggt1	2	7
14605	Tsc22d3	3	11
14608	Gpr83	1	4
14609	Gja1	9	33
14610	Gja10	16	58
14615	Gja7	1	4
146223	CMTM4	1	4
14629	Gclc	1	4
14645	Glul	16	58
14651	Hagh	8	29
14657	Glra4	1	4
14661	Glud1	10	36
14664	Slc6a9	1	4
14667	Gm2a	3	11
14674	Gna13	1	4
14675	Gna14	1	4
14677	Gnai1	6	22
14678	Gnai2	2	7
14681	Gnao1	11	40
14682	Gnaq	2	7
14683	Gnas	30	109
14685	Gnat1	1	4
14693	Gnb2	10	36
14694	Gnb2l1	14	51
14700	Gng10	2	7
14701	Gng12	1	4
14702	Gng2	12	44
14706	Gng4	1	4
14707	Gng5	5	18
14708	Gng7	2	7
14712	Gnpat	2	7
147179	WIRE	8	29
14718	Got1	6	22
14719	Got2	18	65
14724	Gp1bb	9	33
14725	Lrp2	4	15
14726	Pdpn	1	4
14733	Gpc1	3	11
14735	Gpc4	1	4
14738	Gpr12	1	4
14739	Edg5	1	4
14745	Edg2	2	7
14747	Cmklr1	1	4
14751	Gpi1	1	4
14756	Gpld1	6	22
14758	Gpm6b	5	18
14760	Gpr19	1	4
14763	Gpr37	1	4
14764	Gpr44	1	4
14768	Lancl1	7	25
14775	Gpx1	3	11
14778	Gpx3	10	36
14783	Grb10	1	4
14784	Grb2	3	11
14788	Gpr162	1	4
14790	Grcc10	9	33
14791	Emg1	1	4
147948	ZNF582	6	22
14797	Aes	1	4
14799	Gria1	5	18
147991	DPY19L3	1	4
14802	Gria4	1	4
14803	Grid1	2	7
14804	Grid2	1	4
14805	Grik1	2	7
14806	Grik2	3	11
14807	Grik3	1	4
14811	Grin2a	1	4
14813	Grin2c	1	4
14823	Grm8	1	4
148252	DIRAS1	3	11
14828	Hspa5	17	62
14854	Gss	1	4
14864	Gstm3	5	18
14866	Gstm5	2	7
14869	Gstp2	7	25
14870	Gstp1	19	69
148709	LOC148709	1	4
14871	Gstt1	1	4
14873	Gsto1	4	15
14884	Gtf2h1	1	4
148867	SLC30A7	1	4
14897	Trip12	1	4
14904	Gtpbp1	2	7
14912	Nkx6-2	1	4
14915	Guca2a	1	4
14933	Gyk	1	4
14936	Gys1	3	11
14972	H2-K1	1	4
14976	H2-Ke2	1	4
14979	H2-Ke6	3	11
15001	H2-Oa	2	7
15064	Mr1	1	4
15077	Hist2h3c1	1	4
15081	H3f3b	5	18
15112	Hao1	1	4
15114	Hap1	3	11
15122	Hba-a1	12	44
15126	Hba-x	1	4
15132	Hbb-bh1	28	102
15159	Hccs	1	4
15166	Hcn2	1	4
15168	Hcn3	1	4
15171	Hcrt	1	4
15184	Hdac5	10	36
15191	Hdgf	4	15
15193	Hdgfrp2	4	15
15199	Hebp1	4	15
15203	Heph	5	18
15204	Herc2	5	18
15208	Hes5	9	33
15212	Hexb	6	22
15213	Hey1	36	131
15216	Hfe	2	7
15218	Foxn1	2	7
15228	Foxg1	1	4
15229	Foxd1	1	4
15239	Hgs	4	15
15242	Hhex	5	18
15247	Hiat1	1	4
15254	Hint1	13	47
15259	Hipk3	1	4
15260	Hira	3	11
152641	FLJ30277	2	7
15273	Hivep2	2	7
15288	Hmbs	1	4
15312	Hmgn1	4	15
15353	Hmg20b	1	4
15354	Hmgb3	11	40
15361	Hmga1	1	4
15368	Hmox1	1	4
15369	Hmox2	2	7
15372	Hmx2	1	4
15373	Hmx3	1	4
15374	Hn1	5	18
15376	Foxa2	1	4
15378	Hnf4a	1	4
15387	Hnrpk	3	11
15394	Hoxa1	2	7
15413	Hoxb5	1	4
15415	Hoxb7	1	4
15425	Hoxc6	1	4
15427	Hoxc9	1	4
15444	Hpca	29	105
15445	Hpd	3	11
15450	Lipc	3	11
15452	Hprt1	18	65
15458	Hpxn	1	4
15460	Hr	1	4
15465	Hrh1	2	7
15466	Hrh2	1	4
15468	Prmt2	1	4
15493	Hsd3b2	2	7
15495	Hsd3b4	1	4
15497	Hsd3b6	1	4
15502	Dnaja1	6	22
15504	Dnajb3	1	4
15505	Hsp110	7	25
15511	Hspa1b	2	7
15516	Hspcb	1	4
15525	Hspa4	1	4
15529	Sdc2	1	4
15560	Htr2c	2	7
15568	Elavl1	1	4
15569	Elavl2	2	7
15572	Elavl4	2	7
157313	CDCA2	1	4
158584	RP11-479E16.1	1	4
15901	Id1	1	4
15902	Id2	7	25
15903	Id3	1	4
15925	Ide	1	4
15926	Idh1	2	7
15929	Idh3g	2	7
15931	Ids	17	62
15932	Idua	1	4
15936	Ier2	1	4
15937	Ier3	2	7
15950	Ifi203	4	15
15958	Ifit2	4	15
15975	Ifnar1	14	51
15976	Ifnar2	1	4
15979	Ifngr1	2	7
15982	Ifrd1	1	4
16000	Igf1	1	4
16002	Igf2	1	4
16004	Igf2r	1	4
16011	Igfbp5	2	7
16065	Igh-VS107	1	4
16153	Il10	3	11
16156	Il11	1	4
16173	Il18	4	15
16179	Irak1	1	4
16184	Il2ra	1	4
16186	Il2rg	1	4
16190	Il4ra	1	4
16197	Il7r	1	4
16202	Ilk	8	29
16206	Lrig1	2	7
16210	Impact	2	7
163050	ZNF564	1	4
163071	ZNF114	1	4
16325	Inhbc	1	4
163259	DENND2C	6	22
16329	Inpp1	2	7
16330	Inpp5b	1	4
16331	Inpp5d	1	4
16348	Invs	1	4
16362	Irf1	1	4
16363	Irf2	1	4
16396	Itch	2	7
16400	Itga3	2	7
16401	Itga4	1	4
16404	Itga7	2	7
16414	Itgb2	1	4
16423	Cd47	1	4
16427	Itih4	6	22
16428	Itk	1	4
16431	Itm2a	3	11
16432	Itm2b	32	116
164395	TTLL9	18	65
16440	Itpr3	1	4
16447	Ivl	2	7
16449	Jag1	31	113
16467	Atcay	4	15
16478	Jund1	5	18
16485	Kcna1	1	4
16492	Kcna4	1	4
16498	Kcnab2	1	4
16502	Kcnc1	1	4
16508	Kcnd2	2	7
16510	Kcnh1	3	11
16513	Kcnj10	1	4
16517	Kcnj16	3	11
16518	Kcnj2	5	18
16520	Kcnj4	1	4
16522	Kcnj6	1	4
16526	Kcnk2	2	7
16527	Kcnk3	3	11
16529	Kcnk5	1	4
16532	Kcnu1	1	4
16536	Kcnq2	12	44
16549	Khsrp	2	7
16554	Kif13b	3	11
16560	Kif1a	1	4
16563	Kif2a	1	4
16568	Kif3a	1	4
16572	Kif5a	58	211
16573	Kif5b	1	4
16574	Kif5c	4	15
16578	Kif9	1	4
16579	Kifap3	8	29
16580	Kifc1	1	4
16581	Kifc2	3	11
16588	Kin	1	4
16591	Kl	3	11
16593	Kns2	2	7
16594	Klc2	1	4
16600	Klf4	1	4
16601	Klf9	1	4
16613	Klk1b11	2	7
16616	Klk1b21	1	4
16619	Klk1b27	1	4
16621	Klkb1	1	4
16622	Klk1b5	1	4
16624	Klk1b8	1	4
16636	Klra5	3	11
16646	Kpna1	2	7
16648	Kpna3	1	4
16649	Kpna4	1	4
16650	Kpna6	2	7
16651	Sspn	1	4
16653	Kras	5	18
16656	Hivep3	4	15
16658	Mafb	1	4
16660	Krt1-1	1	4
16666	Krt1-16	1	4
16670	Krt1-2	2	7
16671	Krt1-3	1	4
16678	Krt2-1	1	4
16679	Krt2-10	2	7
16774	Lama3	1	4
16784	Lamp2	1	4
16790	Anpep	1	4
16795	Large	5	18
16798	Lats1	1	4
16803	Lbp	2	7
16828	Ldha	8	29
16835	Ldlr	1	4
16852	Lgals1	1	4
168667	BMPER	1	4
16876	Lhx9	6	22
16885	Limk1	6	22
16886	Limk2	3	11
16905	Lmna	1	4
16909	Lmo2	2	7
16911	Lmo4	6	22
16924	Lnx1	1	4
16950	Loxl3	3	11
16969	Zbtb7a	2	7
16971	Lrp1	3	11
16976	Lrpap1	6	22
16979	Lrrn1	1	4
16980	Lrrn2	4	15
16981	Lrrn3	1	4
16985	Lsp1	1	4
16993	Lta4h	2	7
16998	Ltbp3	7	25
17002	Ltf	1	4
170439	Elovl6	1	4
170459	Stard4	1	4
170461	Stard6	1	4
170472	Recql5	1	4
170484	Nphs2	4	15
170509	Cyp3a62	1	4
17060	Blnk	3	11
170634	Tas1r3	2	7
170638	Hpcal4	3	11
170644	Ubn1	1	4
170648	Olfr138	1	4
17067	Ly6c	7	25
170676	Peg10	1	4
170677	Pcdh21	1	4
170698	Slco1a4	2	7
170707	Usp48	1	4
170711	Otud7	2	7
170719	Oxr1	1	4
170722	Nxf7	1	4
170728	Rtn4ip1	1	4
170731	Mfn2	2	7
170737	Znrf1	2	7
170740	Zfp287	1	4
170750	Xpnpep1	1	4
170753	Gig1	1	4
170757	Eltd1	3	11
170758	Rac3	1	4
170762	Nup155	13	47
170767	Rfxap	1	4
170768	Pfkfb3	1	4
170772	Glcci1	1	4
170776	Cd209c	1	4
170779	Cd209d	1	4
170787	Hdac10	2	7
170789	Acot8	1	4
17082	Il1rl1	1	4
170823	Glmn	1	4
170833	Hook2	1	4
17085	Ly9	1	4
170935	Grid2ip	2	7
171015	Ncb5or	1	4
171095	Il17rc	1	4
17110	Lzp-s	1	4
17112	Tm4sf1	5	18
171120	Jmjd1c	1	4
17113	M6pr	1	4
17116	Mab21l1	1	4
171160	Hod	1	4
171170	Mbnl3	1	4
17118	Marcks	1	4
17120	Mad1l1	2	7
171212	Galnt10	1	4
171228	V1re5	2	7
171229	V1re6	1	4
171231	V1re8	2	7
17126	Smad2	2	7
171282	Acot4	2	7
17131	Smad7	1	4
17134	Mafg	1	4
17136	Mag	13	47
171382	Trpm8	2	7
171394	Clstn2	1	4
171395	Pkd1l1	4	15
17140	Magea4	1	4
17146	Mageb2	4	15
171469	Gpr37l1	1	4
171486	Cd99l2	47	171
17149	Magoh	1	4
171504	Apob48r	1	4
17153	Mal	1	4
171543	Bmf	1	4
171567	Nme7	32	116
171580	Mical1	3	11
17160	Man2b2	1	4
17161	Maoa	1	4
17164	Mapkapk2	2	7
17165	Mapkapk5	1	4
17169	Mark3	1	4
17174	Masp1	1	4
17179	Matk	1	4
17184	Matr3	6	22
17187	Max	3	11
17188	Maz	1	4
17192	Mbd3	1	4
17196	Mbp	220	799
17200	Mc2r	1	4
17201	Mc3r	1	4
17207	Mcf2l	6	22
17210	Mcl1	1	4
17222	Anapc1	1	4
17225	Mcpt2	1	4
17237	Mgrn1	9	33
17252	Rdh11	1	4
17254	Slc3a2	1	4
17256	Mea1	19	69
17257	Mecp2	1	4
17258	Mef2a	2	7
17263	Gtl2	8	29
17274	Rab8a	1	4
17283	Men1	1	4
17289	Mertk	1	4
17294	Mest	1	4
17295	Met	1	4
17299	Mettl1	1	4
17300	Foxc1	3	11
17304	Mfge8	4	15
17309	Mgat3	2	7
17313	Mgp	1	4
17318	Mid1	1	4
17329	Cxcl9	1	4
17330	Minpp1	2	7
17347	Mknk2	1	4
17381	Mmp12	1	4
17384	Mmp10	2	7
17386	Mmp13	1	4
17391	Mmp24	1	4
17393	Mmp7	1	4
17395	Mmp9	1	4
17425	Foxk1	1	4
17427	Mns1	5	18
17428	Mnt	1	4
17433	Mobp	6	22
17448	Mdh2	16	58
17449	Mdh1	135	490
17451	Mos	1	4
17463	Psmd7	4	15
17476	Mpeg1	1	4
17523	Mpo	1	4
17533	Mrc1	1	4
17537	Mrg2	1	4
17540	Mrvi1	1	4
17681	Msc	1	4
17684	Cited2	2	7
17685	Msh2	6	22
17691	Snf1lk	1	4
17750	Mt2	56	203
17754	Mtap1a	3	11
17756	Mtap2	4	15
17758	Mtap4	1	4
17761	Mtap7	1	4
17762	Mapt	2	7
17765	Mtf2	1	4
17769	Mthfr	1	4
17776	Mast2	4	15
17827	Mtx1	1	4
17831	Muc2	2	7
17836	Mug1	1	4
17842	Mup3	1	4
17843	Mup4	1	4
17869	Myc	1	4
17870	Mycs	2	7
17873	Gadd45b	1	4
17876	Myef2	1	4
17883	Myh3	1	4
17896	Myl4	1	4
17904	Myl6	13	47
17910	Myo15	2	7
17913	Myo1c	1	4
17918	Myo5a	7	25
17919	Myo5b	3	11
17920	Myo6	2	7
17922	Myo7b	2	7
17925	Myo9b	1	4
17929	Myom1	1	4
17932	Myt1	1	4
17933	Myt1l	1	4
17938	Naca	12	44
17939	Naga	1	4
17940	Birc1a	1	4
17948	Birc1b	2	7
17954	Nap1l2	6	22
17955	Nap1l4	1	4
17957	Napb	8	29
17965	Nbl1	1	4
17967	Ncam1	2	7
17968	Ncam2	1	4
17975	Ncl	7	25
17977	Ncoa1	2	7
17979	Ncoa3	7	25
17984	Ndn	108	392
17990	Ndrl	6	22
17992	Ndufa4	3	11
17996	Neb	1	4
18000	2007-09-02	1	4
18003	Nedd9	1	4
18004	Nek1	1	4
18007	Neo1	3	11
18010	Neu1	1	4
18012	Neurod1	1	4
18015	Nf1	1	4
18016	Nf2	1	4
18018	Nfatc1	4	15
18023	Nfe2l1	4	15
18029	Nfic	4	15
18032	Nfix	1	4
18033	Nfkb1	1	4
18035	Nfkbia	2	7
18037	Nfkbie	5	18
18071	Nhlh1	1	4
18073	Nid1	1	4
18081	Ninj1	2	7
18082	Nipsnap1	1	4
18087	Nktr	1	4
18102	Nme1	2	7
18107	Nmt1	2	7
18109	Mycn	1	4
18111	Nnat	24	87
18114	Nnp1	12	44
18115	Nnt	1	4
18117	Cox4nb	1	4
18120	Mrpl49	2	7
18126	Nos2	1	4
18130	Ddx26	1	4
18139	Zfml	2	7
18141	Nup50	1	4
18145	Npc1	2	7
18146	Npdc1	9	33
18155	Pnoc	1	4
18163	Ctnnd2	1	4
18168	Npy5r	1	4
18169	Npy6r	1	4
18171	Nr1i2	1	4
18175	Nrap	11	40
18176	Nras	2	7
18186	Nrp1	2	7
1819	DRG2	1	4
18191	Nrxn3	1	4
18193	Nsd1	1	4
18194	Nsdhl	2	7
18195	Nsf	4	15
18196	Nsg1	3	11
18197	Nsg2	10	36
18201	Nsmaf	1	4
18203	Ntan1	2	7
18207	Nthl1	1	4
18209	Ntn2l	2	7
18212	Ntrk2	7	25
18213	Ntrk3	1	4
18216	Ntsr1	1	4
18217	Ntsr2	1	4
18218	Dusp8	1	4
18223	Numbl	2	7
18231	Nxph1	1	4
18232	Nxph2	1	4
18245	Oaz1	17	62
18247	Oaz2	6	22
18286	Odf2	1	4
18293	Ogdh	1	4
18295	Ogn	1	4
18322	Olfr24	2	7
18328	Olfr3	1	4
18330	Olfr31	1	4
18332	Olfr33	5	18
18377	Omg	2	7
18389	Oprl1	5	18
18392	Orc1l	2	7
18399	Slc22a6	8	29
18412	Sqstm1	37	134
18414	Osmr	1	4
18417	Cldn11	16	58
18430	Oxtr	3	11
18432	Mybbp1a	5	18
18441	P2ry1	3	11
18452	P4ha2	2	7
18453	P4hb	1	4
18458	Pabpc1	2	7
18472	Pafah1b1	6	22
18475	Pafah1b2	4	15
18476	Pafah1b3	1	4
18478	Pah	5	18
18483	Palm	1	4
18484	Pam	1	4
18491	Pappa	2	7
18503	Pax1	4	15
18505	Pax3	1	4
18510	Pax8	3	11
18514	Pbx1	1	4
18515	Pbx2	1	4
18516	Pbx3	1	4
18518	Igbp1	17	62
18521	Pcbp2	14	51
18526	Pcdh10	1	4
18536	Pcm1	2	7
18537	Pcmt1	4	15
18538	Pcna	1	4
18541	Pcnt	3	11
18548	Pcsk1	1	4
18549	Pcsk2	1	4
18550	Furin	1	4
18551	Pcsk4	2	7
18552	Pcsk5	3	11
18555	Pctk1	1	4
18557	Pctk3	3	11
18559	Pctp	5	18
18570	Pdcd6	5	18
18571	Pdcd6ip	1	4
18573	Pde1a	1	4
18574	Pde1b	1	4
18575	Pde1c	1	4
18577	Pde4a	1	4
18582	Pde6d	1	4
18583	Pde7a	1	4
18584	Pde8a	1	4
18588	Pde6g	2	7
1859	DYRK1A	1	4
18595	Pdgfra	1	4
18597	Pdha1	4	15
18602	Padi4	4	15
18606	Enpp2	11	40
18607	Pdpk1	1	4
18609	Ipf1	1	4
18610	Pdyn	3	11
18611	Pea15	1	4
18616	Peg3	1	4
18624	Pepd	4	15
18626	Per1	2	7
18630	Pet2	1	4
18632	Pex11b	2	7
18637	Pfdn2	13	47
18641	Pfkl	1	4
18645	Pfn2	5	18
18647	Pftk1	2	7
18654	Pgf	1	4
18655	Pgk1	43	156
18674	Slc25a3	2	7
18675	Phex	1	4
18676	Phf2	1	4
18682	Phkg1	2	7
18685	Phtf1	1	4
18686	Phxr1	65	236
18700	Piga	1	4
18701	Pigf	2	7
18704	Pik3c2a	1	4
18705	Pik3c2g	2	7
18707	Pik3cd	2	7
18708	Pik3r1	2	7
18715	Pim2	1	4
18717	Pip5k1c	1	4
18718	Pip5k2a	1	4
18719	Pip5k1a	1	4
18720	Pip5k1b	1	4
18739	Pitpnm1	2	7
18744	Pja1	4	15
18746	Pkm2	5	18
18747	Prkaca	4	15
18749	Prkacb	2	7
18753	Prkcd	18	65
18755	Prkch	1	4
18760	Prkcm	1	4
18761	Prkcq	1	4
18763	Pkd1	1	4
18767	Pkia	5	18
18772	Pkp1	2	7
18777	Lypla1	3	11
18786	Plaa	1	4
18788	Serpinb2	5	18
18791	Plat	1	4
18792	Plau	3	11
18805	Pld1	2	7
18807	Pld3	14	51
18810	Plec1	3	11
18811	Plf	4	15
18814	Plfr	1	4
18815	Plg	1	4
18822	Plod1	1	4
18823	Plp1	27	98
18830	Pltp	1	4
18844	Plxna1	2	7
18854	Pml	1	4
18861	Pms2	1	4
18933	Prrx1	3	11
18949	Pnn	1	4
18950	Pnp	2	7
18952	2007-09-04	7	25
18968	Pola1	1	4
18975	Polg	1	4
18976	Pomc1	1	4
18984	Por	2	7
18986	Pou2f1	1	4
18997	Pou4f2	1	4
18999	Pou5f1	1	4
19011	Pp11r	1	4
19014	Pparbp	3	11
19015	Ppard	1	4
19016	Pparg	1	4
19023	Ppef2	15	54
19024	Ppfibp2	1	4
19027	Sypl	7	25
19038	Ppic	1	4
19039	Lgals3bp	1	4
19042	Ppm1a	9	33
19045	Ppp1ca	1	4
19046	Ppp1cb	2	7
19049	Ppp1r1b	2	7
19051	Gsbs	2	7
19052	Ppp2ca	2	7
19053	Ppp2cb	11	40
19054	Ppp2r3a	4	15
19055	Ppp3ca	4	15
19056	Ppp3cb	1	4
19057	Ppp3cc	1	4
19058	Ppp3r1	14	51
19070	Prei3	1	4
19075	Prim1	1	4
19079	Prkab1	3	11
19082	Prkag1	1	4
19084	Prkar1a	2	7
19085	Prkar1b	17	62
19089	Prkcsh	1	4
19090	Prkdc	1	4
19092	Prkg2	1	4
19099	Mapk8ip1	1	4
19106	Eif2ak2	2	7
19108	Prkx	1	4
19122	Prnp	25	91
19126	Prom1	9	33
19130	Prox1	3	11
19146	Prss7	25	91
19153	Prx	1	4
19155	Npepps	1	4
19156	Psap	23	84
19158	Pscd2	7	25
19164	Psen1	2	7
19165	Psen2	1	4
19167	Psma3	14	51
19170	Psmb1	1	4
19171	Psmb10	5	18
19172	Psmb4	2	7
19173	Psmb5	12	44
19175	Psmb6	5	18
19181	Psmc2	3	11
19184	Psmc5	12	44
19185	Psmd4	6	22
19186	Psme1	1	4
19188	Psme2	1	4
19192	Psme3	5	18
19193	Pipox	1	4
19201	Pstpip2	1	4
19206	Ptch1	2	7
19210	Ptdss1	4	15
19211	Pten	2	7
192113	Atp12a	3	11
19212	Pter	1	4
192136	AF397014	2	7
19214	Ptgdr	1	4
19215	Ptgds	19	69
192156	Mvd	1	4
192157	Socs7	1	4
192160	Casc3	3	11
192167	Nlgn1	1	4
19217	Ptger2	1	4
192170	Ddx48	7	25
192173	BC003940	3	11
192174	Rwdd4a	1	4
192188	Stab2	1	4
19219	Ptger4	1	4
192191	Med9	1	4
192193	Edem1	1	4
19221	Ptgfrn	2	7
192212	Prom2	1	4
192216	Tmem47	2	7
19222	Ptgir	7	25
192231	Hexim1	3	11
192232	Hps4	5	18
19225	Ptgs2	1	4
19228	Pthr1	1	4
192289	Tmlhe	2	7
19230	Ptk9	3	11
19240	Tmsb10	21	76
19244	Ptp4a2	1	4
19245	Ptp4a3	1	4
19248	Ptpn12	1	4
19249	Ptpn13	1	4
19256	Ptpn20	1	4
19262	Ptpra	1	4
19264	Ptprc	1	4
192651	Zfp286	9	33
192653	BC021608	9	33
192657	Ell2	1	4
192662	Arhgdia	4	15
192663	Abcg4	1	4
19267	Ptpre	2	7
19274	Ptprm	1	4
19275	Ptprn	4	15
192758	RP23-185A18.6	1	4
19276	Ptprn2	3	11
19280	Ptprs	2	7
19283	Ptprz1	2	7
19285	Ptrf	1	4
192895	LOC192895	1	4
192897	Itgb4	1	4
19290	Pura	5	18
192950	AB182283	3	11
19298	Pex19	1	4
19299	Abcd3	4	15
19301	Pxmp2	2	7
19305	Pex5	1	4
193116	D11Ertd730e	1	4
19317	Qk	8	29
19324	Rab1	3	11
19325	Rab10	2	7
19326	Rab11b	4	15
19330	Rab18	2	7
19334	Rab22a	1	4
19335	Rab23	1	4
19338	Rab33b	1	4
193385	6330500D04Rik	1	4
19340	Rab3d	8	29
19341	Rab4a	1	4
19345	Rab5c	3	11
19346	Rab6	5	18
19347	Rab6ip1	1	4
19348	Kif20a	1	4
19349	Rab7	6	22
19353	Rac1	27	98
19355	Rad1	1	4
19358	Rad23a	2	7
19359	Rad23b	2	7
19363	Rad51l1	1	4
19364	Rad51l3	2	7
19367	Rad9	15	54
193670	Rnf185	2	7
193796	Jmjd2b	2	7
193813	Mcfd2	4	15
19383	Raly	1	4
19387	Rangap1	3	11
19395	Rasgrp2	1	4
19414	Rasa3	1	4
194157	Cyp4a28-ps	3	11
194162	BC035954	4	15
19419	Rasgrp1	6	22
194197	LOC194197	2	7
194225	E330017N17	2	7
194388	D230004J03Rik	1	4
194404	BC030863	1	4
194590	Reps2	2	7
194744	Gm8	1	4
194952	Jmjd4	3	11
195018	Zzef1	3	11
195040	AI316787	3	11
195236	Gm24	4	15
195727	Gm48	2	7
195733	Grhl1	2	7
19652	Rbm3	1	4
19653	Rbm4	1	4
19654	Rbm6	1	4
19659	Rbp1	3	11
19662	Rbp4	1	4
19672	Rcn1	1	4
19679	Pitpnm2	1	4
19684	Rdx	2	7
19687	Recc1	2	7
19694	Reg3a	1	4
19699	Reln	5	18
19703	Renbp	2	7
19704	Upf1	1	4
19711	Resp18	6	22
19712	Rest	5	18
[truncated: 6,522 more rows]

## Sheet: SAGE.HYPO2
entrezgene_id	genesymbol	raw_tagcount	tagcount
10000	AKT3	2	4
100019	Mdn1	1	2
100072	Camta1	9	17
100087	Kti12	1	2
100129	Gpr153	1	2
100163	Pafah2	1	2
100169	Phactr4	1	2
100177	Zmym6	1	2
100198	H6pd	1	2
100210	Atpbd1b	1	2
100213	Rusc2	4	7
100226	Stx12	5	9
100273	Osbpl9	2	4
100317	AU040320	1	2
100383	Bsdc1	2	4
100434	Slc44a1	3	6
10048	RANBP9	1	2
100494	Zfand2a	3	6
100515	6820424L24Rik	1	2
100561	Slc15a4	3	6
100563	AF013969	1	2
100637	B230342M21Rik	4	7
100678	Psph	2	4
100683	Trrap	2	4
100710	Aprin	1	2
100732	Mapre3	6	11
100737	Dcun1d4	3	6
100763	Ube3c	2	4
100855	Tbc1d14	1	2
100900	AW049829	2	4
100929	Rsafd1	3	6
100972	Rab28	2	4
100986	Akap9	4	7
101118	8430437G11Rik	1	2
101122	Rpusd3	1	2
101142	2700050P07Rik	3	6
101148	B630005N14Rik	1	2
101185	Pot1	2	4
101187	Parp11	1	2
101197	AI894139	1	2
101199	AI929863	1	2
101206	Tada3l	1	2
101214	G430041M01Rik	6	11
101314	6720456B07Rik	22	40
101351	A130022J15Rik	2	4
101471	AA673488	1	2
101488	Slco2b1	1	2
101489	Ric8	7	13
101490	Inpp5f	3	6
101513	2700078K21Rik	6	11
101544	Zfp575	4	7
101565	6330503K22Rik	1	2
101568	Vrk3	1	2
101612	Grwd1	1	2
101694	AI854517	1	2
101706	Numa1	2	4
101739	Psip1	2	4
101831	C230052I12Rik	2	4
101867	1500003O22Rik	1	2
101943	Sf3b3	1	2
101985	AA960436	1	2
102032	AI316807	3	6
102058	Exoc8	2	4
102060	Gadd45gip1	8	15
102098	Arhgef18	3	6
102115	Hlrc1	6	11
102122	2310065K24Rik	1	2
102124	E130303B06Rik	1	2
102193	Zdhhc7	3	6
102247	Agpat6	3	6
102278	Cpne7	5	9
102334	Ankrd10	2	4
102414	Clk3	1	2
102423	Mizf	1	2
102436	Lars2	50	92
102462	Imp3	4	7
102545	Cmtm7	1	2
102566	Tmem16k	1	2
102580	Alg9	1	2
102595	Plekhq1	2	4
102607	Snx19	1	2
102614	Rpp25	2	4
102626	Mapkapk3	42	77
102693	Phldb1	2	4
102747	Lrrc49	1	2
102774	Bbs4	3	6
102791	Tcta	3	6
102857	Slc6a8	1	2
102866	Pls3	1	2
102941	B630019K06Rik	3	6
102954	Nudt10	1	2
103098	Slc6a15	2	4
103136	Pwp1	1	2
103140	Gstt3	1	2
103172	Ndg2	29	53
103199	A530089I17Rik	1	2
1032	CDKN2D	5	9
103236	Csnk1g2	4	7
103266	AI597468	1	2
103425	Ncln	3	6
103466	C630002B14Rik	2	4
103537	Mbtd1	1	2
103573	Xpo1	1	2
103583	Fbxw11	4	7
103677	Smg6	1	2
103694	Tmed4	3	6
103710	Slc35e4	1	2
103711	Pnpo	6	11
103712	6330403K07Rik	51	94
103724	Tbc1d10a	1	2
103742	1810046J19Rik	10	18
103743	Tmem98	1	2
103765	Tmem17	1	2
103768	Tubg2	6	11
103836	Zfp692	2	4
103841	Cuedc1	3	6
103850	Nt5m	5	9
10395	DLC1	2	4
103963	Rpn1	13	24
103967	Dnm3	5	9
103978	Gpc5	1	2
103988	Gck	3	6
104001	Rtn1	67	123
104009	Qscn6	1	2
104010	Cdh22	3	6
104015	Synj1	3	6
104069	Sncb	10	18
104080	Nxph4	6	11
104082	Wdr7	3	6
10409	BASP1	47	86
104112	Acly	1	2
104130	Ndufb11	9	17
104174	Gldc	1	2
104184	Blmh	2	4
104215	Rhoq	1	2
104248	Cabin1	4	7
104303	Arl1	7	13
104318	Csnk1d	1	2
104346	Gas8	1	2
104348	Zfp120	1	2
104362	Meig1	2	4
104416	Bap1	4	7
104418	Dgkz	7	13
104444	Rexo2	4	7
104445	Cdc42ep1	2	4
104457	0610010K14Rik	7	13
104458	Rars	1	2
104570	AW011752	2	4
104582	Rprml	1	2
104625	Cnot6	3	6
104662	Tsr1	1	2
104718	Ttc7b	2	4
104721	Ddx1	8	15
104725	1110002B05Rik	2	4
104771	1200003C05Rik	1	2
104776	Aldh6a1	3	6
104799	AI413782	3	6
104831	Ptpn23	1	2
104836	Cbll1	1	2
104859	4930573I19Rik	1	2
104886	Rab15	4	7
105171	Arrdc3	1	2
105193	Nhlrc1	3	6
105203	BC016423	2	4
105239	Rnf44	2	4
105246	AL022779	5	9
105278	Ccrk	2	4
105298	Epdr2	7	13
105352	Dusp22	1	2
105372	Utp15	1	2
105387	9030611N15Rik	1	2
10542	HBXIP	1	2
105445	Dock9	3	6
105504	Exoc5	4	7
105513	Chmp7	2	4
105559	Mbnl2	4	7
105638	Zcsl2	3	6
105651	Ppp1r3e	1	2
105653	Phyhip	3	6
105663	Thtpa	3	6
105675	Ppif	1	2
105689	Phr1	3	6
105722	Tmem16f	1	2
105727	Slc38a1	4	7
105787	Prkaa1	2	4
105827	Amigo2	4	7
105833	Ccdc65	2	4
105835	Rutbc3	1	2
105847	AI451006	1	2
105853	Mal2	3	6
105859	Csdc2	6	11
106014	AW049604	6	11
106021	Topors	6	11
106025	Sharpin	4	7
106039	Gga1	1	2
106064	AW549877	2	4
106073	D15Mgi27	2	4
106143	Cggbp1	1	2
106200	Txndc11	1	2
106205	Zc3h7a	1	2
106264	0610012G03Rik	5	9
106298	Rrn3	1	2
106344	Rfc4	1	2
106389	Eaf2	1	2
106489	5630401J11Rik	1	2
106522	AW548124	1	2
106529	Gpsn2	86	158
106564	Ppcs	2	4
106565	Egfl9	2	4
106572	Rab31	5	9
106581	AI429612	1	2
106583	Rbm16	2	4
106585	Ankrd12	5	9
106633	Ift140	2	4
106707	Rpusd1	6	11
106759	Ticam1	1	2
106763	C330008L01Rik	1	2
106794	Dhx57	1	2
106861	Abhd3	1	2
106869	Tnfaip8	1	2
106894	A630042L21Rik	1	2
106947	Slc39a3	3	6
106957	Slc39a6	2	4
107029	Me2	1	2
107035	Fbxo38	2	4
107047	Tnfsf5ip1	5	9
107071	Wdr74	5	9
107173	Gpr137	5	9
107197	AI462493	5	9
107242	AI837181	7	13
107250	Kazald1	2	4
107260	Otub1	19	35
107271	Yars	7	13
107272	Psat1	2	4
107328	Trpt1	1	2
107338	Gbf1	1	2
10735	STAG2	1	2
107358	Smbp	1	2
107371	Exoc6	1	2
107373	4632417K18Rik	1	2
107435	Hat1	1	2
107448	Unc5a	5	9
107449	Unc5b	1	2
107476	Acaca	1	2
107503	Atf5	2	4
107508	Eprs	1	2
107515	Lgr4	1	2
107522	Ece2	1	2
107528	Magee1	12	22
107566	Arl2bp	2	4
107569	Nt5c3	1	2
10762	NUP50	3	6
107650	Pik4cb	1	2
107684	Coro2a	1	2
107701	Sf3b4	2	4
107702	Rnh1	6	11
107723	Slc12a6	1	2
107732	Mrpl10	3	6
107733	Mrpl41	14	26
107734	Mrpl30	13	24
107746	Rapgef1	1	2
107747	Aldh1l1	4	7
107766	Haao	1	2
107767	Scamp1	2	4
107771	Bmyc	6	11
107817	Ptdsr	1	2
107823	Whsc1	3	6
107829	Fmip	3	6
107831	Bai1	7	13
107885	Mthfs	1	2
107895	Mgat5	3	6
10793	ZNF273	1	2
107932	Chd4	4	7
107939	Pom121	1	2
107951	Cdk9	3	6
107971	Frs3	1	2
107975	Pacs1	2	4
107999	Gtpbp6	3	6
108011	Ap4e1	2	4
108012	Ap1s2	3	6
108013	Brunol4	15	28
108014	Sfrs9	7	13
108030	Lin7a	2	4
108052	Slc14a1	1	2
108058	Camk2d	3	6
108062	Cstf2	1	2
108067	Eif2b3	1	2
108068	Grm2	3	6
108071	Grm5	1	2
108079	Prkaa2	1	2
108083	Pip5k2b	4	7
108086	2810055G22Rik	1	2
108098	Surb7	1	2
108099	Prkag2	3	6
108100	Baiap2	4	7
108101	BC032204	1	2
108121	U2af1	1	2
108123	Napg	8	15
108124	Napa	7	13
108148	Galnt2	1	2
108155	Ogt	1	2
108156	Mthfd1	3	6
108159	Ubxd6	1	2
108160	D0HXS9928E	1	2
108645	Mat2b	2	4
108652	Slc35b3	1	2
108653	4933426K21Rik	2	4
108657	Rnpepl1	2	4
108660	Rnf187	18	33
108664	Atp6v1h	11	20
108671	Dnajc9	3	6
108679	Cops8	15	28
108682	Gpt2	2	4
108686	A430106J12Rik	63	116
108699	Chn1	5	9
108705	Pttg1ip	4	7
108707	1810008A18Rik	2	4
108755	2610208E05Rik	7	13
108760	Galntl1	1	2
108767	Pnrc1	1	2
108816	4933409K07Rik	2	4
108829	Jmjd1c	1	2
108832	5430405G05Rik	3	6
108837	Ibtk	1	2
108841	Rdh13	3	6
108888	Atad3a	1	2
108899	2700081O15Rik	1	2
108902	B3gnt6	7	13
108909	2610208M17Rik	3	6
108911	Rcc2	1	2
108943	Rg9mtd2	1	2
108958	5730472N09Rik	8	15
108989	Tpr	3	6
109006	Ciapin1	6	11
109019	5830411E10Rik	1	2
109054	Pfdn4	1	2
109075	Exosc4	4	7
109077	1110055N21Rik	1	2
109082	Fbxw17	2	4
109093	Rarsl	1	2
109108	Slc30a9	15	28
109113	Uhrf2	3	6
109115	Supt3h	1	2
109129	2010311D03Rik	1	2
109136	Mmaa	2	4
109145	2810037C03Rik	1	2
109151	Chd9	1	2
109154	2410014A08Rik	1	2
109161	Ube2q2	5	9
109181	Trip11	2	4
109225	Ms4a7	1	2
109229	C030004A17Rik	1	2
109232	Sccpdh	3	6
109270	Arhgap8	1	2
109294	C030045D06Rik	1	2
109299	C330006A16Rik	2	4
109331	Rnf20	2	4
109332	Cdcp1	1	2
109346	Ankrd39	1	2
109359	C430003P19Rik	1	2
109552	Sri	2	4
109593	Lmo3	2	4
109594	Lmo1	2	4
109624	Cald1	1	2
109658	Txlna	1	2
109672	Cyb5	4	7
109674	Ampd2	1	2
109676	Ank2	8	15
109689	Arrb1	8	15
109700	Itga1	1	2
109711	Actn1	1	2
109731	Maob	2	4
109754	Cyb5r3	1	2
109778	Blvra	2	4
109785	Pgm3	2	4
109801	Glo1	6	11
109857	Cbr3	2	4
109900	Asl	1	2
109904	Mcf2	1	2
109910	Zfp91	4	7
109929	Zbtb25	1	2
109934	Abr	16	29
109979	Art3	1	2
110006	Gusb	3	6
110012	Gtrgeo22	8	15
110033	Kif22	1	2
110052	Dek	7	13
110074	Dut	3	6
110078	Pygb	9	17
110084	Dnahc1	3	6
110119	Mpi1	5	9
110147	Ehmt2	2	4
110157	Raf1	1	2
110172	Slc35b1	11	20
110198	Akr7a5	3	6
110208	Pgd	3	6
110213	Tegt	26	48
110265	Msra	2	4
110279	Bcr	2	4
110304	Glra3	1	2
110312	Pmch	2	4
110323	Cox6b1	44	81
110332	4921523A10Rik	4	7
110350	Dync2h1	1	2
110351	Rap1ga1	2	4
110355	Adrbk1	5	9
110379	Sec13l1	1	2
110446	Acat1	4	7
110454	Ly6a	5	9
110460	Acat2	1	2
110524	Dgkq	2	4
110532	Adarb1	2	4
110595	Timp4	3	6
110606	Fntb	1	2
110611	Hdlbp	2	4
110637	Grik4	1	2
110639	Prps2	1	2
110695	Aldh7a1	2	4
110750	Cse1l	2	4
110784	Nr3c2	1	2
110796	Sdccag33	1	2
110809	Sfrs1	3	6
110826	Etfb	6	11
110829	Lims1	1	2
110854	Ppp2r4	17	31
110876	Scn2a1	4	7
110886	Gabra5	4	7
110911	Cds2	19	35
110920	Stch	2	4
110959	Nudt19	4	7
110962	Mbd6	1	2
111173	Rab6ip2	2	4
11122	PTPRT	1	2
11168	PSIP1	4	7
11224	RPL35	1	2
112403	Dom3z	1	2
112405	Egln1	3	6
112406	Egln2	12	22
11278	KLF12	1	2
11287	Pzp	1	2
11302	Aatk	2	4
11305	Abca2	1	2
11307	Abcg1	1	2
11308	Abi1	4	7
11363	Acadl	1	2
11364	Acadm	1	2
11370	Acadvl	4	7
113868	Acaa1a	2	4
114088	TRIM9	1	2
114128	Laptm4b	9	17
114142	Foxp2	1	2
114143	Atp6v0b	30	55
11418	Accn1	7	13
11419	Accn2	1	2
11423	Ache	22	40
11426	Macf1	11	20
11429	Aco2	22	40
11430	Acox1	6	11
11432	Acp2	2	4
11438	Chrna4	1	2
11459	Acta1	3	6
114601	LOC114601	5	9
11461	Actb	62	114
114641	Rpl31	110	202
114644	Slc13a3	1	2
114664	Dhrs8	2	4
114741	Supt16h	1	2
11477	Acvr1	2	4
11481	Acvr2b	2	4
11484	Aspa	1	2
114863	Prosc	1	2
11488	Adam11	2	4
114886	Cygb	5	9
114893	Dcun1d1	2	4
11490	Adam15	1	2
11491	Adam17	1	2
11496	Adam22	1	2
11502	Adam9	1	2
11512	Adcy6	1	2
11514	Adcy8	3	6
11516	Adcyap1	1	2
11517	Adcyap1r1	10	18
11518	Add1	2	4
11519	Add2	1	2
11520	Adfp	3	6
11522	Adh1	2	4
11532	Adh5	6	11
11534	Adk	5	9
11538	Adnp	3	6
11539	Adora1	2	4
11542	Adora3	1	2
11544	Adprh	12	22
11545	Parp1	2	4
11546	Parp2	1	2
11549	Adra1a	1	2
11551	Adra2a	1	2
11564	Adsl	4	7
11565	Adssl1	1	2
11566	Adss	2	4
11569	Aebp2	2	4
11593	Aga	2	4
11603	Agrn	1	2
11605	Gla	1	2
11606	Agt	5	9
11610	Agtrap	2	4
11629	Aif1	1	2
11632	Aip	32	59
11636	Ak1	6	11
11637	Ak2	1	2
11639	Ak3l1	1	2
11647	Akp2	1	2
11651	Akt1	15	28
11652	Akt2	1	2
11655	Alas1	2	4
11658	Alcam	1	2
11669	Aldh2	3	6
116697	Pabpn1	1	2
116701	Fgfrl1	1	2
11671	Aldh3a2	2	4
116733	Vps4a	5	9
11674	Aldoa	103	189
116748	Lsm10	1	2
11676	Aldoc	89	163
11677	Akr1b3	5	9
116837	Rims1	1	2
116870	Mta1	1	2
116873	Stim2	2	4
116891	Derl2	1	2
116905	Dph1	1	2
116914	Slc19a2	1	2
11692	Gfer	2	4
116940	Ncoa6ip	9	17
11702	Amd1	1	2
117109	Pop5	12	22
117146	Ube3b	4	7
117148	Efcbp2	4	7
117150	Pip5k2c	2	4
117160	Ttyh2	3	6
117171	1110038F14Rik	2	4
117197	Cno	1	2
117198	Ivns1abp	1	2
11722	Amy1	2	4
117229	Stk33	1	2
117268	Khdrbs1	2	4
11732	Ank	2	4
11735	Ank3	3	6
11737	Anp32a	3	6
11739	Slc25a4	189	347
11740	Slc25a5	12	22
11747	Anxa5	5	9
11749	Anxa6	5	9
11750	Anxa7	1	2
11757	Prdx3	8	15
11758	Prdx6	19	35
117581	TWIST2	1	2
11764	Ap1b1	11	20
11767	Ap1m1	1	2
11769	Ap1s1	20	37
11771	Ap2a1	2	4
11772	Ap2a2	12	22
11773	Ap2m1	29	53
11774	Ap3b1	1	2
11775	Ap3b2	5	9
11776	Ap3d1	5	9
11778	Ap3s2	1	2
11782	Ap4s1	9	17
11784	Apba2	4	7
11785	Apbb1	29	53
11787	Apbb2	1	2
11789	Apc	1	2
11790	Apeg1	1	2
11792	Apex1	4	7
11793	Atg5	1	2
11803	Aplp1	64	118
11804	Aplp2	27	50
11806	Apoa1	1	2
11812	Apoc1	2	4
11814	Apoc3	3	6
11815	Apod	21	39
11816	Apoe	532	977
11819	Nr2f2	4	7
11820	App	15	28
11821	Aprt	10	18
11829	Aqp4	2	4
11834	Aqr	1	2
11836	Araf	1	2
11837	Arbp	1	2
11840	Arf1	33	61
11841	Arf2	2	4
11842	Arf3	17	31
11843	Arf4	11	20
11844	Arf5	3	6
118445	Klf16	1	2
118446	Gje1	2	4
118449	Synpo2	2	4
11845	Arf6	1	2
118451	Mrps2	1	2
118452	Baalc	3	6
11847	Arg2	1	2
11848	Rhoa	3	6
11852	Rhob	7	13
11853	Rhoc	2	4
11855	Arhgap5	1	2
11856	Arhgap6	2	4
11861	Arl4a	3	6
11864	Arnt2	4	7
11865	Arntl	1	2
11877	Arvcf	1	2
11881	Arsb	2	4
11883	Arsa	3	6
11886	Asah1	7	13
11891	Rab27a	1	2
11899	Astn1	5	9
11907	Ate1	8	15
11909	Atf2	2	4
11911	Atf4	5	9
11927	Atox1	19	35
11928	Atp1a1	3	6
11931	Atp1b1	6	11
11932	Atp1b2	19	35
11933	Atp1b3	9	17
11936	Fxyd2	3	6
11938	Atp2a2	12	22
11941	Atp2b2	4	7
11946	Atp5a1	37	68
11947	Atp5b	121	222
11949	Atp5c1	34	62
11951	Atp5g1	34	62
11958	Atp5k	46	84
11964	Atp6v1a	9	17
11966	Atp6v1b2	10	18
11972	Atp6v0d1	11	20
11973	Atp6v1e1	42	77
11974	Atp6v0e	6	11
11975	Atp6v0a1	21	39
11980	Atp8a1	9	17
11981	Atp9a	21	39
11983	Atpif1	25	46
11984	Atp6v0c	176	323
11989	Slc7a3	1	2
11991	Hnrpd	4	7
11992	Auh	4	7
11993	Aup1	4	7
12006	Axin2	1	2
12009	Azi1	3	6
12010	B2m	9	17
12017	Bag1	24	44
12028	Bax	4	7
12032	Bcan	19	35
12033	Bcap29	2	4
12035	Bcat1	6	11
12041	Bckdk	2	4
12043	Bcl2	1	2
12048	Bcl2l1	3	6
12050	Bcl2l2	2	4
120526	ZCSL3	1	2
12054	Bcl7b	3	6
12064	Bdnf	3	6
12068	Bet1	1	2
12069	Bex2	49	90
12070	Ngfrap1	36	66
12091	Glb1	1	2
121022	Mrps6	1	2
12123	Hrk	1	2
12140	Fabp7	3	6
12151	Pcgf4	1	2
12153	Bmp1	1	2
12166	Bmpr1a	1	2
12167	Bmpr1b	1	2
12177	Bnip3l	10	18
12181	Bop1	1	2
12183	Bpgm	4	7
12190	Brca2	1	2
12192	Zfp36l1	2	4
12211	Birc6	1	2
12215	Bsg	11	20
12226	Btg1	3	6
12234	Btrc	2	4
12237	Bub3	8	15
12238	Commd3	8	15
12261	C1qbp	1	2
12282	Hyou1	1	2
12286	Cacna1a	1	2
12291	Cacna1g	1	2
12293	Cacna2d1	1	2
12294	Cacna2d3	2	4
12297	Cacnb3	10	18
12298	Cacnb4	2	4
12301	Cacybp	7	13
12305	Ddr1	2	4
12307	Calb1	17	31
12308	Calb2	30	55
12311	Calcr	1	2
12313	Calm1	131	241
12314	Calm2	113	207
12315	Calm3	46	84
12317	Calr	2	4
12319	Car8	3	6
12322	Camk2a	6	11
12323	Camk2b	7	13
12325	Camk2g	18	33
12328	Caml	1	2
12330	Canx	15	28
12331	Cap1	3	6
12334	Capn2	1	2
12336	Capns1	15	28
12337	Capn5	2	4
12339	Capn7	3	6
12340	Capza1	3	6
12343	Capza2	6	11
12345	Capzb	12	22
12348	Car11	1	2
12349	Car2	6	11
12351	Car4	6	11
12361	Cask	1	2
12368	Casp6	1	2
12385	Ctnna1	1	2
12386	Ctnna2	2	4
12387	Ctnnb1	15	28
12388	Ctnnd1	1	2
12390	Cav2	2	4
12395	Cbfa2t1h	1	2
12396	Cbfa2t2h	1	2
12400	Cbfb	2	4
12402	Cbl	2	4
12404	Cbln1	1	2
12405	Cbln2	5	9
12408	Cbr1	10	18
12412	Cbx1	2	4
12418	Cbx4	5	9
12419	Cbx5	3	6
12421	Rb1cc1	1	2
12424	Cck	5	9
12443	Ccnd1	1	2
12444	Ccnd2	1	2
12445	Ccnd3	1	2
12447	Ccne1	3	6
12448	Ccne2	1	2
12450	Ccng1	3	6
12453	Ccni	15	28
12457	Ccrn4l	3	6
12460	Ccs	3	6
12461	Cct2	9	17
12462	Cct3	28	51
12464	Cct4	2	4
12465	Cct5	18	33
12466	Cct6a	8	15
12468	Cct7	22	40
12469	Cct8	10	18
12476	Cd151	3	6
12490	Cd34	1	2
12491	Cd36	1	2
12492	Scarb2	1	2
12496	Entpd2	2	4
12497	Entpd6	8	15
12499	Entpd5	1	2
125050	RN7SK	1	2
12508	Cd53	1	2
12509	Cd59a	2	4
12512	Cd63	9	17
12520	Cd81	26	48
12527	Cd9	9	17
12537	Cdc2l1	1	2
12539	Cdc37	9	17
12540	Cdc42	3	6
12544	Cdc45l	1	2
12545	Cdc7	1	2
12552	Cdh11	2	4
12554	Cdh13	7	13
12558	Cdh2	1	2
12562	Cdh5	2	4
12564	Cdh8	1	2
12568	Cdk5	4	7
12569	Cdk5r1	6	11
12575	Cdkn1a	2	4
12581	Cdkn2d	7	13
12583	Cdo1	4	7
12585	Cdr2	1	2
12587	Mia1	1	2
12589	Ift81	3	6
12593	Cdyl	2	4
12607	Cebpz	2	4
12609	Cebpd	1	2
12611	Cebpg	1	2
12616	Cenpb	5	9
12617	Cenpc1	2	4
12626	Cetn3	3	6
12628	Cfh	1	2
12632	Cfl2	3	6
12633	Cflar	1	2
12652	Chga	10	18
12653	Chgb	10	18
12654	Chi3l1	1	2
12660	Chka	3	6
12661	Chl1	1	2
12662	Chm	1	2
12669	Chrm1	1	2
12677	Chx10	1	2
12695	Inadl	1	2
12696	Cirbp	11	20
12700	Cish	1	2
12705	Cited1	2	4
12709	Ckb	190	349
12716	Ckmt1	16	29
12724	Clcn2	1	2
12725	Clcn3	4	7
12727	Clcn4-2	1	2
12729	Clns1a	2	4
12741	Cldn5	1	2
12747	Clk1	1	2
12750	Clk4	2	4
12751	Tpp1	1	2
12753	Clock	1	2
12757	Clta	1	2
12759	Clu	97	178
12763	Cmah	5	9
12764	Cmas	8	15
12785	Cnbp1	18	33
12794	Cnih2	17	31
12798	Cnn2	1	2
12799	Cnp1	2	4
12805	Cntn1	1	2
12808	Cobl	1	2
12812	Coil	2	4
12814	Col11a1	1	2
12826	Col4a1	4	7
12834	Col6a2	1	2
12841	Col9a3	1	2
12846	Comt	5	9
12847	Copa	3	6
12848	Cops2	2	4
12850	Coq7	11	20
12856	Cox17	18	33
12857	Cox4i1	167	307
12858	Cox5a	70	129
12859	Cox5b	46	84
12861	Cox6a1	10	18
12862	Cox6a2	2	4
12864	Cox6c	75	138
12865	Cox7a1	1	2
12867	Cox7c	75	138
12868	Cox8a	134	246
12870	Cp	1	2
12874	Cpd	1	2
12876	Cpe	2	4
12877	Cpeb1	1	2
12889	Cplx1	11	20
12890	Cplx2	4	7
12891	Cpne6	3	6
12892	Cpox	1	2
12894	Cpt1a	1	2
12908	Crat	1	2
12909	Crcp	9	17
12912	Creb1	1	2
12913	Creb3	1	2
12916	Crem	1	2
12918	Crh	1	2
12925	Crip1	1	2
12927	Bcar1	1	2
12928	Crk	3	6
12929	Crkl	1	2
12931	Crlf1	1	2
12933	Crmp1	14	26
12934	Dpysl2	21	39
12945	Dmbt1	6	11
12946	Crry	1	2
12952	Cry1	2	4
12953	Cry2	4	7
12955	Cryab	21	39
12960	Crybb1	1	2
12972	Cryz	1	2
12974	Cs	7	13
12977	Csf1	1	2
12978	Csf1r	1	2
12982	Csf2ra	1	2
12988	Csk	1	2
12995	Csnk2a1	6	11
13000	Csnk2a2	4	7
13001	Csnk2b	12	22
13002	Dnajc5	4	7
13004	Cspg3	2	4
13006	Cspg6	2	4
13007	Csrp1	4	7
13010	Cst3	145	266
13014	Cstb	11	20
13016	Ctbp1	6	11
13018	Ctcf	2	4
13024	Ctla2a	2	4
13026	Pcyt1a	1	2
13030	Ctsb	22	40
13033	Ctsd	38	70
13036	Ctsh	1	2
13039	Ctsl	4	7
13040	Ctss	5	9
13043	Cttn	6	11
13047	Cutl1	4	7
13056	Cyb561	3	6
131055	LOC131055	1	2
13110	Cyp2j6	1	2
13116	Cyp46a1	7	13
13117	Cyp4a10	52	95
13121	Cyp51	3	6
13123	Cyp7b1	1	2
13131	Dab1	1	2
13135	Dad1	28	51
13138	Dag1	1	2
13163	Daxx	1	2
13167	Dbi	48	88
13168	Dbil5	1	2
13169	Dbnl	4	7
13170	Dbp	1	2
13175	Dcamkl1	5	9
13177	Dci	3	6
13178	Dck	1	2
13180	Pcbd1	9	17
13185	Dscr3	1	2
13191	Dctn1	13	24
13194	Ddb1	17	31
13196	Ddef1	2	4
13199	Ddn	5	9
13200	Ddost	10	18
13202	Ddt	14	26
13204	Dhx15	3	6
13205	Ddx3x	10	18
13207	Ddx5	14	26
13209	Ddx6	1	2
13211	Dhx9	1	2
13244	Degs1	9	17
13340	Slc29a2	1	2
13347	Dffa	1	2
13349	Dfy	2	4
13350	Dgat1	1	2
13356	Dgcr2	8	15
13358	Slc25a1	11	20
13360	Dhcr7	2	4
13361	Dhfr	2	4
13382	Dld	1	2
13383	Dlgh1	3	6
13384	Mpp3	1	2
13389	Dll3	1	2
13401	Dmwd	12	22
13405	Dmd	3	6
13418	Dnajc1	2	4
13423	Dnase2a	1	2
13424	Dync1h1	4	7
13426	Dync1i1	2	4
13427	Dync1i2	8	15
13429	Dnm1	1	2
13433	Dnmt1	1	2
13437	Dnpep	5	9
13445	Cdk2ap1	8	15
13446	Doc2a	1	2
13447	Doc2b	1	2
13476	Reep5	15	28
13478	Dpagt1	1	2
13480	Dpm1	3	6
13481	Dpm2	6	11
13483	Dpp6	13	24
13486	Dr1	2	4
13489	Drd2	2	4
13494	Drg1	3	6
13495	Drg2	8	15
13497	Drp2	1	2
13508	Dscam	4	7
1351	COX8A	1	2
13518	Dst	5	9
13527	Dtna	1	2
13528	Dtnb	3	6
13542	Dvl1	1	2
13589	Mapre1	3	6
13591	Ebf1	1	2
13593	Ebf3	1	2
13595	Ebp	2	4
13599	Ecel1	6	11
13601	Ecm1	1	2
13602	Sparcl1	71	130
13609	Edg1	4	7
13614	Edn1	2	4
13618	Ednrb	5	9
13619	Phc1	1	2
13626	Eed	2	4
13628	Eef1a2	3	6
13629	Eef2	11	20
13631	Eef2k	1	2
13640	Efna5	2	4
13641	Efnb1	1	2
13642	Efnb2	2	4
13643	Efnb3	6	11
13653	Egr1	1	2
13660	Ehd1	1	2
13663	Ei24	8	15
13664	Eif1a	2	4
13665	Eif2s1	1	2
13667	Eif2b4	2	4
13669	Eif3s10	3	6
13681	Eif4a1	2	4
13682	Eif4a2	30	55
13684	Eif4e	7	13
13688	Eif4ebp2	1	2
13690	Eif4g2	3	6
13711	Elf5	1	2
13716	Ell	1	2
13722	Scye1	2	4
13723	Emb	4	7
13726	Emd	3	6
13728	Mark2	2	4
13732	Emp3	1	2
13803	Enc1	1	2
13804	Endog	3	6
13806	Eno1	80	147
13807	Eno2	34	62
13819	Epas1	1	2
13821	Epb4.1l1	5	9
13823	Epb4.1l3	1	2
13824	Epb4.1l4a	1	2
13829	Epb4.9	16	29
13831	Epc1	1	2
13838	Epha4	3	6
13844	Ephb2	2	4
13848	Ephb6	2	4
13849	Ephx1	1	2
13852	Epim	4	7
13854	Epn1	1	2
13855	Epn2	1	2
13858	Eps15	1	2
13859	Eps15l1	1	2
13864	Nr2f6	2	4
13865	Nr2f1	2	4
13871	Ercc2	1	2
13872	Ercc3	2	4
13929	X83328	1	2
13990	Smarcad1	1	2
13992	Khdrbs3	2	4
14000	Rnasen	2	4
14007	Cugbp2	3	6
14017	Evi2a	3	6
14020	Evi5	1	2
14025	Bcl11a	1	2
14026	Evl	14	26
14027	Evpl	3	6
14030	Ewsr1	4	7
14038	Expi	1	2
14043	Ext2	3	6
140482	Zfp358	1	2
140483	Hnmt	3	6
140484	Pofut1	1	2
140499	Ube2j2	1	2
14050	Eya3	1	2
140500	Centb5	1	2
140546	Prnpip1	10	18
14055	Ezh1	1	2
140559	Igsf8	18	33
14057	Sfxn1	1	2
140570	Plxnb2	1	2
140577	Ankrd6	1	2
140579	Elmo2	2	4
14064	F2rl2	1	2
14066	F3	5	9
14070	F8a	3	6
140703	Emid1	1	2
140723	Cacng5	1	2
14073	Faah	1	2
140740	Sec63	1	2
140742	Sesn1	5	9
14077	Fabp3	11	20
140792	Colec12	2	4
14081	Acsl1	1	2
140810	Ttbk1	1	2
14083	Ptk2	1	2
14084	Faf1	2	4
14086	Fscn1	2	4
140904	Caln1	1	2
140919	Slc17a6	12	22
140945	Rtn3	4	7
14104	Fasn	11	20
14105	Fusip1	2	4
14107	Fath	2	4
14109	Fau	192	353
14113	Fbl	5	9
14123	Fbs1	1	2
14127	Fcer1g	1	2
14130	Fcgr2b	56	103
14132	Fcgrt	1	2
14137	Fdft1	21	39
14148	Fdx1	3	6
14149	Fdxr	1	2
14151	Fech	1	2
14154	Fem1a	2	4
14155	Fem1b	8	15
14156	Fen1	2	4
14158	Fert2	1	2
14164	Fgf1	1	2
14165	Fgf10	1	2
14167	Fgf12	1	2
14168	Fgf13	6	11
14169	Fgf14	1	2
14184	Fgfr3	6	11
14194	Fh1	1	2
14198	Fhit	1	2
14199	Fhl1	5	9
14208	Ppm1g	8	15
14210	Fin15	1	2
14211	Smc2l1	8	15
14219	Ctgf	1	2
14221	Fjx1	1	2
14225	Fkbp1a	22	40
14226	Fkbp1b	5	9
14227	Fkbp2	12	22
14228	Fkbp4	5	9
14232	Fkbp8	22	40
14245	Lpin1	1	2
14247	Fli1	1	2
14248	Fliih	2	4
14251	Flot1	19	35
14252	Flot2	6	11
14254	Flt1	2	4
14265	Fmr1	1	2
14266	Aff2	1	2
142688	Asb13	2	4
14269	Fnbp1	4	7
14272	Fnta	3	6
14297	Fxn	1	2
142980	Tlr3	1	2
14299	Freq	20	37
14300	Frg1	2	4
14312	Brd2	3	6
14314	Fstl1	5	9
14319	Fth1	270	496
14348	Fut9	5	9
14356	Fxc1	9	17
14357	Dtx1	1	2
14359	Fxr1h	2	4
14360	Fyn	3	6
14373	G0s2	4	7
14376	Ganab	7	13
14381	G6pdx	3	6
14385	Slc37a4	1	2
14387	Gaa	77	141
14388	Gab1	5	9
14391	Gabpb1	1	2
14394	Gabra1	4	7
14396	Gabra3	2	4
14397	Gabra4	1	2
14402	Gabrb3	5	9
14403	Gabrd	1	2
14406	Gabrg2	5	9
14415	Gad1	1	2
14417	Gad2	1	2
14419	Gal	1	2
14431	Gamt	4	7
14432	Gap43	26	48
14451	Gas1	1	2
14455	Gas5	31	57
14456	Gas6	2	4
14459	Gast	1	2
14466	Gba	3	6
14467	Gbas	2	4
14470	Rabac1	51	94
14489	Mtpn	2	4
14533	Bloc1s1	16	29
14536	Nr6a1	1	2
14545	Gdap1	1	2
14547	Gdap2	1	2
14548	Mrps33	23	42
14555	Gpd1	1	2
14559	Gdf1	1	2
14567	Gdi1	23	42
14569	Gdi2	9	17
14571	Gpd2	1	2
14593	Ggps1	1	2
14600	Ghr	1	2
14601	Ghrh	2	4
14605	Tsc22d3	3	6
14608	Gpr83	1	2
14609	Gja1	8	15
14615	Gja7	1	2
14618	Gjb1	1	2
14623	Gjb6	3	6
14628	Ostm1	2	4
14632	Gli1	2	4
14645	Glul	21	39
14651	Hagh	9	17
14658	Glrb	6	11
14660	Gls	2	4
14661	Glud1	6	11
14664	Slc6a9	5	9
14667	Gm2a	4	7
14672	Gna11	4	7
14673	Gna12	7	13
14674	Gna13	3	6
14677	Gnai1	5	9
14678	Gnai2	37	68
14681	Gnao1	9	17
14682	Gnaq	6	11
14683	Gnas	431	791
14687	Gnaz	5	9
14688	Gnb1	1	2
14693	Gnb2	16	29
14694	Gnb2l1	37	68
14696	Gnb4	2	4
14697	Gnb5	2	4
14700	Gng10	6	11
14701	Gng12	1	2
14702	Gng2	7	13
14704	Gng3	48	88
14705	Bscl2	4	7
14706	Gng4	1	2
14707	Gng5	15	28
14712	Gnpat	3	6
14718	Got1	3	6
14719	Got2	15	28
14724	Gp1bb	16	29
14731	Gpaa1	2	4
14733	Gpc1	1	2
14745	Edg2	1	2
14751	Gpi1	27	50
14756	Gpld1	9	17
14758	Gpm6b	12	22
14760	Gpr19	2	4
14763	Gpr37	2	4
14766	Gpr56	2	4
14768	Lancl1	5	9
14773	Gprk5	1	2
14775	Gpx1	16	29
14778	Gpx3	21	39
14783	Grb10	5	9
14790	Grcc10	65	119
14791	Emg1	4	7
14792	Oact5	1	2
14799	Gria1	14	26
14800	Gria2	6	11
14803	Grid1	1	2
14805	Grik1	1	2
14813	Grin2c	1	2
14815	Nr3c1	4	7
14816	Grm1	1	2
14823	Grm8	1	2
14827	Pdia3	6	11
14828	Hspa5	19	35
14852	Gspt1	2	4
14853	Gspt2	1	2
14854	Gss	3	6
14860	Gsta4	11	20
14862	Gstm1	30	55
14865	Gstm4	1	2
14866	Gstm5	62	114
14870	Gstp1	62	114
14872	Gstt2	1	2
14873	Gsto1	2	4
14874	Gstz1	3	6
14885	Gtf2h4	2	4
14894	Gtl3	5	9
14897	Trip12	3	6
14904	Gtpbp1	2	4
14912	Nkx6-2	2	4
14923	Guk1	38	70
14924	Magi1	1	2
14933	Gyk	1	2
14950	H13	5	9
14976	H2-Ke2	5	9
14977	Slc39a7	6	11
14979	H2-Ke6	1	2
150160	CESK1	2	4
15042	H2-T24	1	2
15064	Mr1	1	2
15081	H3f3b	6	11
15107	Hadhsc	1	2
15108	Hadh2	7	13
15114	Hap1	30	55
15115	Hars	8	15
15122	Hba-a1	110	202
15129	Hbb-b1	2	4
15132	Hbb-bh1	80	147
15159	Hccs	1	2
15161	Hcfc1	1	2
15166	Hcn2	2	4
15168	Hcn3	2	4
15171	Hcrt	119	218
15182	Hdac2	3	6
15183	Hdac3	8	15
15184	Hdac5	10	18
15186	Hdc	6	11
15191	Hdgf	5	9
15193	Hdgfrp2	2	4
15194	Hdh	1	2
15199	Hebp1	3	6
15200	Hbegf	2	4
15204	Herc2	2	4
15208	Hes5	2	4
15211	Hexa	4	7
15212	Hexb	2	4
15213	Hey1	1	2
15239	Hgs	2	4
15247	Hiat1	3	6
15254	Hint1	131	241
15258	Hipk2	3	6
15259	Hipk3	2	4
15273	Hivep2	2	4
15277	Hk2	1	2
15312	Hmgn1	5	9
153478	KIAA1909	1	2
15354	Hmgb3	4	7
15356	Hmgcl	5	9
15357	Hmgcr	1	2
15361	Hmga1	4	7
15369	Hmox2	14	26
15374	Hn1	11	20
15384	Hnrpab	10	18
15387	Hnrpk	19	35
15388	Hnrpl	11	20
15441	Hp1bp3	4	7
15444	Hpca	18	33
15452	Hprt1	27	50
15463	Hrb	2	4
15465	Hrh1	2	4
15468	Prmt2	14	26
15473	Hrsp12	3	6
15483	Hsd11b1	1	2
15488	Hsd17b4	8	15
15493	Hsd3b2	1	2
15500	Hsf2	1	2
15502	Dnaja1	12	22
15504	Dnajb3	1	2
15505	Hsp110	20	37
15507	Hspb1	1	2
15511	Hspa1b	1	2
15512	Hspa2	4	7
15516	Hspcb	106	195
15519	Hspca	9	17
15526	Hspa9a	10	18
15531	Ndst1	1	2
15547	Htf9c	2	4
15550	Htr1a	1	2
15560	Htr2c	7	13
15563	Htr5a	1	2
15568	Elavl1	1	2
15569	Elavl2	5	9
15571	Elavl3	3	6
15572	Elavl4	3	6
15587	Hyal2	2	4
156873	Kcnk15	1	2
15901	Id1	3	6
15902	Id2	1	2
15903	Id3	2	4
15926	Idh1	3	6
15929	Idh3g	8	15
15931	Ids	17	31
15937	Ier3	1	2
15939	Ier5	1	2
15976	Ifnar2	1	2
15979	Ifngr1	1	2
15980	Ifngr2	3	6
15982	Ifrd1	1	2
16001	Igf1r	2	4
16004	Igf2r	2	4
16010	Igfbp4	1	2
16011	Igfbp5	1	2
16158	Il11ra2	1	2
16162	Il12rb2	1	2
16170	Il16	2	4
16173	Il18	1	2
16190	Il4ra	1	2
16201	Ilf3	8	15
16202	Ilk	7	13
16206	Lrig1	1	2
16210	Impact	30	55
16211	Kpnb1	2	4
16322	Inha	3	6
16323	Inhba	2	4
16324	Inhbb	1	2
16341	Eif3s6	4	7
163486	DENND1B	1	2
16362	Irf1	1	2
16391	Isgf3g	1	2
16392	Isl1	1	2
16396	Itch	2	4
16399	Itga2b	1	2
16400	Itga3	1	2
16412	Itgb1	1	2
16413	Itgb1bp1	2	4
16418	Itgb4bp	1	2
16419	Itgb5	1	2
1642	DDB1	1	2
16423	Cd47	9	17
16426	Itih3	1	2
16428	Itk	1	2
16431	Itm2a	3	6
16432	Itm2b	34	62
16434	Itpa	9	17
16443	Itsn1	1	2
16451	Jak1	5	9
16467	Atcay	4	7
16468	Jarid2	1	2
16477	Junb	3	6
16478	Jund1	3	6
16492	Kcna4	1	2
16498	Kcnab2	3	6
16502	Kcnc1	4	7
16508	Kcnd2	2	4
16510	Kcnh1	1	2
16511	Kcnh2	1	2
16513	Kcnj10	15	28
16514	Kcnj11	1	2
16517	Kcnj16	1	2
16525	Kcnk1	1	2
16526	Kcnk2	1	2
16527	Kcnk3	2	4
16531	Kcnma1	1	2
16536	Kcnq2	14	26
16548	Khk	4	7
16560	Kif1a	14	26
16561	Kif1b	3	6
16563	Kif2a	1	2
16564	Kif21a	5	9
16568	Kif3a	5	9
16570	Kif3c	5	9
16572	Kif5a	19	35
16573	Kif5b	11	20
16574	Kif5c	11	20
16579	Kifap3	38	70
16581	Kifc2	5	9
16582	Kifc3	3	6
16593	Kns2	32	59
16601	Klf9	2	4
16646	Kpna1	1	2
16648	Kpna3	1	2
16649	Kpna4	4	7
16650	Kpna6	2	4
16653	Kras	3	6
16667	Krt1-17	1	2
16678	Krt2-1	1	2
16709	Ktn1	2	4
16765	Stmn1	112	206
16779	Lamb2	1	2
16783	Lamp1	7	13
16784	Lamp2	4	7
16785	Rpsa	1	2
16795	Large	3	6
16796	Lasp1	2	4
16816	Lcat	1	2
16826	Ldb2	1	2
16828	Ldha	36	66
16834	Cog1	1	2
16842	Lef1	1	2
16852	Lgals1	2	4
16869	Lhx1	1	2
16876	Lhx9	4	7
16886	Limk2	2	4
16897	Llglh	1	2
16905	Lmna	2	4
16907	Lmnb2	1	2
16909	Lmo2	1	2
16918	Lmyc1	1	2
16922	Phyh	1	2
16923	Lnk	1	2
16971	Lrp1	6	11
16976	Lrpap1	4	7
16977	Lrrc23	1	2
16978	Lrrfip1	1	2
16979	Lrrn1	1	2
16980	Lrrn2	2	4
16981	Lrrn3	2	4
16985	Lsp1	1	2
16993	Lta4h	1	2
16998	Ltbp3	2	4
169981	SPIN3	1	2
17000	Ltbr	2	4
17001	Ltc4s	1	2
17025	Alad	4	7
17035	Lxn	2	4
170439	Elovl6	2	4
170472	Recql5	1	2
170571	Cntnap4	5	9
170638	Hpcal4	19	35
17064	C1qr1	1	2
17067	Ly6c	8	15
17069	Ly6e	41	75
170718	Idh3b	1	2
170719	Oxr1	3	6
170731	Mfn2	2	4
170736	Parvb	2	4
170737	Znrf1	2	4
170749	Mtmr4	1	2
170753	Gig1	1	2
170758	Rac3	2	4
170760	Acbd3	1	2
170762	Nup155	1	2
170772	Glcci1	1	2
170776	Cd209c	1	2
170789	Acot8	2	4
170790	Mlc1	22	40
170791	Rnpc2	6	11
17083	Tmed1	1	2
17084	Ly86	2	4
170843	Khdrbs2	1	2
17089	Lyar	1	2
170942	Erdr1	2	4
171061	Mrpl17	1	2
17110	Lzp-s	1	2
17112	Tm4sf1	1	2
17113	M6pr	4	7
17117	Amacr	1	2
17118	Marcks	6	11
171180	Syt12	1	2
17125	Smad1	1	2
17126	Smad2	1	2
17128	Smad4	1	2
17129	Smad5	1	2
17131	Smad7	1	2
17134	Mafg	1	2
17136	Mag	1	2
171374	Atp5b	1	2
171433	Efha1	1	2
171469	Gpr37l1	29	53
171486	Cd99l2	4	7
17149	Magoh	6	11
17150	Mfap2	1	2
171508	Creld1	5	9
17151	Ccndbp1	6	11
17153	Mal	2	4
17156	Man1a2	1	2
171567	Nme7	22	40
17164	Mapkapk2	3	6
17165	Mapkapk5	1	2
17168	Mare	1	2
17169	Mark3	3	6
17179	Matk	7	13
17184	Matr3	12	22
17187	Max	4	7
17188	Maz	4	7
17190	Mbd1	2	4
17192	Mbd3	2	4
17196	Mbp	70	129
17207	Mcf2l	3	6
17210	Mcl1	1	2
17219	Mcm6	1	2
17222	Anapc1	1	2
17237	Mgrn1	2	4
17242	Mdk	2	4
17246	Mdm2	1	2
17252	Rdh11	1	2
17254	Slc3a2	2	4
17256	Mea1	13	24
17257	Mecp2	2	4
17258	Mef2a	4	7
17263	Gtl2	5	9
17268	Meis1	1	2
17274	Rab8a	4	7
17281	Fyco1	1	2
17289	Mertk	1	2
17294	Mest	1	2
17300	Foxc1	1	2
17304	Mfge8	7	13
17308	Mgat1	1	2
17309	Mgat3	5	9
17313	Mgp	1	2
17330	Minpp1	1	2
17344	Pias2	1	2
17346	Mknk1	3	6
17347	Mknk2	1	2
17350	Mlh1	1	2
17354	Mllt10	1	2
17356	Mllt4	1	2
17387	Mmp14	2	4
17391	Mmp24	9	17
17394	Mmp8	2	4
17420	Mnat1	3	6
17427	Mns1	1	2
17428	Mnt	3	6
17433	Mobp	5	9
17434	Mocs2	2	4
17448	Mdh2	33	61
17449	Mdh1	68	125
17463	Psmd7	12	22
17470	Cd200	1	2
17527	Mpv17	10	18
17532	Mras	1	2
17537	Mrg2	1	2
17686	Msh3	1	2
17713	Grpel1	5	9
17750	Mt2	37	68
17754	Mtap1a	4	7
17755	Mtap1b	8	15
17756	Mtap2	19	35
17758	Mtap4	1	2
17760	Mtap6	4	7
17762	Mapt	13	24
17764	Mtf1	1	2
17765	Mtf2	1	2
17768	Mthfd2	1	2
17769	Mthfr	1	2
17775	Laptm4a	3	6
17776	Mast2	1	2
17826	Mtvr2	3	6
17828	Muted	3	6
17855	Mvk	1	2
17859	Mxi1	3	6
17888	Myh6	1	2
17896	Myl4	1	2
17904	Myl6	26	48
17912	Myo1b	3	6
17918	Myo5a	2	4
17920	Myo6	5	9
17931	Ppp1r12a	1	2
17932	Myt1	1	2
17933	Myt1l	2	4
17936	Nab1	2	4
17937	Nab2	1	2
17938	Naca	68	125
17939	Naga	1	2
17954	Nap1l2	5	9
17955	Nap1l4	2	4
17957	Napb	3	6
17965	Nbl1	2	4
17966	Nbr1	2	4
17967	Ncam1	6	11
17975	Ncl	8	15
17977	Ncoa1	6	11
17984	Ndn	86	158
17990	Ndrl	2	4
17991	Ndufa2	63	116
17992	Ndufa4	103	189
17993	Ndufs4	12	22
17995	Ndufv1	11	20
17999	Nedd4	7	13
18000	Sept2	1	2
18002	Nedd8	40	73
18004	Nek1	2	4
18010	Neu1	2	4
18011	Neurl	4	7
18015	Nf1	1	2
18016	Nf2	1	2
18019	Nfatc2	1	2
18023	Nfe2l1	9	17
18024	Nfe2l2	1	2
18027	Nfia	2	4
18029	Nfic	2	4
18030	Nfil3	1	2
18032	Nfix	4	7
18036	Nfkbib	2	4
18039	Nefl	3	6
1804	DPP6	1	2
18041	Nfs1	2	4
18072	Nhlh2	1	2
18074	Nid2	1	2
18080	Nin	1	2
18082	Nipsnap1	3	6
18087	Nktr	2	4
18088	Nkx2-2	1	2
18099	Nlk	1	2
18100	Mrpl40	2	4
18102	Nme1	36	66
18103	Nme2	43	79
18107	Nmt1	2	4
18111	Nnat	53	97
18114	Nnp1	6	11
18115	Nnt	2	4
18117	Cox4nb	7	13
18120	Mrpl49	5	9
18128	Notch1	1	2
18130	Ddx26	1	2
18139	Zfml	1	2
18141	Nup50	1	2
18142	Npas1	4	7
18145	Npc1	1	2
18146	Npdc1	18	33
18150	Npm3	1	2
18155	Pnoc	8	15
18159	Nppc	1	2
18163	Ctnnd2	4	7
18164	Nptx1	2	4
18166	Npy1r	1	2
18176	Nras	1	2
18186	Nrp1	3	6
18190	Nrxn2	6	11
18191	Nrxn3	4	7
18193	Nsd1	2	4
18195	Nsf	14	26
18196	Nsg1	13	24
18197	Nsg2	15	28
18201	Nsmaf	1	2
18203	Ntan1	6	11
18212	Ntrk2	7	13
18213	Ntrk3	3	6
18217	Ntsr2	9	17
18220	Nucb1	2	4
18226	Nup62	2	4
18227	Nr4a2	1	2
18230	Nxn	2	4
18231	Nxph1	4	7
18242	Oat	6	11
18245	Oaz1	81	149
18247	Oaz2	7	13
18286	Odf2	2	4
18293	Ogdh	7	13
18377	Omg	1	2
18386	Oprd1	1	2
18389	Oprl1	11	20
18412	Sqstm1	42	77
18415	Hspa4l	5	9
18417	Cldn11	2	4
18430	Oxtr	1	2
18432	Mybbp1a	1	2
18438	P2rx4	1	2
18451	P4ha1	2	4
18452	P4ha2	2	4
18458	Pabpc1	4	7
18472	Pafah1b1	3	6
18475	Pafah1b2	4	7
18476	Pafah1b3	2	4
18477	Prdx1	2	4
18481	Pak3	1	2
18483	Palm	4	7
18484	Pam	2	4
18514	Pbx1	2	4
18516	Pbx3	1	2
18518	Igbp1	1	2
18521	Pcbp2	12	22
18526	Pcdh10	1	2
18536	Pcm1	1	2
18537	Pcmt1	7	13
18538	Pcna	3	6
18541	Pcnt	1	2
18546	Pcp4	10	18
18549	Pcsk2	6	11
18550	Furin	1	2
18551	Pcsk4	2	4
18553	Pcsk6	2	4
18555	Pctk1	1	2
18563	Pcx	1	2
18567	Pdcd2	2	4
18570	Pdcd6	3	6
18573	Pde1a	3	6
18574	Pde1b	8	15
18577	Pde4a	1	2
18578	Pde4b	3	6
18582	Pde6d	2	4
18585	Pde9a	1	2
1859	DYRK1A	1	2
18595	Pdgfra	1	2
18597	Pdha1	9	17
18604	Pdk2	3	6
18606	Enpp2	1	2
18610	Pdyn	4	7
18611	Pea15	17	31
18616	Peg3	14	26
18618	Pemt	2	4
18619	Penk1	13	24
18624	Pepd	1	2
18626	Per1	3	6
18631	Pex11a	3	6
18632	Pex11b	6	11
18633	Pex16	3	6
18634	Pex7	2	4
18636	Pfc	1	2
18637	Pfdn2	11	20
18640	Pfkfb2	1	2
18641	Pfkl	4	7
18642	Pfkm	17	31
18643	Pfn1	30	55
18645	Pfn2	22	40
18647	Pftk1	2	4
18654	Pgf	2	4
18655	Pgk1	43	79
18671	Abcb1a	1	2
18673	Phb	6	11
18674	Slc25a3	48	88
18676	Phf2	1	2
18682	Phkg1	1	2
18693	Pick1	1	2
18701	Pigf	4	7
18708	Pik3r1	2	4
18709	Pik3r2	2	4
18710	Pik3r3	1	2
18715	Pim2	2	4
18718	Pip5k2a	3	6
18720	Pip5k1b	2	4
18738	Pitpna	8	15
18739	Pitpnm1	5	9
18741	Pitx2	1	2
18744	Pja1	8	15
18746	Pkm2	57	105
18747	Prkaca	14	26
18749	Prkacb	10	18
18751	Prkcb1	3	6
18755	Prkch	1	2
18759	Prkci	2	4
18762	Prkcz	6	11
18763	Pkd1	2	4
18764	Pkd2	1	2
18767	Pkia	7	13
18768	Pkib	1	2
18769	Pkig	10	18
18777	Lypla1	1	2
18783	Pla2g4a	1	2
18786	Plaa	1	2
18789	Papola	4	7
18798	Plcb4	3	6
18802	Plcd4	1	2
18807	Pld3	24	44
18810	Plec1	6	11
18813	Pa2g4	9	17
18823	Plp1	67	123
18830	Pltp	1	2
18861	Pms2	1	2
18933	Prrx1	1	2
18949	Pnn	1	2
18952	Sept4	5	9
18976	Pomc1	5	9
18984	Por	5	9
18991	Pou3f1	1	2
18992	Pou3f2	1	2
19014	Pparbp	2	4
19017	Ppargc1a	1	2
19025	Ppgb	5	9
19027	Sypl	2	4
19035	Ppib	9	17
19039	Lgals3bp	1	2
19042	Ppm1a	6	11
19043	Ppm1b	4	7
19046	Ppp1cb	5	9
19049	Ppp1r1b	5	9
19052	Ppp2ca	7	13
19053	Ppp2cb	8	15
19054	Ppp2r3a	3	6
19055	Ppp3ca	5	9
19056	Ppp3cb	2	4
19057	Ppp3cc	2	4
19058	Ppp3r1	12	22
19060	Ppp5c	6	11
19062	RP23-136K12.4	3	6
19063	Ppt1	2	4
19069	Nup88	4	7
19070	Prei3	2	4
19072	Prep	1	2
19082	Prkag1	1	2
19084	Prkar1a	17	31
19085	Prkar1b	22	40
19087	Prkar2a	5	9
19089	Prkcsh	1	2
19099	Mapk8ip1	4	7
19106	Eif2ak2	1	2
19107	Dnajc3	1	2
19122	Prnp	19	35
19134	Prpf4b	2	4
19141	Lgmn	2	4
19144	Klk6	1	2
19155	Npepps	3	6
19156	Psap	27	50
191578	Hel308	1	2
19159	Pscd3	1	2
19164	Psen1	2	4
19166	Psma2	8	15
19167	Psma3	12	22
19171	Psmb10	17	31
19172	Psmb4	26	48
19173	Psmb5	7	13
19175	Psmb6	36	66
19177	Psmb7	16	29
19181	Psmc2	7	13
19182	Psmc3	12	22
19184	Psmc5	26	48
19185	Psmd4	11	20
19186	Psme1	2	4
19192	Psme3	3	6
19210	Ptdss1	1	2
192109	Pou3f3	1	2
19211	Pten	4	7
19215	Ptgds	37	68
192156	Mvd	3	6
192157	Socs7	1	2
192159	Prpf8	16	29
192160	Casc3	2	4
192166	Sardh	1	2
192167	Nlgn1	1	2
192170	Ddx48	7	13
192173	BC003940	20	37
192174	Rwdd4a	1	2
192191	Med9	2	4
192195	Ash1l	3	6
192196	Luc7l2	1	2
192197	Bcas3	3	6
192198	Lrrc4	1	2
19221	Ptgfrn	1	2
192216	Tmem47	1	2
192228	Ccdc5	1	2
192231	Hexim1	1	2
192285	Phf21a	1	2
192292	Nrbp	4	7
19230	Ptk9	1	2
19231	Ptma	3	6
192348	Fnbp1	1	2
192359	Npuk68	1	2
192361	Ppp1r2	2	4
19240	Tmsb10	141	259
19241	Tmsb4x	102	187
19244	Ptp4a2	1	2
19245	Ptp4a3	2	4
19246	Ptpn1	2	4
19247	Ptpn11	3	6
19248	Ptpn12	1	2
19252	Dusp1	1	2
19255	Ptpn2	1	2
19258	Ptpn4	1	2
19259	Ptpn5	2	4
19261	Ptpns1	1	2
19262	Ptpra	5	9
19263	Ptprb	1	2
192651	Zfp286	1	2
192654	Lypla3	2	4
19266	Ptprd	6	11
192662	Arhgdia	15	28
192663	Abcg4	2	4
19267	Ptpre	1	2
192734	AI646023	4	7
19275	Ptprn	22	40
19277	Ptpro	1	2
192775	Kcnh6	1	2
192786	Rapgef6	1	2
19279	Ptprr	1	2
19280	Ptprs	4	7
19283	Ptprz1	9	17
19286	Pts	4	7
19290	Pura	14	26
192950	AB182283	1	2
19298	Pex19	4	7
192986	Cyb5d2	1	2
19299	Abcd3	3	6
19300	Abcd4	1	2
193043	Zfp3	1	2
19305	Pex5	1	2
19309	Pygm	2	4
193116	D11Ertd730e	1	2
19317	Qk	11	20
19324	Rab1	4	7
19325	Rab10	8	15
19326	Rab11b	8	15
19328	Rab12	2	4
19330	Rab18	6	11
19334	Rab22a	2	4
19335	Rab23	1	2
19337	Rab33a	1	2
19338	Rab33b	1	2
19339	Rab3a	36	66
19340	Rab3d	1	2
19341	Rab4a	1	2
19342	Rab4b	3	6
19346	Rab6	20	37
19347	Rab6ip1	3	6
19349	Rab7	14	26
19352	Rabggtb	7	13
19353	Rac1	12	22
19355	Rad1	1	2
19356	Rad17	1	2
19357	Rad21	1	2
19358	Rad23a	2	4
19359	Rad23b	4	7
19360	Rad50	1	2
19364	Rad51l3	1	2
19365	Rad52	1	2
19367	Rad9	21	39
193670	Rnf185	2	4
193742	Bat5	2	4
19376	Rab34	2	4
19377	Rai1	3	6
193796	Jmjd2b	1	2
193813	Mcfd2	6	11
19383	Raly	2	4
19385	Ranbp1	3	6
19386	Ranbp2	1	2
19387	Rangap1	8	15
19417	Rasgrf1	16	29
194309	Vps37d	1	2
194590	Reps2	2	4
195018	Zzef1	2	4
195040	AI316787	4	7
195434	Utp14b	1	2
19646	Rbbp4	7	13
19647	Rbbp6	1	2
19653	Rbm4	1	2
19654	Rbm6	4	7
19655	Rbmx	1	2
19659	Rbp1	4	7
19663	Rbpms	1	2
19672	Rcn1	1	2
19679	Pitpnm2	1	2
19682	Rdh5	1	2
19684	Rdx	3	6
19687	Recc1	2	4
19697	Rela	4	7
19704	Upf1	1	2
19707	Reps1	1	2
19708	Dpf2	1	2
19711	Resp18	131	241
19714	Rev3l	1	2
19716	Bex1	45	83
19718	Rfc2	5	9
19719	Rfng	1	2
19720	Trim27	1	2
[truncated: 5,941 more rows]

## Sheet: SAGE.STR1
entrezgene_id	genesymbol	raw_tagcount	tagcount
10000	AKT3	1	2
100017	Ldlrap1	1	2
100072	Camta1	7	13
100121	Tdrd7	4	8
100163	Pafah2	1	2
100177	Zmym6	1	2
100213	Rusc2	6	11
100226	Stx12	3	6
100273	Osbpl9	2	4
100383	Bsdc1	2	4
100434	Slc44a1	5	9
10046	CXorf6	3	6
100494	Zfand2a	2	4
100532	AA536743	2	4
100561	Slc15a4	1	2
100563	AF013969	1	2
100678	Psph	4	8
100683	Trrap	1	2
100710	Aprin	1	2
100732	Mapre3	5	9
100737	Dcun1d4	1	2
100756	Usp30	1	2
100763	Ube3c	2	4
100855	Tbc1d14	1	2
100929	Rsafd1	3	6
100972	Rab28	2	4
100986	Akap9	1	2
101023	Zfp513	1	2
101118	8430437G11Rik	2	4
101122	Rpusd3	3	6
101142	2700050P07Rik	1	2
101214	G430041M01Rik	3	6
101240	9530020G05Rik	1	2
101314	6720456B07Rik	11	21
101358	Fbxl14	1	2
101437	Dhx32	1	2
101471	AA673488	2	4
101476	Plekha1	1	2
101489	Ric8	4	8
101490	Inpp5f	2	4
101513	2700078K21Rik	3	6
101540	Prkd2	1	2
101544	Zfp575	5	9
101565	6330503K22Rik	3	6
101568	Vrk3	3	6
101602	AI467606	1	2
101613	Nalp6	1	2
101631	Pwwp2	3	6
101685	Spty2d1	1	2
101694	AI854517	1	2
101700	Trim68	1	2
101706	Numa1	2	4
101739	Psip1	3	6
101867	1500003O22Rik	1	2
102032	AI316807	1	2
102058	Exoc8	1	2
102060	Gadd45gip1	5	9
102093	Phkb	1	2
102103	Mtus1	1	2
102115	Hlrc1	7	13
102122	2310065K24Rik	1	2
102141	Snx25	6	11
102162	Taf5l	1	2
102193	Zdhhc7	2	4
102247	Agpat6	3	6
102294	Cyp4v3	1	2
102339	Cog4	1	2
102414	Clk3	2	4
102436	Lars2	147	279
102462	Imp3	1	2
102566	Tmem16k	1	2
102580	Alg9	1	2
102607	Snx19	1	2
102614	Rpp25	4	8
102626	Mapkapk3	38	72
102632	Acad11	1	2
102644	D9Ucla1	1	2
102680	Xtrp3s1	1	2
102693	Phldb1	1	2
102747	Lrrc49	1	2
102774	Bbs4	1	2
102857	Slc6a8	3	6
102866	Pls3	1	2
102954	Nudt10	2	4
103098	Slc6a15	1	2
103136	Pwp1	2	4
103172	Ndg2	48	91
103199	A530089I17Rik	2	4
103236	Csnk1g2	9	17
103425	Ncln	9	17
103466	C630002B14Rik	1	2
103468	Nup107	2	4
103511	BB146404	1	2
103551	E130012A19Rik	4	8
103554	Psme4	1	2
103573	Xpo1	2	4
103583	Fbxw11	6	11
103677	Smg6	1	2
10368	CACNG3	1	2
103694	Tmed4	2	4
103710	Slc35e4	2	4
103711	Pnpo	2	4
103712	6330403K07Rik	9	17
103742	1810046J19Rik	26	49
103768	Tubg2	6	11
103836	Zfp692	1	2
103850	Nt5m	5	9
103861	4632423N09Rik	1	2
103963	Rpn1	4	8
103967	Dnm3	4	8
103978	Gpc5	1	2
104001	Rtn1	40	76
104009	Qscn6	1	2
104010	Cdh22	1	2
104015	Synj1	5	9
104069	Sncb	9	17
104082	Wdr7	2	4
10409	BASP1	24	45
104099	Itga9	1	2
104112	Acly	3	6
104130	Ndufb11	7	13
104174	Gldc	3	6
104175	Sbk1	4	8
104184	Blmh	2	4
104215	Rhoq	2	4
104248	Cabin1	3	6
104303	Arl1	4	8
104318	Csnk1d	7	13
104346	Gas8	1	2
104401	Pcnxl3	2	4
104416	Bap1	2	4
104418	Dgkz	11	21
104444	Rexo2	1	2
104445	Cdc42ep1	1	2
104457	0610010K14Rik	7	13
104458	Rars	1	2
104479	BC018601	2	4
104570	AW011752	1	2
104582	Rprml	3	6
104625	Cnot6	1	2
104681	Slc16a6	1	2
104718	Ttc7b	8	15
104721	Ddx1	5	9
104725	1110002B05Rik	2	4
104759	Pld4	2	4
104771	1200003C05Rik	5	9
104799	AI413782	1	2
104859	4930573I19Rik	1	2
104884	Tdp1	1	2
104886	Rab15	2	4
105005	AW125753	4	8
105014	Rdh14	1	2
105083	Pelo	1	2
105148	Iars	2	4
105171	Arrdc3	3	6
105239	Rnf44	1	2
105245	Txndc5	1	2
105246	AL022779	1	2
105298	Epdr2	10	19
105348	Golph2	1	2
105352	Dusp22	1	2
105377	Ankrd32	1	2
105428	AA536717	1	2
105440	Kctd9	1	2
105445	Dock9	6	11
105501	Abhd4	2	4
105504	Exoc5	4	8
105522	Ankrd28	1	2
105559	Mbnl2	2	4
105638	Zcsl2	2	4
105653	Phyhip	5	9
105663	Thtpa	1	2
105675	Ppif	1	2
105689	Phr1	1	2
105727	Slc38a1	1	2
105782	Scrib	1	2
105827	Amigo2	1	2
105835	Rutbc3	1	2
105853	Mal2	5	9
105859	Csdc2	1	2
106014	AW049604	11	21
106021	Topors	1	2
106025	Sharpin	1	2
106042	Prickle1	2	4
106064	AW549877	2	4
106073	D15Mgi27	6	11
106143	Cggbp1	2	4
106200	Txndc11	1	2
106205	Zc3h7a	2	4
106264	0610012G03Rik	4	8
106369	Ypel1	1	2
106389	Eaf2	2	4
106529	Gpsn2	34	64
106565	Egfl9	1	2
106572	Rab31	5	9
106582	Nrm	1	2
106583	Rbm16	1	2
106585	Ankrd12	4	8
106707	Rpusd1	7	13
106763	C330008L01Rik	3	6
106795	Tcf19	1	2
106869	Tnfaip8	1	2
106877	AI173486	1	2
106878	2010002N04Rik	2	4
106894	A630042L21Rik	3	6
106931	Kctd1	2	4
106947	Slc39a3	4	8
107029	Me2	2	4
107045	Lars	2	4
107047	Tnfsf5ip1	2	4
107065	Lrrtm2	3	6
107071	Wdr74	3	6
107173	Gpr137	4	8
107182	Btaf1	1	2
107197	AI462493	7	13
107242	AI837181	4	8
107260	Otub1	13	25
107271	Yars	5	9
107272	Psat1	7	13
107328	Trpt1	1	2
10735	STAG2	1	2
107350	AW112010	1	2
107358	Smbp	4	8
107392	Brms1	6	11
107435	Hat1	1	2
107448	Unc5a	1	2
107449	Unc5b	1	2
107508	Eprs	1	2
107528	Magee1	2	4
107566	Arl2bp	3	6
10762	NUP50	3	6
107650	Pik4cb	2	4
107701	Sf3b4	3	6
107702	Rnh1	6	11
107723	Slc12a6	2	4
107732	Mrpl10	3	6
107733	Mrpl41	28	53
107734	Mrpl30	15	28
107746	Rapgef1	6	11
107747	Aldh1l1	2	4
107766	Haao	2	4
107767	Scamp1	1	2
107771	Bmyc	11	21
107823	Whsc1	1	2
107829	Fmip	3	6
107831	Bai1	10	19
107895	Mgat5	1	2
10793	ZNF273	1	2
107932	Chd4	4	8
107939	Pom121	1	2
107951	Cdk9	4	8
107971	Frs3	2	4
107999	Gtpbp6	3	6
108011	Ap4e1	3	6
108012	Ap1s2	1	2
108013	Brunol4	3	6
108014	Sfrs9	5	9
108030	Lin7a	3	6
108062	Cstf2	1	2
108067	Eif2b3	2	4
108068	Grm2	2	4
108069	Grm3	1	2
108071	Grm5	6	11
108073	Grm7	1	2
108077	Skiv2l	1	2
108083	Pip5k2b	1	2
108086	2810055G22Rik	2	4
108098	Surb7	1	2
108099	Prkag2	2	4
108100	Baiap2	23	44
108121	U2af1	3	6
108123	Napg	5	9
108124	Napa	14	27
108148	Galnt2	1	2
108155	Ogt	1	2
108156	Mthfd1	1	2
108160	D0HXS9928E	1	2
108645	Mat2b	2	4
108660	Rnf187	12	23
108664	Atp6v1h	17	32
108671	Dnajc9	1	2
108679	Cops8	8	15
108682	Gpt2	1	2
108686	A430106J12Rik	70	133
108689	Obfc1	1	2
108699	Chn1	32	61
108705	Pttg1ip	4	8
108707	1810008A18Rik	1	2
108755	2610208E05Rik	13	25
108767	Pnrc1	2	4
108800	Ston2	1	2
108816	4933409K07Rik	1	2
108829	Jmjd1c	1	2
108853	Mtrf1l	1	2
108888	Atad3a	1	2
108899	2700081O15Rik	1	2
108902	B3gnt6	4	8
108909	2610208M17Rik	1	2
108911	Rcc2	2	4
108958	5730472N09Rik	3	6
108989	Tpr	1	2
108995	Tbc1d10c	2	4
109006	Ciapin1	1	2
109019	5830411E10Rik	1	2
109042	Prkcdbp	1	2
109050	6530418L21Rik	1	2
109054	Pfdn4	2	4
109075	Exosc4	3	6
109079	Sephs1	1	2
109093	Rarsl	1	2
109108	Slc30a9	9	17
109113	Uhrf2	1	2
109115	Supt3h	1	2
10914	PAPOLA	3	6
109154	2410014A08Rik	1	2
109161	Ube2q2	3	6
109229	C030004A17Rik	1	2
109232	Sccpdh	8	15
109264	Me3	2	4
109270	Arhgap8	1	2
109284	C030046I01Rik	1	2
109299	C330006A16Rik	3	6
109305	D730049H07Rik	1	2
109331	Rnf20	1	2
109552	Sri	2	4
109593	Lmo3	1	2
109624	Cald1	1	2
109648	Npy	3	6
109658	Txlna	1	2
109672	Cyb5	9	17
109676	Ank2	6	11
109689	Arrb1	3	6
109711	Actn1	6	11
109754	Cyb5r3	2	4
109778	Blvra	3	6
109801	Glo1	3	6
109815	H47	1	2
109857	Cbr3	7	13
109901	Ela1	1	2
109904	Mcf2	1	2
109910	Zfp91	4	8
109929	Zbtb25	1	2
109934	Abr	14	27
109979	Art3	1	2
110012	Gtrgeo22	12	23
110052	Dek	9	17
110074	Dut	2	4
110078	Pygb	2	4
110119	Mpi1	2	4
110147	Ehmt2	3	6
110157	Raf1	3	6
110172	Slc35b1	9	17
110197	Dgkg	1	2
110198	Akr7a5	6	11
110213	Tegt	8	15
110265	Msra	3	6
110279	Bcr	4	8
110323	Cox6b1	52	99
110332	4921523A10Rik	2	4
110350	Dync2h1	1	2
110351	Rap1ga1	20	38
110355	Adrbk1	4	8
110379	Sec13l1	1	2
110446	Acat1	1	2
110454	Ly6a	4	8
110460	Acat2	1	2
110524	Dgkq	1	2
110532	Adarb1	3	6
110593	Prdm2	1	2
110595	Timp4	4	8
110596	Rgnef	1	2
110606	Fntb	2	4
110611	Hdlbp	3	6
110695	Aldh7a1	1	2
110750	Cse1l	3	6
110784	Nr3c2	1	2
110796	Sdccag33	1	2
110809	Sfrs1	1	2
110826	Etfb	2	4
110829	Lims1	1	2
110842	Etfa	6	11
110854	Ppp2r4	7	13
110862	Kcnq3	1	2
110876	Scn2a1	12	23
110886	Gabra5	2	4
110911	Cds2	10	19
110920	Stch	2	4
110959	Nudt19	4	8
110960	Tars	1	2
110962	Mbd6	1	2
111175	Pecr	1	2
11168	PSIP1	2	4
112403	Dom3z	2	4
112405	Egln1	1	2
112406	Egln2	8	15
112419	2010002M12Rik	1	2
11278	KLF12	1	2
11302	Aatk	9	17
11303	Abca1	1	2
11305	Abca2	1	2
11307	Abcg1	2	4
11308	Abi1	3	6
11350	Abl1	3	6
11370	Acadvl	1	2
113868	Acaa1a	1	2
114088	TRIM9	2	4
114128	Laptm4b	1	2
114142	Foxp2	1	2
114143	Atp6v0b	8	15
11416	Slc33a1	2	4
11418	Accn1	1	2
11419	Accn2	1	2
11423	Ache	3	6
11426	Macf1	3	6
11429	Aco2	42	80
11430	Acox1	6	11
11438	Chrna4	1	2
114489	Dag1	2	4
114584	Clic1	1	2
11459	Acta1	3	6
114601	LOC114601	1	2
11461	Actb	84	159
11464	Actc1	1	2
114641	Rpl31	106	201
11465	Actg1	1	2
114664	Dhrs8	2	4
114715	Spred1	1	2
114716	Spred2	1	2
11472	Actn2	1	2
114741	Supt16h	1	2
11482	Acvrl1	1	2
11486	Ada	1	2
114863	Prosc	2	4
114873	Dscaml1	1	2
11488	Adam11	1	2
114886	Cygb	5	9
114893	Dcun1d1	1	2
114896	Afg3l1	1	2
11490	Adam15	1	2
11491	Adam17	2	4
11512	Adcy6	1	2
11515	Adcy9	2	4
11517	Adcyap1r1	1	2
11518	Add1	3	6
11519	Add2	2	4
11532	Adh5	4	8
11534	Adk	3	6
11538	Adnp	4	8
11539	Adora1	3	6
11540	Adora2a	1	2
11544	Adprh	2	4
11545	Parp1	3	6
11552	Adra2b	1	2
11553	Adra2c	3	6
115548	FCHO2	2	4
11566	Adss	2	4
11569	Aebp2	1	2
11603	Agrn	2	4
11605	Gla	1	2
11610	Agtrap	1	2
11629	Aif1	1	2
11632	Aip	13	25
11636	Ak1	7	13
11637	Ak2	1	2
11647	Akp2	1	2
11651	Akt1	8	15
11652	Akt2	3	6
11655	Alas1	3	6
11658	Alcam	2	4
11669	Aldh2	2	4
116697	Pabpn1	2	4
116701	Fgfrl1	1	2
11671	Aldh3a2	5	9
116733	Vps4a	1	2
11674	Aldoa	72	136
11676	Aldoc	52	99
116837	Rims1	3	6
116838	Rims2	1	2
116873	Stim2	4	8
116891	Derl2	2	4
116940	Ncoa6ip	2	4
11702	Amd1	7	13
117038	Mt3	1	2
117101	Kcnc3	1	2
117109	Pop5	13	25
117146	Ube3b	9	17
117148	Efcbp2	1	2
117150	Pip5k2c	4	8
117160	Ttyh2	1	2
117171	1110038F14Rik	2	4
117198	Ivns1abp	7	13
11722	Amy1	1	2
117268	Khdrbs1	1	2
11732	Ank	4	8
11735	Ank3	2	4
11737	Anp32a	1	2
11739	Slc25a4	104	197
11740	Slc25a5	7	13
11744	Anxa11	1	2
11747	Anxa5	1	2
11749	Anxa6	10	19
11750	Anxa7	1	2
117526	Tbp	1	2
11757	Prdx3	7	13
11758	Prdx6	34	64
117581	TWIST2	2	4
11764	Ap1b1	3	6
11765	Ap1g1	1	2
11767	Ap1m1	2	4
11769	Ap1s1	69	131
11771	Ap2a1	1	2
11772	Ap2a2	2	4
11773	Ap2m1	11	21
11774	Ap3b1	2	4
11775	Ap3b2	7	13
11776	Ap3d1	3	6
11778	Ap3s2	2	4
11781	Ap4m1	1	2
11782	Ap4s1	17	32
11785	Apbb1	43	81
11787	Apbb2	1	2
11789	Apc	2	4
11790	Apeg1	1	2
11792	Apex1	3	6
11793	Atg5	4	8
11800	Api5	1	2
11803	Aplp1	72	136
11804	Aplp2	11	21
11814	Apoc3	1	2
11815	Apod	47	89
11816	Apoe	210	398
11820	App	21	40
11821	Aprt	10	19
11829	Aqp4	1	2
11836	Araf	1	2
11837	Arbp	1	2
11838	Arc	1	2
11840	Arf1	31	59
11841	Arf2	1	2
11842	Arf3	39	74
11843	Arf4	10	19
11844	Arf5	4	8
118445	Klf16	1	2
118446	Gje1	1	2
118449	Synpo2	3	6
11845	Arf6	4	8
118452	Baalc	2	4
11847	Arg2	1	2
11848	Rhoa	6	11
11852	Rhob	8	15
11855	Arhgap5	2	4
11856	Arhgap6	1	2
11857	Arhgdib	4	8
11861	Arl4a	2	4
11864	Arnt2	1	2
11867	Arpc1b	1	2
11877	Arvcf	2	4
11886	Asah1	3	6
11891	Rab27a	1	2
11899	Astn1	4	8
11907	Ate1	3	6
11908	Atf1	1	2
11909	Atf2	6	11
11911	Atf4	1	2
11922	Neurod6	2	4
11927	Atox1	18	34
11928	Atp1a1	2	4
11931	Atp1b1	2	4
11932	Atp1b2	5	9
11933	Atp1b3	2	4
11936	Fxyd2	5	9
11938	Atp2a2	15	28
11941	Atp2b2	23	44
11946	Atp5a1	62	117
11947	Atp5b	178	337
11949	Atp5c1	40	76
11951	Atp5g1	46	87
11957	Atp5j	1	2
11958	Atp5k	52	99
11964	Atp6v1a	11	21
11966	Atp6v1b2	16	30
11972	Atp6v0d1	9	17
11973	Atp6v1e1	48	91
11974	Atp6v0e	3	6
11975	Atp6v0a1	11	21
11980	Atp8a1	7	13
11981	Atp9a	10	19
11983	Atpif1	23	44
11984	Atp6v0c	114	216
11989	Slc7a3	1	2
11990	Atrn	2	4
11991	Hnrpd	4	8
11992	Auh	2	4
11993	Aup1	2	4
12010	B2m	6	11
12014	Bach2	1	2
12017	Bag1	7	13
12028	Bax	6	11
12032	Bcan	14	27
12033	Bcap29	1	2
12040	Bckdhb	1	2
12041	Bckdk	1	2
12042	Bcl10	1	2
12043	Bcl2	1	2
12048	Bcl2l1	1	2
12050	Bcl2l2	5	9
12054	Bcl7b	8	15
12069	Bex2	30	57
12070	Ngfrap1	32	61
12091	Glb1	1	2
12121	Bicd1	3	6
12123	Hrk	5	9
12140	Fabp7	1	2
12151	Pcgf4	1	2
12166	Bmpr1a	1	2
12168	Bmpr2	1	2
12175	Bnip2	1	2
12177	Bnip3l	6	11
12181	Bop1	2	4
12192	Zfp36l1	1	2
12193	Zfp36l2	1	2
12211	Birc6	1	2
12215	Bsg	8	15
12224	Klf5	2	4
12227	Btg2	1	2
12234	Btrc	5	9
12237	Bub3	2	4
12238	Commd3	14	27
12257	Bzrp	1	2
12260	C1qb	1	2
12286	Cacna1a	2	4
12288	Cacna1c	1	2
12290	Cacna1e	1	2
12292	Cacna1s	1	2
12293	Cacna2d1	1	2
12294	Cacna2d3	16	30
12295	Cacnb1	1	2
12297	Cacnb3	16	30
12298	Cacnb4	11	21
12301	Cacybp	4	8
12304	Pdia4	1	2
12306	Anxa2	1	2
12307	Calb1	8	15
12313	Calm1	270	512
12314	Calm2	167	316
12315	Calm3	36	68
12317	Calr	1	2
12321	Calu	3	6
12322	Camk2a	23	44
12323	Camk2b	12	23
12325	Camk2g	15	28
12328	Caml	1	2
12330	Canx	5	9
12331	Cap1	2	4
12332	Capg	1	2
12334	Capn2	1	2
12336	Capns1	8	15
12337	Capn5	2	4
12339	Capn7	2	4
12340	Capza1	1	2
12343	Capza2	6	11
12345	Capzb	13	25
12348	Car11	11	21
12349	Car2	10	19
12351	Car4	1	2
12354	Car7	1	2
12361	Cask	2	4
12385	Ctnna1	2	4
12386	Ctnna2	2	4
12387	Ctnnb1	7	13
12389	Cav1	1	2
12390	Cav2	2	4
12396	Cbfa2t2h	1	2
12398	Cbfa2t3h	1	2
12400	Cbfb	2	4
12404	Cbln1	1	2
12405	Cbln2	2	4
12408	Cbr1	6	11
12409	Cbr2	1	2
12412	Cbx1	1	2
12418	Cbx4	2	4
12419	Cbx5	3	6
12421	Rb1cc1	1	2
12424	Cck	25	47
12426	Cckbr	3	6
12444	Ccnd2	3	6
12445	Ccnd3	1	2
12448	Ccne2	1	2
12450	Ccng1	4	8
12452	Ccng2	2	4
12453	Ccni	13	25
12460	Ccs	2	4
12461	Cct2	12	23
12462	Cct3	10	19
12464	Cct4	4	8
12465	Cct5	8	15
12466	Cct6a	6	11
12468	Cct7	6	11
12469	Cct8	10	19
12476	Cd151	1	2
12484	Cd24a	1	2
12488	Cd2ap	1	2
12493	Cd37	1	2
12495	Entpd1	1	2
12504	Cd4	2	4
12509	Cd59a	2	4
12512	Cd63	15	28
12517	Cd72	2	4
12520	Cd81	6	11
12521	Cd82	1	2
12527	Cd9	3	6
12537	Cdc2l1	3	6
12539	Cdc37	5	9
12545	Cdc7	1	2
12554	Cdh13	3	6
12555	Cdh15	1	2
12558	Cdh2	2	4
12562	Cdh5	1	2
12568	Cdk5	3	6
12569	Cdk5r1	11	21
12575	Cdkn1a	1	2
12576	Cdkn1b	1	2
12581	Cdkn2d	3	6
12589	Ift81	1	2
12593	Cdyl	1	2
12606	Cebpa	1	2
12607	Cebpz	2	4
12611	Cebpg	1	2
12616	Cenpb	1	2
12617	Cenpc1	1	2
12626	Cetn3	2	4
12628	Cfh	1	2
12632	Cfl2	1	2
12633	Cflar	1	2
12638	Cftr	1	2
12642	Ch25h	1	2
12647	Chat	1	2
12648	Chd1	1	2
12652	Chga	11	21
12653	Chgb	8	15
12660	Chka	2	4
12661	Chl1	1	2
12662	Chm	1	2
12669	Chrm1	4	8
12677	Chx10	1	2
12684	Cideb	1	2
12696	Cirbp	3	6
12704	Cit	3	6
12709	Ckb	427	809
12716	Ckmt1	12	23
12721	Coro1a	2	4
12724	Clcn2	1	2
12725	Clcn3	1	2
12727	Clcn4-2	2	4
12729	Clns1a	2	4
12741	Cldn5	2	4
12745	Clgn	1	2
12747	Clk1	1	2
12748	Clk2	1	2
12750	Clk4	1	2
12751	Tpp1	2	4
12753	Clock	1	2
12759	Clu	93	176
12763	Cmah	2	4
12764	Cmas	2	4
12778	Cmkor1	1	2
12785	Cnbp1	12	23
12794	Cnih2	17	32
12799	Cnp1	1	2
12801	Cnr1	2	4
12804	Cntfr	1	2
12805	Cntn1	1	2
12808	Cobl	3	6
12810	Coch	3	6
12812	Coil	1	2
12827	Col4a2	1	2
12830	Col4a5	1	2
128414	C20orf58	1	2
12842	Col1a1	1	2
12846	Comt	17	32
12848	Cops2	5	9
12850	Coq7	10	19
12856	Cox17	15	28
12857	Cox4i1	336	637
12858	Cox5a	97	184
12859	Cox5b	72	136
12861	Cox6a1	20	38
12862	Cox6a2	5	9
12864	Cox6c	110	208
12867	Cox7c	82	155
12868	Cox8a	213	404
12874	Cpd	1	2
12876	Cpe	1	2
12889	Cplx1	41	78
12890	Cplx2	29	55
12892	Cpox	3	6
12903	Crabp1	1	2
12905	Cradd	1	2
12909	Crcp	2	4
12912	Creb1	1	2
12913	Creb3	3	6
12914	Crebbp	2	4
12915	Crebl1	1	2
12916	Crem	1	2
12919	Crhbp	1	2
12921	Crhr1	1	2
12925	Crip1	2	4
12927	Bcar1	3	6
12928	Crk	2	4
12933	Crmp1	5	9
12934	Dpysl2	12	23
12945	Dmbt1	11	21
12950	Hapln1	1	2
12952	Cry1	1	2
12953	Cry2	11	21
12955	Cryab	11	21
12960	Crybb1	3	6
12971	Crym	1	2
12972	Cryz	1	2
12974	Cs	12	23
12988	Csk	1	2
12995	Csnk2a1	5	9
13000	Csnk2a2	2	4
13001	Csnk2b	5	9
13002	Dnajc5	10	19
13004	Cspg3	4	8
13006	Cspg6	2	4
13007	Csrp1	6	11
13010	Cst3	161	305
13014	Cstb	11	21
13016	Ctbp1	7	13
13018	Ctcf	2	4
13024	Ctla2a	1	2
13026	Pcyt1a	1	2
13030	Ctsb	9	17
13033	Ctsd	29	55
13036	Ctsh	1	2
13038	Ctsk	2	4
13039	Ctsl	7	13
13040	Ctss	4	8
13043	Cttn	8	15
13048	Cutl2	1	2
13051	Cx3cr1	5	9
13052	Cxadr	2	4
13063	Cycs	1	2
131055	LOC131055	1	2
13116	Cyp46a1	6	11
13117	Cyp4a10	65	123
13121	Cyp51	1	2
13123	Cyp7b1	1	2
13131	Dab1	1	2
13134	Dach1	2	4
13135	Dad1	14	27
13138	Dag1	3	6
13164	Dazl	1	2
13167	Dbi	27	51
13170	Dbp	3	6
13175	Dcamkl1	7	13
13177	Dci	2	4
13178	Dck	1	2
13180	Pcbd1	1	2
13191	Dctn1	13	25
13193	Dcx	1	2
13194	Ddb1	6	11
13196	Ddef1	4	8
13199	Ddn	45	85
13200	Ddost	4	8
13202	Ddt	4	8
13205	Ddx3x	10	19
13207	Ddx5	24	45
13209	Ddx6	2	4
13211	Dhx9	2	4
13244	Degs1	8	15
13340	Slc29a2	2	4
13349	Dfy	5	9
13353	Dgcr6	1	2
13356	Dgcr2	4	8
13360	Dhcr7	1	2
13371	Dio2	2	4
13382	Dld	1	2
13383	Dlgh1	10	19
13384	Mpp3	1	2
13395	Dlx5	1	2
13401	Dmwd	8	15
13405	Dmd	1	2
13418	Dnajc1	3	6
13424	Dync1h1	2	4
13426	Dync1i1	2	4
13427	Dync1i2	6	11
13429	Dnm1	2	4
13433	Dnmt1	1	2
13435	Dnmt3a	1	2
13437	Dnpep	6	11
13445	Cdk2ap1	10	19
13446	Doc2a	1	2
13476	Reep5	4	8
13480	Dpm1	3	6
13481	Dpm2	9	17
13483	Dpp6	1	2
13486	Dr1	1	2
13488	Drd1a	4	8
13489	Drd2	20	38
13492	Drd5	1	2
13494	Drg1	3	6
13495	Drg2	10	19
13498	Atn1	1	2
13508	Dscam	1	2
13516	Dspg3	1	2
13518	Dst	11	21
13527	Dtna	1	2
13528	Dtnb	1	2
13542	Dvl1	2	4
13544	Dvl3	1	2
13589	Mapre1	4	8
13595	Ebp	2	4
13599	Ecel1	2	4
13602	Sparcl1	46	87
13607	Eda	1	2
13609	Edg1	5	9
13610	Edg3	1	2
13612	Edil3	11	21
13616	Edn3	1	2
13618	Ednrb	1	2
13619	Phc1	1	2
13627	Eef1a1	1	2
13628	Eef1a2	1	2
13629	Eef2	6	11
13631	Eef2k	2	4
13638	Efna3	1	2
13640	Efna5	1	2
13642	Efnb2	1	2
13643	Efnb3	2	4
13650	Rhbdf1	1	2
13653	Egr1	10	19
13660	Ehd1	1	2
13663	Ei24	3	6
13664	Eif1a	1	2
13665	Eif2s1	5	9
13667	Eif2b4	1	2
13669	Eif3s10	2	4
13681	Eif4a1	1	2
13682	Eif4a2	34	64
13684	Eif4e	3	6
13690	Eif4g2	3	6
13711	Elf5	2	4
13722	Scye1	3	6
13728	Mark2	1	2
13797	Emx2	1	2
13803	Enc1	6	11
13804	Endog	1	2
13806	Eno1	104	197
13807	Eno2	21	40
13821	Epb4.1l1	5	9
13823	Epb4.1l3	1	2
13829	Epb4.9	28	53
13830	Stom	1	2
13838	Epha4	2	4
13840	Epha6	1	2
13845	Ephb3	1	2
13848	Ephb6	4	8
13849	Ephx1	2	4
13850	Ephx2	1	2
13852	Epim	1	2
13854	Epn1	5	9
13855	Epn2	2	4
13858	Eps15	1	2
13859	Eps15l1	2	4
13864	Nr2f6	2	4
13865	Nr2f1	4	8
13871	Ercc2	2	4
13872	Ercc3	3	6
13875	Erf	1	2
13929	X83328	1	2
13972	Gnb1l	1	2
13992	Khdrbs3	2	4
14007	Cugbp2	10	19
14011	Etv6	1	2
14017	Evi2a	1	2
14020	Evi5	2	4
14025	Bcl11a	3	6
14026	Evl	2	4
14030	Ewsr1	1	2
14043	Ext2	3	6
14048	Eya1	1	2
140481	Man2a2	1	2
140482	Zfp358	1	2
140483	Hnmt	3	6
140492	Kcnn2	2	4
140499	Ube2j2	2	4
140500	Centb5	6	11
140546	Prnpip1	10	19
14055	Ezh1	1	2
140559	Igsf8	6	11
14057	Sfxn1	5	9
140577	Ankrd6	1	2
140579	Elmo2	2	4
140580	Elmo1	4	8
14062	F2r	1	2
14066	F3	2	4
14070	F8a	2	4
14073	Faah	2	4
140740	Sec63	1	2
140742	Sesn1	2	4
140743	Rem2	1	2
14077	Fabp3	10	19
140780	Bmp2k	1	2
140792	Colec12	1	2
14081	Acsl1	2	4
14083	Ptk2	1	2
14084	Faf1	2	4
14085	Fah	1	2
14086	Fscn1	5	9
140904	Caln1	13	25
140945	Rtn3	5	9
14104	Fasn	4	8
14105	Fusip1	1	2
14109	Fau	124	235
14127	Fcer1g	3	6
14129	Fcgr1	1	2
14130	Fcgr2b	50	95
14132	Fcgrt	1	2
14137	Fdft1	6	11
14148	Fdx1	2	4
14154	Fem1a	2	4
14155	Fem1b	2	4
14167	Fgf12	1	2
14168	Fgf13	12	23
14169	Fgf14	1	2
14184	Fgfr3	3	6
14194	Fh1	1	2
14198	Fhit	1	2
14199	Fhl1	4	8
14202	Fhl4	1	2
14208	Ppm1g	2	4
14210	Fin15	1	2
14211	Smc2l1	13	25
14225	Fkbp1a	20	38
14226	Fkbp1b	3	6
14227	Fkbp2	10	19
14228	Fkbp4	2	4
14232	Fkbp8	28	53
14248	Fliih	2	4
14251	Flot1	4	8
14252	Flot2	4	8
14254	Flt1	1	2
14257	Flt4	1	2
14263	Fmo5	1	2
14265	Fmr1	1	2
14268	Fn1	2	4
142682	Zcchc14	2	4
142688	Asb13	3	6
14269	Fnbp1	1	2
14272	Fnta	1	2
14296	Frat1	1	2
14297	Fxn	3	6
14299	Freq	7	13
14300	Frg1	3	6
14312	Brd2	5	9
14314	Fstl1	1	2
14319	Fth1	344	652
14348	Fut9	5	9
14356	Fxc1	3	6
14357	Dtx1	1	2
14359	Fxr1h	1	2
14365	Fzd3	1	2
14373	G0s2	2	4
14376	Ganab	1	2
14385	Slc37a4	1	2
14387	Gaa	10	19
14394	Gabra1	5	9
14395	Gabra2	1	2
14397	Gabra4	5	9
14400	Gabrb1	1	2
14402	Gabrb3	2	4
14403	Gabrd	7	13
14406	Gabrg2	1	2
14415	Gad1	3	6
14417	Gad2	1	2
14423	Galnt1	1	2
14431	Gamt	8	15
14432	Gap43	10	19
14450	Gart	1	2
14451	Gas1	1	2
14455	Gas5	18	34
14466	Gba	2	4
14467	Gbas	3	6
14470	Rabac1	24	45
14479	Usp15	1	2
14489	Mtpn	19	36
14533	Bloc1s1	14	27
14534	Gcn5l2	6	11
14536	Nr6a1	1	2
14538	Gcnt2	4	8
14545	Gdap1	1	2
14548	Mrps33	16	30
14555	Gpd1	3	6
14559	Gdf1	2	4
14567	Gdi1	20	38
14569	Gdi2	5	9
14586	Gfra2	3	6
14593	Ggps1	1	2
14600	Ghr	1	2
14605	Tsc22d3	2	4
14608	Gpr83	2	4
14609	Gja1	13	25
14628	Ostm1	1	2
14629	Gclc	3	6
14635	Galk1	1	2
14645	Glul	31	59
14651	Hagh	14	27
14658	Glrb	5	9
14660	Gls	2	4
14661	Glud1	7	13
14667	Gm2a	4	8
14672	Gna11	9	17
14673	Gna12	4	8
14674	Gna13	4	8
14677	Gnai1	2	4
14678	Gnai2	14	27
14680	Gnal	1	2
14681	Gnao1	23	44
14683	Gnas	88	167
14687	Gnaz	1	2
14688	Gnb1	1	2
14693	Gnb2	17	32
14694	Gnb2l1	34	64
14696	Gnb4	2	4
14697	Gnb5	3	6
14700	Gng10	5	9
14702	Gng2	7	13
14704	Gng3	18	34
14705	Bscl2	1	2
14706	Gng4	1	2
14707	Gng5	14	27
14708	Gng7	13	25
14709	Gng8	1	2
14712	Gnpat	1	2
14718	Got1	12	23
14719	Got2	11	21
14724	Gp1bb	55	104
14731	Gpaa1	2	4
14732	Gpam	1	2
14738	Gpr12	1	2
14739	Edg5	1	2
14745	Edg2	1	2
14748	Gpr3	1	2
14751	Gpi1	23	44
14756	Gpld1	1	2
14758	Gpm6b	46	87
14760	Gpr19	1	2
14763	Gpr37	3	6
14768	Lancl1	11	21
14775	Gpx1	8	15
14783	Grb10	2	4
14784	Grb2	3	6
14790	Grcc10	63	119
14791	Emg1	1	2
14792	Oact5	1	2
14797	Aes	2	4
14799	Gria1	2	4
14800	Gria2	12	23
14802	Gria4	1	2
14804	Grid2	1	2
14806	Grik2	1	2
14809	Grik5	1	2
14810	Grin1	1	2
14812	Grin2b	1	2
14815	Nr3c1	3	6
14816	Grm1	1	2
14824	Grn	4	8
14827	Pdia3	3	6
14828	Hspa5	13	25
14852	Gspt1	1	2
14860	Gsta4	2	4
14862	Gstm1	22	42
14866	Gstm5	48	91
14870	Gstp1	18	34
14873	Gsto1	4	8
14874	Gstz1	2	4
14884	Gtf2h1	2	4
14894	Gtl3	4	8
14897	Trip12	2	4
14904	Gtpbp1	2	4
14912	Nkx6-2	1	2
14923	Guk1	33	63
14950	H13	1	2
14976	H2-Ke2	8	15
14977	Slc39a7	1	2
14979	H2-Ke6	4	8
150160	CESK1	1	2
15081	H3f3b	6	11
15108	Hadh2	2	4
15114	Hap1	1	2
15115	Hars	1	2
15122	Hba-a1	120	227
15129	Hbb-b1	2	4
15132	Hbb-bh1	87	165
15159	Hccs	1	2
15161	Hcfc1	2	4
15182	Hdac2	3	6
15183	Hdac3	7	13
15184	Hdac5	8	15
15191	Hdgf	1	2
15193	Hdgfrp2	2	4
15199	Hebp1	3	6
15200	Hbegf	1	2
15204	Herc2	1	2
15211	Hexa	2	4
15212	Hexb	11	21
15213	Hey1	1	2
15228	Foxg1	5	9
15239	Hgs	4	8
15251	Hif1a	1	2
15254	Hint1	56	106
15258	Hipk2	1	2
15259	Hipk3	2	4
15273	Hivep2	4	8
15278	Tfb2m	3	6
15288	Hmbs	3	6
15312	Hmgn1	10	19
15353	Hmg20b	2	4
15354	Hmgb3	3	6
15356	Hmgcl	3	6
15361	Hmga1	1	2
15369	Hmox2	9	17
15370	Nr4a1	1	2
15374	Hn1	13	25
15384	Hnrpab	4	8
15387	Hnrpk	10	19
15388	Hnrpl	8	15
15441	Hp1bp3	7	13
15444	Hpca	140	265
15452	Hprt1	17	32
15460	Hr	1	2
15463	Hrb	1	2
15465	Hrh1	1	2
15467	Eif2ak1	1	2
15468	Prmt2	5	9
15473	Hrsp12	5	9
15493	Hsd3b2	1	2
15499	Hsf1	1	2
15500	Hsf2	1	2
15502	Dnaja1	14	27
15504	Dnajb3	1	2
15505	Hsp110	17	32
15516	Hspcb	74	140
15519	Hspca	7	13
15526	Hspa9a	13	25
15529	Sdc2	1	2
15547	Htf9c	2	4
15560	Htr2c	1	2
15565	Htr6	1	2
15568	Elavl1	2	4
15569	Elavl2	2	4
15571	Elavl3	1	2
15572	Elavl4	2	4
15587	Hyal2	1	2
156873	Kcnk15	1	2
15894	Icam1	1	2
15896	Icam2	1	2
15898	Icam5	5	9
15901	Id1	1	2
15902	Id2	1	2
15903	Id3	11	21
15929	Idh3g	6	11
15930	Indo	3	6
15931	Ids	21	40
15932	Idua	1	2
15937	Ier3	2	4
15939	Ier5	3	6
15950	Ifi203	1	2
15976	Ifnar2	1	2
15979	Ifngr1	2	4
15980	Ifngr2	1	2
16002	Igf2	1	2
16004	Igf2r	1	2
16008	Igfbp2	2	4
16010	Igfbp4	1	2
16151	Ikbkg	1	2
16158	Il11ra2	3	6
16170	Il16	1	2
16173	Il18	1	2
16201	Ilf3	2	4
16202	Ilk	9	17
16206	Lrig1	1	2
16210	Impact	4	8
16211	Kpnb1	3	6
1627	DBN1	1	2
16323	Inhba	1	2
16329	Inpp1	1	2
16331	Inpp5d	1	2
16336	Insl3	1	2
16341	Eif3s6	3	6
16363	Irf2	1	2
16396	Itch	4	8
16400	Itga3	1	2
16402	Itga5	1	2
16413	Itgb1bp1	6	11
16423	Cd47	5	9
16430	Stt3a	1	2
16431	Itm2a	8	15
16432	Itm2b	39	74
16434	Itpa	9	17
16438	Itpr1	9	17
16439	Itpr2	1	2
16440	Itpr3	1	2
16443	Itsn1	1	2
16451	Jak1	3	6
16453	Jak3	1	2
16467	Atcay	3	6
16476	Jun	1	2
16477	Junb	1	2
16478	Jund1	2	4
16480	Jup	4	8
16485	Kcna1	1	2
16492	Kcna4	2	4
16493	Kcna5	1	2
16497	Kcnab1	19	36
16498	Kcnab2	10	19
16499	Kcnab3	2	4
16500	Kcnb1	2	4
16502	Kcnc1	4	8
16504	Kcnc3	1	2
16508	Kcnd2	3	6
16512	Kcnh3	3	6
16513	Kcnj10	7	13
16514	Kcnj11	2	4
16515	Kcnj12	2	4
16520	Kcnj4	1	2
16526	Kcnk2	4	8
16531	Kcnma1	6	11
16536	Kcnq2	16	30
16549	Khsrp	1	2
16554	Kif13b	1	2
16560	Kif1a	8	15
16561	Kif1b	6	11
16564	Kif21a	1	2
16565	Kif21b	1	2
16568	Kif3a	2	4
16570	Kif3c	2	4
16572	Kif5a	29	55
16573	Kif5b	11	21
16574	Kif5c	16	30
16579	Kifap3	36	68
16581	Kifc2	7	13
16582	Kifc3	3	6
16593	Kns2	26	49
16594	Klc2	1	2
16597	Klf12	2	4
16601	Klf9	3	6
16646	Kpna1	2	4
16649	Kpna4	2	4
16650	Kpna6	6	11
16653	Kras	1	2
16656	Hivep3	2	4
16678	Krt2-1	1	2
16709	Ktn1	4	8
16765	Stmn1	53	100
16779	Lamb2	1	2
16783	Lamp1	5	9
16784	Lamp2	1	2
16795	Large	3	6
16796	Lasp1	4	8
16800	Arhgef2	2	4
16816	Lcat	2	4
16825	Ldb1	4	8
16826	Ldb2	4	8
16828	Ldha	34	64
16832	Ldhb	2	4
16834	Cog1	1	2
16852	Lgals1	5	9
16870	Lhx2	1	2
16876	Lhx9	8	15
16882	Lig3	1	2
16885	Limk1	2	4
16886	Limk2	1	2
16889	Lip1	1	2
16890	Lipe	1	2
16897	Llglh	1	2
16905	Lmna	3	6
16907	Lmnb2	1	2
16909	Lmo2	2	4
16911	Lmo4	3	6
16922	Phyh	1	2
16924	Lnx1	1	2
16956	Lpl	1	2
16969	Zbtb7a	2	4
16971	Lrp1	7	13
16974	Lrp6	1	2
16976	Lrpap1	6	11
16978	Lrrfip1	2	4
16980	Lrrn2	5	9
16981	Lrrn3	2	4
16993	Lta4h	1	2
16998	Ltbp3	1	2
17000	Ltbr	3	6
17001	Ltc4s	1	2
17035	Lxn	3	6
170439	Elovl6	1	2
170459	Stard4	1	2
170571	Cntnap4	1	2
17060	Blnk	1	2
170625	Snag1	1	2
170638	Hpcal4	26	49
170644	Ubn1	1	2
17067	Ly6c	16	30
170672	Nphs2	1	2
170676	Peg10	1	2
17069	Ly6e	24	45
170707	Usp48	1	2
170718	Idh3b	1	2
170719	Oxr1	1	2
170728	Rtn4ip1	1	2
170729	Scrt1	1	2
170737	Znrf1	1	2
170749	Mtmr4	2	4
170750	Xpnpep1	7	13
170755	Sgk3	2	4
170757	Eltd1	1	2
170758	Rac3	1	2
170759	Atp13a1	1	2
170760	Acbd3	1	2
170765	Dscr6	1	2
170772	Glcci1	2	4
170776	Cd209c	1	2
170787	Hdac10	2	4
170790	Mlc1	12	23
170791	Rnpc2	8	15
170822	Usp33	1	2
170823	Glmn	1	2
17083	Tmed1	4	8
17084	Ly86	3	6
170914	Nap1l3	1	2
170936	Zfp369	1	2
170938	Zfp617	1	2
170942	Erdr1	3	6
170952	Prima1	1	2
17096	Lyn	1	2
171051	Cabp1	1	2
17110	Lzp-s	2	4
17112	Tm4sf1	1	2
17113	M6pr	3	6
17118	Marcks	2	4
171180	Syt12	1	2
17126	Smad2	1	2
17128	Smad4	2	4
17129	Smad5	2	4
17134	Mafg	2	4
17135	Mafk	1	2
17136	Mag	3	6
171429	Slc26a6	1	2
171469	Gpr37l1	23	44
171486	Cd99l2	1	2
17149	Magoh	2	4
171508	Creld1	1	2
17151	Ccndbp1	1	2
17153	Mal	7	13
171567	Nme7	24	45
17159	Man2b1	1	2
17160	Man2b2	1	2
17164	Mapkapk2	1	2
17165	Mapkapk5	5	9
17168	Mare	1	2
17169	Mark3	1	2
17179	Matk	11	21
17181	Matn2	2	4
17184	Matr3	22	42
17187	Max	1	2
17188	Maz	8	15
17191	Mbd2	1	2
17192	Mbd3	3	6
17196	Mbp	103	195
17207	Mcf2l	2	4
17210	Mcl1	2	4
17217	Mcm4	1	2
17222	Anapc1	1	2
17237	Mgrn1	2	4
17242	Mdk	1	2
17245	Mdm1	1	2
17246	Mdm2	4	8
17250	Abcc1	1	2
17254	Slc3a2	2	4
17256	Mea1	7	13
17257	Mecp2	1	2
17258	Mef2a	8	15
17260	Mef2c	7	13
17261	Mef2d	1	2
17263	Gtl2	14	27
17274	Rab8a	3	6
17281	Fyco1	2	4
17283	Men1	1	2
17304	Mfge8	13	25
17308	Mgat1	2	4
17309	Mgat3	2	4
17311	Kitl	3	6
17313	Mgp	1	2
17330	Minpp1	4	8
17344	Pias2	1	2
17346	Mknk1	1	2
17354	Mllt10	3	6
17356	Mllt4	1	2
17380	Mme	1	2
17391	Mmp24	4	8
17420	Mnat1	3	6
17423	Ndst2	1	2
17428	Mnt	1	2
17433	Mobp	11	21
17448	Mdh2	24	45
17449	Mdh1	115	218
17463	Psmd7	6	11
17527	Mpv17	1	2
17532	Mras	2	4
17535	Mre11a	1	2
17536	Mrg1	10	19
17684	Cited2	1	2
17686	Msh3	1	2
17692	Msl31	1	2
17713	Grpel1	2	4
17750	Mt2	31	59
17754	Mtap1a	5	9
17755	Mtap1b	9	17
17756	Mtap2	14	27
17758	Mtap4	1	2
17760	Mtap6	1	2
17762	Mapt	12	23
17765	Mtf2	2	4
17768	Mthfd2	1	2
17776	Mast2	3	6
17826	Mtvr2	2	4
17827	Mtx1	2	4
17828	Muted	1	2
17850	Mut	2	4
17855	Mvk	1	2
17859	Mxi1	6	11
17872	Myd116	1	2
17874	Myd88	1	2
17876	Myef2	1	2
17896	Myl4	5	9
17904	Myl6	31	59
17909	Myo10	1	2
17912	Myo1b	1	2
17913	Myo1c	1	2
17918	Myo5a	4	8
17920	Myo6	2	4
17922	Myo7b	1	2
17931	Ppp1r12a	2	4
17933	Myt1l	8	15
17938	Naca	22	42
17954	Nap1l2	9	17
17957	Napb	1	2
17965	Nbl1	1	2
17966	Nbr1	7	13
17967	Ncam1	4	8
17968	Ncam2	1	2
17973	Nck1	1	2
17975	Ncl	9	17
17977	Ncoa1	7	13
17984	Ndn	15	28
17986	Ndph	1	2
17990	Ndrl	3	6
17991	Ndufa2	53	100
17992	Ndufa4	100	190
17993	Ndufs4	16	30
17999	Nedd4	3	6
18000	Sept2	2	4
18002	Nedd8	23	44
18007	Neo1	2	4
18010	Neu1	2	4
18011	Neurl	15	28
18012	Neurod1	1	2
18015	Nf1	1	2
18016	Nf2	1	2
18019	Nfatc2	1	2
18023	Nfe2l1	3	6
18029	Nfic	1	2
18032	Nfix	1	2
18035	Nfkbia	3	6
18036	Nfkbib	6	11
18039	Nefl	2	4
18040	Nef3	1	2
18041	Nfs1	5	9
18045	Nfyb	2	4
18080	Nin	1	2
18082	Nipsnap1	1	2
18087	Nktr	1	2
18099	Nlk	1	2
18100	Mrpl40	2	4
18102	Nme1	28	53
18103	Nme2	37	70
18107	Nmt1	6	11
18111	Nnat	4	8
18114	Nnp1	7	13
18117	Cox4nb	1	2
18120	Mrpl49	2	4
18130	Ddx26	1	2
18132	Notch4	1	2
18139	Zfml	4	8
18141	Nup50	1	2
18142	Npas1	1	2
18145	Npc1	1	2
18146	Npdc1	25	47
18155	Pnoc	1	2
18163	Ctnnd2	2	4
18164	Nptx1	1	2
18174	Slc11a2	1	2
18176	Nras	2	4
18181	Nrf1	1	2
18186	Nrp1	2	4
18190	Nrxn2	4	8
18191	Nrxn3	3	6
18193	Nsd1	1	2
18194	Nsdhl	1	2
18195	Nsf	17	32
18196	Nsg1	9	17
18197	Nsg2	11	21
18201	Nsmaf	1	2
18203	Ntan1	4	8
18211	Ntrk1	1	2
18212	Ntrk2	3	6
18213	Ntrk3	2	4
18217	Ntsr2	5	9
18220	Nucb1	5	9
18221	Nudc	1	2
18223	Numbl	2	4
18227	Nr4a2	1	2
18242	Oat	1	2
18245	Oaz1	42	80
18247	Oaz2	2	4
18286	Odf2	2	4
18293	Ogdh	14	27
18377	Omg	2	4
18386	Oprd1	1	2
18389	Oprl1	1	2
18391	Oprs1	1	2
18393	Orc2l	1	2
18412	Sqstm1	30	57
18415	Hspa4l	1	2
18417	Cldn11	11	21
18438	P2rx4	1	2
18451	P4ha1	3	6
18452	P4ha2	1	2
18458	Pabpc1	5	9
18472	Pafah1b1	5	9
18475	Pafah1b2	3	6
18477	Prdx1	2	4
18479	Pak1	1	2
18483	Palm	17	32
18484	Pam	2	4
18516	Pbx3	2	4
18519	Pcaf	1	2
18521	Pcbp2	11	21
18536	Pcm1	1	2
18537	Pcmt1	7	13
18538	Pcna	1	2
18546	Pcp4	84	159
18549	Pcsk2	7	13
18551	Pcsk4	2	4
18553	Pcsk6	1	2
18554	Pcsk7	1	2
18555	Pctk1	2	4
18563	Pcx	3	6
18567	Pdcd2	2	4
18569	Pdcd4	1	2
18570	Pdcd6	10	19
18571	Pdcd6ip	1	2
18573	Pde1a	3	6
18574	Pde1b	95	180
18577	Pde4a	2	4
18578	Pde4b	1	2
18582	Pde6d	5	9
18591	Pdgfb	2	4
18596	Pdgfrb	1	2
18597	Pdha1	10	19
18604	Pdk2	2	4
18606	Enpp2	5	9
18607	Pdpk1	2	4
18610	Pdyn	7	13
18611	Pea15	13	25
18613	Pecam1	1	2
18616	Peg3	1	2
18619	Penk1	128	243
18624	Pepd	1	2
18626	Per1	6	11
18627	Per2	1	2
18631	Pex11a	1	2
18632	Pex11b	2	4
18634	Pex7	1	2
18636	Pfc	1	2
18637	Pfdn2	13	25
18641	Pfkl	2	4
18642	Pfkm	12	23
18643	Pfn1	30	57
18645	Pfn2	14	27
18647	Pftk1	1	2
18655	Pgk1	91	172
18673	Phb	5	9
18674	Slc25a3	84	159
18676	Phf2	1	2
18685	Phtf1	3	6
18693	Pick1	3	6
18701	Pigf	1	2
18708	Pik3r1	2	4
18709	Pik3r2	3	6
18710	Pik3r3	1	2
18715	Pim2	1	2
18718	Pip5k2a	2	4
18720	Pip5k1b	2	4
18738	Pitpna	3	6
18739	Pitpnm1	1	2
18744	Pja1	8	15
18746	Pkm2	34	64
18747	Prkaca	4	8
18749	Prkacb	10	19
18751	Prkcb1	35	66
18752	Prkcc	1	2
18755	Prkch	1	2
18759	Prkci	5	9
18762	Prkcz	4	8
18763	Pkd1	6	11
18767	Pkia	11	21
18768	Pkib	2	4
18769	Pkig	11	21
18777	Lypla1	1	2
18786	Plaa	5	9
18789	Papola	1	2
18795	Plcb1	2	4
18796	Plcb2	1	2
18807	Pld3	36	68
18810	Plec1	7	13
18813	Pa2g4	6	11
18822	Plod1	1	2
18823	Plp1	57	108
18845	Plxna2	2	4
18861	Pms2	1	2
18952	Sept4	11	21
18975	Polg	3	6
18983	Cnot7	1	2
18984	Por	2	4
18991	Pou3f1	1	2
19014	Pparbp	1	2
19017	Ppargc1a	5	9
19025	Ppgb	7	13
19027	Sypl	2	4
19035	Ppib	10	19
19039	Lgals3bp	1	2
19042	Ppm1a	3	6
19043	Ppm1b	4	8
19046	Ppp1cb	6	11
19049	Ppp1r1b	124	235
19052	Ppp2ca	8	15
19053	Ppp2cb	8	15
19054	Ppp2r3a	2	4
19055	Ppp3ca	12	23
19056	Ppp3cb	2	4
19058	Ppp3r1	39	74
19060	Ppp5c	4	8
19062	RP23-136K12.4	4	8
19063	Ppt1	1	2
19070	Prei3	3	6
19079	Prkab1	2	4
19084	Prkar1a	7	13
19085	Prkar1b	17	32
19088	Prkar2b	3	6
19089	Prkcsh	2	4
19094	Mapk11	2	4
19099	Mapk8ip1	3	6
19107	Dnajc3	1	2
19122	Prnp	6	11
19134	Prpf4b	1	2
19141	Lgmn	1	2
19144	Klk6	1	2
19152	Prtn3	1	2
19155	Npepps	4	8
19156	Psap	20	38
191578	Hel308	1	2
19158	Pscd2	1	2
19159	Pscd3	1	2
19166	Psma2	1	2
19167	Psma3	12	23
19171	Psmb10	8	15
19172	Psmb4	19	36
19173	Psmb5	17	32
19175	Psmb6	18	34
19177	Psmb7	9	17
19179	Psmc1	1	2
19181	Psmc2	10	19
19182	Psmc3	22	42
19184	Psmc5	20	38
19185	Psmd4	10	19
19186	Psme1	1	2
19192	Psme3	6	11
19200	Pstpip1	1	2
19210	Ptdss1	4	8
192109	Pou3f3	2	4
19211	Pten	5	9
19212	Pter	3	6
19215	Ptgds	34	64
192157	Socs7	2	4
192159	Prpf8	9	17
192166	Sardh	1	2
192167	Nlgn1	7	13
192169	1810047C23Rik	7	13
192170	Ddx48	9	17
192173	BC003940	13	25
192174	Rwdd4a	2	4
192185	Nadk	3	6
192187	Stab1	1	2
192191	Med9	4	8
192195	Ash1l	1	2
192197	Bcas3	2	4
192198	Lrrc4	1	2
192216	Tmem47	1	2
192228	Ccdc5	2	4
192285	Phf21a	1	2
19229	Ptk2b	10	19
192292	Nrbp	6	11
19231	Ptma	4	8
192359	Npuk68	2	4
192361	Ppp1r2	2	4
19240	Tmsb10	47	89
19241	Tmsb4x	198	375
19242	Ptn	2	4
19245	Ptp4a3	6	11
19246	Ptpn1	2	4
19248	Ptpn12	1	2
19252	Dusp1	3	6
19253	Ptpn18	2	4
19259	Ptpn5	13	25
19262	Ptpra	5	9
192651	Zfp286	1	2
192652	Wdr81	1	2
192654	Lypla3	2	4
192657	Ell2	3	6
19266	Ptprd	1	2
192662	Arhgdia	9	17
192663	Abcg4	1	2
19268	Ptprf	1	2
19271	Ptprj	1	2
192734	AI646023	1	2
19275	Ptprn	24	45
19277	Ptpro	1	2
192786	Rapgef6	1	2
19279	Ptprr	1	2
19280	Ptprs	6	11
19283	Ptprz1	1	2
19286	Pts	5	9
192897	Itgb4	1	2
19290	Pura	4	8
19298	Pex19	1	2
19299	Abcd3	2	4
19309	Pygm	1	2
193116	D11Ertd730e	6	11
19317	Qk	9	17
19324	Rab1	2	4
19325	Rab10	2	4
19326	Rab11b	13	25
19328	Rab12	1	2
19330	Rab18	3	6
19335	Rab23	1	2
19337	Rab33a	2	4
193385	6330500D04Rik	1	2
19339	Rab3a	31	59
19342	Rab4b	2	4
19346	Rab6	24	45
19347	Rab6ip1	8	15
19349	Rab7	7	13
19352	Rabggtb	2	4
19353	Rac1	21	40
19354	Rac2	1	2
19355	Rad1	2	4
19357	Rad21	3	6
19358	Rad23a	3	6
19359	Rad23b	1	2
19360	Rad50	1	2
19367	Rad9	85	161
193670	Rnf185	1	2
193742	Bat5	3	6
19376	Rab34	1	2
19377	Rai1	3	6
193796	Jmjd2b	5	9
193813	Mcfd2	3	6
19385	Ranbp1	5	9
19386	Ranbp2	1	2
19387	Rangap1	7	13
19395	Rasgrp2	1	2
19414	Rasa3	1	2
19415	Rasal1	1	2
19417	Rasgrf1	10	19
19419	Rasgrp1	15	28
194309	Vps37d	1	2
194388	D230004J03Rik	1	2
194404	BC030863	1	2
194590	Reps2	3	6
195018	Zzef1	1	2
195040	AI316787	4	8
195522	Zfp691	1	2
195646	Hs3st2	2	4
195733	Grhl1	1	2
19646	Rbbp4	10	19
19647	Rbbp6	2	4
19653	Rbm4	4	8
19654	Rbm6	2	4
19655	Rbmx	2	4
19659	Rbp1	10	19
19662	Rbp4	3	6
19672	Rcn1	1	2
19679	Pitpnm2	2	4
19684	Rdx	3	6
19687	Recc1	3	6
19691	Recql	1	2
19697	Rela	3	6
19704	Upf1	1	2
19708	Dpf2	1	2
19711	Resp18	6	11
19714	Rev3l	1	2
19716	Bex1	41	78
19718	Rfc2	3	6
19720	Trim27	3	6
19724	Rfx1	1	2
19727	Rfxank	1	2
19729	Rag1ap1	1	2
19730	Ralgds	1	2
19731	Rgl1	1	2
19735	Rgs2	5	9
19736	Rgs4	13	25
19739	Rgs9	34	64
19744	Rheb	5	9
19762	Rit2	8	15
19763	Ring1	1	2
19765	Ralbp1	4	8
19769	Rit1	2	4
19771	Rlbp1	2	4
19775	Xpr1	3	6
19777	C80913	1	2
19819	Rnaseh1	1	2
19821	Rnf2	2	4
19822	Rnf4	3	6
19826	Rnps1	6	11
19876	Robo1	1	2
19877	Rock1	1	2
19883	Rora	1	2
19894	Rph3a	8	15
19934	Rpl22	3	6
19935	Mrpl23	28	53
1994	ELAVL1	1	2
19943	Rpl28	29	55
19951	Rpl32	30	57
19981	Rpl37a	56	106
19982	Rpl36a	37	70
20005	Rpl9	217	411
20014	Rpn2	10	19
20016	Rpo1-1	4	8
20018	Rpo1-3	8	15
20019	Rpo1-4	1	2
20021	Polr2c	23	44
20022	Polr2j	14	27
20024	Sub1	28	53
20054	Rps15	2	4
20055	Rps16	15	28
20068	Rps17	24	45
20088	Rps24	1	2
20102	Rps4x	1	2
20103	Rps5	26	49
20112	Rps6ka2	1	2
20116	Rps8	43	81
20166	Rtkn	2	4
20167	Rtn2	10	19
20168	Rtn3	34	64
20181	Rxra	1	2
20182	Rxrb	5	9
20183	Rxrg	14	27
20185	Ncor1	2	4
20187	Ryk	1	2
20191	Ryr2	1	2
20192	Ryr3	2	4
20193	S100a1	20	38
20203	S100b	3	6
20215	Sag	1	2
20218	Khdrbs1	1	2
20220	Sap18	3	6
20222	Sf3a2	1	2
20224	Sar1a	3	6
20226	Sars	8	15
20230	Satb1	2	4
20238	Atxn1	1	2
20239	Atxn2	1	2
20249	Scd1	3	6
20250	Scd2	47	89
20254	Scg2	2	4
20255	Scg3	14	27
20257	Stmn2	13	25
20262	Stmn3	28	53
20265	Scn1a	1	2
20266	Scn1b	16	30
20269	Scn3a	11	21
20273	Scn8a	1	2
20274	Scn9a	1	2
20280	Scp2	2	4
20284	Scrg1	2	4
[truncated: 5,368 more rows]

## Sheet: SAGE.STR2
entrezgene_id	genesymbol	raw_tagcount	tagcount
10000	AKT3	1	2
100017	Ldlrap1	1	2
100072	Camta1	7	13
100121	Tdrd7	4	8
100163	Pafah2	1	2
100177	Zmym6	1	2
100213	Rusc2	6	11
100226	Stx12	3	6
100273	Osbpl9	2	4
100383	Bsdc1	2	4
100434	Slc44a1	5	9
10046	CXorf6	3	6
100494	Zfand2a	2	4
100532	AA536743	2	4
100561	Slc15a4	1	2
100563	AF013969	1	2
100678	Psph	4	8
100683	Trrap	1	2
100710	Aprin	1	2
100732	Mapre3	5	9
100737	Dcun1d4	1	2
100756	Usp30	1	2
100763	Ube3c	2	4
100855	Tbc1d14	1	2
100929	Rsafd1	3	6
100972	Rab28	2	4
100986	Akap9	1	2
101023	Zfp513	1	2
101118	8430437G11Rik	2	4
101122	Rpusd3	3	6
101142	2700050P07Rik	1	2
101214	G430041M01Rik	3	6
101240	9530020G05Rik	1	2
101314	6720456B07Rik	11	21
101358	Fbxl14	1	2
101437	Dhx32	1	2
101471	AA673488	2	4
101476	Plekha1	1	2
101489	Ric8	4	8
101490	Inpp5f	2	4
101513	2700078K21Rik	3	6
101540	Prkd2	1	2
101544	Zfp575	5	9
101565	6330503K22Rik	3	6
101568	Vrk3	3	6
101602	AI467606	1	2
101613	Nalp6	1	2
101631	Pwwp2	3	6
101685	Spty2d1	1	2
101694	AI854517	1	2
101700	Trim68	1	2
101706	Numa1	2	4
101739	Psip1	3	6
101867	1500003O22Rik	1	2
102032	AI316807	1	2
102058	Exoc8	1	2
102060	Gadd45gip1	5	9
102093	Phkb	1	2
102103	Mtus1	1	2
102115	Hlrc1	7	13
102122	2310065K24Rik	1	2
102141	Snx25	6	11
102162	Taf5l	1	2
102193	Zdhhc7	2	4
102247	Agpat6	3	6
102294	Cyp4v3	1	2
102339	Cog4	1	2
102414	Clk3	2	4
102436	Lars2	147	279
102462	Imp3	1	2
102566	Tmem16k	1	2
102580	Alg9	1	2
102607	Snx19	1	2
102614	Rpp25	4	8
102626	Mapkapk3	38	72
102632	Acad11	1	2
102644	D9Ucla1	1	2
102680	Xtrp3s1	1	2
102693	Phldb1	1	2
102747	Lrrc49	1	2
102774	Bbs4	1	2
102857	Slc6a8	3	6
102866	Pls3	1	2
102954	Nudt10	2	4
103098	Slc6a15	1	2
103136	Pwp1	2	4
103172	Ndg2	48	91
103199	A530089I17Rik	2	4
103236	Csnk1g2	9	17
103425	Ncln	9	17
103466	C630002B14Rik	1	2
103468	Nup107	2	4
103511	BB146404	1	2
103551	E130012A19Rik	4	8
103554	Psme4	1	2
103573	Xpo1	2	4
103583	Fbxw11	6	11
103677	Smg6	1	2
10368	CACNG3	1	2
103694	Tmed4	2	4
103710	Slc35e4	2	4
103711	Pnpo	2	4
103712	6330403K07Rik	9	17
103742	1810046J19Rik	26	49
103768	Tubg2	6	11
103836	Zfp692	1	2
103850	Nt5m	5	9
103861	4632423N09Rik	1	2
103963	Rpn1	4	8
103967	Dnm3	4	8
103978	Gpc5	1	2
104001	Rtn1	40	76
104009	Qscn6	1	2
104010	Cdh22	1	2
104015	Synj1	5	9
104069	Sncb	9	17
104082	Wdr7	2	4
10409	BASP1	24	45
104099	Itga9	1	2
104112	Acly	3	6
104130	Ndufb11	7	13
104174	Gldc	3	6
104175	Sbk1	4	8
104184	Blmh	2	4
104215	Rhoq	2	4
104248	Cabin1	3	6
104303	Arl1	4	8
104318	Csnk1d	7	13
104346	Gas8	1	2
104401	Pcnxl3	2	4
104416	Bap1	2	4
104418	Dgkz	11	21
104444	Rexo2	1	2
104445	Cdc42ep1	1	2
104457	0610010K14Rik	7	13
104458	Rars	1	2
104479	BC018601	2	4
104570	AW011752	1	2
104582	Rprml	3	6
104625	Cnot6	1	2
104681	Slc16a6	1	2
104718	Ttc7b	8	15
104721	Ddx1	5	9
104725	1110002B05Rik	2	4
104759	Pld4	2	4
104771	1200003C05Rik	5	9
104799	AI413782	1	2
104859	4930573I19Rik	1	2
104884	Tdp1	1	2
104886	Rab15	2	4
105005	AW125753	4	8
105014	Rdh14	1	2
105083	Pelo	1	2
105148	Iars	2	4
105171	Arrdc3	3	6
105239	Rnf44	1	2
105245	Txndc5	1	2
105246	AL022779	1	2
105298	Epdr2	10	19
105348	Golph2	1	2
105352	Dusp22	1	2
105377	Ankrd32	1	2
105428	AA536717	1	2
105440	Kctd9	1	2
105445	Dock9	6	11
105501	Abhd4	2	4
105504	Exoc5	4	8
105522	Ankrd28	1	2
105559	Mbnl2	2	4
105638	Zcsl2	2	4
105653	Phyhip	5	9
105663	Thtpa	1	2
105675	Ppif	1	2
105689	Phr1	1	2
105727	Slc38a1	1	2
105782	Scrib	1	2
105827	Amigo2	1	2
105835	Rutbc3	1	2
105853	Mal2	5	9
105859	Csdc2	1	2
106014	AW049604	11	21
106021	Topors	1	2
106025	Sharpin	1	2
106042	Prickle1	2	4
106064	AW549877	2	4
106073	D15Mgi27	6	11
106143	Cggbp1	2	4
106200	Txndc11	1	2
106205	Zc3h7a	2	4
106264	0610012G03Rik	4	8
106369	Ypel1	1	2
106389	Eaf2	2	4
106529	Gpsn2	34	64
106565	Egfl9	1	2
106572	Rab31	5	9
106582	Nrm	1	2
106583	Rbm16	1	2
106585	Ankrd12	4	8
106707	Rpusd1	7	13
106763	C330008L01Rik	3	6
106795	Tcf19	1	2
106869	Tnfaip8	1	2
106877	AI173486	1	2
106878	2010002N04Rik	2	4
106894	A630042L21Rik	3	6
106931	Kctd1	2	4
106947	Slc39a3	4	8
107029	Me2	2	4
107045	Lars	2	4
107047	Tnfsf5ip1	2	4
107065	Lrrtm2	3	6
107071	Wdr74	3	6
107173	Gpr137	4	8
107182	Btaf1	1	2
107197	AI462493	7	13
107242	AI837181	4	8
107260	Otub1	13	25
107271	Yars	5	9
107272	Psat1	7	13
107328	Trpt1	1	2
10735	STAG2	1	2
107350	AW112010	1	2
107358	Smbp	4	8
107392	Brms1	6	11
107435	Hat1	1	2
107448	Unc5a	1	2
107449	Unc5b	1	2
107508	Eprs	1	2
107528	Magee1	2	4
107566	Arl2bp	3	6
10762	NUP50	3	6
107650	Pik4cb	2	4
107701	Sf3b4	3	6
107702	Rnh1	6	11
107723	Slc12a6	2	4
107732	Mrpl10	3	6
107733	Mrpl41	28	53
107734	Mrpl30	15	28
107746	Rapgef1	6	11
107747	Aldh1l1	2	4
107766	Haao	2	4
107767	Scamp1	1	2
107771	Bmyc	11	21
107823	Whsc1	1	2
107829	Fmip	3	6
107831	Bai1	10	19
107895	Mgat5	1	2
10793	ZNF273	1	2
107932	Chd4	4	8
107939	Pom121	1	2
107951	Cdk9	4	8
107971	Frs3	2	4
107999	Gtpbp6	3	6
108011	Ap4e1	3	6
108012	Ap1s2	1	2
108013	Brunol4	3	6
108014	Sfrs9	5	9
108030	Lin7a	3	6
108062	Cstf2	1	2
108067	Eif2b3	2	4
108068	Grm2	2	4
108069	Grm3	1	2
108071	Grm5	6	11
108073	Grm7	1	2
108077	Skiv2l	1	2
108083	Pip5k2b	1	2
108086	2810055G22Rik	2	4
108098	Surb7	1	2
108099	Prkag2	2	4
108100	Baiap2	23	44
108121	U2af1	3	6
108123	Napg	5	9
108124	Napa	14	27
108148	Galnt2	1	2
108155	Ogt	1	2
108156	Mthfd1	1	2
108160	D0HXS9928E	1	2
108645	Mat2b	2	4
108660	Rnf187	12	23
108664	Atp6v1h	17	32
108671	Dnajc9	1	2
108679	Cops8	8	15
108682	Gpt2	1	2
108686	A430106J12Rik	70	133
108689	Obfc1	1	2
108699	Chn1	32	61
108705	Pttg1ip	4	8
108707	1810008A18Rik	1	2
108755	2610208E05Rik	13	25
108767	Pnrc1	2	4
108800	Ston2	1	2
108816	4933409K07Rik	1	2
108829	Jmjd1c	1	2
108853	Mtrf1l	1	2
108888	Atad3a	1	2
108899	2700081O15Rik	1	2
108902	B3gnt6	4	8
108909	2610208M17Rik	1	2
108911	Rcc2	2	4
108958	5730472N09Rik	3	6
108989	Tpr	1	2
108995	Tbc1d10c	2	4
109006	Ciapin1	1	2
109019	5830411E10Rik	1	2
109042	Prkcdbp	1	2
109050	6530418L21Rik	1	2
109054	Pfdn4	2	4
109075	Exosc4	3	6
109079	Sephs1	1	2
109093	Rarsl	1	2
109108	Slc30a9	9	17
109113	Uhrf2	1	2
109115	Supt3h	1	2
10914	PAPOLA	3	6
109154	2410014A08Rik	1	2
109161	Ube2q2	3	6
109229	C030004A17Rik	1	2
109232	Sccpdh	8	15
109264	Me3	2	4
109270	Arhgap8	1	2
109284	C030046I01Rik	1	2
109299	C330006A16Rik	3	6
109305	D730049H07Rik	1	2
109331	Rnf20	1	2
109552	Sri	2	4
109593	Lmo3	1	2
109624	Cald1	1	2
109648	Npy	3	6
109658	Txlna	1	2
109672	Cyb5	9	17
109676	Ank2	6	11
109689	Arrb1	3	6
109711	Actn1	6	11
109754	Cyb5r3	2	4
109778	Blvra	3	6
109801	Glo1	3	6
109815	H47	1	2
109857	Cbr3	7	13
109901	Ela1	1	2
109904	Mcf2	1	2
109910	Zfp91	4	8
109929	Zbtb25	1	2
109934	Abr	14	27
109979	Art3	1	2
110012	Gtrgeo22	12	23
110052	Dek	9	17
110074	Dut	2	4
110078	Pygb	2	4
110119	Mpi1	2	4
110147	Ehmt2	3	6
110157	Raf1	3	6
110172	Slc35b1	9	17
110197	Dgkg	1	2
110198	Akr7a5	6	11
110213	Tegt	8	15
110265	Msra	3	6
110279	Bcr	4	8
110323	Cox6b1	52	99
110332	4921523A10Rik	2	4
110350	Dync2h1	1	2
110351	Rap1ga1	20	38
110355	Adrbk1	4	8
110379	Sec13l1	1	2
110446	Acat1	1	2
110454	Ly6a	4	8
110460	Acat2	1	2
110524	Dgkq	1	2
110532	Adarb1	3	6
110593	Prdm2	1	2
110595	Timp4	4	8
110596	Rgnef	1	2
110606	Fntb	2	4
110611	Hdlbp	3	6
110695	Aldh7a1	1	2
110750	Cse1l	3	6
110784	Nr3c2	1	2
110796	Sdccag33	1	2
110809	Sfrs1	1	2
110826	Etfb	2	4
110829	Lims1	1	2
110842	Etfa	6	11
110854	Ppp2r4	7	13
110862	Kcnq3	1	2
110876	Scn2a1	12	23
110886	Gabra5	2	4
110911	Cds2	10	19
110920	Stch	2	4
110959	Nudt19	4	8
110960	Tars	1	2
110962	Mbd6	1	2
111175	Pecr	1	2
11168	PSIP1	2	4
112403	Dom3z	2	4
112405	Egln1	1	2
112406	Egln2	8	15
112419	2010002M12Rik	1	2
11278	KLF12	1	2
11302	Aatk	9	17
11303	Abca1	1	2
11305	Abca2	1	2
11307	Abcg1	2	4
11308	Abi1	3	6
11350	Abl1	3	6
11370	Acadvl	1	2
113868	Acaa1a	1	2
114088	TRIM9	2	4
114128	Laptm4b	1	2
114142	Foxp2	1	2
114143	Atp6v0b	8	15
11416	Slc33a1	2	4
11418	Accn1	1	2
11419	Accn2	1	2
11423	Ache	3	6
11426	Macf1	3	6
11429	Aco2	42	80
11430	Acox1	6	11
11438	Chrna4	1	2
114489	Dag1	2	4
114584	Clic1	1	2
11459	Acta1	3	6
114601	LOC114601	1	2
11461	Actb	84	159
11464	Actc1	1	2
114641	Rpl31	106	201
11465	Actg1	1	2
114664	Dhrs8	2	4
114715	Spred1	1	2
114716	Spred2	1	2
11472	Actn2	1	2
114741	Supt16h	1	2
11482	Acvrl1	1	2
11486	Ada	1	2
114863	Prosc	2	4
114873	Dscaml1	1	2
11488	Adam11	1	2
114886	Cygb	5	9
114893	Dcun1d1	1	2
114896	Afg3l1	1	2
11490	Adam15	1	2
11491	Adam17	2	4
11512	Adcy6	1	2
11515	Adcy9	2	4
11517	Adcyap1r1	1	2
11518	Add1	3	6
11519	Add2	2	4
11532	Adh5	4	8
11534	Adk	3	6
11538	Adnp	4	8
11539	Adora1	3	6
11540	Adora2a	1	2
11544	Adprh	2	4
11545	Parp1	3	6
11552	Adra2b	1	2
11553	Adra2c	3	6
115548	FCHO2	2	4
11566	Adss	2	4
11569	Aebp2	1	2
11603	Agrn	2	4
11605	Gla	1	2
11610	Agtrap	1	2
11629	Aif1	1	2
11632	Aip	13	25
11636	Ak1	7	13
11637	Ak2	1	2
11647	Akp2	1	2
11651	Akt1	8	15
11652	Akt2	3	6
11655	Alas1	3	6
11658	Alcam	2	4
11669	Aldh2	2	4
116697	Pabpn1	2	4
116701	Fgfrl1	1	2
11671	Aldh3a2	5	9
116733	Vps4a	1	2
11674	Aldoa	72	136
11676	Aldoc	52	99
116837	Rims1	3	6
116838	Rims2	1	2
116873	Stim2	4	8
116891	Derl2	2	4
116940	Ncoa6ip	2	4
11702	Amd1	7	13
117038	Mt3	1	2
117101	Kcnc3	1	2
117109	Pop5	13	25
117146	Ube3b	9	17
117148	Efcbp2	1	2
117150	Pip5k2c	4	8
117160	Ttyh2	1	2
117171	1110038F14Rik	2	4
117198	Ivns1abp	7	13
11722	Amy1	1	2
117268	Khdrbs1	1	2
11732	Ank	4	8
11735	Ank3	2	4
11737	Anp32a	1	2
11739	Slc25a4	104	197
11740	Slc25a5	7	13
11744	Anxa11	1	2
11747	Anxa5	1	2
11749	Anxa6	10	19
11750	Anxa7	1	2
117526	Tbp	1	2
11757	Prdx3	7	13
11758	Prdx6	34	64
117581	TWIST2	2	4
11764	Ap1b1	3	6
11765	Ap1g1	1	2
11767	Ap1m1	2	4
11769	Ap1s1	69	131
11771	Ap2a1	1	2
11772	Ap2a2	2	4
11773	Ap2m1	11	21
11774	Ap3b1	2	4
11775	Ap3b2	7	13
11776	Ap3d1	3	6
11778	Ap3s2	2	4
11781	Ap4m1	1	2
11782	Ap4s1	17	32
11785	Apbb1	43	81
11787	Apbb2	1	2
11789	Apc	2	4
11790	Apeg1	1	2
11792	Apex1	3	6
11793	Atg5	4	8
11800	Api5	1	2
11803	Aplp1	72	136
11804	Aplp2	11	21
11814	Apoc3	1	2
11815	Apod	47	89
11816	Apoe	210	398
11820	App	21	40
11821	Aprt	10	19
11829	Aqp4	1	2
11836	Araf	1	2
11837	Arbp	1	2
11838	Arc	1	2
11840	Arf1	31	59
11841	Arf2	1	2
11842	Arf3	39	74
11843	Arf4	10	19
11844	Arf5	4	8
118445	Klf16	1	2
118446	Gje1	1	2
118449	Synpo2	3	6
11845	Arf6	4	8
118452	Baalc	2	4
11847	Arg2	1	2
11848	Rhoa	6	11
11852	Rhob	8	15
11855	Arhgap5	2	4
11856	Arhgap6	1	2
11857	Arhgdib	4	8
11861	Arl4a	2	4
11864	Arnt2	1	2
11867	Arpc1b	1	2
11877	Arvcf	2	4
11886	Asah1	3	6
11891	Rab27a	1	2
11899	Astn1	4	8
11907	Ate1	3	6
11908	Atf1	1	2
11909	Atf2	6	11
11911	Atf4	1	2
11922	Neurod6	2	4
11927	Atox1	18	34
11928	Atp1a1	2	4
11931	Atp1b1	2	4
11932	Atp1b2	5	9
11933	Atp1b3	2	4
11936	Fxyd2	5	9
11938	Atp2a2	15	28
11941	Atp2b2	23	44
11946	Atp5a1	62	117
11947	Atp5b	178	337
11949	Atp5c1	40	76
11951	Atp5g1	46	87
11957	Atp5j	1	2
11958	Atp5k	52	99
11964	Atp6v1a	11	21
11966	Atp6v1b2	16	30
11972	Atp6v0d1	9	17
11973	Atp6v1e1	48	91
11974	Atp6v0e	3	6
11975	Atp6v0a1	11	21
11980	Atp8a1	7	13
11981	Atp9a	10	19
11983	Atpif1	23	44
11984	Atp6v0c	114	216
11989	Slc7a3	1	2
11990	Atrn	2	4
11991	Hnrpd	4	8
11992	Auh	2	4
11993	Aup1	2	4
12010	B2m	6	11
12014	Bach2	1	2
12017	Bag1	7	13
12028	Bax	6	11
12032	Bcan	14	27
12033	Bcap29	1	2
12040	Bckdhb	1	2
12041	Bckdk	1	2
12042	Bcl10	1	2
12043	Bcl2	1	2
12048	Bcl2l1	1	2
12050	Bcl2l2	5	9
12054	Bcl7b	8	15
12069	Bex2	30	57
12070	Ngfrap1	32	61
12091	Glb1	1	2
12121	Bicd1	3	6
12123	Hrk	5	9
12140	Fabp7	1	2
12151	Pcgf4	1	2
12166	Bmpr1a	1	2
12168	Bmpr2	1	2
12175	Bnip2	1	2
12177	Bnip3l	6	11
12181	Bop1	2	4
12192	Zfp36l1	1	2
12193	Zfp36l2	1	2
12211	Birc6	1	2
12215	Bsg	8	15
12224	Klf5	2	4
12227	Btg2	1	2
12234	Btrc	5	9
12237	Bub3	2	4
12238	Commd3	14	27
12257	Bzrp	1	2
12260	C1qb	1	2
12286	Cacna1a	2	4
12288	Cacna1c	1	2
12290	Cacna1e	1	2
12292	Cacna1s	1	2
12293	Cacna2d1	1	2
12294	Cacna2d3	16	30
12295	Cacnb1	1	2
12297	Cacnb3	16	30
12298	Cacnb4	11	21
12301	Cacybp	4	8
12304	Pdia4	1	2
12306	Anxa2	1	2
12307	Calb1	8	15
12313	Calm1	270	512
12314	Calm2	167	316
12315	Calm3	36	68
12317	Calr	1	2
12321	Calu	3	6
12322	Camk2a	23	44
12323	Camk2b	12	23
12325	Camk2g	15	28
12328	Caml	1	2
12330	Canx	5	9
12331	Cap1	2	4
12332	Capg	1	2
12334	Capn2	1	2
12336	Capns1	8	15
12337	Capn5	2	4
12339	Capn7	2	4
12340	Capza1	1	2
12343	Capza2	6	11
12345	Capzb	13	25
12348	Car11	11	21
12349	Car2	10	19
12351	Car4	1	2
12354	Car7	1	2
12361	Cask	2	4
12385	Ctnna1	2	4
12386	Ctnna2	2	4
12387	Ctnnb1	7	13
12389	Cav1	1	2
12390	Cav2	2	4
12396	Cbfa2t2h	1	2
12398	Cbfa2t3h	1	2
12400	Cbfb	2	4
12404	Cbln1	1	2
12405	Cbln2	2	4
12408	Cbr1	6	11
12409	Cbr2	1	2
12412	Cbx1	1	2
12418	Cbx4	2	4
12419	Cbx5	3	6
12421	Rb1cc1	1	2
12424	Cck	25	47
12426	Cckbr	3	6
12444	Ccnd2	3	6
12445	Ccnd3	1	2
12448	Ccne2	1	2
12450	Ccng1	4	8
12452	Ccng2	2	4
12453	Ccni	13	25
12460	Ccs	2	4
12461	Cct2	12	23
12462	Cct3	10	19
12464	Cct4	4	8
12465	Cct5	8	15
12466	Cct6a	6	11
12468	Cct7	6	11
12469	Cct8	10	19
12476	Cd151	1	2
12484	Cd24a	1	2
12488	Cd2ap	1	2
12493	Cd37	1	2
12495	Entpd1	1	2
12504	Cd4	2	4
12509	Cd59a	2	4
12512	Cd63	15	28
12517	Cd72	2	4
12520	Cd81	6	11
12521	Cd82	1	2
12527	Cd9	3	6
12537	Cdc2l1	3	6
12539	Cdc37	5	9
12545	Cdc7	1	2
12554	Cdh13	3	6
12555	Cdh15	1	2
12558	Cdh2	2	4
12562	Cdh5	1	2
12568	Cdk5	3	6
12569	Cdk5r1	11	21
12575	Cdkn1a	1	2
12576	Cdkn1b	1	2
12581	Cdkn2d	3	6
12589	Ift81	1	2
12593	Cdyl	1	2
12606	Cebpa	1	2
12607	Cebpz	2	4
12611	Cebpg	1	2
12616	Cenpb	1	2
12617	Cenpc1	1	2
12626	Cetn3	2	4
12628	Cfh	1	2
12632	Cfl2	1	2
12633	Cflar	1	2
12638	Cftr	1	2
12642	Ch25h	1	2
12647	Chat	1	2
12648	Chd1	1	2
12652	Chga	11	21
12653	Chgb	8	15
12660	Chka	2	4
12661	Chl1	1	2
12662	Chm	1	2
12669	Chrm1	4	8
12677	Chx10	1	2
12684	Cideb	1	2
12696	Cirbp	3	6
12704	Cit	3	6
12709	Ckb	427	809
12716	Ckmt1	12	23
12721	Coro1a	2	4
12724	Clcn2	1	2
12725	Clcn3	1	2
12727	Clcn4-2	2	4
12729	Clns1a	2	4
12741	Cldn5	2	4
12745	Clgn	1	2
12747	Clk1	1	2
12748	Clk2	1	2
12750	Clk4	1	2
12751	Tpp1	2	4
12753	Clock	1	2
12759	Clu	93	176
12763	Cmah	2	4
12764	Cmas	2	4
12778	Cmkor1	1	2
12785	Cnbp1	12	23
12794	Cnih2	17	32
12799	Cnp1	1	2
12801	Cnr1	2	4
12804	Cntfr	1	2
12805	Cntn1	1	2
12808	Cobl	3	6
12810	Coch	3	6
12812	Coil	1	2
12827	Col4a2	1	2
12830	Col4a5	1	2
128414	C20orf58	1	2
12842	Col1a1	1	2
12846	Comt	17	32
12848	Cops2	5	9
12850	Coq7	10	19
12856	Cox17	15	28
12857	Cox4i1	336	637
12858	Cox5a	97	184
12859	Cox5b	72	136
12861	Cox6a1	20	38
12862	Cox6a2	5	9
12864	Cox6c	110	208
12867	Cox7c	82	155
12868	Cox8a	213	404
12874	Cpd	1	2
12876	Cpe	1	2
12889	Cplx1	41	78
12890	Cplx2	29	55
12892	Cpox	3	6
12903	Crabp1	1	2
12905	Cradd	1	2
12909	Crcp	2	4
12912	Creb1	1	2
12913	Creb3	3	6
12914	Crebbp	2	4
12915	Crebl1	1	2
12916	Crem	1	2
12919	Crhbp	1	2
12921	Crhr1	1	2
12925	Crip1	2	4
12927	Bcar1	3	6
12928	Crk	2	4
12933	Crmp1	5	9
12934	Dpysl2	12	23
12945	Dmbt1	11	21
12950	Hapln1	1	2
12952	Cry1	1	2
12953	Cry2	11	21
12955	Cryab	11	21
12960	Crybb1	3	6
12971	Crym	1	2
12972	Cryz	1	2
12974	Cs	12	23
12988	Csk	1	2
12995	Csnk2a1	5	9
13000	Csnk2a2	2	4
13001	Csnk2b	5	9
13002	Dnajc5	10	19
13004	Cspg3	4	8
13006	Cspg6	2	4
13007	Csrp1	6	11
13010	Cst3	161	305
13014	Cstb	11	21
13016	Ctbp1	7	13
13018	Ctcf	2	4
13024	Ctla2a	1	2
13026	Pcyt1a	1	2
13030	Ctsb	9	17
13033	Ctsd	29	55
13036	Ctsh	1	2
13038	Ctsk	2	4
13039	Ctsl	7	13
13040	Ctss	4	8
13043	Cttn	8	15
13048	Cutl2	1	2
13051	Cx3cr1	5	9
13052	Cxadr	2	4
13063	Cycs	1	2
131055	LOC131055	1	2
13116	Cyp46a1	6	11
13117	Cyp4a10	65	123
13121	Cyp51	1	2
13123	Cyp7b1	1	2
13131	Dab1	1	2
13134	Dach1	2	4
13135	Dad1	14	27
13138	Dag1	3	6
13164	Dazl	1	2
13167	Dbi	27	51
13170	Dbp	3	6
13175	Dcamkl1	7	13
13177	Dci	2	4
13178	Dck	1	2
13180	Pcbd1	1	2
13191	Dctn1	13	25
13193	Dcx	1	2
13194	Ddb1	6	11
13196	Ddef1	4	8
13199	Ddn	45	85
13200	Ddost	4	8
13202	Ddt	4	8
13205	Ddx3x	10	19
13207	Ddx5	24	45
13209	Ddx6	2	4
13211	Dhx9	2	4
13244	Degs1	8	15
13340	Slc29a2	2	4
13349	Dfy	5	9
13353	Dgcr6	1	2
13356	Dgcr2	4	8
13360	Dhcr7	1	2
13371	Dio2	2	4
13382	Dld	1	2
13383	Dlgh1	10	19
13384	Mpp3	1	2
13395	Dlx5	1	2
13401	Dmwd	8	15
13405	Dmd	1	2
13418	Dnajc1	3	6
13424	Dync1h1	2	4
13426	Dync1i1	2	4
13427	Dync1i2	6	11
13429	Dnm1	2	4
13433	Dnmt1	1	2
13435	Dnmt3a	1	2
13437	Dnpep	6	11
13445	Cdk2ap1	10	19
13446	Doc2a	1	2
13476	Reep5	4	8
13480	Dpm1	3	6
13481	Dpm2	9	17
13483	Dpp6	1	2
13486	Dr1	1	2
13488	Drd1a	4	8
13489	Drd2	20	38
13492	Drd5	1	2
13494	Drg1	3	6
13495	Drg2	10	19
13498	Atn1	1	2
13508	Dscam	1	2
13516	Dspg3	1	2
13518	Dst	11	21
13527	Dtna	1	2
13528	Dtnb	1	2
13542	Dvl1	2	4
13544	Dvl3	1	2
13589	Mapre1	4	8
13595	Ebp	2	4
13599	Ecel1	2	4
13602	Sparcl1	46	87
13607	Eda	1	2
13609	Edg1	5	9
13610	Edg3	1	2
13612	Edil3	11	21
13616	Edn3	1	2
13618	Ednrb	1	2
13619	Phc1	1	2
13627	Eef1a1	1	2
13628	Eef1a2	1	2
13629	Eef2	6	11
13631	Eef2k	2	4
13638	Efna3	1	2
13640	Efna5	1	2
13642	Efnb2	1	2
13643	Efnb3	2	4
13650	Rhbdf1	1	2
13653	Egr1	10	19
13660	Ehd1	1	2
13663	Ei24	3	6
13664	Eif1a	1	2
13665	Eif2s1	5	9
13667	Eif2b4	1	2
13669	Eif3s10	2	4
13681	Eif4a1	1	2
13682	Eif4a2	34	64
13684	Eif4e	3	6
13690	Eif4g2	3	6
13711	Elf5	2	4
13722	Scye1	3	6
13728	Mark2	1	2
13797	Emx2	1	2
13803	Enc1	6	11
13804	Endog	1	2
13806	Eno1	104	197
13807	Eno2	21	40
13821	Epb4.1l1	5	9
13823	Epb4.1l3	1	2
13829	Epb4.9	28	53
13830	Stom	1	2
13838	Epha4	2	4
13840	Epha6	1	2
13845	Ephb3	1	2
13848	Ephb6	4	8
13849	Ephx1	2	4
13850	Ephx2	1	2
13852	Epim	1	2
13854	Epn1	5	9
13855	Epn2	2	4
13858	Eps15	1	2
13859	Eps15l1	2	4
13864	Nr2f6	2	4
13865	Nr2f1	4	8
13871	Ercc2	2	4
13872	Ercc3	3	6
13875	Erf	1	2
13929	X83328	1	2
13972	Gnb1l	1	2
13992	Khdrbs3	2	4
14007	Cugbp2	10	19
14011	Etv6	1	2
14017	Evi2a	1	2
14020	Evi5	2	4
14025	Bcl11a	3	6
14026	Evl	2	4
14030	Ewsr1	1	2
14043	Ext2	3	6
14048	Eya1	1	2
140481	Man2a2	1	2
140482	Zfp358	1	2
140483	Hnmt	3	6
140492	Kcnn2	2	4
140499	Ube2j2	2	4
140500	Centb5	6	11
140546	Prnpip1	10	19
14055	Ezh1	1	2
140559	Igsf8	6	11
14057	Sfxn1	5	9
140577	Ankrd6	1	2
140579	Elmo2	2	4
140580	Elmo1	4	8
14062	F2r	1	2
14066	F3	2	4
14070	F8a	2	4
14073	Faah	2	4
140740	Sec63	1	2
140742	Sesn1	2	4
140743	Rem2	1	2
14077	Fabp3	10	19
140780	Bmp2k	1	2
140792	Colec12	1	2
14081	Acsl1	2	4
14083	Ptk2	1	2
14084	Faf1	2	4
14085	Fah	1	2
14086	Fscn1	5	9
140904	Caln1	13	25
140945	Rtn3	5	9
14104	Fasn	4	8
14105	Fusip1	1	2
14109	Fau	124	235
14127	Fcer1g	3	6
14129	Fcgr1	1	2
14130	Fcgr2b	50	95
14132	Fcgrt	1	2
14137	Fdft1	6	11
14148	Fdx1	2	4
14154	Fem1a	2	4
14155	Fem1b	2	4
14167	Fgf12	1	2
14168	Fgf13	12	23
14169	Fgf14	1	2
14184	Fgfr3	3	6
14194	Fh1	1	2
14198	Fhit	1	2
14199	Fhl1	4	8
14202	Fhl4	1	2
14208	Ppm1g	2	4
14210	Fin15	1	2
14211	Smc2l1	13	25
14225	Fkbp1a	20	38
14226	Fkbp1b	3	6
14227	Fkbp2	10	19
14228	Fkbp4	2	4
14232	Fkbp8	28	53
14248	Fliih	2	4
14251	Flot1	4	8
14252	Flot2	4	8
14254	Flt1	1	2
14257	Flt4	1	2
14263	Fmo5	1	2
14265	Fmr1	1	2
14268	Fn1	2	4
142682	Zcchc14	2	4
142688	Asb13	3	6
14269	Fnbp1	1	2
14272	Fnta	1	2
14296	Frat1	1	2
14297	Fxn	3	6
14299	Freq	7	13
14300	Frg1	3	6
14312	Brd2	5	9
14314	Fstl1	1	2
14319	Fth1	344	652
14348	Fut9	5	9
14356	Fxc1	3	6
14357	Dtx1	1	2
14359	Fxr1h	1	2
14365	Fzd3	1	2
14373	G0s2	2	4
14376	Ganab	1	2
14385	Slc37a4	1	2
14387	Gaa	10	19
14394	Gabra1	5	9
14395	Gabra2	1	2
14397	Gabra4	5	9
14400	Gabrb1	1	2
14402	Gabrb3	2	4
14403	Gabrd	7	13
14406	Gabrg2	1	2
14415	Gad1	3	6
14417	Gad2	1	2
14423	Galnt1	1	2
14431	Gamt	8	15
14432	Gap43	10	19
14450	Gart	1	2
14451	Gas1	1	2
14455	Gas5	18	34
14466	Gba	2	4
14467	Gbas	3	6
14470	Rabac1	24	45
14479	Usp15	1	2
14489	Mtpn	19	36
14533	Bloc1s1	14	27
14534	Gcn5l2	6	11
14536	Nr6a1	1	2
14538	Gcnt2	4	8
14545	Gdap1	1	2
14548	Mrps33	16	30
14555	Gpd1	3	6
14559	Gdf1	2	4
14567	Gdi1	20	38
14569	Gdi2	5	9
14586	Gfra2	3	6
14593	Ggps1	1	2
14600	Ghr	1	2
14605	Tsc22d3	2	4
14608	Gpr83	2	4
14609	Gja1	13	25
14628	Ostm1	1	2
14629	Gclc	3	6
14635	Galk1	1	2
14645	Glul	31	59
14651	Hagh	14	27
14658	Glrb	5	9
14660	Gls	2	4
14661	Glud1	7	13
14667	Gm2a	4	8
14672	Gna11	9	17
14673	Gna12	4	8
14674	Gna13	4	8
14677	Gnai1	2	4
14678	Gnai2	14	27
14680	Gnal	1	2
14681	Gnao1	23	44
14683	Gnas	88	167
14687	Gnaz	1	2
14688	Gnb1	1	2
14693	Gnb2	17	32
14694	Gnb2l1	34	64
14696	Gnb4	2	4
14697	Gnb5	3	6
14700	Gng10	5	9
14702	Gng2	7	13
14704	Gng3	18	34
14705	Bscl2	1	2
14706	Gng4	1	2
14707	Gng5	14	27
14708	Gng7	13	25
14709	Gng8	1	2
14712	Gnpat	1	2
14718	Got1	12	23
14719	Got2	11	21
14724	Gp1bb	55	104
14731	Gpaa1	2	4
14732	Gpam	1	2
14738	Gpr12	1	2
14739	Edg5	1	2
14745	Edg2	1	2
14748	Gpr3	1	2
14751	Gpi1	23	44
14756	Gpld1	1	2
14758	Gpm6b	46	87
14760	Gpr19	1	2
14763	Gpr37	3	6
14768	Lancl1	11	21
14775	Gpx1	8	15
14783	Grb10	2	4
14784	Grb2	3	6
14790	Grcc10	63	119
14791	Emg1	1	2
14792	Oact5	1	2
14797	Aes	2	4
14799	Gria1	2	4
14800	Gria2	12	23
14802	Gria4	1	2
14804	Grid2	1	2
14806	Grik2	1	2
14809	Grik5	1	2
14810	Grin1	1	2
14812	Grin2b	1	2
14815	Nr3c1	3	6
14816	Grm1	1	2
14824	Grn	4	8
14827	Pdia3	3	6
14828	Hspa5	13	25
14852	Gspt1	1	2
14860	Gsta4	2	4
14862	Gstm1	22	42
14866	Gstm5	48	91
14870	Gstp1	18	34
14873	Gsto1	4	8
14874	Gstz1	2	4
14884	Gtf2h1	2	4
14894	Gtl3	4	8
14897	Trip12	2	4
14904	Gtpbp1	2	4
14912	Nkx6-2	1	2
14923	Guk1	33	63
14950	H13	1	2
14976	H2-Ke2	8	15
14977	Slc39a7	1	2
14979	H2-Ke6	4	8
150160	CESK1	1	2
15081	H3f3b	6	11
15108	Hadh2	2	4
15114	Hap1	1	2
15115	Hars	1	2
15122	Hba-a1	120	227
15129	Hbb-b1	2	4
15132	Hbb-bh1	87	165
15159	Hccs	1	2
15161	Hcfc1	2	4
15182	Hdac2	3	6
15183	Hdac3	7	13
15184	Hdac5	8	15
15191	Hdgf	1	2
15193	Hdgfrp2	2	4
15199	Hebp1	3	6
15200	Hbegf	1	2
15204	Herc2	1	2
15211	Hexa	2	4
15212	Hexb	11	21
15213	Hey1	1	2
15228	Foxg1	5	9
15239	Hgs	4	8
15251	Hif1a	1	2
15254	Hint1	56	106
15258	Hipk2	1	2
15259	Hipk3	2	4
15273	Hivep2	4	8
15278	Tfb2m	3	6
15288	Hmbs	3	6
15312	Hmgn1	10	19
15353	Hmg20b	2	4
15354	Hmgb3	3	6
15356	Hmgcl	3	6
15361	Hmga1	1	2
15369	Hmox2	9	17
15370	Nr4a1	1	2
15374	Hn1	13	25
15384	Hnrpab	4	8
15387	Hnrpk	10	19
15388	Hnrpl	8	15
15441	Hp1bp3	7	13
15444	Hpca	140	265
15452	Hprt1	17	32
15460	Hr	1	2
15463	Hrb	1	2
15465	Hrh1	1	2
15467	Eif2ak1	1	2
15468	Prmt2	5	9
15473	Hrsp12	5	9
15493	Hsd3b2	1	2
15499	Hsf1	1	2
15500	Hsf2	1	2
15502	Dnaja1	14	27
15504	Dnajb3	1	2
15505	Hsp110	17	32
15516	Hspcb	74	140
15519	Hspca	7	13
15526	Hspa9a	13	25
15529	Sdc2	1	2
15547	Htf9c	2	4
15560	Htr2c	1	2
15565	Htr6	1	2
15568	Elavl1	2	4
15569	Elavl2	2	4
15571	Elavl3	1	2
15572	Elavl4	2	4
15587	Hyal2	1	2
156873	Kcnk15	1	2
15894	Icam1	1	2
15896	Icam2	1	2
15898	Icam5	5	9
15901	Id1	1	2
15902	Id2	1	2
15903	Id3	11	21
15929	Idh3g	6	11
15930	Indo	3	6
15931	Ids	21	40
15932	Idua	1	2
15937	Ier3	2	4
15939	Ier5	3	6
15950	Ifi203	1	2
15976	Ifnar2	1	2
15979	Ifngr1	2	4
15980	Ifngr2	1	2
16002	Igf2	1	2
16004	Igf2r	1	2
16008	Igfbp2	2	4
16010	Igfbp4	1	2
16151	Ikbkg	1	2
16158	Il11ra2	3	6
16170	Il16	1	2
16173	Il18	1	2
16201	Ilf3	2	4
16202	Ilk	9	17
16206	Lrig1	1	2
16210	Impact	4	8
16211	Kpnb1	3	6
1627	DBN1	1	2
16323	Inhba	1	2
16329	Inpp1	1	2
16331	Inpp5d	1	2
16336	Insl3	1	2
16341	Eif3s6	3	6
16363	Irf2	1	2
16396	Itch	4	8
16400	Itga3	1	2
16402	Itga5	1	2
16413	Itgb1bp1	6	11
16423	Cd47	5	9
16430	Stt3a	1	2
16431	Itm2a	8	15
16432	Itm2b	39	74
16434	Itpa	9	17
16438	Itpr1	9	17
16439	Itpr2	1	2
16440	Itpr3	1	2
16443	Itsn1	1	2
16451	Jak1	3	6
16453	Jak3	1	2
16467	Atcay	3	6
16476	Jun	1	2
16477	Junb	1	2
16478	Jund1	2	4
16480	Jup	4	8
16485	Kcna1	1	2
16492	Kcna4	2	4
16493	Kcna5	1	2
16497	Kcnab1	19	36
16498	Kcnab2	10	19
16499	Kcnab3	2	4
16500	Kcnb1	2	4
16502	Kcnc1	4	8
16504	Kcnc3	1	2
16508	Kcnd2	3	6
16512	Kcnh3	3	6
16513	Kcnj10	7	13
16514	Kcnj11	2	4
16515	Kcnj12	2	4
16520	Kcnj4	1	2
16526	Kcnk2	4	8
16531	Kcnma1	6	11
16536	Kcnq2	16	30
16549	Khsrp	1	2
16554	Kif13b	1	2
16560	Kif1a	8	15
16561	Kif1b	6	11
16564	Kif21a	1	2
16565	Kif21b	1	2
16568	Kif3a	2	4
16570	Kif3c	2	4
16572	Kif5a	29	55
16573	Kif5b	11	21
16574	Kif5c	16	30
16579	Kifap3	36	68
16581	Kifc2	7	13
16582	Kifc3	3	6
16593	Kns2	26	49
16594	Klc2	1	2
16597	Klf12	2	4
16601	Klf9	3	6
16646	Kpna1	2	4
16649	Kpna4	2	4
16650	Kpna6	6	11
16653	Kras	1	2
16656	Hivep3	2	4
16678	Krt2-1	1	2
16709	Ktn1	4	8
16765	Stmn1	53	100
16779	Lamb2	1	2
16783	Lamp1	5	9
16784	Lamp2	1	2
16795	Large	3	6
16796	Lasp1	4	8
16800	Arhgef2	2	4
16816	Lcat	2	4
16825	Ldb1	4	8
16826	Ldb2	4	8
16828	Ldha	34	64
16832	Ldhb	2	4
16834	Cog1	1	2
16852	Lgals1	5	9
16870	Lhx2	1	2
16876	Lhx9	8	15
16882	Lig3	1	2
16885	Limk1	2	4
16886	Limk2	1	2
16889	Lip1	1	2
16890	Lipe	1	2
16897	Llglh	1	2
16905	Lmna	3	6
16907	Lmnb2	1	2
16909	Lmo2	2	4
16911	Lmo4	3	6
16922	Phyh	1	2
16924	Lnx1	1	2
16956	Lpl	1	2
16969	Zbtb7a	2	4
16971	Lrp1	7	13
16974	Lrp6	1	2
16976	Lrpap1	6	11
16978	Lrrfip1	2	4
16980	Lrrn2	5	9
16981	Lrrn3	2	4
16993	Lta4h	1	2
16998	Ltbp3	1	2
17000	Ltbr	3	6
17001	Ltc4s	1	2
17035	Lxn	3	6
170439	Elovl6	1	2
170459	Stard4	1	2
170571	Cntnap4	1	2
17060	Blnk	1	2
170625	Snag1	1	2
170638	Hpcal4	26	49
170644	Ubn1	1	2
17067	Ly6c	16	30
170672	Nphs2	1	2
170676	Peg10	1	2
17069	Ly6e	24	45
170707	Usp48	1	2
170718	Idh3b	1	2
170719	Oxr1	1	2
170728	Rtn4ip1	1	2
170729	Scrt1	1	2
170737	Znrf1	1	2
170749	Mtmr4	2	4
170750	Xpnpep1	7	13
170755	Sgk3	2	4
170757	Eltd1	1	2
170758	Rac3	1	2
170759	Atp13a1	1	2
170760	Acbd3	1	2
170765	Dscr6	1	2
170772	Glcci1	2	4
170776	Cd209c	1	2
170787	Hdac10	2	4
170790	Mlc1	12	23
170791	Rnpc2	8	15
170822	Usp33	1	2
170823	Glmn	1	2
17083	Tmed1	4	8
17084	Ly86	3	6
170914	Nap1l3	1	2
170936	Zfp369	1	2
170938	Zfp617	1	2
170942	Erdr1	3	6
170952	Prima1	1	2
17096	Lyn	1	2
171051	Cabp1	1	2
17110	Lzp-s	2	4
17112	Tm4sf1	1	2
17113	M6pr	3	6
17118	Marcks	2	4
171180	Syt12	1	2
17126	Smad2	1	2
17128	Smad4	2	4
17129	Smad5	2	4
17134	Mafg	2	4
17135	Mafk	1	2
17136	Mag	3	6
171429	Slc26a6	1	2
171469	Gpr37l1	23	44
171486	Cd99l2	1	2
17149	Magoh	2	4
171508	Creld1	1	2
17151	Ccndbp1	1	2
17153	Mal	7	13
171567	Nme7	24	45
17159	Man2b1	1	2
17160	Man2b2	1	2
17164	Mapkapk2	1	2
17165	Mapkapk5	5	9
17168	Mare	1	2
17169	Mark3	1	2
17179	Matk	11	21
17181	Matn2	2	4
17184	Matr3	22	42
17187	Max	1	2
17188	Maz	8	15
17191	Mbd2	1	2
17192	Mbd3	3	6
17196	Mbp	103	195
17207	Mcf2l	2	4
17210	Mcl1	2	4
17217	Mcm4	1	2
17222	Anapc1	1	2
17237	Mgrn1	2	4
17242	Mdk	1	2
17245	Mdm1	1	2
17246	Mdm2	4	8
17250	Abcc1	1	2
17254	Slc3a2	2	4
17256	Mea1	7	13
17257	Mecp2	1	2
17258	Mef2a	8	15
17260	Mef2c	7	13
17261	Mef2d	1	2
17263	Gtl2	14	27
17274	Rab8a	3	6
17281	Fyco1	2	4
17283	Men1	1	2
17304	Mfge8	13	25
17308	Mgat1	2	4
17309	Mgat3	2	4
17311	Kitl	3	6
17313	Mgp	1	2
17330	Minpp1	4	8
17344	Pias2	1	2
17346	Mknk1	1	2
17354	Mllt10	3	6
17356	Mllt4	1	2
17380	Mme	1	2
17391	Mmp24	4	8
17420	Mnat1	3	6
17423	Ndst2	1	2
17428	Mnt	1	2
17433	Mobp	11	21
17448	Mdh2	24	45
17449	Mdh1	115	218
17463	Psmd7	6	11
17527	Mpv17	1	2
17532	Mras	2	4
17535	Mre11a	1	2
17536	Mrg1	10	19
17684	Cited2	1	2
17686	Msh3	1	2
17692	Msl31	1	2
17713	Grpel1	2	4
17750	Mt2	31	59
17754	Mtap1a	5	9
17755	Mtap1b	9	17
17756	Mtap2	14	27
17758	Mtap4	1	2
17760	Mtap6	1	2
17762	Mapt	12	23
17765	Mtf2	2	4
17768	Mthfd2	1	2
17776	Mast2	3	6
17826	Mtvr2	2	4
17827	Mtx1	2	4
17828	Muted	1	2
17850	Mut	2	4
17855	Mvk	1	2
17859	Mxi1	6	11
17872	Myd116	1	2
17874	Myd88	1	2
17876	Myef2	1	2
17896	Myl4	5	9
17904	Myl6	31	59
17909	Myo10	1	2
17912	Myo1b	1	2
17913	Myo1c	1	2
17918	Myo5a	4	8
17920	Myo6	2	4
17922	Myo7b	1	2
17931	Ppp1r12a	2	4
17933	Myt1l	8	15
17938	Naca	22	42
17954	Nap1l2	9	17
17957	Napb	1	2
17965	Nbl1	1	2
17966	Nbr1	7	13
17967	Ncam1	4	8
17968	Ncam2	1	2
17973	Nck1	1	2
17975	Ncl	9	17
17977	Ncoa1	7	13
17984	Ndn	15	28
17986	Ndph	1	2
17990	Ndrl	3	6
17991	Ndufa2	53	100
17992	Ndufa4	100	190
17993	Ndufs4	16	30
17999	Nedd4	3	6
18000	Sept2	2	4
18002	Nedd8	23	44
18007	Neo1	2	4
18010	Neu1	2	4
18011	Neurl	15	28
18012	Neurod1	1	2
18015	Nf1	1	2
18016	Nf2	1	2
18019	Nfatc2	1	2
18023	Nfe2l1	3	6
18029	Nfic	1	2
18032	Nfix	1	2
18035	Nfkbia	3	6
18036	Nfkbib	6	11
18039	Nefl	2	4
18040	Nef3	1	2
18041	Nfs1	5	9
18045	Nfyb	2	4
18080	Nin	1	2
18082	Nipsnap1	1	2
18087	Nktr	1	2
18099	Nlk	1	2
18100	Mrpl40	2	4
18102	Nme1	28	53
18103	Nme2	37	70
18107	Nmt1	6	11
18111	Nnat	4	8
18114	Nnp1	7	13
18117	Cox4nb	1	2
18120	Mrpl49	2	4
18130	Ddx26	1	2
18132	Notch4	1	2
18139	Zfml	4	8
18141	Nup50	1	2
18142	Npas1	1	2
18145	Npc1	1	2
18146	Npdc1	25	47
18155	Pnoc	1	2
18163	Ctnnd2	2	4
18164	Nptx1	1	2
18174	Slc11a2	1	2
18176	Nras	2	4
18181	Nrf1	1	2
18186	Nrp1	2	4
18190	Nrxn2	4	8
18191	Nrxn3	3	6
18193	Nsd1	1	2
18194	Nsdhl	1	2
18195	Nsf	17	32
18196	Nsg1	9	17
18197	Nsg2	11	21
18201	Nsmaf	1	2
18203	Ntan1	4	8
18211	Ntrk1	1	2
18212	Ntrk2	3	6
18213	Ntrk3	2	4
18217	Ntsr2	5	9
18220	Nucb1	5	9
18221	Nudc	1	2
18223	Numbl	2	4
18227	Nr4a2	1	2
18242	Oat	1	2
18245	Oaz1	42	80
18247	Oaz2	2	4
18286	Odf2	2	4
18293	Ogdh	14	27
18377	Omg	2	4
18386	Oprd1	1	2
18389	Oprl1	1	2
18391	Oprs1	1	2
18393	Orc2l	1	2
18412	Sqstm1	30	57
18415	Hspa4l	1	2
18417	Cldn11	11	21
18438	P2rx4	1	2
18451	P4ha1	3	6
18452	P4ha2	1	2
18458	Pabpc1	5	9
18472	Pafah1b1	5	9
18475	Pafah1b2	3	6
18477	Prdx1	2	4
18479	Pak1	1	2
18483	Palm	17	32
18484	Pam	2	4
18516	Pbx3	2	4
18519	Pcaf	1	2
18521	Pcbp2	11	21
18536	Pcm1	1	2
18537	Pcmt1	7	13
18538	Pcna	1	2
18546	Pcp4	84	159
18549	Pcsk2	7	13
18551	Pcsk4	2	4
18553	Pcsk6	1	2
18554	Pcsk7	1	2
18555	Pctk1	2	4
18563	Pcx	3	6
18567	Pdcd2	2	4
18569	Pdcd4	1	2
18570	Pdcd6	10	19
18571	Pdcd6ip	1	2
18573	Pde1a	3	6
18574	Pde1b	95	180
18577	Pde4a	2	4
18578	Pde4b	1	2
18582	Pde6d	5	9
18591	Pdgfb	2	4
18596	Pdgfrb	1	2
18597	Pdha1	10	19
18604	Pdk2	2	4
18606	Enpp2	5	9
18607	Pdpk1	2	4
18610	Pdyn	7	13
18611	Pea15	13	25
18613	Pecam1	1	2
18616	Peg3	1	2
18619	Penk1	128	243
18624	Pepd	1	2
18626	Per1	6	11
18627	Per2	1	2
18631	Pex11a	1	2
18632	Pex11b	2	4
18634	Pex7	1	2
18636	Pfc	1	2
18637	Pfdn2	13	25
18641	Pfkl	2	4
18642	Pfkm	12	23
18643	Pfn1	30	57
18645	Pfn2	14	27
18647	Pftk1	1	2
18655	Pgk1	91	172
18673	Phb	5	9
18674	Slc25a3	84	159
18676	Phf2	1	2
18685	Phtf1	3	6
18693	Pick1	3	6
18701	Pigf	1	2
18708	Pik3r1	2	4
18709	Pik3r2	3	6
18710	Pik3r3	1	2
18715	Pim2	1	2
18718	Pip5k2a	2	4
18720	Pip5k1b	2	4
18738	Pitpna	3	6
18739	Pitpnm1	1	2
18744	Pja1	8	15
18746	Pkm2	34	64
18747	Prkaca	4	8
18749	Prkacb	10	19
18751	Prkcb1	35	66
18752	Prkcc	1	2
18755	Prkch	1	2
18759	Prkci	5	9
18762	Prkcz	4	8
18763	Pkd1	6	11
18767	Pkia	11	21
18768	Pkib	2	4
18769	Pkig	11	21
18777	Lypla1	1	2
18786	Plaa	5	9
18789	Papola	1	2
18795	Plcb1	2	4
18796	Plcb2	1	2
18807	Pld3	36	68
18810	Plec1	7	13
18813	Pa2g4	6	11
18822	Plod1	1	2
18823	Plp1	57	108
18845	Plxna2	2	4
18861	Pms2	1	2
18952	Sept4	11	21
18975	Polg	3	6
18983	Cnot7	1	2
18984	Por	2	4
18991	Pou3f1	1	2
19014	Pparbp	1	2
19017	Ppargc1a	5	9
19025	Ppgb	7	13
19027	Sypl	2	4
19035	Ppib	10	19
19039	Lgals3bp	1	2
19042	Ppm1a	3	6
19043	Ppm1b	4	8
19046	Ppp1cb	6	11
19049	Ppp1r1b	124	235
19052	Ppp2ca	8	15
19053	Ppp2cb	8	15
19054	Ppp2r3a	2	4
19055	Ppp3ca	12	23
19056	Ppp3cb	2	4
19058	Ppp3r1	39	74
19060	Ppp5c	4	8
19062	RP23-136K12.4	4	8
19063	Ppt1	1	2
19070	Prei3	3	6
19079	Prkab1	2	4
19084	Prkar1a	7	13
19085	Prkar1b	17	32
19088	Prkar2b	3	6
19089	Prkcsh	2	4
19094	Mapk11	2	4
19099	Mapk8ip1	3	6
19107	Dnajc3	1	2
19122	Prnp	6	11
19134	Prpf4b	1	2
19141	Lgmn	1	2
19144	Klk6	1	2
19152	Prtn3	1	2
19155	Npepps	4	8
19156	Psap	20	38
191578	Hel308	1	2
19158	Pscd2	1	2
19159	Pscd3	1	2
19166	Psma2	1	2
19167	Psma3	12	23
19171	Psmb10	8	15
19172	Psmb4	19	36
19173	Psmb5	17	32
19175	Psmb6	18	34
19177	Psmb7	9	17
19179	Psmc1	1	2
19181	Psmc2	10	19
19182	Psmc3	22	42
19184	Psmc5	20	38
19185	Psmd4	10	19
19186	Psme1	1	2
19192	Psme3	6	11
19200	Pstpip1	1	2
19210	Ptdss1	4	8
192109	Pou3f3	2	4
19211	Pten	5	9
19212	Pter	3	6
19215	Ptgds	34	64
192157	Socs7	2	4
192159	Prpf8	9	17
192166	Sardh	1	2
192167	Nlgn1	7	13
192169	1810047C23Rik	7	13
192170	Ddx48	9	17
192173	BC003940	13	25
192174	Rwdd4a	2	4
192185	Nadk	3	6
192187	Stab1	1	2
192191	Med9	4	8
192195	Ash1l	1	2
192197	Bcas3	2	4
192198	Lrrc4	1	2
192216	Tmem47	1	2
192228	Ccdc5	2	4
192285	Phf21a	1	2
19229	Ptk2b	10	19
192292	Nrbp	6	11
19231	Ptma	4	8
192359	Npuk68	2	4
192361	Ppp1r2	2	4
19240	Tmsb10	47	89
19241	Tmsb4x	198	375
19242	Ptn	2	4
19245	Ptp4a3	6	11
19246	Ptpn1	2	4
19248	Ptpn12	1	2
19252	Dusp1	3	6
19253	Ptpn18	2	4
19259	Ptpn5	13	25
19262	Ptpra	5	9
192651	Zfp286	1	2
192652	Wdr81	1	2
192654	Lypla3	2	4
192657	Ell2	3	6
19266	Ptprd	1	2
192662	Arhgdia	9	17
192663	Abcg4	1	2
19268	Ptprf	1	2
19271	Ptprj	1	2
192734	AI646023	1	2
19275	Ptprn	24	45
19277	Ptpro	1	2
192786	Rapgef6	1	2
19279	Ptprr	1	2
19280	Ptprs	6	11
19283	Ptprz1	1	2
19286	Pts	5	9
192897	Itgb4	1	2
19290	Pura	4	8
19298	Pex19	1	2
19299	Abcd3	2	4
19309	Pygm	1	2
193116	D11Ertd730e	6	11
19317	Qk	9	17
19324	Rab1	2	4
19325	Rab10	2	4
19326	Rab11b	13	25
19328	Rab12	1	2
19330	Rab18	3	6
19335	Rab23	1	2
19337	Rab33a	2	4
193385	6330500D04Rik	1	2
19339	Rab3a	31	59
19342	Rab4b	2	4
19346	Rab6	24	45
19347	Rab6ip1	8	15
19349	Rab7	7	13
19352	Rabggtb	2	4
19353	Rac1	21	40
19354	Rac2	1	2
19355	Rad1	2	4
19357	Rad21	3	6
19358	Rad23a	3	6
19359	Rad23b	1	2
19360	Rad50	1	2
19367	Rad9	85	161
193670	Rnf185	1	2
193742	Bat5	3	6
19376	Rab34	1	2
19377	Rai1	3	6
193796	Jmjd2b	5	9
193813	Mcfd2	3	6
19385	Ranbp1	5	9
19386	Ranbp2	1	2
19387	Rangap1	7	13
19395	Rasgrp2	1	2
19414	Rasa3	1	2
19415	Rasal1	1	2
19417	Rasgrf1	10	19
19419	Rasgrp1	15	28
194309	Vps37d	1	2
194388	D230004J03Rik	1	2
194404	BC030863	1	2
194590	Reps2	3	6
195018	Zzef1	1	2
195040	AI316787	4	8
195522	Zfp691	1	2
195646	Hs3st2	2	4
195733	Grhl1	1	2
19646	Rbbp4	10	19
19647	Rbbp6	2	4
19653	Rbm4	4	8
19654	Rbm6	2	4
19655	Rbmx	2	4
19659	Rbp1	10	19
19662	Rbp4	3	6
19672	Rcn1	1	2
19679	Pitpnm2	2	4
19684	Rdx	3	6
19687	Recc1	3	6
19691	Recql	1	2
19697	Rela	3	6
19704	Upf1	1	2
19708	Dpf2	1	2
19711	Resp18	6	11
19714	Rev3l	1	2
19716	Bex1	41	78
19718	Rfc2	3	6
19720	Trim27	3	6
19724	Rfx1	1	2
19727	Rfxank	1	2
19729	Rag1ap1	1	2
19730	Ralgds	1	2
19731	Rgl1	1	2
19735	Rgs2	5	9
19736	Rgs4	13	25
19739	Rgs9	34	64
19744	Rheb	5	9
19762	Rit2	8	15
19763	Ring1	1	2
19765	Ralbp1	4	8
19769	Rit1	2	4
19771	Rlbp1	2	4
19775	Xpr1	3	6
19777	C80913	1	2
19819	Rnaseh1	1	2
19821	Rnf2	2	4
19822	Rnf4	3	6
19826	Rnps1	6	11
19876	Robo1	1	2
19877	Rock1	1	2
19883	Rora	1	2
19894	Rph3a	8	15
19934	Rpl22	3	6
19935	Mrpl23	28	53
1994	ELAVL1	1	2
19943	Rpl28	29	55
19951	Rpl32	30	57
19981	Rpl37a	56	106
19982	Rpl36a	37	70
20005	Rpl9	217	411
20014	Rpn2	10	19
20016	Rpo1-1	4	8
20018	Rpo1-3	8	15
20019	Rpo1-4	1	2
20021	Polr2c	23	44
20022	Polr2j	14	27
20024	Sub1	28	53
20054	Rps15	2	4
20055	Rps16	15	28
20068	Rps17	24	45
20088	Rps24	1	2
20102	Rps4x	1	2
20103	Rps5	26	49
20112	Rps6ka2	1	2
20116	Rps8	43	81
20166	Rtkn	2	4
20167	Rtn2	10	19
20168	Rtn3	34	64
20181	Rxra	1	2
20182	Rxrb	5	9
20183	Rxrg	14	27
20185	Ncor1	2	4
20187	Ryk	1	2
20191	Ryr2	1	2
20192	Ryr3	2	4
20193	S100a1	20	38
20203	S100b	3	6
20215	Sag	1	2
20218	Khdrbs1	1	2
20220	Sap18	3	6
20222	Sf3a2	1	2
20224	Sar1a	3	6
20226	Sars	8	15
20230	Satb1	2	4
20238	Atxn1	1	2
20239	Atxn2	1	2
20249	Scd1	3	6
20250	Scd2	47	89
20254	Scg2	2	4
20255	Scg3	14	27
20257	Stmn2	13	25
20262	Stmn3	28	53
20265	Scn1a	1	2
20266	Scn1b	16	30
20269	Scn3a	11	21
20273	Scn8a	1	2
20274	Scn9a	1	2
20280	Scp2	2	4
20284	Scrg1	2	4
[truncated: 5,368 more rows]
